# Supplementary material for: Conservative and Atypical Ferritins of Sponges
Source: Int J Mol Sci. 2021 Aug 11;22(16):8635. doi: 10.3390/ijms22168635 (PMC8395497; doi:10.3390/ijms22168635)
Supplement: Supplementary file 1 [file ijms-22-08635-s001.zip]

Archive with 23 entries (21 files):
- suppl_figures/
- suppl_figures/Figure_S01. Phylogenetic tree of H. panicea ferritin transcripts along with other ferritins.pdf
- suppl_figures/Figure_S02. PCA on a set of animal ferritins built using 474 sequence features selected by unsupervised algorithms (large version).pdf
- suppl_figures/Figure_S03. Maximum likelihood phylogenetic tree of invertebrate ferritins (version with all branches uncollapsed).pdf
- suppl_figures/Figure_S04. Extended microscopy images.pdf
- suppl_figures/Figure_S05. Heatmap of expression levels of iron metabolic proteins of H.dujardini during the reaggregation experiment.pdf
- suppl_figures/Figure_S06. Expression correlation of RNA-Seq samples of H.dujardini.pdf
- suppl_figures/Figure_S07. Transmission electron microscopy of the fragment of sponge cell with inclusions in higher resolution.tif
- suppl_figures/Figure_S08. Extended mass-spectrometry results - peptide coverage.pdf
- suppl_figures/Figure_S09. Ferritin complexes native gels.pdf
- suppl_figures/Figure_S10. Phylogenetic tree of bacterial ferritin superfamily members.png
- suppl_tables/
- suppl_tables/desktop.ini
- suppl_tables/TableS01. Invertebrate ferritins dataset - accession numbers, features, mRNA and protein sequences.xlsx
- suppl_tables/TableS02. Regulatory sequences in the 5prime region of the ferritin genes of H. dujardini.xlsx
- suppl_tables/TableS03. H. panicea ferritin variant calls.xlsx
- suppl_tables/TableS04. Amino acid sequence features of invertebrate ferritins used for feature selection and PCA.xlsx
- suppl_tables/TableS05. Ferritins and iron metabolism proteins found in Ctenofores.xlsx
- suppl_tables/TableS06. RNA-Seq samples statistics and accession numbers.xlsx
- suppl_tables/TableS07. H. dujardini reaggregation experiment - expression table and accession numbers.xlsx
- suppl_tables/TableS08. Expression table for bacterial representatives of the ferritin superfamily.xlsx
- suppl_tables/TableS09. Spectrum data for identification of the ferric ion-containing granules in H. dujardini cells.txt
- suppl_tables/TablseS10. Extended mass-spectrometry data - summary and supporting peptides.xlsx
