# Supplementary material for: Conservative and Atypical Ferritins of Sponges
Source: Int J Mol Sci. 2021 Aug 11;22(16):8635. doi: 10.3390/ijms22168635 (PMC8395497; doi:10.3390/ijms22168635)
Supplement: Supplementary file 1 [file ijms-22-08635-s001.zip › suppl_tables/TableS01. Invertebrate ferritins dataset - accession numbers, features, mRNA and protein sequences.xlsx]

## Sheet: Features
											Class	Protein similarity with																A.a. substitutions in conservative domains (numbering: HuHF, from T=1)															Signal peptide by SignalP			xRGG Motif score by FIMO
												HuHF																Iron ion channel (HuHF)			Ferroxidase di-iron center (HuHF)							Ferrihydrite nucleation center (HuLF)						Cleavage site
Phylum	Class Name	Species Name	RepeatedName	Insect	Name	Plot	TranscriptID	ProteinID	PDB_ID	IRE	Class	%id	%sim	H118	D131	E134	E27	Y34	E61	E62	H65	E107	Q141	E57	E60	E61	E64	H118	D131	E134	E27	Y34	E61	E62	H65	E107	Q141	E57	E60	E61	E64	Total # of subst.	SP likelihood	coord	prob	start	end	score	q-value
Porifera	Demospongiae	Halisarca dujardini	FALSE	Other	HdF1a	TRUE	MN339452.1	QIZ30867.1		1	0	51.4	69.9	H	D	E	E	Y	E	E	H	E	Q	K	D	E	D											K	D		D	3	0.00044			72	86	39.5082	1.26e-10
		Halisarca dujardini	TRUE	Other	HdF1b	FALSE	MT423816.1	QSX72262.1		1	0	51.4	69.4	H	D	E	E	Y	E	E	H	E	Q	K	D	E	D											K	D		D	3	0.000449			72	86	39.5082	1.26e-10
		Halisarca dujardini	TRUE	Other	HdF2	TRUE	MT423817.2	QSX72263.1		0	1	37.7	55.2	H	D	A	Q	Y	S	K	S	E	Q	K	D	S	Q			A	Q		S	K	S			K	D	S	Q	8	0.000366			73	87	32.7869	8.14e-09
		Halichondria panicea	FALSE	Other	HpF1	TRUE	MN339468.1	QIZ30882.1		1	0	49.7	63.9	H	D	E	E	Y	E	E	H	E	Q	K	D	E	E											K	D			2	0.000436			72	86	29.2295	5.33e-08
		Amphimedon queenslandica	FALSE	Other	AqF1a	TRUE	XM_019999425.1	XP019854984.1		1	0	55	68.6	H	D	E	E	Y	E	E	H	E	Q	K	H	E	E											K	H			2	0.000561			84	98	36.7541	7.86e-10
		Amphimedon queenslandica	TRUE	Other	AqF1b	FALSE	XM_019999415.1*	XP019854974.1		1	0	52.4	67.5	H	D	E	E	Y	E	E	H	E	Q	K	H	E	E											K	H			2	0.000637			84	98	36.7541	7.86e-10
		Lubomirskia baikalensis	FALSE	Other	LbF1a	TRUE	DN16648_c10_g1_i1			1	0	54.1	71	H	D	E	E	Y	E	E	H	E	Q	E	K	E	E												K			1	0.000492			71	85	41.4426	3.28e-11
		Lubomirskia baikalensis	TRUE	Other	LbF1b	FALSE	DN16648_c10_g1_i2			1	0	54.6	71.6	H	D	E	E	Y	E	E	H	E	Q	E	K	E	E												K			1	0.000492			71	85	41.4426	3.28e-11
		Spongilla lacustris	FALSE	Other	SlF1	TRUE	A2019_c1_c0_g2_i4			1	0	53	70.5	H	D	E	E	Y	E	E	H	E	Q	E	K	E	E												K			1	0.000533			71	85	41.4426	3.28e-11
		Spongilla lacustris	TRUE	Other	SlF2	TRUE	S2014_c4090			1	0	57.8	74.1	H	D	E	E	Y	E	E	H	E	Q	Q	K	E	E											Q	K			2	0.000495			73	87	35.7213	1.52e-09
		Ephydatia muelleri	FALSE	Other	EmF1	TRUE	comp62917_c0_seq1 (Em0001g2418a.t1)			1	0	54.1	70.5	H	D	E	E	Y	E	E	H	E	Q	D	K	E	E											D	K			2	0.000417			71	85	41.4426	3.28e-11
		Ephydatia muelleri	TRUE	Other	EmF2	TRUE	comp49571_c0_seq1 (Em0055g9a.t1)			0	1	46.4	61.2	D	H	K	E	Y	D	K	R	E	Q	K	S	D	D	D	H	K			D	K	R			K	S	D	D	9	0.000836			71	85	38.0492	3.45e-10
		Suberites domuncula	FALSE	Other	SdF1	TRUE	AJ306615.1	CAC84556.1		0	0	52.5	63.4	H	D	E	E	Y	E	E	H	E	Q	K	K	E	G											K	K		G	3	0.000412			71	85	21.3607	2.14e-06
		Suberites domuncula	TRUE	Other	SdF2	TRUE	AJ306614.1	CAC84555.1		0	0	56.3	67.8	H	D	E	E	Y	E	E	H	E	Q	K	H	E	E											K	H			2	0.000328			72	86	47.5574	1.8e-13
	Hexactinellida	Aphrocallistes vastus	FALSE	Other	AvF1	TRUE	comp19038_c0_seq1			0	0	52.5	70.5	H	D	E	E	Y	E	E	H	E	Q	K	H	E	K											K	H		K	3	0.000328			70	84	26.459	2.11e-07
		Aphrocallistes vastus	TRUE	Other	AvF2	TRUE	comp19278_c0_seq1			1	0	56.8	70.5	H	D	E	E	Y	E	E	H	E	Q	K	H	E	E											K	H			2	0.000402			73	87	29.0164	5.92e-08
		Aphrocallistes vastus	TRUE	Other	AvF3	TRUE	comp21545_c0_seq1			0	0	53.6	70.5	H	D	E	E	Y	E	E	H	E	Q	D	K	E	E											D	K			2	0.000433			71	85	41.4426	3.28e-11
	Homoscleromorpha	Oscarella pearsei	FALSE	Other	OpF1	TRUE	comp40913_c0_seq1			1	0	58.5	73.8	H	D	E	E	Y	E	E	H	E	Q	K	E	E	E											K				1	0.000422			71	85	49.3934	2.12e-14
		Oscarella pearsei	TRUE	Other	OpF2	TRUE	comp40873_c0_seq1			0	0	55.7	70.5	H	D	E	E	Y	E	E	H	E	Q	K	D	E	E											K	D			2	0.000275			75	89	29.4918	4.7e-08
		Corticium candelabrum	FALSE	Other	CcaF1	TRUE	contig_15551			1	0	61.2	75.4	H	D	E	E	Y	E	E	H	E	Q	K	D	E	E											K	D			2	0.000654			74	88	40.3443	7.22e-11
		Corticium candelabrum	TRUE	Other	CcaF2	TRUE	contig_64954			0	0	50.3	66.7	H	D	E	E	Y	E	E	H	E	Q	K	M	E	E											K	M			2	0.000247			71	85	33.8689	4.42e-09
		Oscarella carmela	FALSE	Other	OcF1	TRUE	comp196_c0_seq1			1	0	56.8	72.7	H	D	E	E	Y	E	E	H	E	Q	S	H	E	E											S	H			2	0.000321			72	86	37.7213	4.24e-10
		Oscarella carmela	TRUE	Other	OcF2	TRUE	comp6_c0_seq1			1	0	61.2	74.9	H	D	E	E	Y	E	E	H	E	Q	K	D	E	G											K	D		G	3	0.000303			73	87	34.9836	2.37e-09
	Calcarea	Clathrina coriacea	FALSE	Other	CcF1a	TRUE	DN26398_c0_g2_i1			0	0	54.1	67.8	H	D	E	E	Y	E	E	H	E	Q	K	E	E	E											K				1	0.000386			71	85	29.7869	4.04e-08
		Clathrina coriacea	TRUE	Other	CcF1b	FALSE	DN26398_c0_g1_i1			0	0	53.6	67.8	H	D	E	E	Y	E	E	H	E	Q	K	E	E	E											K				1	0.000352			71	85	29.7869	4.04e-08
		Pericharax orientalis	#REF!	Other	PoF1a	TRUE	DN31482_c0_g4_i2			0	0	56.3	73.8	H	D	E	E	Y	E	E	H	E	Q	K	D	E	E											K	D			2	0.000292			71	85	45	2.24e-12
		Pericharax orientalis	TRUE	Other	PoF1b	FALSE	DN31482_c0_g2_i1			0	0	56.3	72.1	H	D	E	E	Y	E	E	H	E	Q	K	D	E	E											K	D			2	0.000372			71	85	40.9016	4.78e-11
		Pericharax orientalis	TRUE	Other	PoF2a	TRUE	DN19351_c0_g1_i1			0	0	55.2	71.6	H	D	E	E	Y	E	E	H	E	Q	K	D	E	E											K	D			2	0.000343			71	85	41.2951	3.62e-11
		Pericharax orientalis	TRUE	Other	PoF2b	TRUE	DN31751_c0_g4_i1			0	0	50.8	70.5	H	D	E	Q	Y	E	Q	H	E	Q	K	D	E	E				Q			Q				K	D			4	0.000848			71	85	44.9508	2.24e-12
		Sycon ciliatum	FALSE	Other	SycF1a	TRUE	MSTRG.23441.1 (scis979:51366-51869)	scpid13617| scgid8007|		0	1	44.3	60.1	H	D	E	E	Y	E	E	H	E	Q	D	Q	E	E											D	Q			2	0.000446			71	85	32.2131	1.11e-08
		Sycon ciliatum	TRUE	Other	SycF1b	FALSE	MSTRG.34943.1 (scis979:50126-50629)	scpid13617| scgid8007|		0	1	44.3	60.1	H	D	E	E	Y	E	E	H	E	Q	D	Q	E	E											D	Q			2	0.000446			71	85	32.2131	1.11e-08
		Sycon ciliatum	TRUE	Other	SycF2	TRUE	MSTRG.273.1 (scis101:22946-23452)	scpid91539| scgid28244|		0	1	45.4	62.3	H	D	E	E	Y	E	E	H	E	Q	K	A	E	C											K	A		C	3	0.00065			71	85	23.8689	7.08e-07
		Sycon ciliatum	TRUE	Other	SycF3	TRUE	MSTRG.16826.1 (scis2862:14689-14188)	scpid82944| scgid25939|		0	1	44.8	62.3	H	D	E	E	Y	E	E	H	E	Q	K	D	E	G											K	D		G	3	0.001042			71	85	30.6393	2.61e-08
Placozoa		Trichoplax adhaerens	FALSE	Other	TaF1	TRUE	XM_002112140.1	XP002112176.1		0	0	60.1	72.7	H	D	E	E	Y	E	E	H	E	Q	K	Y	E	E											K	Y			2	0.000261			72	86	42.5574	1.51e-11
		Trichoplax adhaerens	TRUE	Other	TaF2	TRUE	XM_002113750.1	XP002113786.1		0	1	44.8	63.4	H	D	E	T	Y	E	K	T	E	S	H	C	E	E				T			K	T		S	H	C			6	0.000539			71	85	37.2131	5.91e-10
Cnidaria	Hydrozoa	Hydra vulgaris	FALSE	Other	HvF1	FALSE	NM_001287381.1	NP001274310.1		1	0	51.4	69.4	H	D	E	E	Y	E	E	H	E	Q	H	D	E	E											H	D			2	0.000565			72	86	29.7213	4.16e-08
		Hydra vulgaris	TRUE	Other	HvF2	FALSE	XM_002154244.3	XP002154280.1		1	0	53	69.4	H	D	E	E	Y	E	E	H	E	Q	H	D	E	E											H	D			2	0.000463			72	86	34.623	2.92e-09
		Hydra vulgaris	TRUE	Other	HvF3	FALSE	XM_002160259.3	XP002160295.1		1	0	56.3	72.7	H	D	E	E	Y	E	E	H	E	Q	H	D	E	E											H	D			2	0.000466			71	85	35.082	2.26e-09
		Hydra vulgaris	TRUE	Other	HvF4	FALSE	XM_002155873.3	XP_002155909.2		0	2	29.8	41.7	H	N	E	E	Y	E	E	H	E	Q	E	M	E	K		N										M		K	3	0.980833	16	0.9044	120	134	20.2295	3.47e-06
	Scyphozoa	Cassiopea xamachana	FALSE	Other	CxF1	FALSE	CxamHS_DN98031_c0_g1			0	0	53	70.5	H	K	E	E	Y	E	E	H	E	Q	E	K	E	E		K										K			2	0.000488			73	87	30.1148	3.42e-08
		Cassiopea xamachana	TRUE	Other	CxF2	FALSE	CxamHS_DN109933_c0_g1			0	1	45.9	63.9	T	D	E	E	Y	K	K	N	E	E	K	E	K	E	T					K	K	N		E	K		K		6	0.000582			71	85	25.8852	2.79e-07
		Cassiopea xamachana	TRUE	Other	CxF3	FALSE	CxamHS_DN72534_c0_g1			0	1	39.3	60.1	R	D	D	E	Y	K	K	N	E	K	K	D	K	E	R		D			K	K	N		K	K	D	K		8	0.000592			71	85	6	0.00063
	Cubozoa	Alatina alata	FALSE	Other	AaF1	FALSE	GEUJ01005433.1			1	0	56.3	69.9	H	D	E	E	Y	E	E	H	E	Q	E	D	E	E												D			1	0.000381			71	85	38.4098	2.74e-10
		Alatina alata	TRUE	Other	AaF2	FALSE	GEUJ01010570.1			0	1	44.9	61.6	E	E	E	H	Y	A	R	A	E	K	K	T	A	N	E	E		H		A	R	A		K	K	T	A	N	10	0.000432			71	85	42.2951	1.83e-11
		Alatina alata	TRUE	Other	AaF3a	FALSE	GEUJ01015073.1			1	2	24.1	37.4	R	D	E	E	Y	E	E	H	E	Q	D	Q	E	G	R										D	Q		G	4	0.989878	20	0.9485	144	158	-5.91803	0.0177
		Alatina alata	TRUE	Other	AaF3b	FALSE	GEUJ01015074.1			1	2	27.3	42.3	R	D	E	E	Y	E	E	H	E	Q	D	Q	E	G	R										D	Q		G	4	0.986134	20	0.9458	114	128	-5.91803	0.0177
	Staurozoa	Calvadosia cruxmelitensis	FALSE	Other	CcrF1	FALSE	HAHC01009053.1			1	0	57.9	72.1	H	D	E	E	Y	E	E	H	E	Q	H	E	E	E											H				1	0.000277			71	85	42.1803	1.99e-11
		Calvadosia cruxmelitensis	TRUE	Other	CcrF2	FALSE	HAHC01099567.1			0	1	44.8	59	H	E	E	K	Y	V	E	D	R	Q	K	E	V	S		E		K		V		D	R		K		V	S	7	0.000572			73	87	30.4262	2.93e-08
		Calvadosia cruxmelitensis	TRUE	Other	CcrF3	FALSE	HAHC01021640.1			0	2	28.2	40.6	H	N	E	E	Y	E	E	H	E	Q	E	M	E	K		N										M		K	3	0.999165	17	0.9257	126	140	20.4426	3.17e-06
	Anthozoa	Actinia tenebrosa	FALSE	Other	AtF1a	FALSE	XM_031703093.1	XP031558953.1		1	0	58.5	72.7	H	D	E	E	Y	E	E	H	E	Q	K	D	E	E											K	D			2	0.000445			71	85	43.459	7.2e-12
		Actinia tenebrosa	TRUE	Other	AtF1b	FALSE	XM_031703092.1	XP031558952.1		1	0	59	73.2	H	D	E	E	Y	E	E	H	E	Q	K	D	E	E											K	D			2	0.000445			71	85	43.459	7.2e-12
		Exaiptasia pallida	FALSE	Other	EpF1a	FALSE	XM_021046698.2	XP020902357.1		1	0	59.6	74.3	H	D	E	E	Y	E	E	H	E	Q	K	D	E	E											K	D			2	0.000388			71	85	44.4754	3.34e-12
		Exaiptasia pallida	TRUE	Other	EpF1b	FALSE	XM_021046699.2	XP020902358.1		1	0	56.3	73.8	H	D	E	E	Y	E	E	H	E	Q	K	D	E	E											K	D			2	0.000388			71	85	44.4754	3.34e-12
		Galaxea astreata	FALSE	Other	GaF	FALSE	KJ591050.1	AIA57693.1		1	0	58.5	74.3	H	D	E	E	Y	E	E	H	E	Q	K	D	E	E											K	D			2	0.000367			72	86	37.4426	5.07e-10
		Acropora digitifera	FALSE	Other	AdF	FALSE	XM_015912234.1	XP015767720.1		1	0	57.4	73.2	H	D	E	E	Y	E	E	H	E	Q	K	E	E	E											K				1	0.00033			72	86	49.3934	2.12e-14
Bryozoa		Bugulina stolonifera	FALSE	Other	BsF1	FALSE	DN141354_c24_g1_i2			1	0	58.5	72.7	H	D	E	E	Y	E	E	H	E	Q	K	Q	E	E											K	Q			2	0.000443			71	85	44.2131	4.02e-12
		Bugulina stolonifera	TRUE	Other	BsF2	FALSE	DN119275_c0_g2_i1			0	1	47.5	61.2	H	D	E	E	Y	E	E	H	E	Q	H	E	E	E											H				1	0.000622			71	85	34.9508	2.4e-09
		Bugulina stolonifera	TRUE	Other	BsF3a	FALSE	DN126766_c1_g1_i1			0	2	41.9	56.2	H	D	E	E	Y	E	E	H	E	Q	E	V	E	E												V			1	0.993079	17	0.4462	101	115	30.918	2.25e-08
		Bugulina stolonifera	TRUE	Other	BsF3b	FALSE	DN126766_c1_g1_i2			0	2	35.8	47.9	H	D	E	E	Y	E	E	H	E	Q	E	V	E	E												V			1	0.985687	17	0.4250	131	145	30.918	2.25e-08
Echinodermata	Echinoidea	Strongylocentrotus purpuratus	FALSE	Other	SpF1	FALSE	XM_030989100.1	XP030844960.1		1	0	60.1	72.1	H	D	E	E	Y	E	E	H	E	Q	K	D	E	D											K	D		D	3	0.000398			72	86	23.7377	7.43e-07
		Strongylocentrotus purpuratus	TRUE	Other	SpF2	FALSE	XM_791059.5	XP_796152.2		0	1	48.6	62.3	Y	D	E	Q	Y	S	K	H	E	Q	A	D	S	S	Y			Q		S	K				A	D	S	S	7	0.000629			74	88	25.4262	3.48e-07
	Asteroidea	Acanthaster planci	FALSE	Other	ApF1	FALSE	XM_022232632.1	XP_022088324.1		0	1	44.3	61.7	D	A	D	Q	Y	S	K	V	E	Q	G	D	S	D	D	A	D	Q		S	K	V			G	D	S	D	10	0.000862			74	88	40.2623	7.6e-11
		Acanthaster planci	TRUE	Other	ApF2	FALSE	XM_022232631.1	XP_022088323.1		1	0	53.6	68.3	H	D	E	E	Y	E	E	H	E	Q	K	D	E	E											K	D			2	0.000412			71	85	41.1967	3.82e-11
		Acanthaster planci	TRUE	Other	ApF3	FALSE	XM_022232630.1	XP_022088322.1		1	0	54.6	69.9	H	D	E	E	Y	E	E	H	E	Q	K	D	E	E											K	D			2	0.000481			71	85	38.3934	2.74e-10
	Holothuroidea	Holothuria glaberrima	FALSE	Other	HgF	TRUE	EU010238.1	ABS29643.1		1	0	62.3	76	H	D	E	E	Y	E	E	H	E	Q	K	E	E	E											K				1	0.000596			73	87	44.2131	4.02e-12
		Stichopus monotuberculatus	FALSE	Other	SmF	TRUE	KF956366.1	AHW29572.1		1	0	61.2	75.4	H	D	E	E	Y	E	E	H	E	Q	K	E	E	E											K				1	0.00056			73	87	37.5902	4.61e-10
		Apostichopus japonicus	FALSE	Other	AjF1	FALSE	GFXQ02051134.1			0	1	40.4	56.8	H	D	E	E	Y	K	K	N	E	Y	D	E	K	E						K	K	N		Y	D		K		5	0.000334			74	88	25.1475	3.98e-07
		Apostichopus japonicus	TRUE	Other	AjF2	FALSE	GFXQ02043329.1			1	0	59	73.8	H	D	E	E	Y	E	E	H	E	Q	K	E	E	E											K				1	0.000532			73	87	39.6393	1.19e-10
		Acaudina leucoprocta	FALSE	Other	AlF	TRUE	JN896343.1	AFH88846.1		1	0	55.7	71	H	D	E	E	Y	E	E	H	E	Q	K	E	E	E											K				1	0.000683			73	87	38.8525	2.04e-10
Hemichordata	Enteropneusta	Saccoglossus kowalevskii	FALSE	Other	SkF1	FALSE	XM_006825839.1	XP_006825902.1		0	2	41.4	52.5	V	D	T	E	Y	E	E	H	E	Q	K	D	E	E	V		T								K	D			4	0.996676	19	0.7825	137	151	27.4098	1.33e-07
		Saccoglossus kowalevskii	TRUE	Other	SkF2	FALSE	XM_002742251.2	XP_002742297.1		0	2	48.1	61	V	D	T	E	Y	E	E	H	E	Q	K	D	E	E	V		T								K	D			4	0.996781	19	0.7809	103	117	27.4098	1.33e-07
		Saccoglossus kowalevskii	TRUE	Other	SkF3	FALSE	NM_001168061.1	NP_001161533.1		0	0	53.6	70.5	H	D	E	E	Y	E	E	H	E	Q	K	D	E	E											K	D			2	0.000299			71	85	44.8525	2.44e-12
		Saccoglossus kowalevskii	TRUE	Other	SkF4	FALSE	XM_002742252.2	XP_002742298.1		1	0	56.8	72.1	H	D	E	E	Y	E	E	H	E	Q	D	D	E	E											D	D			2	0.000539			72	86	42.3443	1.79e-11
Mollusca	Bivalvia	Sinonovacula constricta	FALSE	Other	ScF	TRUE	GQ906972.1	ACZ65230.1	6LP5	1	0	60.7	73.8	H	D	E	E	Y	E	E	H	E	Q	E	D	E	E												D			1	0.000259			73	87	43.6721	6.27e-12
		Crassostrea gigas	FALSE	Other	CgF1	TRUE	AY321299.1	AAP83793.1	6LIJ	1	0	62.3	75.4	H	D	E	E	Y	E	E	H	E	Q	N	D	E	E											N	D			2	0.000436			73	87	49.7213	8.82e-15
		Crassostrea gigas	TRUE	Other	CgF2	TRUE	AY321300.1	AAP83794.1		1	0	62.3	73.8	H	D	E	E	Y	E	E	H	E	Q	H	D	E	E											H	D			2	0.000346			73	87	49.6721	8.82e-15
		Crassostrea gigas	TRUE	Other	CgF3	TRUE	XM_011440581.3	XP_011438883.1		0	2	31.2	44.2	H	L	E	C	Y	R	E	R	S	Q	T	E	R	T		L		C		R		R	S		T		R	T	7	0.95301	22	0.7076	110	124	21.7213	1.84e-06
		Tegillarca granosa	FALSE	Other	TgF	TRUE	GU078657.1	ADC34696.1	6L56	1	0	59	73.8	H	D	E	E	Y	E	E	H	E	Q	H	E	E	E											H				1	0.000344			73	87	49.0164	3.05e-14
	Cephalopoda	Octopus bimaculoides	FALSE	Other	ObF1	FALSE	XM_014930627.1	XP_014786113.1		0	1	39.9	59.6	V	G	K	L	N	Q	H	Q	E	Q	K	R	Q	H	V	G	K	L	N	Q	H	Q			K	R	Q	H	11	0.000354			75	89	34.3443	3.35e-09
		Octopus bimaculoides	TRUE	Other	ObF2	FALSE	XM_014924226.1	XP_014779712.1		0	0	61.7	78.1	H	D	E	E	Y	E	E	H	E	Q	K	D	E	D											K	D		D	3	0.000657			72	86	41.623	3.05e-11
		Octopus bimaculoides	TRUE	Other	ObF3	FALSE	XM_014915452.1	XP_014770938.1		1	0	57.9	71	H	D	E	E	Y	E	E	H	E	Q	K	E	E	E											K				1	0.000291			73	87	33.6557	4.97e-09
	Gastropoda	Concholepas concholepas	FALSE	Other	CconF	TRUE	KC107792.1	AGC81883.1		1	0	57.4	76	H	D	E	E	Y	E	E	H	E	Q	K	D	E	E											K	D			2	0.000758			73	87	49.7213	8.82e-15
Nematoda	Chromadorea	Caenorhabditis elegans	FALSE	Other	CeF1a	TRUE	NM_058797.9	NP_491198.1		0	0	56.8	69.9	H	D	E	E	Y	E	E	H	E	Q	E	D	E	E												D			1	0.000421			71	85	44.459	3.34e-12
		Caenorhabditis elegans	TRUE	Other	CeF1b	TRUE	NM_072543.8	NP_504944.2		0	0	50.8	67.8	H	N	Q	E	Y	E	E	H	E	Q	E	D	E	G		N	Q									D		G	4	0.000526			71	85	33.4754	5.48e-09
	Enoplea	Trichinella pseudospiralis	FALSE	Other	TpF1	FALSE	GEBP01018828.1			0	0	55.7	72.1	H	D	E	E	Y	E	E	H	E	Q	K	E	E	T											K			T	2	0.000737			71	85	24.9344	4.37e-07
Annelida	Polychaeta	Chaetopterus variopedatus	FALSE	Other	CvF	TRUE	KF471029.1	AIF79765.1	5WPN	0	0	61.7	76.5	H	D	E	E	Y	E	E	H	E	Q	H	E	E	E											H				1	0.000388			73	87	45.4754	1.44e-12
		Platynereis dumerilii	FALSE	Other	PdF1	FALSE	HALR01036815.1			0	2	38.6	49.6	H	D	E	E	Y	E	E	H	E	Q	E	N	E	E												N			1	0.998551	20	0.7834	129	143	20.1311	3.61e-06
		Platynereis dumerilii	TRUE	Other	PdF2	FALSE	HALR01232592.1			0	0	58.9	73	H	D	E	E	Y	E	E	H	E	Q	K	H	E	E											K	H			2	0.0003			75	89	48.5246	5.98e-14
		Platynereis dumerilii	TRUE	Other	PdF3	FALSE	HALR01358458.1			1	0	49.2	68.6	H	D	E	H	Y	E	K	G	E	E	E	E	E	E				H			K	G		E					4	0.000486			72	86	18.082	8.54e-06
		Platynereis dumerilii	TRUE	Other	PdF4	FALSE	HALR01358333.1			0	2	30.4	47.8	H	N	E	N	Y	E	Q	Q	E	L	H	E	E	E		N		N			Q	Q		L	H				6	0.939983	27	0.8182	117	131	16.8033	1.43e-05
	Clitellata	Olavius algarvensis	FALSE	Other	OaF	FALSE	HACZ01053791.1			1	0	56.3	74.9	H	D	E	E	Y	E	E	H	E	Q	K	E	E	E											K				1	0.000553			73	87	38.2131	3.1e-10
Sipuncula	Phascolosomatidea	Phascolosoma esculenta	FALSE	Other	PeF	TRUE	EU091352.1	ABW75858.1	6LPE	1	0	64.1	77.2	H	D	E	E	Y	E	E	H	E	Q	K	E	E	E											K				1	0.000462			73	87	39.5902	1.21e-10
Nemertea	Pilidiophora	Dendrorhynchus zhejiangensis	FALSE	Other	DzF	TRUE			7EMK	1	0	54.6	71	H	D	E	E	Y	E	E	H	E	Q	K	S	E	E											K	S			2	0.000339			71	85	45.8197	1.11e-12
Arthropoda	Malacostraca	Penaeus japonicus	FALSE	Other	PjF	TRUE	KC556901.1	AGV07611.1	6A4U	0	0	56.8	69.4	H	K	E	E	Y	E	E	H	E	Q	E	D	E	E		K										D			2	0.000311			72	86	39.8852	9.97e-11
		Macrobrachium nipponense	FALSE	Other	MnF1	TRUE	KC825355.1	AHJ90472.1		0	0	55.2	68.9	H	K	E	E	Y	E	E	H	E	Q	K	D	E	E		K									K	D			3	0.000324			72	86	32.2131	1.11e-08
		Macrobrachium nipponense	TRUE	Other	MnF2	TRUE	MK173047.1	QDA69872.1		1	0	54.1	68.9	H	D	E	E	Y	E	E	H	E	Q	E	D	E	G												D		G	2	0.000362			72	86	30.2951	3.13e-08
		Macrobrachium nipponense	TRUE	Other	MnF3	TRUE	MK173048.1	QDA69873.1		0	1	41.7	61	R	H	D	Q	F	V	A	H	Q	H	K	T	V	D	R	H	D	Q	F	V	A		Q	H	K	T	V	D	12	0.000594			72	86	10.0492	0.00017
		Macrobrachium nipponense	TRUE	Other	MnF4	TRUE	MK173049.1	QDA69874.1		1	2	23.5	37	V	D	T	E	Y	E	E	H	E	Q	E	S	E	S	V		T									S		S	4	0.999387	20	0.7889				1
		Macrobrachium nipponense	TRUE	Other	MnF5	TRUE	MK173050.1	QDA69875.1		1	2	18.2	31.8	H	H	D	H	Y	R	Q	E	S	E	E	S	R	E		H	D	H		R	Q	E	S	E		S	R		9	0.982494	20	0.8943				1
		Eriocheir sinensis	FALSE	Other	EsF1	TRUE	GU002544.1	ADF87490.1		1	2	20.1	30.9	N	H	Q	H	F	R	H	E	S	E	E	D	R	E	N	H	Q	H	F	R	H	E	S	E		D	R		11	0.996624	20	0.4351				1
		Eriocheir sinensis	TRUE	Other	EsF2	TRUE	GU002545.1	ADF87491.1		1	2	23.5	37.6	V	D	T	E	Y	E	E	H	E	Q	E	S	E	G	V		T									S		G	4	0.994796	18	0.8949				1
	Branchiopoda	Daphnia pulex	FALSE	Other	DpF3b	FALSE	DQ983434.1	ABK91580.1		1	0	50.3	67.8	H	N	E	E	Y	E	E	H	E	Q	E	E	E	E		N													1	0.000347			72	86	22.1639	1.51e-06
		Daphnia pulex	TRUE	Other	DpF3d	TRUE	DQ983435.1	ABK91581.1		1	1	47	67.8	H	N	E	E	Y	E	E	H	E	Q	D	K	E	E		N									D	K			3	0.000418			71	85	23.8361	7.12e-07
		Daphnia pulex	TRUE	Other	DpF3e	FALSE	DQ983436.1	ABK91582.1		0	1	43.7	62.8	H	A	D	E	Y	E	E	H	E	Q	E	E	E	G		A	D											G	3	0.000498			72	86	16.6393	1.52e-05
		Daphnia pulex	TRUE	Other	DpF3c	TRUE	GL732580.1:334668-334876,334951-335175,335262-335597	EFX74776.1		1	1	48.1	66.7	H	N	E	E	Y	E	E	H	E	Q	E	D	E	E		N										D			2	0.00074			72	86	26.2459	2.34e-07
		Daphnia pulex	TRUE	Other	DpF3a	FALSE		EFX83024.1		0	0	50.8	68.3	H	D	E	E	Y	E	E	H	E	Q	H	E	E	E											H				1	0.000457			72	86	24.7705	4.71e-07
		Daphnia pulex	TRUE	Other	DpF2	FALSE		EFX87984.1		0	1	21.7	34.6	-	H	E	H	Y	T	M	N	-	N	D	D	T	N	-	H		H		T	M	N	-	N	D	D	T	N	11	0.113143			102	116	-6.03279	0.0182
		Daphnia pulex	TRUE	Other	DpF1	FALSE		EFX88347.1		0	2	22.6	37.6	I	D	T	E	Y	E	E	H	E	Q	D	S	E	E	I		T								D	S			4	0.997131	22	0.9344				1
	Merostomata	Carcinoscorpius rotundicauda	FALSE	Other	CrF1	FALSE	AY691509.1	AAW22504.1		1	2	37.7	53.3	H	D	E	E	Y	E	E	H	E	Q	H	D	E	E											H	D			2	0.975144	19	0.7775	99	113	8.7541	0.000257
		Carcinoscorpius rotundicauda	TRUE	Other	CrF2	FALSE	AY691510.1	AAW22505.1		1	2	35.1	54.5	H	N	E	E	Y	E	E	H	E	Q	H	D	E	E		N									H	D			3	0.937044	22	0.6805	102	116	-4.09836	0.0114
	Insecta	Drosophila melanogaster	FALSE	Insect	DmF1HCH	TRUE	NM_001260437.1	NP_001247366.1		0	2	25.4	38.1	I	D	T	E	Y	E	E	H	E	Q	K	K	E	E	I		T								K	K			4	0.99411	17	0.5392	213	227	-4.13115	0.0114
		Drosophila melanogaster	TRUE	Insect	DmF2LCH	TRUE	NM_001276176.1	NP_001263105.1		0	2	21.2	35	H	H	E	N	Y	R	S	D	E	Q	G	D	R	E		H		N		R	S	D			G	D	R		7	0.999618	19	0.9282				1
		Drosophila melanogaster	TRUE	Insect	DmF3HCH	TRUE	NM_132626.2	NP_572854.1		0	1	40.1	60.9	H	D	E	E	Y	E	E	H	E	Q	K	V	E	E											K	V			2	0.000547			83	97	11.1803	0.000114
		Trichoplusia ni	FALSE	Insect	TnF1HCH	TRUE	XM_026888499.1	XP_026744300.1	1Z6O	1	2	28.8	44.7	I	D	T	E	Y	E	E	H	E	Q	D	S	E	E	I		T								D	S			4	0.998774	20	0.9228				1
		Trichoplusia ni	TRUE	Insect	TnF2LCH	TRUE	XM_026888498.1	XP_026744299.1		1	2	20	36.2	H	Q	E	H	Y	E	A	K	Q	H	K	D	E	S		Q		H			A	K	Q	H	K	D		S	9	0.999779	19	0.9302				1
	Collembola	Folsomia candida	FALSE	Other	FcF1	FALSE	XM_022098978.2	XP_021954670.2		0	1	38.3	47.7	H	D	E	E	Y	E	E	H	E	Q	K	D	E	E											K	D			2	0.005761			170	184	15.082	2.73e-05
		Folsomia candida	TRUE	Other	FcF2	FALSE	XM_022105355.2	XP_021961047.1		0	2	23.3	35.4	A	D	A	H	Y	E	E	S	E	T	K	D	E	N	A		A	H				S		T	K	D		N	8	0.999482	20	0.9037				1
		Folsomia candida	TRUE	Other	FcF3	FALSE	XM_022105356.2	XP_021961048.1		0	2	23.2	39.7	I	D	T	E	Y	E	E	H	E	Q	E	N	E	S	I		T									N		S	4	0.999044	20	0.9626	102	116	0.131148	0.0037
	Arachnida	Haemaphysalis longicornis	FALSE	Other	HlF1	TRUE	AY277905.1	AAQ54713.1		1	0	64.5	76	H	D	E	E	Y	E	E	H	E	Q	K	E	E	E											K				1	0.000356			73	87	43.4426	7.2e-12
		Haemaphysalis longicornis	TRUE	Other	HlF2	TRUE	AB734098.1	BAN13552.1		0	2	35.8	49.5	H	D	E	E	Y	E	E	H	E	Q	D	S	E	E											D	S			2	0.994511	17	0.7873	95	109	1.59016	0.00243
Chordata	Leptocardii	Branchiostoma belcheri	FALSE	Other	BbF	TRUE	AY277909.1	AAQ21039.1		1	0	65	78.1	H	D	E	E	Y	E	E	H	E	Q	H	D	E	E											H	D			2	0.000404			73	87	42.7705	1.29e-11
	Ascidiacea	Ciona intestinalis	FALSE	Other	CiF1	FALSE	XM_026835044.1	XP_026690845.1		0	2	25.6	35.3	Q	E	V	E	Y	E	E	H	E	Q	A	N	E	S	Q	E	V								A	N		S	6	0.996027	18	0.6011	93	107	-7.2623	0.024
		Ciona intestinalis	TRUE	Other	CiF2	FALSE	XM_026835048.1	XP_026690849.1		0	2	19.4	33.8	H	E	G	L	Y	K	T	M	E	V	K	E	K	G		E	G	L		K	T	M		V	K		K	G	9	0.982183	21	0.7161				1
	Thaliacea	Salpa thompsoni	FALSE	Other	StF1	FALSE	GFCC01160966.1			1	0	58.2	71.2	H	D	E	E	Y	E	E	H	E	Q	K	D	E	G											K	D		G	3	0.000428			77	91	41.4098	3.33e-11
		Salpa thompsoni	TRUE	Other	StF2	FALSE	GFCC01165595.1			1	0	55.2	68.9	H	D	E	E	Y	E	E	H	E	Q	K	D	E	E											K	D			2	0.00059			75	89	31.7213	1.46e-08
		Salpa thompsoni	TRUE	Other	StF3	TRUE	GFCC01063424.1			1	1	47.8	66.8	H	D	E	E	Y	E	E	H	E	Q	T	D	E	D											T	D		D	3	0.000371			77	91	41.9672	2.34e-11
		Salpa thompsoni	TRUE	Other	StF4	FALSE	GFCC01073237.1			0	1	33.3	48.1	H	D	A	E	Y	E	E	H	E	Q	K	E	E	G			A								K			G	3	0.001425			102	116	6.95082	0.000465
		Salpa thompsoni	TRUE	Other	StF5	FALSE	GFCC01031091.1			0	1	33.7	53.2	N	D	A	E	Y	E	E	H	E	Q	K	L	E	E	N		A								K	L			4	0.000841			73	87	5.80328	0.000667
	Appendicularia	Oikopleura dioica	FALSE	Other	OdF1	FALSE	Oidioi.CG.OSKA2016.S2.g02550.01.t			0	2	25.5	35.6	L	E	S	E	Y	E	E	H	E	Q	E	A	E	G	L	E	S									A		G	5	0.981075	15	0.7887				1
	Mammalia	Homo sapiens	FALSE	Other	HuHF	TRUE	NM_002032.3	NP_002023.2	4OYN	1	0	100	100	H	D	E	E	Y	E	E	H	E	Q	H	H	E	E											H	H			2	0.000557			76	90	49.5246	1.18e-14
		Homo sapiens	TRUE	Other	HuLF	TRUE	NM_000146.4	NP_000137.2	5LG8	1	0	53	72.1	H	D	E	Y	Y	E	K	G	E	E	E	E	E	E				Y			K	G		E					4	0.000395			72	86	34.3279	3.35e-09
		Acartia pacifica	FALSE	Other	ApacF	FALSE	KC989848.1	AGN29621.1		1	0	54.6	67	H	D	E	E	Y	E	E	H	E	Q	K	Q	E	E											K	Q			2	0.000699			72	86	38.5902	2.45e-10
		Acromyrmex echinatior	FALSE	Insect	AechF	FALSE	XM_011069444.1	XP_011067746.1		0	1	30.4	43.9	N	D	I	E	Y	E	E	H	E	Q	Q	H	E	E	N		I								Q	H			4	0.00053			82	96	22.9344	1.06e-06
		Aedes aegypti	FALSE	Insect	AaegF1	FALSE	XM_001648888.2	XP_001648938.1		0	2	16.9	33.9	H	H	D	L	F	K	A	D	E	R	N	D	K	A		H	D	L	F	K	A	D		R	N	D	K	A	11	0.99619	20	0.9175				1
		Aedes aegypti	TRUE	Insect	AaegF2	FALSE	XM_001654764.2	XP_001654814.1		0	2	20.4	36.2	H	H	D	M	F	K	A	D	E	Q	K	D	K	E		H	D	M	F	K	A	D			K	D	K		9	0.995329	19	0.4025				1
		Aedes aegypti	TRUE	Insect	AaegF3	FALSE	XM_001655495.2	XP_001655545.1		0	1	28.1	42.1	Y	D	V	E	Y	E	E	H	E	Q	T	K	E	G	Y		V								T	K		G	5	0.002075			107	121	9.16393	0.000224
		Aedes aegypti	TRUE	Insect	AaegF4	FALSE	XM_021837653.1	XP_021693345.1		0	2	19.7	39.7	H	H	D	Q	F	K	A	D	E	Q	K	D	K	E		H	D	Q	F	K	A	D			K	D	K		9	0.99845	19	0.9732	97	111	0.229508	0.00361
		Aedes aegypti	TRUE	Insect	AaegF5	FALSE	XM_021837655.1	XP_021693347.1		0	2	29.7	41.9	I	D	T	E	Y	E	E	H	E	Q	H	A	E	E	I		T								H	A			4	0.989315	26	0.9293				1
		Aedes aegypti	TRUE	Insect	AaegF6	FALSE	XM_021850939.1	XP_021706631.1		0	2	24	42.4	I	N	G	H	Y	E	E	K	Q	Q	H	D	E	E	I	N	G	H				K	Q		H	D			8	0.993889	22	0.9386				1
		Aedes aegypti	TRUE	Insect	AaegF7	FALSE	XM_021853621.1	XP_021709313.1		0	2	18.7	34.8	H	H	D	Q	F	Q	A	D	D	Q	K	D	Q	K		H	D	Q	F	Q	A	D	D		K	D	Q	K	11	0.938725	19	0.4521				1
		Aedes albopictus	FALSE	Insect	AalboF1	FALSE	XM_019687739.2	XP_019543284.2		0	1	28.4	42.3	Y	D	V	E	Y	E	E	H	E	Q	S	K	E	D	Y		V								S	K		D	5	0.001522			107	121	6.88525	0.000471
		Aedes albopictus	TRUE	Insect	AalboF2	FALSE	XM_019695620.2	XP_019551165.2		0	2	32.4	43.4	I	D	T	E	Y	E	E	H	E	Q	H	G	E	E	I		T								H	G			4	0.992808	26	0.9276				1
		Aedes albopictus	TRUE	Insect	AalboF3	FALSE	XM_029852416.1	XP_029708276.1		0	2	29.7	41.1	I	D	T	E	Y	E	E	H	E	Q	H	G	E	E	I		T								H	G			4	0.995068	26	0.9363				1
		Aedes albopictus	TRUE	Insect	AalboF4	FALSE	XM_029855040.1	XP_029710900.1		0	2	19.6	36.6	H	H	D	M	F	K	A	D	E	Q	K	D	K	E		H	D	M	F	K	A	D			K	D	K		9	0.997455	19	0.6974				1
		Aethina tumida	FALSE	Insect	AtumF1	FALSE	XM_020018845.1	XP_019874404.1		0	2	20.5	37.7	H	S	E	H	Y	D	K	T	E	Q	E	D	D	N		S		H		D	K	T				D	D	N	7	0.999262	17	0.7059				1
		Aethina tumida	TRUE	Insect	AtumF2	FALSE	XM_020018846.1	XP_019874405.1		1	2	29.2	43.4	I	D	T	E	Y	E	E	H	E	Q	E	S	E	E	I		T									S			3	0.997606	17	0.7069				1
		Agrilus planipennis	FALSE	Insect	AplanF1	FALSE	XM_018472773.2	XP_018328275.1		0	2	20.2	41.2	H	S	E	H	Y	E	K	E	E	L	D	D	E	A		S		H			K	E		L	D	D		A	8	0.999135	17	0.8964				1
		Agrilus planipennis	TRUE	Insect	AplanF2	FALSE	XM_018472774.2	XP_018328276.1		0	2	26.8	42.3	I	D	T	E	Y	E	E	H	E	Q	D	S	E	Q	I		T								D	S		Q	5	0.988576	19	0.5289				1
		Agrilus planipennis	TRUE	Insect	AplanF3	FALSE	XM_025973672.1	XP_025829457.1		0	1	48.6	65.6	H	D	E	E	Y	E	E	H	E	Q	H	D	E	E											H	D			2	0.000381			71	85	35.623	1.61e-09
		Amyelois transitella	FALSE	Insect	AtranF1	FALSE	XM_013333019.1	XP_013188473.1		0	1	29.5	46.1	I	D	T	E	Y	E	E	H	E	Q	D	S	E	E	I		T								D	S			4	0.001372						1
		Amyelois transitella	TRUE	Insect	AtranF2	FALSE	XM_013333025.1	XP_013188479.1		1	2	19.3	35.8	H	Q	E	H	Y	D	A	K	Q	Q	K	D	D	G		Q		H		D	A	K	Q		K	D	D	G	9	0.999502	17	0.9717				1
		Anopheles albimanus	FALSE	Insect	AalbiF1	FALSE	XM_035921858.1	XP_035777751.1		0	1	25.1	41.9	Y	D	T	E	Y	E	E	H	E	Q	K	N	E	E	Y		T								K	N			4	0.004277			100	114	-0.377049	0.00423
		Anopheles albimanus	TRUE	Insect	AalbiF2	FALSE	XM_035926640.1	XP_035782533.1		1	2	25.6	38.9	I	D	T	E	Y	E	E	H	E	Q	N	S	E	E	I		T								N	S			4	0.989335	28	0.7762				1
		Anopheles coluzzii	FALSE	Insect	AcoluF1	FALSE	XM_040373154.1	XP_040229088.1		0	2	15.3	30.5	H	H	D	L	F	K	A	D	E	Q	K	D	K	A		H	D	L	F	K	A	D			K	D	K	A	10	0.9935	21	0.8041				1
		Anopheles coluzzii	TRUE	Insect	AcoluF2	FALSE	XM_040373157.1	XP_040229091.1		0	2	26	40.4	I	D	T	E	Y	E	E	H	E	Q	N	S	E	E	I		T								N	S			4	0.99794	26	0.8759				1
		Anopheles stephensi	FALSE	Insect	AstepF1	FALSE	XM_036047958.1	XP_035903851.1		0	2	16.8	36	H	H	D	L	F	K	A	D	E	Q	K	D	K	E		H	D	L	F	K	A	D			K	D	K		9	0.992218	21	0.8251				1
		Anopheles stephensi	TRUE	Insect	AstepF2	FALSE	XM_036047961.1	XP_035903854.1		0	2	25.2	41	I	D	T	E	Y	E	E	H	E	Q	S	S	E	E	I		T								S	S			4	0.997068	26	0.8452				1
		Anoplophora glabripennis	FALSE	Insect	AglabF1	FALSE	XM_018717259.1	XP_018572775.1		0	0	55.2	71	H	D	D	E	Y	E	E	H	E	Q	E	E	E	E			D												1	0.000279			72	86	36.2295	1.12e-09
		Anoplophora glabripennis	TRUE	Insect	AglabF2	FALSE	XM_018720879.1	XP_018576395.1		1	2	27.9	42.8	I	D	T	E	Y	E	E	H	E	Q	E	S	E	Q	I		T									S		Q	4	0.982997	25	0.8289				1
		Apis dorsata	FALSE	Insect	AdorF	FALSE	XM_006616581.2	XP_006616644.1		1	2	26	43.6	I	D	T	E	Y	E	E	H	E	Q	E	T	E	E	I		T									T			3	0.995824	19	0.8998				1
		Apis florea	FALSE	Insect	AfloF1	FALSE	XM_003696822.2	XP_003696870.1		0	0	51.9	66.7	H	D	E	E	Y	E	E	H	E	Q	K	D	E	E											K	D			2	0.000625			76	90	33.082	6.94e-09
		Apis florea	TRUE	Insect	AfloF2	FALSE	XM_012492394.1	XP_012347848.1		1	2	23.6	39.4	I	D	T	E	Y	E	E	H	E	Q	E	A	E	E	I		T									A			3	0.994089	19	0.8732				1
		Apis florea	TRUE	Insect	AfloF3	FALSE	XM_031919345.1	XP_031775205.1		0	2	19.4	37.5	H	H	E	N	F	E	M	N	Q	Q	K	D	E	E		H		N	F		M	N	Q		K	D			8	0.998264	16	0.9617				1
		Apis mellifera	FALSE	Insect	AmelF	FALSE	XM_624073.5	XP_624076.1		0	2	22.1	41.2	H	H	E	N	F	E	M	N	Q	Q	K	D	E	E		H		N	F		M	N	Q		K	D			8	0.999167	16	0.9742				1
		Aplysia californica	FALSE	Other	AcalF1	FALSE	NM_001204732.1	NP_001191661.1		0	0	60.7	75.4	H	D	E	E	Y	E	E	H	E	Q	K	D	E	E											K	D			2	0.00056			73	87	49.7213	8.82e-15
		Aplysia californica	TRUE	Other	AcalF2	FALSE	XM_005095987.3	XP_005096044.1		0	0	61.2	73.2	H	D	E	E	Y	E	E	H	E	Q	K	D	E	E											K	D			2	0.000539			71	85	45.1803	1.96e-12
		Argopecten purpuratus	FALSE	Other	ApurF1	FALSE	KT895278.1	ALV83426.1		1	0	60.7	71.6	H	D	E	E	Y	E	E	H	E	Q	K	D	E	E											K	D			2	0.000645			73	87	41.8525	2.54e-11
		Argopecten purpuratus	TRUE	Other	ApurF2	FALSE	KT895279.1	ALV83427.1		0	0	59.6	71.6	H	D	E	E	Y	E	E	H	E	Q	K	D	E	E											K	D			2	0.000489			73	87	49.7213	8.82e-15
		Armadillidium vulgare	FALSE	Other	AvulF	FALSE	KF916503.1	AHK05780.1		0	0	55.2	69.4	H	N	E	E	Y	E	E	H	E	Q	K	G	E	E		N									K	G			3	0.000372			72	86	33.0328	7.05e-09
		Ascaris suum	FALSE	Other	AsuumF	FALSE	JI172738.1	ADY45904.1		0	1	44	59.5	H	D	E	L	Y	H	K	M	E	Q	K	E	H	E				L		H	K	M			K		H		5	0.001649			93	107	24.459	5.4e-07
		Astacus astacus	FALSE	Other	AastF	FALSE	GEDF01029070.1	JAQ18629.1		1	2	23	37.6	V	D	T	E	Y	E	E	H	E	Q	E	T	E	G	V		T									T		G	4	0.990228	17	0.5011				1
		Asterias forbesi	FALSE	Other	AfloF4	FALSE	AF001984.1	AAB60883.1		1	0	57.9	70.5	H	D	E	E	Y	E	E	H	E	Q	K	D	E	E											K	D			2	0.000517			71	85	42.8033	1.28e-11
		Athalia rosae	FALSE	Insect	ArosF	FALSE	XM_012402526.2	XP_012257949.1		1	2	28.1	44.8	I	D	T	E	Y	E	E	H	E	Q	E	S	E	D	I		T									S		D	4	0.985436	19	0.6750				1
		Azumapecten farreri	FALSE	Other	AfarF	FALSE	KU499873.1	ANG44189.1		1	0	57.9	72.7	H	D	E	E	Y	E	E	H	E	Q	E	D	E	E												D			1	0.000504			73	87	46.9836	3.64e-13
		Bactericera cockerelli	FALSE	Insect	BcockF	FALSE	KT185021.1	ALX81340.1		0	0	50.3	67.2	H	D	E	E	Y	E	E	H	E	Q	H	E	E	E											H				1	0.000385			73	87	19.4426	4.83e-06
		Bactrocera latifrons	FALSE	Insect	BlatF	FALSE	GDHF01014621.1	JAI37693.1		0	1	42.4	59.7	H	D	E	E	Y	E	E	H	E	Q	S	S	E	E											S	S			2	0.007431			84	98	19.623	4.49e-06
		Bactrocera tryoni	FALSE	Insect	BtryF1	FALSE	XM_040105809.1	XP_039961743.1		0	2	27.9	44.7	I	D	T	E	Y	E	E	H	E	Q	K	R	E	Q	I		T								K	R		Q	5	0.999042	17	0.9437	175	189	-5.81967	0.0174
		Bactrocera tryoni	TRUE	Insect	BtryF2	FALSE	XM_040114496.1	XP_039970430.1		0	2	21.1	37.3	H	H	E	N	Y	R	S	D	E	Q	D	D	R	D		H		N		R	S	D			D	D	R	D	8	0.999391	19	0.8797	111	125	9.68852	0.000187
		Belonocnema treatae	FALSE	Insect	BtreaF1	FALSE	XM_033352358.1	XP_033208249.1		1	2	27	44.1	I	D	T	E	Y	E	E	H	E	Q	E	S	E	E	I		T									S			3	0.999338	20	0.5661				1
		Belonocnema treatae	TRUE	Insect	BtreaF2	FALSE	XM_033355410.1	XP_033211301.1		0	0	53.6	68.9	H	D	E	E	Y	E	E	H	E	Q	E	E	E	K														K	1	0.000291			71	85	29.4098	4.86e-08
		Bemisia tabaci	FALSE	Insect	BtabF1	FALSE	MH324410.1	AWU66528.1		0	2	27.2	42	I	D	S	E	Y	E	E	H	E	Q	E	K	E	E	I		S									K			3	0.996697	20	0.6899				1
		Bemisia tabaci	TRUE	Insect	BtabF2	FALSE	MH324411.1	AWU66529.1		0	1	35.1	46.1	S	D	D	E	Y	E	E	H	E	Q	A	L	E	E	S		D								A	L			4	0.000554			127	141	24.9344	4.37e-07
		Bicyclus anynana	FALSE	Insect	BanynF1	FALSE	XM_024089605.1	XP_023945373.1		1	2	17.2	36.9	H	Q	E	H	F	D	S	K	Q	H	K	D	D	A		Q		H	F	D	S	K	Q	H	K	D	D	A	11	0.999592	17	0.8096				1
		Bicyclus anynana	TRUE	Insect	BanynF2	FALSE	XM_024089607.1	XP_023945375.1		0	2	29.8	44.5	I	D	T	E	Y	E	E	H	E	Q	E	S	E	E	I		T									S			3	0.999529	20	0.9311				1
		Biomphalaria glabrata	FALSE	Other	BglabF1	FALSE	XM_013219105.1	XP_013074559.1		0	2	20.6	31.2	H	F	E	L	L	K	E	L	L	K	D	Q	K	Q		F		L	L	K		L	L	K	D	Q	K	Q	10	0.990097	18	0.4078	181	195	13.3279	5.23e-05
		Biomphalaria glabrata	TRUE	Other	BglabF2	FALSE	XM_013225380.1	XP_013080834.1		1	0	63.4	77	H	D	E	E	Y	E	E	H	E	Q	K	E	E	E											K				1	0.000685			73	87	49.7213	8.82e-15
		Bombus impatiens	FALSE	Insect	BimpF	FALSE	XM_012387343.1	XP_012242766.1		0	1	48	61.6	H	D	E	E	Y	E	E	H	E	Q	K	D	E	E											K	D			2	0.003323			91	105	21.1803	2.3e-06
		Bombus terrestris	FALSE	Insect	BterF	FALSE	XM_003393916.3	XP_003393964.1		0	1	25.4	37.3	N	D	V	E	Y	E	E	H	E	Q	Q	H	E	E	N		V								Q	H			4	0.001112			133	147	16.1967	1.8e-05
		Bombus vosnesenskii	FALSE	Insect	BvosF	FALSE	XM_033510059.1	XP_033365950.1		1	2	28.4	45.5	I	D	T	E	Y	E	E	H	E	Q	D	S	E	E	I		T								D	S			4	0.998245	19	0.9501				1
		Bombyx mori	FALSE	Insect	BmoriF1	FALSE	NM_001044119.1	NP_001037584.1		1	2	20.2	35.5	H	Q	E	Y	Y	D	S	K	Q	Q	K	D	D	E		Q		Y		D	S	K	Q		K	D	D		8	0.999556	17	0.9848	111	125	-7.52459	0.0251
		Bombyx mori	TRUE	Insect	BmoriF2	FALSE	XM_004927798.3	XP_004927855.1		0	1	22	36.3	V	D	T	E	Y	E	E	H	E	Q	K	F	E	D	V		T								K	F		D	5	0.000454						1
		Bombyx mori	TRUE	Insect	BmoriF3	FALSE	XM_012690802.2	XP_012546256.1		1	2	31.6	45.8	I	D	S	E	Y	E	E	H	E	Q	D	T	E	E	I		S								D	T			4	0.998758	20	0.8582				1
		Bradysia coprophila	FALSE	Insect	BcoprF1	FALSE	XM_037172355.1	XP_037028250.1		0	2	21.9	34.4	H	H	E	Q	Y	K	S	N	E	Q	S	D	K	S		H		Q		K	S	N			S	D	K	S	8	0.999692	17	0.9873				1
		Bradysia coprophila	TRUE	Insect	BcoprF2	FALSE	XM_037172356.1	XP_037028251.1		1	2	26.2	40.2	I	D	T	E	Y	E	E	H	E	Q	K	S	E	E	I		T								K	S			4	0.999194	19	0.8859	176	190	-7.40984	0.0246
		Bradysia coprophila	TRUE	Insect	BcoprF3	FALSE	XM_037194629.1	XP_037050524.1		0	2	25.8	44.6	I	D	T	E	Y	E	K	Q	E	Q	Q	T	E	E	I		T				K	Q			Q	T			6	0.981786	17	0.7739				1
		Branchiostoma belcheri	FALSE	Other	BbelF	FALSE	AY157150.1	AAN77903.1		1	0	59	74.3	H	D	E	E	Y	E	V	H	E	Q	H	D	E	E							V				H	D			3	0.000552			73	87	32.0984	1.18e-08
		Calanus sinicus	FALSE	Other	CsinF	FALSE	KT947476.1	APC62655.1		1	0	52.5	67.8	H	D	E	E	Y	E	E	H	E	Q	K	N	E	E											K	N			2	0.000285			72	86	40.2459	7.6e-11
		Caligus clemensi	FALSE	Other	CclemF1	FALSE	BT080375.1	ACO14799.1		0	2	24.8	42.2	V	D	T	E	Y	E	E	H	E	Q	D	D	E	T	V		T								D	D		T	5	0.995964	19	0.7736				1
		Caligus clemensi	TRUE	Other	CclemF2	FALSE	BT080741.1	ACO15165.1		0	2	15.5	33.2	Y	H	E	H	F	R	L	N	M	Y	E	D	R	S	Y	H		H	F	R	L	N	M	Y		D	R	S	11	0.999647	20	0.8895				1
		Caligus clemensi	TRUE	Other	CclemF3	FALSE	BT080746.1	ACO15170.1		1	0	73.2	85.2	H	D	E	E	Y	E	E	H	E	Q	N	H	E	E											N	H			2	0.000501			72	86	41.2295	3.77e-11
		Caligus rogercresseyi	FALSE	Other	CrogF1	FALSE	BT075991.1	ACO10415.1		1	0	65.6	79.8	H	D	E	E	Y	E	E	H	E	Q	E	E	E	E															0	0.000395			72	86	45.1639	1.96e-12
		Caligus rogercresseyi	TRUE	Other	CrogF2	FALSE	BT077110.1	ACO11534.1		0	2	24.2	42	V	D	T	E	Y	E	E	H	E	Q	E	D	E	Q	V		T									D		Q	4	0.999217	16	0.5715				1
		Calpodes ethlius	FALSE	Insect	CethF1	FALSE	AF161708.1	AAD50239.1		1	2	28.4	39.2	I	D	T	E	Y	E	E	H	E	Q	D	S	E	G	I		T								D	S		G	5	0.999185	20	0.6885				1
		Calpodes ethlius	TRUE	Insect	CethF2	FALSE	AF161710.1	AAD50241.1		1	2	20.3	34.4	H	Q	E	H	Y	H	A	K	Q	Q	K	D	H	S		Q		H		H	A	K	Q		K	D	H	S	9	0.999697	19	0.9922				1
		Camponotus floridanus	FALSE	Insect	CfloF1	FALSE	XM_011268361.3	XP_011266663.1		0	0	54.6	67.2	H	D	E	E	Y	E	E	H	E	Q	K	D	E	E											K	D			2	0.000391			71	85	29.8197	4.02e-08
		Camponotus floridanus	TRUE	Insect	CfloF2	FALSE	XM_011268637.2	XP_011266939.2		1	2	24.8	39.6	I	D	I	E	Y	E	E	H	E	Q	E	S	E	E	I		I									S			3	0.998989	19	0.6687	190	204	-7.45902	0.0248
		Camponotus floridanus	TRUE	Insect	CfloF3	FALSE	XM_011268638.2	XP_011266940.1		0	2	18.5	35.8	H	H	E	N	F	Q	S	D	E	L	K	D	Q	A		H		N	F	Q	S	D		L	K	D	Q	A	10	0.997267	16	0.8810	109	123	-5.65574	0.0168
		Carukia barnesi	FALSE	Other	CbarF	FALSE	EU878250.1	ACY74442.1		0	0	54.6	68.9	H	D	E	E	Y	E	E	H	E	Q	K	D	E	E											K	D			2	0.000386			71	85	41.0164	4.4e-11
		Centruroides sculpturatus	FALSE	Other	CsculF	FALSE	XM_023388396.1	XP_023244164.1		1	2	40.4	54.2	H	D	E	E	Y	E	E	H	E	Q	E	K	E	E												K			1	0.977951	17	0.8348	95	109	6.93443	0.000465
		Cephus cinctus	FALSE	Insect	CcinF1	FALSE	XM_015737533.2	XP_015593019.1		0	0	52.5	66.7	H	D	E	E	Y	E	E	H	E	Q	K	D	E	N											K	D		N	3	0.000412			71	85	21.5902	1.94e-06
		Cephus cinctus	TRUE	Insect	CcinF2	FALSE	XM_015752302.2	XP_015607788.1		1	2	26.9	44.1	I	D	T	E	Y	E	E	H	E	Q	E	N	E	E	I		T									N			3	0.997452	20	0.9593				1
		Ceratina calcarata	FALSE	Insect	CcalcF	FALSE	XM_026817101.1	XP_026672902.1		0	2	21.9	39.2	H	H	E	Y	F	E	M	D	Q	L	K	D	E	E		H		Y	F		M	D	Q	L	K	D			9	0.99938	16	0.8883				1
		Ceratitis capitata	FALSE	Insect	CcapF1	FALSE	XM_004534268.3	XP_004534325.1		0	2	23.2	37.7	H	H	E	N	Y	R	S	D	E	Q	S	D	R	D		H		N		R	S	D			S	D	R	D	8	0.999644	19	0.8715	111	125	9.68852	0.000187
		Ceratitis capitata	TRUE	Insect	CcapF2	FALSE	XM_004534271.3	XP_004534328.1		0	2	27.3	43.2	I	D	T	E	Y	E	E	H	E	Q	K	R	E	E	I		T								K	R			4	0.999059	17	0.9437	175	189	-6.32787	0.0193
		Ceratitis capitata	TRUE	Insect	CcapF3	FALSE	XM_012302934.2	XP_012158324.1		0	1	44.5	58.6	H	D	E	E	Y	E	E	H	E	Q	A	S	E	E											A	S			2	0.004299			84	98	23.623	7.81e-07
		Ceratosolen solmsi marchali	FALSE	Insect	CmarF1	FALSE	XM_011498649.1	XP_011496951.1		1	2	24.9	42.1	I	D	T	E	Y	E	E	H	E	Q	K	N	E	M	I		T								K	N		M	5	0.998094	19	0.5930				1
		Ceratosolen solmsi marchali	TRUE	Insect	CmarF2	FALSE	XM_011498650.1	XP_011496952.1		0	2	19.2	34.9	H	H	E	H	F	S	A	K	Q	Q	K	D	S	E		H		H	F	S	A	K	Q		K	D	S		9	0.987537	16	0.9017				1
		Cerebratulus lacteus	FALSE	Other	ClactF	FALSE	JQ336986.1	AFH77943.1		1	0	53.6	69.9	H	D	E	E	Y	E	E	H	E	Q	K	D	E	E											K	D			2	0.000491			71	85	45.8197	1.11e-12
		Chelonus insularis	FALSE	Insect	CinsF1	FALSE	XM_035094826.1	XP_034950717.1		0	2	20.9	38.5	H	H	E	H	Y	K	A	N	E	Q	K	D	K	E		H		H		K	A	N			K	D	K		7	0.997802	18	0.9030	113	127	-6.86885	0.022
		Chelonus insularis	TRUE	Insect	CinsF2	FALSE	XM_035094827.1	XP_034950718.1		1	2	27.2	41.5	I	D	T	E	Y	E	E	H	E	Q	A	S	E	E	I		T								A	S			4	0.998431	18	0.5920				1
		Cherax quadricarinatus	FALSE	Other	CquadF	FALSE	MG649969.1	AUS91514.1		0	1	46.4	65.6	H	H	D	E	F	F	E	N	K	H	G	D	F	V		H	D		F	F		N	K	H	G	D	F	V	10	0.000543			72	86	24.2951	5.82e-07
		Cimex lectularius	FALSE	Insect	ClectF1	FALSE	XM_014385452.2	XP_014240938.1		0	1	43.3	53.2	H	D	E	E	Y	D	E	H	E	Q	K	C	D	E						D					K	C	D		3	0.000342			126	140	37.8525	3.94e-10
		Cimex lectularius	TRUE	Insect	ClectF2	FALSE	XM_014399668.2	XP_014255154.1		0	2	20.7	36.8	H	S	E	H	Y	S	A	D	S	H	K	D	S	E		S		H		S	A	D	S	H	K	D	S		9	0.998817	18	0.9745	111	125	-6.96721	0.0225
		Cimex lectularius	TRUE	Insect	ClectF3	FALSE	XM_014399669.2	XP_014255155.1		0	2	24.4	38.2	V	D	T	E	Y	E	E	H	E	Q	K	S	E	E	V		T								K	S			4	0.992928	16	0.8694				1
		Contarinia nasturtii	FALSE	Insect	CnastF1	FALSE	XM_031761074.1	XP_031616934.1		1	2	25.9	39.2	I	D	T	E	Y	E	E	H	E	Q	K	G	E	E	I		T								K	G			4	0.999274	19	0.8573				1
		Contarinia nasturtii	TRUE	Insect	CnastF2	FALSE	XM_031761075.1	XP_031616935.1		0	2	26.6	38	I	D	T	E	Y	E	E	H	E	Q	K	G	E	E	I		T								K	G			4	0.998047	19	0.8491				1
		Contarinia nasturtii	TRUE	Insect	CnastF3	FALSE	XM_031769437.1	XP_031625297.1		0	2	20.8	37.7	H	H	E	Q	Y	T	A	R	E	Q	G	D	T	E		H		Q		T	A	R			G	D	T		7	0.99924	16	0.9458				1
		Copidosoma floridanum	FALSE	Insect	CflorF1	FALSE	XM_014361548.1	XP_014217034.1		0	2	26.1	44	I	D	T	E	Y	E	E	H	E	Q	K	S	E	E	I		T								K	S			4	0.998354	20	0.7141				1
		Copidosoma floridanum	TRUE	Insect	CflorF2	FALSE	XM_014362768.1	XP_014218254.1		0	2	17.7	34.2	H	H	E	H	F	D	A	K	E	Q	K	D	D	E		H		H	F	D	A	K			K	D	D		8	0.999491	19	0.9262				1
		Copidosoma floridanum	TRUE	Insect	CflorF3	FALSE	XM_014362770.1	XP_014218256.1		0	2	24.8	40.5	I	D	T	E	Y	E	E	H	E	Q	K	S	E	E	I		T								K	S			4	0.996939	20	0.7164	182	196	-7.45902	0.0248
		Coptotermes formosanus	FALSE	Insect	CformF	FALSE	KC571906.1	AGM32405.1		0	2	18.5	41	H	S	E	H	Y	S	T	D	Q	Q	K	D	S	D		S		H		S	T	D	Q		K	D	S	D	9	0.998947	16	0.9545	106	120	-7.34426	0.0245
		Cryptotermes secundus	FALSE	Insect	CsecF1	FALSE	XM_023863148.2	XP_023718916.1		1	2	25.9	41.4	I	D	S	E	Y	E	E	H	E	Q	E	S	E	Q	I		S									S		Q	4	0.984457	21	0.6448				1
		Cryptotermes secundus	TRUE	Insect	CsecF2	FALSE	XM_023863151.2	XP_023718919.1		0	2	20	40	H	S	E	H	Y	S	T	D	Q	Q	K	D	S	D		S		H		S	T	D	Q		K	D	S	D	9	0.999081	16	0.9217	107	121	-5.81967	0.0174
		Ctenocephalides felis	FALSE	Insect	CfelF1	FALSE	XM_026612154.1	XP_026467939.1		0	0	54.6	68.9	H	D	E	E	Y	E	E	H	E	Q	K	S	E	E											K	S			2	0.000228			71	85	23.3607	8.76e-07
		Ctenocephalides felis	TRUE	Insect	CfelF2	FALSE	XM_026625446.1	XP_026481231.1		0	2	29.5	39.7	I	D	T	E	Y	E	E	H	E	Q	K	S	E	E	I		T								K	S			4	0.998164	17	0.9141				1
		Culex pipiens pallens	FALSE	Insect	CpalF1	FALSE	XM_039579017.1	XP_039434951.1		0	2	31.4	44.7	I	D	T	E	Y	E	E	H	E	Q	H	G	E	E	I		T								H	G			4	0.975013	26	0.9002				1
		Culex pipiens pallens	TRUE	Insect	CpalF2	FALSE	XM_039588935.1	XP_039444869.1		0	1	28.9	42.2	I	D	T	E	-	E	E	H	V	Q	H	G	E	E	I		T		-				V		H	G			6	0.002967						1
		Culex pipiens pallens	TRUE	Insect	CpalF3	FALSE	XM_039595934.1	XP_039451868.1		0	1	28	39	I	D	T	-	Y	E	E	H	E	Q	H	G	E	E	I		T	-							H	G			5	0.723472						1
		Culex quinquefasciatus	FALSE	Insect	CquinF1	FALSE	XM_001845442.2	XP_001845494.2		0	1	26.5	39.8	Y	E	V	E	Y	E	E	H	E	Q	S	Q	E	S	Y	E	V								S	Q		S	6	0.012826			109	123	11.1803	0.000114
		Culex quinquefasciatus	TRUE	Insect	CquinF2	FALSE	XM_038249001.1	XP_038104929.1		0	2	18.8	32.9	H	H	D	M	F	K	A	D	E	Q	K	D	K	D		H	D	M	F	K	A	D			K	D	K	D	10	0.998899	19	0.6827				1
		Danaus plexippus plexippus	FALSE	Insect	D_plexF	FALSE	XM_032670170.1	XP_032526061.1		0	2	30.2	39.7	I	D	T	E	Y	E	E	H	E	Q	D	S	E	E	I		T								D	S			4	0.999585	20	0.9103				1
		Dendroctonus ponderosae	FALSE	Insect	D_ponF3	FALSE	XM_019900461.1	XP_019756020.1		0	2	20.6	36.1	H	H	E	L	F	G	L	D	E	Q	G	D	G	E		H		L	F	G	L	D			G	D	G		8	0.998998	16	0.9337	112	126	-6.09836	0.0184
		Dendroctonus ponderosae	TRUE	Insect	D_ponF2	FALSE	XM_019900462.1	XP_019756021.1		1	2	24.4	41.5	I	D	T	E	Y	E	E	H	E	Q	K	S	E	E	I		T								K	S			4	0.998696	19	0.9544	180	194	-2.44262	0.00749
		Dendroctonus ponderosae	TRUE	Insect	D_ponF1	FALSE	XM_019907391.1	XP_019762950.1		0	1	39.2	58.7	H	H	G	Q	F	A	E	H	E	Q	Y	D	A	E		H	G	Q	F	A					Y	D	A		7	0.000242			73	87	32.4426	9.88e-09
		Dermatophagoides pteronyssinus	FALSE	Other	D_pterF1	FALSE	AY005807.1	AAG02250.1		0	0	59	72.9	H	D	E	E	Y	E	E	H	E	Q	E	E	E	E															0	0.000214			81	95	44	4.81e-12
		Dermatophagoides pteronyssinus	TRUE	Other	D_pterF2	FALSE	XM_027338553.1	XP_027194354.1		0	1	50.8	69.9	H	D	E	Q	F	K	E	N	K	Q	E	L	K	K				Q	F	K		N	K			L	K	K	7	0.000427			73	87	33.7049	4.86e-09
		Diabrotica virgifera virgifera	FALSE	Insect	D_virF1	FALSE	XM_028283067.1	XP_028138868.1		1	2	26.9	40.1	I	D	T	E	Y	E	E	H	E	Q	K	S	E	E	I		T								K	S			4	0.996492	18	0.8265				1
		Diabrotica virgifera virgifera	TRUE	Insect	D_virF2	FALSE	XM_028283071.1	XP_028138872.1		1	2	25.3	39.7	T	D	A	E	Y	E	E	H	E	Q	D	S	E	E	T		A								D	S			4	0.972514	18	0.7480	178	192	-6.40984	0.0197
		Diachasma alloeum	FALSE	Insect	D_alloF1	FALSE	XM_015265466.1	XP_015120952.1		0	0	53.6	62.3	H	D	E	E	Y	E	E	H	E	Q	K	D	E	E											K	D			2	0.000579			71	85	31.6721	1.49e-08
		Diachasma alloeum	TRUE	Insect	D_alloF2	FALSE	XM_015265936.2	XP_015121422.1		1	2	26.4	43.6	I	D	T	E	Y	E	E	H	E	Q	E	S	E	E	I		T									S			3	0.994346	19	0.4483				1
		Diaphorina citri	FALSE	Insect	D_citrF	FALSE	XM_017442345.2	XP_017297834.1		0	1	29.3	43.1	H	D	E	E	Y	E	E	H	E	Q	H	K	E	E											H	K			2	0.001015			133	147	23	1.03e-06
		Dinoponera quadriceps	FALSE	Insect	D_quadF	FALSE	XM_014620695.1	XP_014476181.1		1	2	25.2	42.3	I	D	T	E	Y	E	E	H	E	Q	E	S	E	E	I		T									S			3	0.998659	20	0.7220				1
		Diuraphis noxia	FALSE	Insect	D_noxF	FALSE	XM_015523623.1	XP_015379109.1		0	2	25.4	39.4	A	D	V	E	Y	E	E	H	E	Q	D	S	E	D	A		V								D	S		D	5	0.999028	22	0.8758				1
		Dolomedes sulfureus	FALSE	Other	D_sulfF	FALSE	KP777783.1	ALJ10925.1		1	0	57.4	73.8	H	D	E	E	Y	E	E	H	E	Q	E	T	E	D												T		D	2	0.000341			74	88	27.8197	1.09e-07
		Drosophila albomicans	FALSE	Insect	DalbF1	FALSE	XM_034244747.1	XP_034100638.1		0	1	38.2	56.3	H	D	E	E	Y	E	E	H	E	Q	K	G	E	E											K	G			2	0.001633			84	98	24.0984	6.37e-07
		Drosophila albomicans	TRUE	Insect	DalbF2	FALSE	XM_034256722.1	XP_034112613.1		0	2	19.6	37.5	H	H	Q	Q	Y	R	A	D	E	Q	G	D	R	D		H	Q	Q		R	A	D			G	D	R	D	9	0.999605	19	0.8855				1
		Drosophila albomicans	TRUE	Insect	DalbF3	FALSE	XM_034256724.1	XP_034112615.1		0	2	29.3	44.4	I	D	T	E	Y	E	E	H	E	Q	K	K	E	E	I		T								K	K			4	0.998147	23	0.8946				1
		Drosophila ananassae	FALSE	Insect	DanaF2	FALSE	XM_001955530.3	XP_001955566.1		0	2	21.6	37.3	H	H	E	Q	Y	R	S	D	E	Q	G	D	R	E		H		Q		R	S	D			G	D	R		7	0.999485	19	0.8857				1
		Drosophila ananassae	TRUE	Insect	DanaF1	FALSE	XM_001964115.3	XP_001964151.2		0	1	37.6	54	H	D	E	E	Y	E	E	H	E	Q	Q	A	E	E											Q	A			2	0.006058			91	105	15.377	2.45e-05
		Drosophila ananassae	TRUE	Insect	DanaF3	FALSE	XM_014910376.2	XP_014765862.1		0	2	28.2	44.9	I	D	T	E	Y	E	E	H	E	Q	T	K	E	E	I		T								T	K			4	0.998801	19	0.5086	176	190	1.45902	0.00252
		Drosophila biarmipes	FALSE	Insect	DbiaF	FALSE	XM_017112128.1	XP_016967617.1		0	1	41.1	60.4	H	D	E	E	Y	E	E	H	E	Q	K	A	E	E											K	A			2	0.000529			83	97	9.70492	0.000187
		Drosophila bipectinata	FALSE	Insect	DbipF	FALSE	XM_017235165.1	XP_017090654.1		0	1	39.6	57.9	H	D	E	E	Y	E	E	H	E	Q	Q	V	E	N											Q	V		N	3	0.000802			84	98	20.8197	2.7e-06
		Drosophila busckii	FALSE	Insect	DbusF1	FALSE	XM_017990940.1	XP_017846429.1		0	2	27.4	39.7	I	D	T	E	Y	E	E	H	E	Q	K	K	E	E	I		T								K	K			4	0.999201	22	0.9223				1
		Drosophila busckii	TRUE	Insect	DbusF2	FALSE	XM_017990941.1	XP_017846430.1		0	2	20.2	38.2	H	H	Q	Q	Y	R	A	D	E	Q	G	D	R	D		H	Q	Q		R	A	D			G	D	R	D	9	0.999814	18	0.9455				1
		Drosophila elegans	FALSE	Insect	DeleF1	FALSE	XM_017275998.2	XP_017131487.1		0	2	21.4	36.6	H	H	E	Q	Y	R	S	D	E	Q	G	D	R	D		H		Q		R	S	D			G	D	R	D	8	0.999619	19	0.9441				1
		Drosophila elegans	TRUE	Insect	DeleF2	FALSE	XM_017277962.2	XP_017133451.1		0	1	41.8	60.8	H	D	E	E	Y	E	E	H	E	Q	Q	A	E	E											Q	A			2	0.000546			83	97	14.082	3.95e-05
		Drosophila erecta	FALSE	Insect	DereF	FALSE	XM_001978278.3	XP_001978314.1		0	1	39.3	57.2	H	D	E	E	Y	E	E	H	E	Q	K	A	E	E											K	A			2	0.000521			83	97	14.082	3.95e-05
		Drosophila eugracilis	FALSE	Insect	DeugF3	FALSE	XM_017209645.1	XP_017065134.1		0	1	40.6	60.4	H	D	E	E	Y	E	E	H	E	Q	K	A	E	E											K	A			2	0.000602			83	97	9.70492	0.000187
		Drosophila eugracilis	TRUE	Insect	DeugF2	FALSE	XM_017220894.1	XP_017076383.1		0	2	28.2	43.7	I	D	T	E	Y	E	E	H	E	Q	K	K	E	E	I		T								K	K			4	0.998573	17	0.5144				1
		Drosophila eugracilis	TRUE	Insect	DeugF1	FALSE	XM_017220908.1	XP_017076397.1		0	2	20.8	35.4	H	H	E	Q	Y	R	S	D	E	Q	G	D	R	D		H		Q		R	S	D			G	D	R	D	8	0.99959	19	0.9260				1
		Drosophila ficusphila	FALSE	Insect	DficF1	FALSE	XM_017196736.1	XP_017052225.1		0	1	41.9	62.3	H	D	E	E	Y	E	E	H	E	Q	Q	A	E	E											Q	A			2	0.000909			83	97	3.78689	0.00126
		Drosophila ficusphila	TRUE	Insect	DficF2	FALSE	XM_017203049.1	XP_017058538.1		0	2	21	36.6	H	H	E	Q	Y	R	S	D	E	Q	G	D	R	D		H		Q		R	S	D			G	D	R	D	8	0.999584	19	0.8985				1
		Drosophila grimshawi	FALSE	Insect	DgrimF3	FALSE	XM_001990077.2	XP_001990113.1		0	2	19.1	35.7	H	H	Q	Q	Y	R	A	D	E	Q	D	D	R	D		H	Q	Q		R	A	D			D	D	R	D	9	0.999662	19	0.8455				1
		Drosophila grimshawi	TRUE	Insect	DgrimF2	FALSE	XM_001992003.2	XP_001992039.1		0	1	40.2	59.3	H	D	E	E	Y	E	E	H	E	Q	Q	A	E	Q											Q	A		Q	3	0.001152			84	98	17.7869	9.62e-06
		Drosophila grimshawi	TRUE	Insect	DgrimF1	FALSE	XM_032737536.1	XP_032593427.1		0	2	28.8	45.9	I	D	T	E	Y	E	E	H	E	Q	K	K	E	E	I		T								K	K			4	0.99908	22	0.9256				1
		Drosophila guanche	FALSE	Insect	DguanF	FALSE	XM_034284007.1	XP_034139898.1		0	1	39.5	55.1	H	D	E	E	Y	E	E	H	E	Q	Q	T	E	E											Q	T			2	0.001048			84	98	7.65574	0.000369
		Drosophila hydei	FALSE	Insect	DhydF1	FALSE	XM_023306222.2	XP_023161990.1		0	1	39	59.5	H	D	E	E	Y	E	E	H	E	Q	K	L	E	D											K	L		D	3	0.000443			83	97	5.91803	0.000645
		Drosophila hydei	TRUE	Insect	DhydF2	FALSE	XM_023320816.2	XP_023176584.1		0	2	29	42.9	I	D	T	E	Y	E	E	H	E	Q	K	R	E	E	I		T								K	R			4	0.998744	22	0.9136				1
		Drosophila hydei	TRUE	Insect	DhydF3	FALSE	XM_023320817.2	XP_023176585.1		0	2	19.2	35	H	H	Q	Q	Y	R	A	D	E	Q	G	D	R	D		H	Q	Q		R	A	D			G	D	R	D	9	0.999766	19	0.9405				1
		Drosophila innubila	FALSE	Insect	DinnF2	FALSE	XM_034633400.1	XP_034489291.1		0	2	21	36.5	H	H	Q	Q	Y	R	A	D	E	Q	G	D	R	D		H	Q	Q		R	A	D			G	D	R	D	9	0.999572	19	0.9130				1
		Drosophila innubila	TRUE	Insect	DinnF1	FALSE	XM_034633401.1	XP_034489292.1		1	2	28.6	43.3	I	D	T	E	Y	E	E	H	E	Q	K	K	E	E	I		T								K	K			4	0.999188	22	0.9302				1
		Drosophila kikkawai	FALSE	Insect	DkikF3	FALSE	XM_017165465.1	XP_017020954.1		0	2	20.9	37	H	H	E	Q	Y	R	S	D	E	Q	G	D	R	D		H		Q		R	S	D			G	D	R	D	8	0.999694	19	0.8207	112	126	-5.85246	0.0175
		Drosophila kikkawai	TRUE	Insect	DkikF2	FALSE	XM_017165467.1	XP_017020956.1		0	2	27.8	44	I	D	T	E	Y	E	E	H	E	Q	K	R	E	E	I		T								K	R			4	0.998647	19	0.4956	176	190	-0.803279	0.00477
		Drosophila kikkawai	TRUE	Insect	DkikF1	FALSE	XM_017173748.1	XP_017029237.1		0	1	41.2	59.3	H	D	E	E	Y	E	E	H	E	Q	Q	T	E	E											Q	T			2	0.002387			85	99	16.2951	1.74e-05
		Drosophila miranda	FALSE	Insect	DmirF	FALSE	XM_033388896.1	XP_033244787.1		0	2	27.6	42.9	I	D	T	E	Y	E	E	H	E	Q	K	K	E	E	I		T								K	K			4	0.998988	20	0.9165	177	191	-7.04918	0.0228
		Drosophila mojavensis	FALSE	Insect	DmojF2	FALSE	XM_001999049.3	XP_001999085.2		0	1	22.9	34.6	I	D	T	E	Y	E	E	H	E	Q	K	K	E	E	I		T								K	K			4	0.002313						1
		Drosophila mojavensis	TRUE	Insect	DmojF3	FALSE	XM_002010942.3	XP_002010978.2		0	1	35.3	51.6	H	D	E	E	Y	E	E	H	E	Q	K	M	E	D											K	M		D	3	0.024828			104	118	9.91803	0.000177
		Drosophila mojavensis	TRUE	Insect	DmojF1	FALSE	XM_015166679.2	XP_015022165.1		0	2	18.2	31.6	H	H	Q	Q	Y	R	A	D	E	Q	G	D	R	D		H	Q	Q		R	A	D			G	D	R	D	9	0.999623	19	0.9046				1
		Drosophila navojoa	FALSE	Insect	DnavF	FALSE	XM_018109214.2	XP_017964703.1		0	1	34.8	50.2	H	D	E	E	Y	E	E	H	E	Q	K	M	E	D											K	M		D	3	0.002612			104	118	9.91803	0.000177
		Drosophila pseudoobscura	FALSE	Insect	DpseF	FALSE	XM_015185851.2	XP_015041337.2		0	1	39.9	57.6	H	D	E	E	Y	E	E	H	E	Q	Q	N	E	E											Q	N			2	0.002106			84	98	8.01639	0.000329
		Drosophila rhopaloa	FALSE	Insect	DrhoF2	FALSE	XM_017130024.1	XP_016985513.1		0	1	41.6	58.9	H	D	E	E	Y	E	E	H	E	Q	Q	A	E	E											Q	A			2	0.00078			83	97	14.082	3.95e-05
		Drosophila rhopaloa	TRUE	Insect	DrhoF1	FALSE	XM_017132776.1	XP_016988265.1		0	2	28.6	44.6	I	D	T	E	Y	E	E	H	E	Q	K	K	E	E	I		T								K	K			4	0.998883	17	0.5008	176	190	-1.86885	0.00639
		Drosophila serrata	FALSE	Insect	DserF	FALSE	XM_020956028.1	XP_020811687.1		0	2	21.3	36.6	H	H	E	Q	Y	R	S	D	E	Q	G	D	R	D		H		Q		R	S	D			G	D	R	D	8	0.999661	19	0.8501	112	126	-6.98361	0.0225
		Drosophila subobscura	FALSE	Insect	DsuboF2	FALSE	XM_034809648.1	XP_034665539.1		0	2	20	34.2	H	H	E	Q	Y	R	S	D	E	Q	G	D	R	E		H		Q		R	S	D			G	D	R		7	0.999613	19	0.7603	121	135	-6.81967	0.0218
		Drosophila subobscura	TRUE	Insect	DsuboF1	FALSE	XM_034809651.1	XP_034665542.1		1	2	28.5	43	I	D	T	E	Y	E	E	H	E	Q	K	K	E	E	I		T								K	K			4	0.999214	20	0.9012	177	191	-4.13115	0.0114
		Drosophila subpulchrella	FALSE	Insect	DsubpF2	FALSE	XM_037856861.1	XP_037712789.1		0	2	18.6	34	H	H	E	Q	Y	R	S	D	E	Q	G	D	R	D		H		Q		R	S	D			G	D	R	D	8	0.99943	19	0.8795				1
		Drosophila subpulchrella	TRUE	Insect	DsubpF1	FALSE	XM_037869358.1	XP_037725286.1		0	1	40.6	60.4	H	D	E	E	Y	E	E	H	E	Q	K	A	E	E											K	A			2	0.000606			83	97	9.70492	0.000187
		Drosophila takahashii	FALSE	Insect	DtakF	FALSE	XM_017157767.1	XP_017013256.1		0	1	41.1	60.9	H	D	E	E	Y	E	E	H	E	Q	K	A	E	E											K	A			2	0.000588			83	97	15.5574	2.3e-05
		Drosophila virilis	FALSE	Insect	DvirF1	FALSE	XM_002057070.3	XP_002057106.1		0	1	38.6	58.4	H	D	E	E	Y	E	E	H	E	Q	Q	I	E	E											Q	I			2	0.000823			83	97	16.6885	1.5e-05
		Drosophila virilis	TRUE	Insect	DvirF2	FALSE	XM_015170401.2	XP_015025887.1		0	2	29.5	42	I	D	T	E	Y	E	E	H	E	Q	K	R	E	E	I		T								K	R			4	0.999084	22	0.9591				1
		Drosophila virilis	TRUE	Insect	DvirF3	FALSE	XM_032433528.1	XP_032289419.1		0	2	19.4	36.6	H	H	Q	Q	Y	R	S	D	E	Q	G	D	R	D		H	Q	Q		R	S	D			G	D	R	D	9	0.99971	19	0.9027				1
		Drosophila willistoni	FALSE	Insect	DwilF1	FALSE	XM_002071634.3	XP_002071670.2		0	1	39.8	58.7	H	D	E	E	Y	E	E	H	E	Q	Q	A	E	E											Q	A			2	0.000901			72	86	8.04918	0.000326
		Drosophila willistoni	TRUE	Insect	DwilF2	FALSE	XM_023179909.1	XP_023035677.1		0	2	17.5	31.5	H	H	E	Q	Y	R	S	D	E	Q	G	D	R	D		H		Q		R	S	D			G	D	R	D	8	0.999358	20	0.9531				1
		Drosophila willistoni	TRUE	Insect	DwilF3	FALSE	XM_023180071.1	XP_023035839.1		1	2	29	44.2	I	D	T	E	Y	E	E	H	E	Q	K	K	E	E	I		T								K	K			4	0.999252	20	0.9264	177	191	-4.13115	0.0114
		Drosophila yakuba	FALSE	Insect	DyakF	FALSE	XM_002100385.3	XP_002100421.2		0	1	35.5	51.2	H	D	E	E	Y	E	E	H	E	Q	K	A	E	E											K	A			2	0.000334			109	123	14.082	3.95e-05
		Dufourea novaeangliae	FALSE	Insect	D_novF	FALSE	XM_015583503.1	XP_015438989.1		1	2	27.4	42.5	I	D	T	E	Y	E	E	H	E	Q	D	N	E	E	I		T								D	N			4	0.998857	19	0.9227				1
		Eisenia andrei	FALSE	Other	EandF	FALSE	FJ516398.3	ACL14179.2		0	0	57.4	73.8	H	D	E	E	Y	E	E	H	E	Q	K	D	E	E											K	D			2	0.000213			73	87	42.5902	1.5e-11
		Enteroctopus dofleini	FALSE	Other	EdofF	FALSE	AF117271.1	AAD29639.1		0	0	55.7	69.4	H	D	E	E	Y	E	E	H	E	Q	K	E	E	E											K				1	0.000282			73	87	40.5738	6.09e-11
		Eriocheir sinensis	FALSE	Other	EsinF	FALSE	GU475115.2	ADD17345.1		0	0	54.1	70.5	H	N	E	E	Y	E	E	H	E	Q	E	D	E	E		N										D			2	0.000338			72	86	40.8525	4.91e-11
		Eufriesea mexicana	FALSE	Insect	EmexF1	FALSE	XM_017902353.1	XP_017757842.1		0	2	19.5	37.3	H	H	E	N	F	K	M	D	Q	Q	K	D	K	E		H		N	F	K	M	D	Q		K	D	K		9	0.992011	22	0.8036				1
		Eufriesea mexicana	TRUE	Insect	EmexF2	FALSE	XM_017902355.1	XP_017757844.1		1	2	27.5	45.9	N	D	T	E	Y	E	E	H	E	Q	D	N	E	E	N		T								D	N			4	0.996403	19	0.8288				1
		Eurytemora affinis	FALSE	Other	EaffF1	FALSE	XM_023475311.1	XP_023331079.1		0	2	25.2	36.9	H	N	E	E	Y	E	E	H	E	Q	G	D	E	D		N									G	D		D	4	0.926065	23	0.3285	183	197	9.83607	0.000181
		Eurytemora affinis	TRUE	Other	EaffF2	FALSE	XM_023475312.1	XP_023331080.1		0	1	28.7	42.1	H	N	E	E	Y	E	E	H	E	Q	G	D	E	D		N									G	D		D	4	0.000706			153	167	15.541	2.3e-05
		Eurytemora affinis	TRUE	Other	EaffF3	FALSE	XM_023475313.1	XP_023331081.1		0	2	35	50.9	H	N	E	E	Y	E	E	H	E	Q	G	D	E	D		N									G	D		D	4	0.919583	23	0.3386	107	121	15.541	2.3e-05
		Eurytemora affinis	TRUE	Other	EaffF4	FALSE	XM_023489071.1	XP_023344839.1		1	0	51.4	68.3	H	D	E	E	Y	E	E	H	E	Q	K	D	E	E											K	D			2	0.000309			72	86	37.7705	4.13e-10
		Eurytemora affinis	TRUE	Other	EaffF5	FALSE	XM_023489461.1	XP_023345229.1		0	2	24.3	41	I	D	T	E	Y	E	E	H	E	Q	E	D	E	Q	I		T									D		Q	4	0.997546	17	0.3539				1
		Fopius arisanus	FALSE	Insect	FarisF1	FALSE	GBYB01006699.1	JAG76466.1		0	0	53	62.3	H	D	E	E	Y	E	E	H	E	Q	K	D	E	E											K	D			2	0.000486			71	85	11.5082	0.000103
		Fopius arisanus	TRUE	Insect	FarisF2	FALSE	XM_011305524.1	XP_011303826.1		1	2	26	44.3	I	D	T	E	Y	E	E	H	E	Q	E	S	E	E	I		T									S			3	0.993259	19	0.6033				1
		Fopius arisanus	TRUE	Insect	FarisF3	FALSE	XM_011305525.1	XP_011303827.1		0	1	27.3	46.9	I	D	T	E	Y	E	E	H	E	Q	E	S	E	E	I		T									S			3	0.000579						1
		Formica exsecta	FALSE	Insect	FexsF	FALSE	XM_029808162.1	XP_029664022.1		1	2	26.1	41.6	I	D	T	E	Y	E	E	H	E	Q	E	G	E	E	I		T									G			3	0.998547	19	0.7763				1
		Frankliniella occidentalis	FALSE	Insect	FoccF	FALSE	XM_026428227.1	XP_026284012.1		0	2	20	36.6	H	Q	E	H	Y	Q	A	H	Q	H	V	D	Q	N		Q		H		Q	A		Q	H	V	D	Q	N	9	0.999665	19	0.7787				1
		Galendromus occidentalis	FALSE	Other	GoccF1	FALSE	XM_003737350.2	XP_003737398.1		0	2	34.3	48.5	H	D	E	E	Y	E	E	H	E	Q	D	N	E	D											D	N		D	3	0.995634	17	0.8238				1
		Galendromus occidentalis	TRUE	Other	GoccF2	FALSE	XM_003737351.2	XP_003737399.1		0	2	30	42.5	H	D	E	E	Y	E	E	H	E	Q	D	N	E	D											D	N		D	3	0.934678	17	0.3322				1
		Galendromus occidentalis	TRUE	Other	GoccF3	FALSE	XM_018638352.1	XP_018493868.1		0	1	40.1	47.7	H	D	E	E	Y	E	E	H	E	Q	K	E	E	E											K				1	0.004945			170	184	30.7705	2.44e-08
		Galleria mellonella	FALSE	Insect	GmelF1	FALSE	XM_026893437.2	XP_026749238.1		1	2	28.9	44	I	D	T	E	Y	E	E	H	E	Q	D	S	E	G	I		T								D	S		G	5	0.999252	20	0.9540				1
		Galleria mellonella	TRUE	Insect	GmelF2	FALSE	XM_031910582.1	XP_031766442.1		1	2	21.3	37.3	H	Q	E	H	Y	Q	A	K	Q	H	K	D	Q	E		Q		H		Q	A	K	Q	H	K	D	Q		9	0.999569	19	0.9599				1
		Glossina fuscipes	FALSE	Insect	GfuscF1	FALSE	XM_038028397.1	XP_037884325.1		0	2	20.6	34.4	H	Q	E	H	Y	R	S	D	E	Q	S	D	R	D		Q		H		R	S	D			S	D	R	D	8	0.999239	19	0.8330				1
		Glossina fuscipes	TRUE	Insect	GfuscF2	FALSE	XM_038028401.1	XP_037884329.1		0	2	28	42.2	I	D	T	E	Y	E	E	H	E	Q	K	K	E	E	I		T								K	K			4	0.998915	20	0.9427	176	190	-7.40984	0.0246
		Habropoda laboriosa	FALSE	Insect	HlabF	FALSE	XM_017939148.1	XP_017794637.1		0	2	24.5	36.5	A	D	T	E	Y	E	E	H	E	Q	D	N	E	E	A		T								D	N			4	0.989953	17	0.2710				1
		Hadrurus spadix	FALSE	Other	HspaF1	FALSE	GFAH01000578.1	JAV47811.1		1	2	39.2	57.8	H	D	E	E	Y	E	E	H	E	Q	E	K	E	E												K			1	0.937755	16	0.7587	95	109	25.6393	3.14e-07
		Hadrurus spadix	TRUE	Other	HspaF2	FALSE	GFAH01000577.1	JAV47812.1		1	0	58.2	76.1	H	D	E	E	Y	E	E	H	E	Q	K	D	E	E											K	D			2	0.000324			73	87	23.5246	8.14e-07
		Hadrurus spadix	TRUE	Other	HspaF3	FALSE	GFAH01000236.1	JAV48153.1		0	0	62.2	76.8	H	D	E	E	Y	E	E	H	E	Q	K	D	E	E											K	D			2	0.000759			78	92	38.5574	2.49e-10
		Haliotis discus discus	FALSE	Other	HdisF1	FALSE	DQ821493.1	ABG88845.1		0	2	36.9	51.6	H	H	E	S	Y	K	A	E	E	K	A	H	K	N		H		S		K	A	E		K	A	H	K	N	9	0.982414	20	0.9229	110	124	7.54098	0.000382
		Haliotis discus discus	TRUE	Other	HdisF2	FALSE	DQ821494.1	ABG88846.1		1	0	51.5	64.5	H	D	E	E	Y	E	E	H	E	Q	K	E	E	E											K				1	0.000366			73	87	47.2951	2.38e-13
		Haliotis diversicolor	FALSE	Other	HdivF	FALSE	KU555407.1	AMA34095.1		0	1	51.4	68.9	H	D	E	L	Y	K	K	F	E	E	D	C	K	E				L		K	K	F		E	D	C	K		7	0.000567			72	86	37.082	6.36e-10
		Haliotis rufescens	FALSE	Other	HrufF	FALSE	MH006612.1	AXU24206.1		1	0	59	74.9	H	D	E	E	Y	E	E	H	E	Q	K	E	E	E											K				1	0.000366			73	87	47.2951	2.38e-13
		Halyomorpha halys	FALSE	Insect	HhalF1	FALSE	XM_014423737.1	XP_014279223.1		0	0	49.7	65.9	H	D	E	E	Y	E	E	H	E	Q	H	D	E	E											H	D			2	0.00047			73	87	23.8361	7.12e-07
		Halyomorpha halys	TRUE	Insect	HhalF2	FALSE	XM_014425360.1	XP_014280846.1		0	1	36.2	49.5	H	D	E	E	Y	E	E	H	E	Q	F	K	E	E											F	K			2	0.004043			106	120	15.8689	2.05e-05
		Halyomorpha halys	TRUE	Insect	HhalF3	FALSE	XM_014439286.1	XP_014294772.1		0	2	21.6	34.8	H	A	E	H	Y	D	T	D	Y	H	K	D	D	E		A		H		D	T	D	Y	H	K	D	D		9	0.999051	18	0.9295				1
		Halyomorpha halys	TRUE	Insect	HhalF4	FALSE	XM_014439287.1	XP_014294773.1		1	2	28.8	42.4	M	D	I	E	Y	E	E	H	E	Q	H	S	E	E	M		I								H	S			4	0.999314	19	0.9629				1
		Harpegnathos saltator	FALSE	Insect	HsalF1	FALSE	XM_011148616.3	XP_011146918.1		0	0	56.8	69.9	H	D	E	E	Y	E	E	H	E	Q	K	D	E	E											K	D			2	0.000261			70	84	31.377	1.75e-08
		Harpegnathos saltator	TRUE	Insect	HsalF2	FALSE	XM_011149851.3	XP_011148153.1		1	2	26.7	43.4	I	D	T	E	Y	E	E	H	E	Q	E	S	E	E	I		T									S			3	0.998179	19	0.6699				1
		Helicoverpa armigera	FALSE	Insect	HarmF1	FALSE	XM_021329016.1	XP_021184691.1		0	1	22.4	40	V	D	T	E	Y	E	E	H	E	Q	K	K	E	D	V		T								K	K		D	5	0.001388			98	112	-3.96721	0.0111
		Helicoverpa armigera	TRUE	Insect	HarmF2	FALSE	XM_021334011.1	XP_021189686.1		1	2	28.4	44.7	I	D	T	E	Y	E	E	H	E	Q	D	S	E	E	I		T								D	S			4	0.999239	20	0.9257				1
		Hermetia illucens	FALSE	Insect	HillF1	FALSE	XM_038056905.1	XP_037912833.1		0	2	22.6	38	H	H	E	Q	Y	K	A	N	E	Q	E	D	K	D		H		Q		K	A	N				D	K	D	7	0.999433	18	0.9484				1
		Hermetia illucens	TRUE	Insect	HillF2	FALSE	XM_038056906.1	XP_037912834.1		1	2	28.1	42.1	I	D	T	E	Y	E	E	H	E	Q	K	K	E	E	I		T								K	K			4	0.998367	18	0.5707	176	190	-4.2459	0.0117
		Hermetia illucens	TRUE	Insect	HillF3	FALSE	XM_038063959.1	XP_037919887.1		0	1	43.7	56.8	H	D	E	E	Y	E	E	H	E	Q	K	D	E	E											K	D			2	0.001472			122	136	35.918	1.34e-09
		Hyalella azteca	FALSE	Other	HaztF	FALSE	XM_018166141.1	XP_018021630.1		0	2	21.8	35.9	V	D	T	E	Y	E	E	H	Q	Q	E	S	E	Q	V		T						Q			S		Q	5	0.995282	17	0.6140				1
		Hyalomma anatolicum	FALSE	Other	HanaF	FALSE	KT924247.1	ALJ92592.1		0	2	37	52	H	D	E	E	Y	E	E	H	E	Q	D	S	E	E											D	S			2	0.990418	15	0.9374	93	107	-8.13115	0.029
		Hyposmocoma kahamanoa	FALSE	Insect	HkahF1	FALSE	XM_026458154.1	XP_026313939.1		0	1	33.7	48.2	I	D	A	E	Y	E	E	H	E	Q	D	T	E	E	I		A								D	T			4	0.005975						1
		Hyposmocoma kahamanoa	TRUE	Insect	HkahF2	FALSE	XM_026458156.1	XP_026313941.1		0	2	22.1	34.2	H	Q	E	H	F	E	A	K	Q	H	K	D	E	E		Q		H	F		A	K	Q	H	K	D			9	0.998634	16	0.2910				1
		Ixodes scapularis	FALSE	Other	IscapF	FALSE	XM_029988441.2	XP_029844301.1		0	2	36	53.5	H	D	E	E	Y	E	E	H	E	Q	E	K	E	E												K			1	0.991021	17	0.7105	92	106	0.803279	0.00305
		Lepeophtheirus salmonis	FALSE	Other	LsalmF1	FALSE	BT121164.1	ADD38094.1		0	1	48.1	63.9	H	D	E	E	Y	E	E	H	E	Q	E	S	E	T												S		T	2	0.000505			72	86	30.2131	3.26e-08
		Lepeophtheirus salmonis	TRUE	Other	LsalmF2	FALSE	BT121232.1	ADD38162.1		0	2	16.4	32.8	Y	H	E	H	Y	K	L	N	M	Y	G	D	K	D	Y	H		H		K	L	N	M	Y	G	D	K	D	11	0.998806	17	0.5664				1
		Lepeophtheirus salmonis	TRUE	Other	LsalmF3	FALSE	XM_040716776.1	XP_040572710.1		0	2	23.3	40.2	I	D	T	E	Y	E	E	H	E	Q	E	D	E	Q	I		T									D		Q	4	0.994673	21	0.8933				1
		Leptinotarsa decemlineata	FALSE	Insect	LdecF1	FALSE	XM_023156729.1	XP_023012497.1		1	2	27.2	46.5	I	D	S	E	Y	E	E	H	E	Q	K	S	E	E	I		S								K	S			4	0.995818	20	0.6512				1
		Leptinotarsa decemlineata	TRUE	Insect	LdecF2	FALSE	XM_023157320.1	XP_023013088.1		0	0	56.3	70.5	H	D	E	E	Y	E	E	H	E	Q	E	E	E	E															0	0.000472			72	86	33.9836	4.14e-09
		Leptinotarsa decemlineata	TRUE	Insect	LdecF3	FALSE	XM_023169163.1	XP_023024931.1		1	2	25.3	43.3	I	D	T	E	Y	E	E	H	E	Q	K	S	E	E	I		T								K	S			4	0.995959	17	0.4197				1
		Limulus polyphemus	FALSE	Other	LpolF	FALSE	XM_013930240.2	XP_013785694.1		1	2	41.3	56.3	H	D	E	E	Y	E	E	H	E	Q	H	D	E	E											H	D			2	0.907677	25	0.3565	104	118	8.7541	0.000257
		Lucilia sericata	FALSE	Insect	LseriF1	FALSE	XM_037959051.1	XP_037814979.1		0	2	30.5	42.7	I	D	T	E	Y	E	E	H	E	Q	K	K	E	E	I		T								K	K			4	0.997616	20	0.9145	176	190	-4.2459	0.0117
		Lucilia sericata	TRUE	Insect	LseriF2	FALSE	XM_037959057.1	XP_037814985.1		0	2	20.5	32.7	H	Q	E	H	Y	R	S	D	E	Q	S	D	R	D		Q		H		R	S	D			S	D	R	D	8	0.998607	19	0.8758	120	134	-1.44262	0.0057
		Lutzomyia longipalpis	FALSE	Insect	LlongF1	FALSE	EU124587.1	ABV60305.1		0	2	17.7	35.4	H	H	E	Q	Y	R	S	N	E	Q	E	D	R	N		H		Q		R	S	N				D	R	N	7	0.999249	19	0.8845	112	126	13.459	5e-05
		Lutzomyia longipalpis	TRUE	Insect	LlongF2	FALSE	EU124589.1	ABV60307.1		1	2	28.8	42	I	D	T	E	Y	E	E	H	E	Q	E	S	E	D	I		T									S		D	4	0.999244	19	0.8207				1
		Lygus hesperus	FALSE	Insect	LhespF	FALSE	GDHC01003691.1	JAQ14938.1		1	0	56.3	67.8	H	D	E	E	Y	E	E	H	E	Q	K	E	E	E											K				1	0.000283			71	85	34.7213	2.76e-09
		Macrobrachium rosenbergii	FALSE	Other	MrosF	FALSE	KY474043.1	AUG69384.1		0	0	55.2	69.4	H	D	E	E	Y	E	E	H	E	Q	E	D	E	E												D			1	0.000318			72	86	17.7541	9.71e-06
		Manduca sexta	FALSE	Insect	MsexF1	FALSE	XM_037443717.1	XP_037299614.1		1	2	19.3	34.6	H	Q	E	H	Y	D	A	K	Q	H	K	D	D	E		Q		H		D	A	K	Q	H	K	D	D		9	0.999337	20	0.5170				1
		Manduca sexta	TRUE	Insect	MsexF2	FALSE	XM_037443719.1	XP_037299616.1		1	2	29.8	46	I	D	T	E	Y	E	E	H	E	Q	D	G	E	E	I		T								D	G			4	0.996436	20	0.8371				1
		Maniola hyperantus	FALSE	Insect	MhypF1	FALSE	XM_034982438.1	XP_034838329.1		1	2	17.6	36.5	H	Q	E	H	F	D	S	K	Q	H	K	D	D	A		Q		H	F	D	S	K	Q	H	K	D	D	A	11	0.998756	17	0.6426				1
		Maniola hyperantus	TRUE	Insect	MhypF2	FALSE	XM_034982439.1	XP_034838330.1		0	1	26.7	38.3	I	D	T	E	Y	E	E	H	E	Q	E	S	E	E	I		T									S			3	0.000841						1
		Maniola hyperantus	TRUE	Insect	MhypF3	FALSE	XM_034982440.1	XP_034838331.1		1	2	29.8	44	I	D	T	E	Y	E	E	H	E	Q	E	S	E	E	I		T									S			3	0.999676	20	0.9351				1
		Megachile rotundata	FALSE	Insect	MrotF1	FALSE	XM_003708277.2	XP_003708325.1		0	2	20	38.3	H	H	E	N	F	K	M	D	Q	H	K	D	K	E		H		N	F	K	M	D	Q	H	K	D	K		10	0.994195	16	0.8860	111	125	-1.13115	0.00523
		Megachile rotundata	TRUE	Insect	MrotF2	FALSE	XM_003708292.2	XP_003708340.1		1	2	27.3	44.1	I	D	T	E	Y	E	E	H	E	Q	E	K	E	E	I		T									K			3	0.999149	19	0.8058				1
		Megalopta genalis	FALSE	Insect	MgenF1	FALSE	XM_033468085.1	XP_033323976.1		0	2	19.4	35	H	H	E	N	L	K	L	D	M	H	H	D	K	E		H		N	L	K	L	D	M	H	H	D	K		10	0.997708	16	0.9212				1
		Megalopta genalis	TRUE	Insect	MgenF2	FALSE	XM_033468086.1	XP_033323977.1		1	2	26.4	42.1	I	D	T	E	Y	E	E	H	E	Q	K	N	E	E	I		T								K	N			4	0.996291	18	0.4114				1
		Meretrix meretrix	FALSE	Other	MmereF	FALSE	DQ069277.1	AAZ20754.1		1	0	57.4	72.7	H	D	E	E	Y	E	E	H	E	Q	E	E	E	E															0	0.000276			73	87	45.8033	1.11e-12
		Microplitis demolitor	FALSE	Insect	MdemF1	FALSE	XM_008549817.2	XP_008548039.1		1	2	25.5	39	I	D	T	E	Y	E	E	H	E	Q	D	S	E	E	I		T								D	S			4	0.993971	19	0.5532				1
		Microplitis demolitor	TRUE	Insect	MdemF2	FALSE	XM_008561006.2	XP_008559228.1		0	0	53.6	66.1	H	D	E	E	Y	E	E	H	E	Q	Q	D	E	E											Q	D			2	0.000531			71	85	31.7541	1.44e-08
		Mizuhopecten yessoensis	FALSE	Other	MyesF1	FALSE	JX972217.1	AGK92813.1		1	0	60.7	71.6	H	D	E	E	Y	E	E	H	E	Q	K	D	E	E											K	D			2	0.000846			73	87	39.1639	1.62e-10
		Mizuhopecten yessoensis	TRUE	Other	MyesF2	FALSE	JX972218.1	AGK92814.1		1	0	60.1	73.8	H	D	E	E	Y	E	E	H	E	Q	T	D	E	E											T	D			2	0.000556			73	87	49.6721	8.82e-15
		Monomorium pharaonis	FALSE	Insect	MpharF1	FALSE	XM_012674647.3	XP_012530101.1		1	2	25.1	39.7	I	D	T	E	Y	E	E	H	E	Q	E	S	E	E	I		T									S			3	0.969166	20	0.8421				1
		Monomorium pharaonis	TRUE	Insect	MpharF2	FALSE	XM_012678623.3	XP_012534077.2		0	0	54.1	66.1	H	D	E	E	Y	E	E	H	E	Q	K	D	E	E											K	D			2	0.000412			71	85	28.2131	9e-08
		Monomorium pharaonis	TRUE	Insect	MpharF3	FALSE	XM_012687367.3	XP_012542821.2		0	1	25.7	40.7	N	D	I	E	Y	E	E	H	E	Q	Q	H	E	E	N		I								Q	H			4	0.000353			130	144	22.6721	1.19e-06
		Monomorium pharaonis	TRUE	Insect	MpharF4	FALSE	XM_036292834.1	XP_036148727.1		0	1	43.2	55.2	H	D	E	-	H	E	E	H	E	Q	K	D	E	E				-	H						K	D			4	0.084819			58	72	28.2131	9e-08
		Musca domestica	FALSE	Insect	MdomF	FALSE	XM_005178120.3	XP_005178177.1		1	2	29.4	42.7	I	D	T	E	Y	E	E	H	E	Q	K	K	E	E	I		T								K	K			4	0.997757	20	0.8097	176	190	-4.13115	0.0114
		Nasonia vitripennis	FALSE	Insect	NvitrF1	FALSE	NM_001172753.1	NP_001166224.1		1	2	27.3	43.2	I	D	T	E	Y	E	E	H	E	Q	E	G	E	E	I		T									G			3	0.999386	19	0.8746				1
		Nasonia vitripennis	TRUE	Insect	NvitrF2	FALSE	XM_032600963.1	XP_032456854.1		0	2	22.6	36.8	H	H	E	H	F	D	A	K	T	Q	K	D	D	E		H		H	F	D	A	K	T		K	D	D		9	0.999146	16	0.9584				1
		Nematostella vectensis	FALSE	Other	NvecF7	FALSE	XM_001624307.2	XP_001624357.1		1	0	59.6	74.9	H	D	E	E	Y	E	E	H	E	Q	K	H	E	E											K	H			2	0.000711			73	87	44.9508	2.24e-12
		Nematostella vectensis	TRUE	Other	NvecF6	FALSE	XM_001627285.2	XP_001627335.2		0	2	34.8	45.5	H	D	E	E	Y	E	E	H	E	Q	K	K	E	E											K	K			2	0.997374	16	0.7567	132	146	34.3443	3.35e-09
		Nematostella vectensis	TRUE	Other	NvecF5	FALSE	XM_001627424.2	XP_001627474.1		0	0	56.8	70.5	E	D	E	E	Y	E	E	H	E	Q	K	H	E	E	E										K	H			3	0.000496			71	85	43.459	7.2e-12
		Nematostella vectensis	TRUE	Other	NvecF4	FALSE	XM_001631961.2	XP_001632011.1		1	0	58.5	73.8	H	D	E	E	Y	E	E	H	E	Q	K	H	E	E											K	H			2	0.000358			71	85	45.623	1.27e-12
		Nematostella vectensis	TRUE	Other	NvecF2	FALSE	XM_032380982.1	XP_032236873.1		0	2	35.9	49.4	H	D	E	E	Y	E	E	H	E	Q	K	E	E	T											K			T	2	0.991518	21	0.8071	124	138	35.0492	2.29e-09
		Nematostella vectensis	TRUE	Other	NvecF1	FALSE	XM_032380983.1	XP_032236874.1		1	0	57.9	73.8	H	D	E	E	Y	E	E	H	E	Q	K	H	E	E											K	H			2	0.000358			71	85	45.623	1.27e-12
		Neodiprion lecontei	FALSE	Insect	NlecF1	FALSE	XM_015658371.1	XP_015513857.1		1	2	25.5	40	I	D	T	E	Y	E	E	H	E	Q	Q	D	E	E	I		T								Q	D			4	0.991783	22	0.8490				1
		Neodiprion lecontei	TRUE	Insect	NlecF2	FALSE	XM_015663065.1	XP_015518551.1		1	2	26.4	40.3	I	D	T	E	Y	E	E	H	E	Q	Q	D	E	E	I		T								Q	D			4	0.992955	22	0.8960	181	195	-6.16393	0.0186
		Nicrophorus vespilloides	FALSE	Insect	NvesF2	FALSE	XM_017914840.1	XP_017770329.1		0	2	22	40.5	H	Q	E	H	F	E	K	N	E	Q	G	D	E	N		Q		H	F		K	N			G	D		N	8	0.999712	19	0.8623	114	128	-3.2459	0.00933
		Nicrophorus vespilloides	TRUE	Insect	NvesF1	FALSE	XM_017914841.1	XP_017770330.1		1	2	27.5	39.7	V	D	T	E	Y	E	E	H	E	Q	E	S	E	D	V		T									S		D	4	0.998901	20	0.4878				1
		Nilaparvata lugens	FALSE	Insect	NlugF1	FALSE	XM_022341842.2	XP_022197534.2		1	0	55.7	68.3	H	D	E	E	Y	E	E	H	E	Q	K	D	E	E											K	D			2	0.000526			73	87	27.6066	1.21e-07
		Nilaparvata lugens	TRUE	Insect	NlugF2	FALSE	XM_022349841.2	XP_022205533.2		0	1	34.6	48.8	A	D	T	E	Y	G	E	H	E	Q	Q	R	G	A	A		T			G					Q	R	G	A	6	0.027236			98	112	19.1148	5.55e-06
		Nilaparvata lugens	TRUE	Insect	NlugF3	FALSE	XM_039426292.1	XP_039282226.1		0	2	18.5	32.9	H	S	E	Q	F	K	S	E	N	H	G	D	K	E		S		Q	F	K	S	E	N	H	G	D	K		10	0.998246	17	0.2995				1
		Nilaparvata lugens	TRUE	Insect	NlugF4	FALSE	XM_039426293.1	XP_039282227.1		1	2	26.7	41.8	M	D	T	E	Y	E	E	H	E	Q	E	S	E	Q	M		T									S		Q	4	0.995802	19	0.7717				1
		Nomia melanderi	FALSE	Insect	NmelF3	FALSE	XM_031981276.1	XP_031837136.1		0	2	21	39.1	H	H	D	N	F	K	L	D	L	H	K	D	K	D		H	D	N	F	K	L	D	L	H	K	D	K	D	12	0.997913	16	0.8747	50	64	-7.60656	0.0256
		Nomia melanderi	TRUE	Insect	NmelF2	FALSE	XM_031981277.1	XP_031837137.1		1	2	31.5	49.8	A	D	T	E	Y	E	E	H	E	Q	N	K	E	E	A		T								N	K			4	0.999172	19	0.7535	177	191	-7.95082	0.0278
		Nomia melanderi	TRUE	Insect	NmelF1	FALSE	XM_031981278.1	XP_031837138.1		0	1	32.9	52.9	A	D	T	E	Y	E	E	H	E	Q	N	K	E	E	A		T								N	K			4	0.784624			168	182	-7.95082	0.0278
		Nylanderia fulva	FALSE	Insect	NfulvF2	FALSE	XM_029314856.1	XP_029170689.1		0	2	19.7	36.8	H	H	E	N	F	Q	S	D	E	L	K	D	Q	A		H		N	F	Q	S	D		L	K	D	Q	A	10	0.996816	16	0.9244				1
		Nylanderia fulva	TRUE	Insect	NfulvF1	FALSE	XM_029314867.1	XP_029170700.1		1	2	27.8	40.1	I	D	I	E	Y	E	E	H	E	Q	E	G	E	E	I		I									G			3	0.999119	19	0.8564				1
		Odontomachus brunneus	FALSE	Insect	ObrunF2	FALSE	XM_032829416.1	XP_032685307.1		0	2	18.6	36	H	H	E	N	F	Q	S	D	E	L	K	D	Q	E		H		N	F	Q	S	D		L	K	D	Q		9	0.950503	27	0.8953				1
		Odontomachus brunneus	TRUE	Insect	ObrunF1	FALSE	XM_032829418.1	XP_032685309.1		0	1	29.6	45.4	I	D	T	E	Y	E	E	H	E	Q	K	S	E	E	I		T								K	S			4	0.000702						1
		Onthophagus taurus	FALSE	Insect	OtaurF3	FALSE	XM_023049316.1	XP_022905084.1		0	2	23.2	38	H	D	E	H	Y	E	K	A	E	Q	E	D	E	G				H			K	A				D		G	5	0.998536	21	0.8753				1
		Onthophagus taurus	TRUE	Insect	OtaurF2	FALSE	XM_023049317.1	XP_022905085.1		1	2	23.3	37.9	M	D	T	E	Y	E	E	H	E	Q	N	T	E	D	M		T								N	T		D	5	0.997025	19	0.8845				1
		Onthophagus taurus	TRUE	Insect	OtaurF1	FALSE	XM_023057570.1	XP_022913338.1		0	0	55.2	69.4	H	D	E	E	Y	E	E	H	E	Q	K	D	E	E											K	D			2	0.000336			73	87	33.0492	7.03e-09
		Ooceraea biroi	FALSE	Insect	ObirF1	FALSE	XM_011346467.3	XP_011344769.1		0	0	53	65	H	D	E	E	Y	E	E	H	E	Q	K	D	E	E											K	D			2	0.000544			71	85	29.4262	4.84e-08
		Ooceraea biroi	TRUE	Insect	ObirF2	FALSE	XM_011351003.2	XP_011349305.1		0	1	18.3	33.7	H	H	E	N	F	K	L	D	Q	L	K	D	K	E		H		N	F	K	L	D	Q	L	K	D	K		10	0.340511			149	163	-3.7377	0.0106
		Ooceraea biroi	TRUE	Insect	ObirF3	FALSE	XM_011351007.3	XP_011349309.1		1	2	26.7	44.3	I	D	T	E	Y	E	E	H	E	Q	E	S	E	E	I		T									S			3	0.99858	19	0.6227				1
		Ornithodoros moubata	FALSE	Other	OmouF	FALSE	AF068225.2	AAC19132.1		1	0	61.2	74.9	H	D	E	E	Y	E	E	H	E	Q	K	H	E	E											K	H			2	0.000335			73	87	44.9672	2.24e-12
		Orthetrum albistylum	FALSE	Insect	OalbF	FALSE	LC416765.1	BBF94999.1		0	1	47.8	65.8	H	D	E	E	Y	E	E	H	E	Q	K	D	E	E											K	D			2	0.000383			71	85	26.623	1.95e-07
		Orussus abietinus	FALSE	Insect	OabiF4	FALSE	XM_012414660.2	XP_012270083.1		0	2	21.2	37.7	H	H	E	H	F	K	S	D	E	Q	K	D	K	E		H		H	F	K	S	D			K	D	K		8	0.998713	16	0.9395	111	125	-3.7541	0.0106
		Orussus abietinus	TRUE	Insect	OabiF3	FALSE	XM_012414661.2	XP_012270084.1		1	2	26.4	43.6	I	D	T	E	Y	E	E	H	E	Q	N	S	E	E	I		T								N	S			4	0.999032	19	0.7290				1
		Orussus abietinus	TRUE	Insect	OabiF2	FALSE	XM_012432732.1	XP_012288155.1		0	1	23.9	36.1	N	D	V	E	Y	E	E	H	E	Q	Q	N	E	E	N		V								Q	N			4	0.001258			163	177	2.13115	0.0021
		Orussus abietinus	TRUE	Insect	OabiF1	FALSE	XM_012432733.2	XP_012288156.1		0	1	41.9	53.1	H	D	E	E	Y	E	E	H	E	Q	S	D	E	E											S	D			2	0.001228			134	148	34.377	3.33e-09
		Osmia lignaria	FALSE	Insect	OlignF1	FALSE	XM_034316079.1	XP_034171970.1		0	1	24.7	36.5	N	D	V	E	Y	E	E	H	E	Q	Q	H	E	E	N		V								Q	H			4	0.001123			139	153	26.8852	1.71e-07
		Osmia lignaria	TRUE	Insect	OlignF2	FALSE	XM_034324439.1	XP_034180330.1		0	2	20	36.1	H	H	E	N	F	K	M	D	Q	H	K	D	K	E		H		N	F	K	M	D	Q	H	K	D	K		10	0.998221	16	0.9126				1
		Osmia lignaria	TRUE	Insect	OlignF3	FALSE	XM_034324440.1	XP_034180331.1		1	2	27.3	42.7	I	D	T	E	Y	E	E	H	E	Q	E	N	E	E	I		T									N			3	0.998992	19	0.7601				1
		Ostrea edulis	FALSE	Other	OeduF	FALSE	JN184774.1	AFK73708.1		0	0	61.7	75.4	H	D	E	E	Y	E	E	H	E	Q	D	S	E	E											D	S			2	0.000348			73	87	49.6721	8.82e-15
		Ostrinia furnacalis	FALSE	Insect	OfurF1	FALSE	XM_028312382.1	XP_028168183.1		1	2	27.8	40.5	I	D	T	E	Y	E	E	H	E	Q	D	S	E	E	I		T								D	S			4	0.996455	20	0.9101				1
		Ostrinia furnacalis	TRUE	Insect	OfurF3	FALSE	XM_028312383.1	XP_028168184.1		1	2	22.5	36.9	H	Q	E	H	Y	D	A	K	Q	Q	K	D	D	E		Q		H		D	A	K	Q		K	D	D		8	0.999745	19	0.9469				1
		Ostrinia furnacalis	TRUE	Insect	OfurF2	FALSE	XM_028312385.1	XP_028168186.1		0	2	29.8	44.7	I	D	T	E	Y	E	E	H	E	Q	D	S	E	E	I		T								D	S			4	0.998998	20	0.9393				1
		Pacifastacus leniusculus	FALSE	Other	PlenF	FALSE	X90566.1	CAA62186.1		0	1	47.9	64.7	D	N	E	E	Y	E	E	H	E	Q	D	D	E	E	D	N									D	D			4	0.000277			71	85	34.4426	3.22e-09
		Palaemon carinicauda	FALSE	Other	PcarF1	FALSE	JN104389.1	AEV42254.1		0	0	51.9	67.8	H	D	E	E	Y	E	E	H	E	Q	E	D	E	Q												D		Q	2	0.000274			72	86	28.8033	6.62e-08
		Palaemon carinicauda	TRUE	Other	PcarF2	FALSE	KR534764.1	ANA57438.1		0	0	55.7	70.5	H	K	E	E	Y	E	E	H	E	Q	K	D	E	E		K									K	D			3	0.000568			72	86	32.7541	8.24e-09
		Papilio machaon	FALSE	Insect	PmacF	FALSE	XM_014499601.1	XP_014355087.1		0	2	19.5	34.6	H	Q	E	H	Y	E	A	K	Q	Q	K	D	E	E		Q		H			A	K	Q		K	D			7	0.999697	22	0.9716				1
		Papilio xuthus	FALSE	Insect	PxuthF	FALSE	NM_001320028.1	NP_001306957.1		1	2	31.5	44	I	D	T	E	Y	E	E	H	E	Q	D	S	E	E	I		T								D	S			4	0.999349	20	0.9650				1
		Pararge aegeria	FALSE	Insect	PaegF2	FALSE	XM_039905993.1	XP_039761927.1		0	2	16.7	36.1	H	Q	E	H	F	D	S	K	Q	H	K	D	D	A		Q		H	F	D	S	K	Q	H	K	D	D	A	11	0.999447	17	0.8158				1
		Pararge aegeria	TRUE	Insect	PaegF1	FALSE	XM_039905995.1	XP_039761929.1		0	2	28.9	43.6	I	D	T	E	Y	E	E	H	E	Q	D	S	E	E	I		T								D	S			4	0.999521	20	0.9288				1
		Parasteatoda tepidariorum	FALSE	Other	PtepF1	FALSE	XM_016070611.1	XP_015926097.1		0	1	32.2	49.3	H	D	E	E	Y	E	E	H	E	Q	E	K	E	E												K			1	0.838681						1
		Parasteatoda tepidariorum	TRUE	Other	PtepF2	FALSE	XM_021145345.1	XP_021001004.1		1	2	25.2	35.9	H	Q	-	E	Y	E	E	H	E	-	E	M	E	E		Q	-							-		M			4	0.997598	18	0.7188	98	112	0.0655738	0.00373
		Penaeus monodon	FALSE	Other	PmonF1	FALSE	XM_037937413.1	XP_037793341.1		1	2	21.4	34.5	V	D	T	E	Y	E	E	H	E	Q	E	S	E	S	V		T									S		S	4	0.992197	20	0.6637				1
		Penaeus monodon	TRUE	Other	PmonF2	FALSE	XM_037942421.1	XP_037798349.1		0	1	48.6	66.7	H	H	D	K	F	S	E	H	K	H	E	D	S	D		H	D	K	F	S			K	H		D	S	D	9	0.000786			71	85	33.5574	5.25e-09
		Penaeus vannamei	FALSE	Other	PvanF	FALSE	XM_027383355.1	XP_027239156.1		1	2	22	35.6	V	D	T	E	Y	E	E	H	E	Q	E	S	E	S	V		T									S		S	4	0.989494	20	0.6756				1
		Perinereis aibuhitensis	FALSE	Other	PaibuF	FALSE	KJ784305.1	AII80418.1		0	0	62.8	74.9	H	D	E	E	Y	E	E	H	E	Q	K	H	E	E											K	H			2	0.000251			75	89	48.4754	5.98e-14
		Periserrula leucophryna	FALSE	Other	PleucF	FALSE	DQ207752.1	ABA55730.1		0	0	57.9	71.6	H	D	E	E	Y	E	E	H	E	Q	K	E	E	E											K				1	0.000492			76	90	49.1311	2.75e-14
		Perna viridis	FALSE	Other	PvirF	FALSE	MN418226.1	QJI07924.1		1	0	59.6	74.3	H	D	E	E	Y	E	E	H	E	Q	S	D	E	E											S	D			2	0.000351			73	87	49.6721	8.82e-15
		Phallusia mammillata	FALSE	Other	PmamF	FALSE	LR785281.1	CAB3247333.1		0	0	49.2	62.2	H	D	E	E	Y	E	E	H	E	Q	Q	E	E	E											Q				1	0.000584			63	77	2.08197	0.00212
		Phlebotomus papatasi	FALSE	Insect	PpapF1	FALSE	EU045340.1	ABV44737.1		1	2	31.3	47.5	I	D	T	E	Y	E	E	H	E	Q	E	S	E	E	I		T									S			3	0.995764	19	0.6726				1
		Phlebotomus papatasi	TRUE	Insect	PpapF2	FALSE	EU045344.1	ABV44741.1		0	2	18.4	35.9	H	H	E	Q	Y	R	S	H	E	Q	E	D	R	N		H		Q		R	S					D	R	N	6	0.999543	19	0.8740	112	126	18.082	8.54e-06
		Phlebotomus perniciosus	FALSE	Insect	PpernF	FALSE	EZ617716.1	ADH94609.1		0	2	20.3	38	H	H	E	Q	Y	R	S	H	E	Q	E	D	R	N		H		Q		R	S					D	R	N	6	0.999464	19	0.6228	115	129	14.7705	3.07e-05
		Photinus pyralis	FALSE	Insect	PpyrF	FALSE	XM_031503189.1	XP_031359049.1		1	2	28.8	43.7	I	D	T	E	Y	E	E	H	E	Q	Q	S	E	Q	I		T								Q	S		Q	5	0.993006	19	0.5100				1
		Pieris rapae	FALSE	Insect	PrapF1	FALSE	EF032586.1	ABM92426.1		1	2	18.2	35.1	H	Q	E	H	Y	D	T	K	Q	Q	K	D	D	D		Q		H		D	T	K	Q		K	D	D	D	9	0.999508	19	0.8993				1
		Pieris rapae	TRUE	Insect	PrapF2	FALSE	XM_022263783.1	XP_022119475.1		0	2	27.4	39.7	I	D	T	E	Y	E	E	H	E	Q	E	K	E	Q	I		T									K		Q	4	0.998622	21	0.8790				1
		Plutella xylostella	FALSE	Insect	PxylF1	FALSE	XM_011555583.2	XP_011553885.2		0	1	23.6	38.2	V	D	T	E	Y	E	E	H	E	Q	S	E	E	G	V		T								S			G	4	0.00285			114	128	3.62295	0.00132
		Plutella xylostella	TRUE	Insect	PxylF2	FALSE	XM_038110694.1	XP_037966622.1		1	2	27.1	42.2	I	D	T	E	Y	E	E	H	E	Q	D	S	E	E	I		T								D	S			4	0.998534	20	0.7754				1
		Plutella xylostella	TRUE	Insect	PxylF3	FALSE	XM_038110782.1	XP_037966710.1		1	2	19.8	36	H	Q	E	H	Y	H	A	K	Q	Q	K	D	H	E		Q		H		H	A	K	Q		K	D	H		8	0.99975	21	0.8814				1
		Pogonomyrmex barbatus	FALSE	Insect	PbarF1	FALSE	XM_011645268.2	XP_011643570.2		0	1	28.9	44.6	I	D	T	E	Y	E	E	H	E	Q	E	S	E	E	I		T									S			3	0.0004						1
		Pogonomyrmex barbatus	TRUE	Insect	PbarF2	FALSE	XM_011645269.2	XP_011643571.1		0	2	19.3	36.8	H	H	E	N	F	K	S	E	E	L	K	D	K	E		H		N	F	K	S	E		L	K	D	K		9	0.992705	16	0.9126	109	123	0.0655738	0.00373
		Polistes canadensis	FALSE	Insect	PcanF1	FALSE	XM_014747944.1	XP_014603430.1		0	2	18.7	39.1	H	H	E	H	L	K	T	D	E	Q	K	D	K	E		H		H	L	K	T	D			K	D	K		8	0.998929	16	0.9421	114	128	-3.7541	0.0106
		Polistes canadensis	TRUE	Insect	PcanF2	FALSE	XM_014747953.1	XP_014603439.1		1	2	28.6	44.2	I	D	S	E	Y	E	E	H	E	Q	E	S	E	E	I		S									S			3	0.997741	17	0.5749				1
		Polistes dominula	FALSE	Insect	PdomF1	FALSE	XM_015315659.1	XP_015171145.1		0	2	18.6	36.3	H	H	E	H	F	K	T	D	E	Q	K	D	K	E		H		H	F	K	T	D			K	D	K		8	0.999101	16	0.9510	114	128	-3.7541	0.0106
		Polistes dominula	TRUE	Insect	PdomF2	FALSE	XM_015315660.1	XP_015171146.1		0	2	28.1	45.1	I	D	S	E	Y	E	E	H	E	Q	E	S	E	E	I		S									S			3	0.997505	21	0.4246				1
		Pollicipes pollicipes	FALSE	Other	PpolF	FALSE	XM_037225382.1	XP_037081277.1		0	2	28	40.8	I	D	T	E	Y	E	E	H	E	Q	D	G	E	G	I		T								D	G		G	5	0.99927	16	0.3670				1
		Procambarus clarkii	FALSE	Other	PclarF1	FALSE	KM283424.1	AIM44906.1		0	0	53	68.3	H	N	E	E	Y	E	E	H	E	Q	E	D	E	E		N										D			2	0.000372			72	86	39.6066	1.21e-10
		Procambarus clarkii	TRUE	Other	PclarF2	FALSE	MH992753.1	AZP57158.1		1	2	22.2	36.4	V	D	T	E	Y	E	E	H	E	Q	E	T	E	S	V		T									T		S	4	0.996991	19	0.7393				1
		Pseudodiaptomus annandalei	FALSE	Other	PannF	FALSE	JX624128.1	AGT28487.1		0	0	51.9	68.3	H	D	E	E	Y	E	E	H	E	Q	K	D	E	E											K	D			2	0.000236			72	86	35.082	2.26e-09
		Pseudomyrmex gracilis	FALSE	Insect	PgracF1	FALSE	XM_020424683.1	XP_020280272.1		0	2	21.7	38.8	H	H	E	S	F	K	T	H	E	L	K	D	K	E		H		S	F	K	T			L	K	D	K		8	0.994904	16	0.9436				1
		Pseudomyrmex gracilis	TRUE	Insect	PgracF2	FALSE	XM_020424697.1	XP_020280286.1		1	2	26.8	45.1	I	D	I	E	Y	E	E	H	E	Q	D	S	E	E	I		I								D	S			4	0.993083	19	0.9175				1
		Pseudomyrmex gracilis	TRUE	Insect	PgracF3	FALSE	XM_020429987.1	XP_020285576.1		0	0	51	62.6	H	D	E	E	Y	E	E	H	E	Q	K	E	E	V											K			V	2	0.000802			91	105	21.2295	2.26e-06
		Reticulitermes speratus	FALSE	Insect	RsperF1	FALSE	FX985452.1	BAX07465.1		0	0	60.7	73.8	H	D	E	E	Y	E	E	H	E	Q	K	D	E	E											K	D			2	0.00045			73	87	34.5902	2.95e-09
		Reticulitermes speratus	TRUE	Insect	RsperF2	FALSE	FX985453.1	BAX07466.1		1	2	25	39.4	I	D	S	E	Y	E	E	H	E	Q	E	S	E	Q	I		S									S		Q	4	0.996117	21	0.5878				1
		Reticulitermes speratus	TRUE	Insect	RsperF3	FALSE	FX985454.1	BAX07467.1		0	2	19.7	41.7	H	S	E	H	Y	S	T	N	Q	Q	K	D	S	D		S		H		S	T	N	Q		K	D	S	D	9	0.998159	16	0.9481	106	120	-3.90164	0.0109
		Rhagoletis pomonella	FALSE	Insect	RpomF1	FALSE	XM_036462371.1	XP_036318264.1		0	1	34	45.6	H	D	E	E	Y	E	E	H	E	Q	A	D	E	E											A	D			2	0.000604			143	157	27.8689	1.07e-07
		Rhagoletis pomonella	TRUE	Insect	RpomF2	FALSE	XM_036462372.1	XP_036318265.1		0	1	39.2	52.5	H	D	E	E	Y	E	E	H	E	Q	A	D	E	E											A	D			2	0.000415			110	124	27.8689	1.07e-07
		Rhagoletis pomonella	TRUE	Insect	RpomF3	FALSE	XM_036466823.1	XP_036322716.1		0	2	27.1	42.7	I	D	I	E	Y	E	E	H	E	Q	K	R	E	E	I		I								K	R			4	0.997665	17	0.9303				1
		Rhipicephalus appendiculatus	FALSE	Other	RappF	FALSE	KC148527.1	AGE45697.1		0	2	35.5	52	H	D	E	E	Y	E	E	H	E	Q	D	S	E	E											D	S			2	0.983909	15	0.9130				1
		Riptortus pedestris	FALSE	Insect	RpedF1	FALSE	AK416871.1	BAN20086.1		0	0	56.8	70.5	H	D	E	E	Y	E	E	H	E	Q	H	E	E	E											H				1	0.0004			73	87	36.2131	1.12e-09
		Riptortus pedestris	TRUE	Insect	RpedF2	FALSE	AK416881.1	BAN20096.1		0	2	18.7	35.7	H	N	E	H	Y	D	T	D	S	H	K	D	D	E		N		H		D	T	D	S	H	K	D	D		9	0.997407	17	0.9652	108	122	-3.77049	0.0106
		Riptortus pedestris	TRUE	Insect	RpedF3	FALSE	AK416887.1	BAN20102.1		1	2	26.6	39	M	D	T	E	Y	E	E	H	E	Q	K	S	E	Q	M		T								K	S		Q	5	0.998885	19	0.9451				1
		Ruditapes decussatus	FALSE	Other	RdecF1	FALSE	JX426097.1	AFX93743.1		0	0	56.8	74.9	H	D	E	E	Y	E	E	H	E	Q	H	D	E	E											H	D			2	0.000246			73	87	46.2787	7.47e-13
		Ruditapes decussatus	TRUE	Other	RdecF2	FALSE	JX426098.1	AFX93744.1		1	0	58.5	73.2	H	D	E	E	Y	E	E	H	E	Q	E	D	E	E												D			1	0.000479			73	87	43.9508	4.93e-12
		Ruditapes decussatus	TRUE	Other	RdecF3	FALSE	JX426099.1	AFX93745.1		0	1	33.3	44.4	Q	H	E	L	F	R	E	N	E	Q	Q	E	R	G	Q	H		L	F	R		N			Q		R	G	8	0.694388			118	132	15.2459	2.57e-05
		Ruditapes philippinarum	FALSE	Other	RphilF	FALSE	HQ174258.1	ADX31290.1		0	0	56.3	72.7	H	D	E	E	Y	E	E	H	E	Q	H	D	E	E											H	D			2	0.000243			73	87	46.2787	7.47e-13
		Samia ricini	FALSE	Insect	SricF	FALSE	MK250435.1	QED22038.1		1	2	20.2	34.3	H	Q	E	Y	Y	E	A	K	Q	H	K	D	E	E		Q		Y			A	K	Q	H	K	D			8	0.999767	19	0.9862				1
		Scaptodrosophila lebanonensis	FALSE	Insect	SlebF1	FALSE	XM_030515555.1	XP_030371415.1		0	2	27.7	40.3	I	D	T	E	Y	E	E	H	E	Q	K	K	E	E	I		T								K	K			4	0.998638	20	0.9171	177	191	-1.86885	0.00639
		Scaptodrosophila lebanonensis	TRUE	Insect	SlebF2	FALSE	XM_030515558.1	XP_030371418.1		0	2	19.5	33.6	H	H	E	Q	Y	R	S	D	E	Q	G	D	R	D		H		Q		R	S	D			G	D	R	D	8	0.999295	19	0.8872				1
		Sepiella maindroni	FALSE	Other	SmaiF	FALSE	JX401574.1	AFR36903.1		1	0	58.5	73.2	H	D	E	E	Y	E	E	H	E	Q	D	G	E	E											D	G			2	0.000253			73	87	35.918	1.34e-09
		Sinohyriopsis schlegelii	FALSE	Other	SschlF	FALSE	HQ841016.1	AEK27025.1		1	0	63	76.6	H	D	E	E	Y	E	E	H	E	Q	K	E	E	E											K				1	0.000449			73	87	49.6721	8.82e-15
		Sipha flava	FALSE	Insect	SflavF1	FALSE	XM_025557056.1	XP_025412841.1		0	2	24.7	38.2	A	D	T	E	Y	E	E	H	E	Q	E	S	E	Q	A		T									S		Q	4	0.995604	19	0.8848	199	213	-6.13115	0.0185
		Sipha flava	TRUE	Insect	SflavF2	FALSE	XM_025557058.1	XP_025412843.1		0	2	20	40.4	H	S	E	H	Y	D	A	K	Q	H	E	D	D	E		S		H		D	A	K	Q	H		D	D		8	0.999314	19	0.9573	113	127	4.60656	0.00098
		Sitophilus oryzae	FALSE	Insect	SoryF1	FALSE	XM_030897246.1	XP_030753106.1		0	2	20	33.6	H	H	E	I	F	S	L	D	E	H	G	D	S	N		H		I	F	S	L	D		H	G	D	S	N	10	0.99946	17	0.4920	112	126	0.0983607	0.00372
		Sitophilus oryzae	TRUE	Insect	SoryF2	FALSE	XM_030897257.1	XP_030753117.1		0	2	25	38.6	I	D	T	E	Y	E	E	H	E	Q	E	S	E	E	I		T									S			3	0.997721	17	0.8390	176	190	-7.39344	0.0246
		Sitophilus oryzae	TRUE	Insect	SoryF3	FALSE	XM_030897262.1	XP_030753122.1		1	2	24.8	37.8	I	D	T	E	Y	E	E	H	E	Q	E	S	E	G	I		T									S		G	4	0.989313	22	0.7708	181	195	-4.42623	0.0122
		Sitophilus oryzae	TRUE	Insect	SoryF4	FALSE	XM_030897272.1	XP_030753132.1		0	2	18.9	35.3	H	H	E	L	F	S	L	D	E	H	T	D	S	N		H		L	F	S	L	D		H	T	D	S	N	10	0.993869	21	0.7033				1
		Solen grandis	FALSE	Other	SgranF	FALSE	JX462607.2	AFU72270.2		1	0	54.6	74.3	H	D	E	E	Y	E	E	H	E	Q	E	D	E	E												D			1	0.000483			73	87	47.082	3.14e-13
		Solenopsis invicta	FALSE	Insect	SinvF1	FALSE	XM_011162364.3	XP_011160666.1		0	2	20.2	36.4	H	H	E	N	F	K	L	D	Q	L	Q	D	K	Q		H		N	F	K	L	D	Q	L	Q	D	K	Q	11	0.997164	16	0.9593				1
		Solenopsis invicta	TRUE	Insect	SinvF2	FALSE	XM_011162365.3	XP_011160667.1		1	2	27.3	42.7	I	D	T	E	Y	E	E	H	E	Q	E	S	E	Q	I		T									S		Q	4	0.971078	20	0.7826				1
		Solenopsis invicta	TRUE	Insect	SinvF3	FALSE	XM_011163451.3	XP_011161753.1		0	0	53.6	65.6	H	D	E	E	Y	E	E	H	E	Q	K	D	E	E											K	D			2	0.00043			71	85	26.9672	1.65e-07
		Solenopsis invicta	TRUE	Insect	SinvF4	FALSE	XM_039446881.1	XP_039302815.1		0	1	26.6	41.4	N	D	I	E	Y	E	E	H	E	Q	Q	H	E	E	N		I								Q	H			4	0.000328			129	143	4.40984	0.00104
		Spodoptera frugiperda	FALSE	Insect	SfrugF1	FALSE	XM_035575323.1	XP_035431216.1		0	1	23.8	40.2	I	D	T	E	Y	E	E	H	E	Q	K	Y	E	E	I		T								K	Y			4	0.001985			98	112	-6.06557	0.0183
		Spodoptera frugiperda	TRUE	Insect	SfrugF2	FALSE	XM_035598061.1	XP_035453954.1		1	2	20.2	34.2	H	Q	E	H	Y	E	A	K	Q	Q	K	D	E	E		Q		H			A	K	Q		K	D			7	0.999575	19	0.9497				1
		Spodoptera frugiperda	TRUE	Insect	SfrugF3	FALSE	XM_035598065.1	XP_035453958.1		1	2	28.8	45.6	I	D	T	E	Y	E	E	H	E	Q	D	S	E	E	I		T								D	S			4	0.999129	20	0.9240				1
		Spodoptera litura	FALSE	Insect	SlitF	FALSE	XM_022973778.1	XP_022829546.1		0	1	25.5	42	I	D	T	E	Y	D	E	H	E	Q	K	N	D	E	I		T			D					K	N	D		5	0.009599			98	112	-5.63934	0.0168
		Stegodyphus dumicola	FALSE	Other	SdumF1	FALSE	XM_035353049.1	XP_035208940.1		0	1	29.7	46.7	H	D	E	E	Y	E	E	H	E	Q	K	E	E	E											K				1	0.894541						1
		Stegodyphus dumicola	TRUE	Other	SdumF2	FALSE	XM_035353475.1	XP_035209366.1		1	2	35.1	51	H	D	E	E	Y	E	E	H	E	Q	E	V	E	E												V			1	0.990641	15	0.9662	94	108	1.86885	0.00224
		Stegodyphus dumicola	TRUE	Other	SdumF3	FALSE	XM_035353476.1	XP_035209367.1		0	1	35.3	51.7	H	D	E	E	Y	E	E	H	E	Q	E	V	E	E												V			1	0.000913			93	107	1.86885	0.00224
		Stegodyphus dumicola	TRUE	Other	SdumF4	FALSE	XM_035353477.1	XP_035209368.1		1	2	26.7	39.3	H	L	I	E	Y	E	E	H	E	-	E	V	E	E		L	I							-		V			4	0.990641	15	0.9662	94	108	1.86885	0.00224
		Stomoxys calcitrans	FALSE	Insect	ScalcF1	FALSE	XM_013250652.1	XP_013106106.1		0	2	18.3	34.4	H	Q	E	H	Y	R	S	D	E	Q	G	D	R	D		Q		H		R	S	D			G	D	R	D	8	0.997744	19	0.9009	120	134	10.8525	0.000128
		Stomoxys calcitrans	TRUE	Insect	ScalcF2	FALSE	XM_013250656.1	XP_013106110.1		0	2	29.6	41.7	I	D	T	E	Y	E	E	H	E	Q	K	K	E	E	I		T								K	K			4	0.997844	20	0.8977	176	190	-4.2459	0.0117
		Styela clava	FALSE	Other	SclavF	TRUE	XM_039417866.1	XP_039273800.1		1	1	45	62.3	H	D	E	E	Y	E	E	H	E	Q	E	H	E	E												H			1	0.000371			74	88	12.7377	6.52e-05
		Teleopsis dalmanni	FALSE	Insect	TdalmF1	FALSE	XM_038082307.1	XP_037938235.1		0	1	43.5	60.1	H	D	E	E	Y	E	E	H	E	Q	H	D	E	Q											H	D		Q	3	0.034797			84	98	31.377	1.75e-08
		Teleopsis dalmanni	TRUE	Insect	TdalmF2	FALSE	XM_038104725.1	XP_037960653.1		0	2	19	33.7	I	D	T	E	Y	D	E	H	E	Q	K	R	D	E	I		T			D					K	R	D		5	0.961387	23	0.7264				1
		Temnothorax curvispinosus	FALSE	Insect	TcurvF	FALSE	XM_025026847.1	XP_024882615.1		0	1	34.4	49.2	N	D	I	E	Y	E	E	H	E	Q	Q	H	E	K	N		I								Q	H		K	5	0.012848			56	70	27.2459	1.43e-07
		Tetranychus urticae	FALSE	Insect	TurtF1	FALSE	XM_015932706.2	XP_015788192.1		0	2	34.5	51.5	H	D	E	E	Y	E	E	H	E	Q	D	K	E	D											D	K		D	3	0.956251	21	0.3391	96	110	11.4918	0.000103
		Tetranychus urticae	TRUE	Insect	TurtF2	FALSE	XM_015934364.2	XP_015789850.1		0	0	64.5	76	H	D	E	E	Y	E	E	H	E	Q	K	D	E	E											K	D			2	0.00067			75	89	43.2951	8.16e-12
		Thrips palmi	FALSE	Other	TpalmF1	FALSE	XM_034379545.1	XP_034235436.1		0	2	16.9	33.9	H	H	E	H	Y	Q	N	A	Q	Q	I	D	Q	E		H		H		Q	N	A	Q		I	D	Q		8	0.999667	19	0.8646				1
		Thrips palmi	TRUE	Other	TpalmF2	FALSE	XM_034379546.1	XP_034235437.1		1	2	24.9	38.8	V	D	T	E	Y	E	E	H	E	Q	K	S	E	E	V		T								K	S			4	0.992006	23	0.8837				1
		Triatoma infestans	FALSE	Insect	TinfF1	FALSE	GEMB01001462.1	JAS01694.1		1	2	26	39.4	I	D	T	E	Y	E	E	H	E	Q	E	S	E	Q	I		T									S		Q	4	0.998071	18	0.7903				1
		Triatoma infestans	TRUE	Insect	TinfF2	FALSE	GEMB01001460.1	JAS01696.1		0	2	18.4	38.2	H	S	E	H	Y	S	T	D	H	H	K	D	S	D		S		H		S	T	D	H	H	K	D	S	D	10	0.99901	18	0.9923	108	122	-6.7377	0.0214
		Tribolium castaneum	FALSE	Insect	TcastF1	FALSE	XM_961965.4	XP_967058.1		1	2	27.8	40.5	V	D	T	E	Y	E	E	H	E	Q	E	S	E	Q	V		T									S		Q	4	0.996447	19	0.9714				1
		Tribolium castaneum	TRUE	Insect	TcastF2	FALSE	XM_962726.3	XP_967819.1		0	1	26.7	39.5	S	D	D	E	Y	E	E	H	E	Q	A	Q	E	D	S		D								A	Q		D	5	0.000585			126	140	24.7213	4.78e-07
		Tribolium castaneum	TRUE	Insect	TcastF3	FALSE	XM_962802.4	XP_967895.1		0	0	55.2	67.8	H	D	E	E	Y	E	E	H	E	Q	A	D	E	D											A	D		D	3	0.000296			73	87	29.082	5.75e-08
		Tribolium castaneum	TRUE	Insect	TcastF4	FALSE	XM_970673.4	XP_975766.1		0	2	20.3	38.2	H	S	E	H	Y	E	K	E	E	H	G	D	E	H		S		H			K	E		H	G	D		H	8	0.999421	17	0.8995				1
		Trichogramma pretiosum	FALSE	Insect	TpretF1	FALSE	XM_014372068.2	XP_014227554.1		0	2	18.3	32.1	H	H	E	Q	Y	V	A	N	E	Q	K	D	V	E		H		Q		V	A	N			K	D	V		7	0.953903	31	0.7840				1
		Trichogramma pretiosum	TRUE	Insect	TpretF2	FALSE	XM_014372069.1	XP_014227555.1		0	2	21.5	40.3	H	H	E	Q	Y	L	A	K	Q	Q	K	D	L	Q		H		Q		L	A	K	Q		K	D	L	Q	9	0.998373	17	0.7672				1
		Trichogramma pretiosum	TRUE	Insect	TpretF3	FALSE	XM_014372071.2	XP_014227557.1		1	2	26.4	41	I	D	T	E	Y	E	E	H	E	Q	E	N	E	E	I		T									N			3	0.999563	20	0.7665				1
		Tritonia tetraquetra	FALSE	Other	TtetrF	FALSE	EU906914.1	ACJ70658.1		0	0	61.2	75.4	H	D	E	E	Y	E	E	H	E	Q	K	D	E	E											K	D			2	0.00077			75	89	49.6721	8.82e-15
		Vanessa tameamea	FALSE	Other	VtamF	FALSE	XM_026633646.1	XP_026489431.1		1	2	29.9	41.6	I	D	T	E	Y	E	E	H	E	Q	D	S	E	E	I		T								D	S			4	0.999316	19	0.7627				1
		Vespa mandarinia	FALSE	Insect	VmandF	FALSE	XM_035863163.1	XP_035719056.1		1	2	27.1	45	I	D	S	E	Y	E	E	H	E	Q	E	N	E	E	I		S									N			3	0.998384	16	0.8318				1
		Vollenhovia emeryi	FALSE	Insect	VemeF1	FALSE	XM_012009984.1	XP_011865374.1		1	2	25.3	40.2	I	D	T	E	Y	E	E	H	E	Q	E	S	E	E	I		T									S			3	0.995491	20	0.7810				1
		Vollenhovia emeryi	TRUE	Insect	VemeF2	FALSE	XM_012022714.1	XP_011878104.1		0	1	26.6	41	N	D	I	E	Y	E	E	H	E	Q	Q	H	E	E	N		I								Q	H			4	0.000554			129	143	27.2459	1.43e-07
		Wasmannia auropunctata	FALSE	Insect	WaurF1	FALSE	XM_011692048.1	XP_011690350.1		0	1	25.8	41.4	N	D	I	E	Y	E	E	H	E	Q	Q	H	E	Q	N		I								Q	H		Q	5	0.00043			131	145	24.7377	4.76e-07
		Wasmannia auropunctata	TRUE	Insect	WaurF2	FALSE	XM_011705701.1	XP_011704003.1		1	2	24.7	37.7	I	D	T	E	Y	E	E	H	E	Q	E	S	E	E	I		T									S			3	0.991986	20	0.8163				1
		Wasmannia auropunctata	TRUE	Insect	WaurF3	FALSE	XM_011705702.1	XP_011704004.1		0	2	19.9	35.7	H	H	E	N	F	K	S	E	Q	L	K	D	K	E		H		N	F	K	S	E	Q	L	K	D	K		10	0.991178	29	0.9630	122	136	7.67213	0.000368
		Zerene cesonia	FALSE	Insect	ZcesF	FALSE	XM_038365216.1	XP_038221144.1		1	2	26.8	39.4	I	D	T	E	Y	E	E	H	E	Q	E	K	E	E	I		T									K			3	0.998887	18	0.8611				1
		Zeugodacus cucurbitae	FALSE	Insect	ZcucF	FALSE	GBXI01011968.1	JAD02324.1		0	1	22.8	36.6	I	D	T	E	Y	E	E	H	E	Q	K	R	E	E	I		T								K	R			4	0.04104			200	214	-5.81967	0.0174
		Zootermopsis nevadensis	FALSE	Insect	ZnevF1	FALSE	XM_022070376.1	XP_021926068.1		0	2	17.3	37.6	H	S	E	H	Y	S	T	D	Q	Q	K	D	S	N		S		H		S	T	D	Q		K	D	S	N	9	0.999164	16	0.7911				1
		Zootermopsis nevadensis	TRUE	Insect	ZnevF2	FALSE	XM_022070377.1	XP_021926069.1		1	2	25.5	37.9	I	D	S	E	Y	E	E	H	E	Q	E	S	E	E	I		S									S			3	0.997029	21	0.7595				1
[truncated: 22 more columns]

## Sheet: Data_Sources_and_Taxonomy
Phylum	ClassTaxid	Class	SpeciesName	Lineage	SpeciesTaxid	Insect	Article / Data DOI (orange: ferritin is discussed)	Genome	Comment
Porifera	6040	Demospongiae	Halisarca dujardini	cellular organisms; Eukaryota; Opisthokonta; Metazoa; Porifera; Demospongiae; Keratosa; Dendroceratida; Halisarcidae; Halisarca	2583056	Other	https://doi.org/10.6084/m9.figshare.15029361.v1	draft (not published)	CDS coordinates on draft genomic scaffolds: HdF1a: ctg70:669779-670286, HdF1b: ctg70:673796-674303, ctg181:186639-186138
			Halichondria panicea	cellular organisms; Eukaryota; Opisthokonta; Metazoa; Porifera; Demospongiae; Heteroscleromorpha; Suberitida; Halichondriidae; Halichondria; Halichondria (Halichondria)	6063	Other	10.1371/journal.pone.0228722; 10.3389/fimmu.2021.689051	no
			Amphimedon queenslandica	cellular organisms; Eukaryota; Opisthokonta; Metazoa; Porifera; Demospongiae; Heteroscleromorpha; Haplosclerida; Niphatidae; Amphimedon	400682	Other		complete	Our analysis of 5'UTR suggests different TSS than it is annotated for XM_019999415.1 transcript (AqF1b)
			Lubomirskia baikalensis	cellular organisms; Eukaryota; Opisthokonta; Metazoa; Porifera; Demospongiae; Heteroscleromorpha; Spongillida; Lubomirskiidae; Lubomirskia	289074	Other	10.1093/molbev/msz151	draft	Transcripts from custom reassembled transcrtiptome. Details available on request
			Spongilla lacustris	cellular organisms; Eukaryota; Opisthokonta; Metazoa; Porifera; Demospongiae; Heteroscleromorpha; Spongillida; Spongillidae; Spongilla	6055	Other	10.1093/molbev/msu057; 10.7939/R30R9M73W; 10.1101/758276v1	mitochondrial	2 representative transcripts were selected from two published and one reassembled transcriptome. Details available on request.
			Ephydatia muelleri	cellular organisms; Eukaryota; Opisthokonta; Metazoa; Porifera; Demospongiae; Heteroscleromorpha; Spongillida; Spongillidae; Ephydatia	6052	Other	10.1038/s41467-020-17397-w; 10.1186/s12862-018-1118-0	complete	2 transcripts were found in transcriptome out of 11 predicted in genome (EmF1: scaffold_0001:22167799-22164314, EmF2: scaffold_0055:79607-78537
			Suberites domuncula	cellular organisms; Eukaryota; Opisthokonta; Metazoa; Porifera; Demospongiae; Heteroscleromorpha; Suberitida; Suberitidae; Suberites	55567	Other	10.1089/10445490252810320	mitochondrial
	60882	Hexactinellida	Aphrocallistes vastus	cellular organisms; Eukaryota; Opisthokonta; Metazoa; Porifera; Hexactinellida; Hexasterophora; Hexactinosida; Sceptrulophora; Aphrocallistidae; Aphrocallistes	83887	Other	10.1093/molbev/msu057	mitochondrial (draft is not published)
	80999	Homoscleromorpha	Oscarella pearsei	cellular organisms; Eukaryota; Opisthokonta; Metazoa; Porifera; Homoscleromorpha; Homosclerophorida; Oscarellidae; Oscarella	1940113	Other	10.1371/journal.pone.0183002; 10.6084/m9.figshare.7107638.v1	draft	2 representative transcripts were found in genome (OpF1: scaffold17374:3232-2662, OpF2: scaffold17374:4262-3676)
			Corticium candelabrum	cellular organisms; Eukaryota; Opisthokonta; Metazoa; Porifera; Homoscleromorpha; Homosclerophorida; Plakinidae; Corticium	121492	Other	10.1093/molbev/msu057; 10.1093/gbe/evv124	draft	2 representative transcripts were selected out of 6. Contigs 8509 and 4252 represent SP-ferritin probably from contaminating bryozoan species
			Oscarella carmela	cellular organisms; Eukaryota; Opisthokonta; Metazoa; Porifera; Homoscleromorpha; Homosclerophorida; Oscarellidae; Oscarella	386100	Other	10.1371/journal.pone.0183002	mitochondrial
	27929	Calcarea	Clathrina coriacea	cellular organisms; Eukaryota; Opisthokonta; Metazoa; Porifera; Calcarea; Calcinea; Clathrinida; Clathrinidae; Clathrina	1031551	Other	10.3389/fgene.2021.624533; 10.5281/zenodo.4735697	no	3 transcripts were selected out of 6. DN42446_c0_g1_i1 represent SP-ferritin and DN23387_c0_g1_i4 -- IRE-ferritin probably from contaminating bryozoan species
			Pericharax orientalis	cellular organisms; Eukaryota; Opisthokonta; Metazoa; Porifera; Calcarea; Calcinea; Clathrinida; Leucettidae; Pericharax	2027427	Other	10.3389/fgene.2021.624533; 10.1016/j.ympev.2020.106814	mitochondrial (draft is not published)	4 representative transcripts were selected out of 8
			Sycon ciliatum	cellular organisms; Eukaryota; Opisthokonta; Metazoa; Porifera; Calcarea; Calcaronea; Leucosolenida; Sycettidae; Sycon	27933	Other	10.1038/nature13881; 10.1242/dev.193714	complete
Placozoa	10226		Trichoplax adhaerens	cellular organisms; Eukaryota; Opisthokonta; Metazoa; Eumetazoa; Placozoa; Trichoplacidae; Trichoplax	10228	Other
Cnidaria	6074	Hydrozoa	Hydra vulgaris	cellular organisms; Eukaryota; Opisthokonta; Metazoa; Eumetazoa; Cnidaria; Hydrozoa; Hydroidolina; Anthoathecata; Aplanulata; Hydridae; Hydra	6087	Other			4 representative transcripts were selected out of 10
	6142	Scyphozoa	Cassiopea xamachana	cellular organisms; Eukaryota; Opisthokonta; Metazoa; Eumetazoa; Cnidaria; Scyphozoa; Rhizostomeae; Cassiopeidae; Cassiopea	12993	Other	10.1093/gigascience/giz069; 10.1186/s12862-018-1142-0
	6137	Cubozoa	Alatina alata	cellular organisms; Eukaryota; Opisthokonta; Metazoa; Eumetazoa; Cnidaria; Cubozoa; Carybdeida; Alatinidae; Alatina	1193083	Other	10.1186/s12864-016-2944-3
	1927913	Staurozoa	Calvadosia cruxmelitensis	cellular organisms; Eukaryota; Opisthokonta; Metazoa; Eumetazoa; Cnidaria; Staurozoa; Stauromedusae; Amyostaurida; Kishinouyeidae; Calvadosia	1843192	Other	10.1093/gigascience/giz069; 10.1186/s12862-018-1142-0
	6101	Anthozoa	Actinia tenebrosa	cellular organisms; Eukaryota; Opisthokonta; Metazoa; Eumetazoa; Cnidaria; Anthozoa; Hexacorallia; Actiniaria; Actiniidae; Actinia	6105	Other
			Exaiptasia pallida	cellular organisms; Eukaryota; Opisthokonta; Metazoa; Eumetazoa; Cnidaria; Anthozoa; Hexacorallia; Actiniaria; Aiptasiidae; Exaiptasia	2652724	Other
			Galaxea astreata	cellular organisms; Eukaryota; Opisthokonta; Metazoa; Eumetazoa; Cnidaria; Anthozoa; Hexacorallia; Scleractinia; Faviina; Euphylliidae; Galaxea	154325	Other
			Acropora digitifera	cellular organisms; Eukaryota; Opisthokonta; Metazoa; Eumetazoa; Cnidaria; Anthozoa; Hexacorallia; Scleractinia; Astrocoeniina; Acroporidae; Acropora	70779	Other
Bryozoa	10205		Bugulina stolonifera	cellular organisms; Eukaryota; Opisthokonta; Metazoa; Eumetazoa; Bilateria; Protostomia; Spiralia; Lophotrochozoa; Bryozoa; Gymnolaemata; Cheilostomatida; Flustrina; Buguloidea; Bugulidae; Bugulina	192920	Other	10.1534/g3.120.401348
Echinodermata	7625	Echinoidea	Strongylocentrotus purpuratus	cellular organisms; Eukaryota; Opisthokonta; Metazoa; Eumetazoa; Bilateria; Deuterostomia; Echinodermata; Eleutherozoa; Echinozoa; Echinoidea; Euechinoidea; Echinacea; Camarodonta; Echinidea; Strongylocentrotidae; Strongylocentrotus	7668	Other
	7588	Asteroidea	Acanthaster planci	cellular organisms; Eukaryota; Opisthokonta; Metazoa; Eumetazoa; Bilateria; Deuterostomia; Echinodermata; Eleutherozoa; Asterozoa; Asteroidea; Valvatacea; Valvatida; Acanthasteridae; Acanthaster	133434	Other	10.1038/nature22033		3 representative transcripts were selected out of 6
	7705	Holothuroidea	Holothuria glaberrima	cellular organisms; Eukaryota; Opisthokonta; Metazoa; Eumetazoa; Bilateria; Deuterostomia; Echinodermata; Eleutherozoa; Echinozoa; Holothuroidea; Aspidochirotacea; Aspidochirotida; Holothuriidae; Holothuria	31192	Other	10.1007/s00251-007-0258-y
			Stichopus monotuberculatus	cellular organisms; Eukaryota; Opisthokonta; Metazoa; Eumetazoa; Bilateria; Deuterostomia; Echinodermata; Eleutherozoa; Echinozoa; Holothuroidea; Aspidochirotacea; Aspidochirotida; Stichopodidae; Stichopus	576894	Other	10.1016/j.fsi.2014.03.022
			Apostichopus japonicus	cellular organisms; Eukaryota; Opisthokonta; Metazoa; Eumetazoa; Bilateria; Deuterostomia; Echinodermata; Eleutherozoa; Echinozoa; Holothuroidea; Aspidochirotacea; Aspidochirotida; Stichopodidae; Apostichopus	307972	Other	10.1371/journal.pbio.2003790; 10.1038/s41598-018-37755-5
			Acaudina leucoprocta	cellular organisms; Eukaryota; Opisthokonta; Metazoa; Eumetazoa; Bilateria; Deuterostomia; Echinodermata; Eleutherozoa; Echinozoa; Holothuroidea; Apodacea; Molpadida; Caudinidae; Acaudina	1173697	Other	10.1007/s00343-016-5010-8
Hemichordata	10219	Enteropneusta	Saccoglossus kowalevskii	cellular organisms; Eukaryota; Opisthokonta; Metazoa; Eumetazoa; Bilateria; Deuterostomia; Hemichordata; Enteropneusta; Harrimaniidae; Saccoglossus	10224	Other
Mollusca	6447	Bivalvia	Sinonovacula constricta	cellular organisms; Eukaryota; Opisthokonta; Metazoa; Eumetazoa; Bilateria; Protostomia; Spiralia; Lophotrochozoa; Mollusca; Bivalvia; Autobranchia; Heteroconchia; Euheterodonta; Imparidentia; Cardiida; Tellinoidea; Solecurtidae; Sinonovacula	98310	Other	10.1016/j.bbrc.2020.01.069
			Crassostrea gigas	cellular organisms; Eukaryota; Opisthokonta; Metazoa; Eumetazoa; Bilateria; Protostomia; Spiralia; Lophotrochozoa; Mollusca; Bivalvia; Autobranchia; Pteriomorphia; Ostreida; Ostreoidea; Ostreidae; Crassostrea	29159	Other	10.1016/j.gene.2014.05.027		2 out of 4 genes mentioned in the article were marked as obsolete in Genbank
			Tegillarca granosa	cellular organisms; Eukaryota; Opisthokonta; Metazoa; Eumetazoa; Bilateria; Protostomia; Spiralia; Lophotrochozoa; Mollusca; Bivalvia; Autobranchia; Pteriomorphia; Arcoida; Arcoidea; Arcidae; Tegillarca	220873	Other	10.1016/j.dci.2011.02.006
	6605	Cephalopoda	Octopus bimaculoides	cellular organisms; Eukaryota; Opisthokonta; Metazoa; Eumetazoa; Bilateria; Protostomia; Spiralia; Lophotrochozoa; Mollusca; Cephalopoda; Coleoidea; Octopodiformes; Octopoda; Incirrata; Octopodidae; Octopus	37653	Other	10.1038/nature14668		3 representative transcripts were selected out of 6
	6448	Gastropoda	Concholepas concholepas	cellular organisms; Eukaryota; Opisthokonta; Metazoa; Eumetazoa; Bilateria; Protostomia; Spiralia; Lophotrochozoa; Mollusca; Gastropoda; Caenogastropoda; Neogastropoda; Muricoidea; Muricidae; Concholepas	137544	Other	10.1016/j.fsi.2013.06.028
Nematoda	119089	Chromadorea	Caenorhabditis elegans	cellular organisms; Eukaryota; Opisthokonta; Metazoa; Eumetazoa; Bilateria; Protostomia; Ecdysozoa; Nematoda; Chromadorea; Rhabditida; Rhabditina; Rhabditomorpha; Rhabditoidea; Rhabditidae; Peloderinae; Caenorhabditis	6239	Other	10.1534/genetics.116.186742
	119088	Enoplea	Trichinella pseudospiralis	cellular organisms; Eukaryota; Opisthokonta; Metazoa; Eumetazoa; Bilateria; Protostomia; Ecdysozoa; Nematoda; Enoplea; Dorylaimia; Trichinellida; Trichinellidae; Trichinella	6337	Other	10.1038/s42003-021-01650-z; 10.1038/ncomms10513		1 representative transcipt was selected out of 5
Annelida	6341	Polychaeta	Chaetopterus variopedatus	cellular organisms; Eukaryota; Opisthokonta; Metazoa; Eumetazoa; Bilateria; Protostomia; Spiralia; Lophotrochozoa; Annelida; Polychaeta; Sedentaria; Chaetopteridae; Chaetopterus	34590	Other	10.1038/srep36854
			Platynereis dumerilii	cellular organisms; Eukaryota; Opisthokonta; Metazoa; Eumetazoa; Bilateria; Protostomia; Spiralia; Lophotrochozoa; Annelida; Polychaeta; Errantia; Phyllodocida; Nereididae; Platynereis	6359	Other	10.7554/eLife.41556
	42113	Clitellata	Olavius algarvensis	cellular organisms; Eukaryota; Opisthokonta; Metazoa; Eumetazoa; Bilateria; Protostomia; Spiralia; Lophotrochozoa; Annelida; Clitellata; Oligochaeta; Haplotaxida; Tubificina; Naididae; Phallodrilinae; Olavius	188229	Other	10.1186/s12864-016-3293-y		1 representative transcript was selected out of 4
Sipuncula	216209	Phascolosomatidea	Phascolosoma esculenta	cellular organisms; Eukaryota; Opisthokonta; Metazoa; Eumetazoa; Bilateria; Protostomia; Spiralia; Lophotrochozoa; Sipuncula; Phascolosomatidea; Phascolosomatiformes; Phascolosomatidae; Phascolosoma	419950	Other	10.1002/2211-5463.13080
Nemertea	6218	Pilidiophora	Dendrorhynchus zhejiangensis	cellular organisms; Eukaryota; Opisthokonta; Metazoa; Eumetazoa; Bilateria; Protostomia; Spiralia; Lophotrochozoa; Nemertea; Pilidiophora; Heteronemertea; Lineidae; unclassified Lineidae	544957	Other	10.1016/j.bbrc.2020.07.069; 10.1371/journal.pone.0051428
Arthropoda	6681	Malacostraca	Penaeus japonicus	cellular organisms; Eukaryota; Opisthokonta; Metazoa; Eumetazoa; Bilateria; Protostomia; Ecdysozoa; Panarthropoda; Arthropoda; Mandibulata; Pancrustacea; Crustacea; Multicrustacea; Malacostraca; Eumalacostraca; Eucarida; Decapoda; Dendrobranchiata; Penaeoidea; Penaeidae; Penaeus	27405	Other	10.1002/pro.3495
			Macrobrachium nipponense	cellular organisms; Eukaryota; Opisthokonta; Metazoa; Eumetazoa; Bilateria; Protostomia; Ecdysozoa; Panarthropoda; Arthropoda; Mandibulata; Pancrustacea; Crustacea; Multicrustacea; Malacostraca; Eumalacostraca; Eucarida; Decapoda; Pleocyemata; Caridea; Palaemonoidea; Palaemonidae; Macrobrachium	159736	Other	10.1016/j.fsi.2019.04.050
			Eriocheir sinensis	cellular organisms; Eukaryota; Opisthokonta; Metazoa; Eumetazoa; Bilateria; Protostomia; Ecdysozoa; Panarthropoda; Arthropoda; Mandibulata; Pancrustacea; Crustacea; Multicrustacea; Malacostraca; Eumalacostraca; Eucarida; Decapoda; Pleocyemata; Brachyura; Eubrachyura; Thoracotremata; Grapsoidea; Varunidae; Eriocheir	95602	Other	10.1016/j.fsi.2009.12.018
	6658	Branchiopoda	Daphnia pulex	cellular organisms; Eukaryota; Opisthokonta; Metazoa; Eumetazoa; Bilateria; Protostomia; Ecdysozoa; Panarthropoda; Arthropoda; Mandibulata; Pancrustacea; Crustacea; Branchiopoda; Phyllopoda; Diplostraca; Cladocera; Anomopoda; Daphniidae; Daphnia	6669	Other
	6844	Merostomata	Carcinoscorpius rotundicauda	cellular organisms; Eukaryota; Opisthokonta; Metazoa; Eumetazoa; Bilateria; Protostomia; Ecdysozoa; Panarthropoda; Arthropoda; Chelicerata; Merostomata; Xiphosura; Limulidae; Carcinoscorpius	6848	Other	10.1038/s41467-020-16180-1
	50557	Insecta	Drosophila melanogaster	cellular organisms; Eukaryota; Opisthokonta; Metazoa; Eumetazoa; Bilateria; Protostomia; Ecdysozoa; Panarthropoda; Arthropoda; Mandibulata; Pancrustacea; Hexapoda; Insecta; Dicondylia; Pterygota; Neoptera; Endopterygota; Diptera; Brachycera; Muscomorpha; Eremoneura; Cyclorrhapha; Schizophora; Acalyptratae; Ephydroidea; Drosophilidae; Drosophilinae; Drosophilini; Drosophila; Sophophora; melanogast…	7227	Insect
			Trichoplusia ni	cellular organisms; Eukaryota; Opisthokonta; Metazoa; Eumetazoa; Bilateria; Protostomia; Ecdysozoa; Panarthropoda; Arthropoda; Mandibulata; Pancrustacea; Hexapoda; Insecta; Dicondylia; Pterygota; Neoptera; Endopterygota; Amphiesmenoptera; Lepidoptera; Glossata; Neolepidoptera; Heteroneura; Ditrysia; Obtectomera; Noctuoidea; Noctuidae; Plusiinae; Trichoplusia	7111	Insect	10.1016/j.jmb.2005.03.074
	30001	Collembola	Folsomia candida	cellular organisms; Eukaryota; Opisthokonta; Metazoa; Eumetazoa; Bilateria; Protostomia; Ecdysozoa; Panarthropoda; Arthropoda; Mandibulata; Pancrustacea; Hexapoda; Collembola; Entomobryomorpha; Isotomoidea; Isotomidae; Proisotominae; Folsomia	158441	Other	10.1186/s12864-017-3852-x; 10.1371/journal.pone.0130600
	6854	Arachnida	Haemaphysalis longicornis	cellular organisms; Eukaryota; Opisthokonta; Metazoa; Eumetazoa; Bilateria; Protostomia; Ecdysozoa; Panarthropoda; Arthropoda; Chelicerata; Arachnida; Acari; Parasitiformes; Ixodida; Ixodoidea; Ixodidae; Haemaphysalinae; Haemaphysalis	44386	Other	10.1371/journal.pone.0090661
Chordata	2682552	Leptocardii	Branchiostoma belcheri	cellular organisms; Eukaryota; Opisthokonta; Metazoa; Eumetazoa; Bilateria; Deuterostomia; Chordata; Cephalochordata; Leptocardii; Amphioxiformes; Branchiostomidae; Branchiostoma	7741	Other	10.1016/j.cbpb.2008.03.014
	7713	Ascidiacea	Ciona intestinalis	cellular organisms; Eukaryota; Opisthokonta; Metazoa; Eumetazoa; Bilateria; Deuterostomia; Chordata; Tunicata; Ascidiacea; Phlebobranchia; Cionidae; Ciona	7719	Other	10.1093/gbe/evz228
	30304	Thaliacea	Salpa thompsoni	cellular organisms; Eukaryota; Opisthokonta; Metazoa; Eumetazoa; Bilateria; Deuterostomia; Chordata; Tunicata; Thaliacea; Salpida; Salpidae; Salpa	569448	Other	10.1007/s00300-016-2051-6
	30302	Appendicularia	Oikopleura dioica	cellular organisms; Eukaryota; Opisthokonta; Metazoa; Eumetazoa; Bilateria; Deuterostomia; Chordata; Tunicata; Appendicularia; Copelata; Oikopleuridae; Oikopleura	34765	Other	10.1111/dgd.12689; 10.1186/s12864-021-07512-6
	40674	Mammalia	Homo sapiens	cellular organisms; Eukaryota; Opisthokonta; Metazoa; Eumetazoa; Bilateria; Deuterostomia; Chordata; Craniata; Vertebrata; Gnathostomata; Teleostomi; Euteleostomi; Sarcopterygii; Dipnotetrapodomorpha; Tetrapoda; Amniota; Mammalia; Theria; Eutheria; Boreoeutheria; Euarchontoglires; Primates; Haplorrhini; Simiiformes; Catarrhini; Hominoidea; Hominidae; Homininae; Homo	9606	Other
			Acartia pacifica	cellular organisms; Eukaryota; Opisthokonta; Metazoa; Eumetazoa; Bilateria; Protostomia; Ecdysozoa; Panarthropoda; Arthropoda; Mandibulata; Pancrustacea; Crustacea; Multicrustacea; Hexanauplia; Copepoda; Neocopepoda; Gymnoplea; Calanoida; Acartiidae; Acartia	335913	Other
			Acromyrmex echinatior	cellular organisms; Eukaryota; Opisthokonta; Metazoa; Eumetazoa; Bilateria; Protostomia; Ecdysozoa; Panarthropoda; Arthropoda; Mandibulata; Pancrustacea; Hexapoda; Insecta; Dicondylia; Pterygota; Neoptera; Endopterygota; Hymenoptera; Apocrita; Aculeata; Formicoidea; Formicidae; Myrmicinae; Attini; Acromyrmex	103372	Insect
			Aedes aegypti	cellular organisms; Eukaryota; Opisthokonta; Metazoa; Eumetazoa; Bilateria; Protostomia; Ecdysozoa; Panarthropoda; Arthropoda; Mandibulata; Pancrustacea; Hexapoda; Insecta; Dicondylia; Pterygota; Neoptera; Endopterygota; Diptera; Nematocera; Culicomorpha; Culicoidea; Culicidae; Culicinae; Aedini; Aedes; Stegomyia	7159	Insect
			Aedes albopictus	cellular organisms; Eukaryota; Opisthokonta; Metazoa; Eumetazoa; Bilateria; Protostomia; Ecdysozoa; Panarthropoda; Arthropoda; Mandibulata; Pancrustacea; Hexapoda; Insecta; Dicondylia; Pterygota; Neoptera; Endopterygota; Diptera; Nematocera; Culicomorpha; Culicoidea; Culicidae; Culicinae; Aedini; Aedes; Stegomyia	7160	Insect
			Aethina tumida	cellular organisms; Eukaryota; Opisthokonta; Metazoa; Eumetazoa; Bilateria; Protostomia; Ecdysozoa; Panarthropoda; Arthropoda; Mandibulata; Pancrustacea; Hexapoda; Insecta; Dicondylia; Pterygota; Neoptera; Endopterygota; Coleoptera; Polyphaga; Cucujiformia; Cucujoidea; Nitidulidae; Nitidulinae; Aethina	116153	Insect
			Agrilus planipennis	cellular organisms; Eukaryota; Opisthokonta; Metazoa; Eumetazoa; Bilateria; Protostomia; Ecdysozoa; Panarthropoda; Arthropoda; Mandibulata; Pancrustacea; Hexapoda; Insecta; Dicondylia; Pterygota; Neoptera; Endopterygota; Coleoptera; Polyphaga; Elateriformia; Buprestoidea; Buprestidae; Agrilinae; Agrilus	224129	Insect
			Amyelois transitella	cellular organisms; Eukaryota; Opisthokonta; Metazoa; Eumetazoa; Bilateria; Protostomia; Ecdysozoa; Panarthropoda; Arthropoda; Mandibulata; Pancrustacea; Hexapoda; Insecta; Dicondylia; Pterygota; Neoptera; Endopterygota; Amphiesmenoptera; Lepidoptera; Glossata; Neolepidoptera; Heteroneura; Ditrysia; Obtectomera; Pyraloidea; Pyralidae; Phycitinae; Amyelois	680683	Insect
			Anopheles albimanus	cellular organisms; Eukaryota; Opisthokonta; Metazoa; Eumetazoa; Bilateria; Protostomia; Ecdysozoa; Panarthropoda; Arthropoda; Mandibulata; Pancrustacea; Hexapoda; Insecta; Dicondylia; Pterygota; Neoptera; Endopterygota; Diptera; Nematocera; Culicomorpha; Culicoidea; Culicidae; Anophelinae; Anopheles; Nyssorhynchus; albimanus section; albimanus series	7167	Insect
			Anopheles coluzzii	cellular organisms; Eukaryota; Opisthokonta; Metazoa; Eumetazoa; Bilateria; Protostomia; Ecdysozoa; Panarthropoda; Arthropoda; Mandibulata; Pancrustacea; Hexapoda; Insecta; Dicondylia; Pterygota; Neoptera; Endopterygota; Diptera; Nematocera; Culicomorpha; Culicoidea; Culicidae; Anophelinae; Anopheles; Cellia; Pyretophorus; gambiae species complex	1518534	Insect
			Anopheles stephensi	cellular organisms; Eukaryota; Opisthokonta; Metazoa; Eumetazoa; Bilateria; Protostomia; Ecdysozoa; Panarthropoda; Arthropoda; Mandibulata; Pancrustacea; Hexapoda; Insecta; Dicondylia; Pterygota; Neoptera; Endopterygota; Diptera; Nematocera; Culicomorpha; Culicoidea; Culicidae; Anophelinae; Anopheles; Cellia; Neocellia	30069	Insect
			Anoplophora glabripennis	cellular organisms; Eukaryota; Opisthokonta; Metazoa; Eumetazoa; Bilateria; Protostomia; Ecdysozoa; Panarthropoda; Arthropoda; Mandibulata; Pancrustacea; Hexapoda; Insecta; Dicondylia; Pterygota; Neoptera; Endopterygota; Coleoptera; Polyphaga; Cucujiformia; Chrysomeloidea; Cerambycidae; Lamiinae; Lamiini; Anoplophora	217634	Insect
			Apis dorsata	cellular organisms; Eukaryota; Opisthokonta; Metazoa; Eumetazoa; Bilateria; Protostomia; Ecdysozoa; Panarthropoda; Arthropoda; Mandibulata; Pancrustacea; Hexapoda; Insecta; Dicondylia; Pterygota; Neoptera; Endopterygota; Hymenoptera; Apocrita; Aculeata; Apoidea; Apidae; Apinae; Apini; Apis	7462	Insect
			Apis florea	cellular organisms; Eukaryota; Opisthokonta; Metazoa; Eumetazoa; Bilateria; Protostomia; Ecdysozoa; Panarthropoda; Arthropoda; Mandibulata; Pancrustacea; Hexapoda; Insecta; Dicondylia; Pterygota; Neoptera; Endopterygota; Hymenoptera; Apocrita; Aculeata; Apoidea; Apidae; Apinae; Apini; Apis	7463	Insect
			Apis mellifera	cellular organisms; Eukaryota; Opisthokonta; Metazoa; Eumetazoa; Bilateria; Protostomia; Ecdysozoa; Panarthropoda; Arthropoda; Mandibulata; Pancrustacea; Hexapoda; Insecta; Dicondylia; Pterygota; Neoptera; Endopterygota; Hymenoptera; Apocrita; Aculeata; Apoidea; Apidae; Apinae; Apini; Apis	7460	Insect
			Aplysia californica	cellular organisms; Eukaryota; Opisthokonta; Metazoa; Eumetazoa; Bilateria; Protostomia; Spiralia; Lophotrochozoa; Mollusca; Gastropoda; Heterobranchia; Euthyneura; Euopisthobranchia; Aplysiida; Aplysioidea; Aplysiidae; Aplysia	6500	Other
			Argopecten purpuratus	cellular organisms; Eukaryota; Opisthokonta; Metazoa; Eumetazoa; Bilateria; Protostomia; Spiralia; Lophotrochozoa; Mollusca; Bivalvia; Autobranchia; Pteriomorphia; Pectinida; Pectinoidea; Pectinidae; Argopecten	228297	Other
			Armadillidium vulgare	cellular organisms; Eukaryota; Opisthokonta; Metazoa; Eumetazoa; Bilateria; Protostomia; Ecdysozoa; Panarthropoda; Arthropoda; Mandibulata; Pancrustacea; Crustacea; Multicrustacea; Malacostraca; Eumalacostraca; Peracarida; Isopoda; Oniscidea; Crinocheta; Armadillidiidae; Armadillidium	13347	Other
			Ascaris suum	cellular organisms; Eukaryota; Opisthokonta; Metazoa; Eumetazoa; Bilateria; Protostomia; Ecdysozoa; Nematoda; Chromadorea; Rhabditida; Spirurina; Ascaridomorpha; Ascaridoidea; Ascarididae; Ascaris	6253	Other
			Astacus astacus	cellular organisms; Eukaryota; Opisthokonta; Metazoa; Eumetazoa; Bilateria; Protostomia; Ecdysozoa; Panarthropoda; Arthropoda; Mandibulata; Pancrustacea; Crustacea; Multicrustacea; Malacostraca; Eumalacostraca; Eucarida; Decapoda; Pleocyemata; Astacidea; Astacoidea; Astacidae; Astacus	6715	Other
			Asterias forbesi	cellular organisms; Eukaryota; Opisthokonta; Metazoa; Eumetazoa; Bilateria; Deuterostomia; Echinodermata; Eleutherozoa; Asterozoa; Asteroidea; Forcipulatacea; Forcipulatida; Asteriidae; Asterias	7603	Other
			Athalia rosae	cellular organisms; Eukaryota; Opisthokonta; Metazoa; Eumetazoa; Bilateria; Protostomia; Ecdysozoa; Panarthropoda; Arthropoda; Mandibulata; Pancrustacea; Hexapoda; Insecta; Dicondylia; Pterygota; Neoptera; Endopterygota; Hymenoptera; Tenthredinoidea; Tenthredinidae; Allantinae; Athalia	37344	Insect
			Azumapecten farreri	cellular organisms; Eukaryota; Opisthokonta; Metazoa; Eumetazoa; Bilateria; Protostomia; Spiralia; Lophotrochozoa; Mollusca; Bivalvia; Autobranchia; Pteriomorphia; Pectinida; Pectinoidea; Pectinidae; Azumapecten	106299	Other
			Bactericera cockerelli	cellular organisms; Eukaryota; Opisthokonta; Metazoa; Eumetazoa; Bilateria; Protostomia; Ecdysozoa; Panarthropoda; Arthropoda; Mandibulata; Pancrustacea; Hexapoda; Insecta; Dicondylia; Pterygota; Neoptera; Paraneoptera; Hemiptera; Sternorrhyncha; Psylloidea; Triozidae; Bactericera	290155	Insect
			Bactrocera latifrons	cellular organisms; Eukaryota; Opisthokonta; Metazoa; Eumetazoa; Bilateria; Protostomia; Ecdysozoa; Panarthropoda; Arthropoda; Mandibulata; Pancrustacea; Hexapoda; Insecta; Dicondylia; Pterygota; Neoptera; Endopterygota; Diptera; Brachycera; Muscomorpha; Eremoneura; Cyclorrhapha; Schizophora; Acalyptratae; Tephritoidea; Tephritidae; Dacinae; Dacini; Bactrocera; Bactrocera	174628	Insect
			Bactrocera tryoni	cellular organisms; Eukaryota; Opisthokonta; Metazoa; Eumetazoa; Bilateria; Protostomia; Ecdysozoa; Panarthropoda; Arthropoda; Mandibulata; Pancrustacea; Hexapoda; Insecta; Dicondylia; Pterygota; Neoptera; Endopterygota; Diptera; Brachycera; Muscomorpha; Eremoneura; Cyclorrhapha; Schizophora; Acalyptratae; Tephritoidea; Tephritidae; Dacinae; Dacini; Bactrocera; Bactrocera; Bactrocera tyroni speci…	59916	Insect
			Belonocnema treatae	cellular organisms; Eukaryota; Opisthokonta; Metazoa; Eumetazoa; Bilateria; Protostomia; Ecdysozoa; Panarthropoda; Arthropoda; Mandibulata; Pancrustacea; Hexapoda; Insecta; Dicondylia; Pterygota; Neoptera; Endopterygota; Hymenoptera; Apocrita; Parasitoida; Cynipoidea; Cynipidae; Cynipinae; Cynipini; Belonocnema	1159321	Insect
			Bemisia tabaci	cellular organisms; Eukaryota; Opisthokonta; Metazoa; Eumetazoa; Bilateria; Protostomia; Ecdysozoa; Panarthropoda; Arthropoda; Mandibulata; Pancrustacea; Hexapoda; Insecta; Dicondylia; Pterygota; Neoptera; Paraneoptera; Hemiptera; Sternorrhyncha; Aleyrodoidea; Aleyrodidae; Aleyrodinae; Bemisia	7038	Insect
			Bicyclus anynana	cellular organisms; Eukaryota; Opisthokonta; Metazoa; Eumetazoa; Bilateria; Protostomia; Ecdysozoa; Panarthropoda; Arthropoda; Mandibulata; Pancrustacea; Hexapoda; Insecta; Dicondylia; Pterygota; Neoptera; Endopterygota; Amphiesmenoptera; Lepidoptera; Glossata; Neolepidoptera; Heteroneura; Ditrysia; Obtectomera; Papilionoidea; Nymphalidae; Satyrinae; Satyrini; Mycalesina; Bicyclus	110368	Insect
			Biomphalaria glabrata	cellular organisms; Eukaryota; Opisthokonta; Metazoa; Eumetazoa; Bilateria; Protostomia; Spiralia; Lophotrochozoa; Mollusca; Gastropoda; Heterobranchia; Euthyneura; Panpulmonata; Hygrophila; Lymnaeoidea; Planorbidae; Biomphalaria	6526	Other
			Bombus impatiens	cellular organisms; Eukaryota; Opisthokonta; Metazoa; Eumetazoa; Bilateria; Protostomia; Ecdysozoa; Panarthropoda; Arthropoda; Mandibulata; Pancrustacea; Hexapoda; Insecta; Dicondylia; Pterygota; Neoptera; Endopterygota; Hymenoptera; Apocrita; Aculeata; Apoidea; Apidae; Apinae; Bombini; Bombus; Pyrobombus	132113	Insect
			Bombus terrestris	cellular organisms; Eukaryota; Opisthokonta; Metazoa; Eumetazoa; Bilateria; Protostomia; Ecdysozoa; Panarthropoda; Arthropoda; Mandibulata; Pancrustacea; Hexapoda; Insecta; Dicondylia; Pterygota; Neoptera; Endopterygota; Hymenoptera; Apocrita; Aculeata; Apoidea; Apidae; Apinae; Bombini; Bombus; Bombus	30195	Insect
			Bombus vosnesenskii	cellular organisms; Eukaryota; Opisthokonta; Metazoa; Eumetazoa; Bilateria; Protostomia; Ecdysozoa; Panarthropoda; Arthropoda; Mandibulata; Pancrustacea; Hexapoda; Insecta; Dicondylia; Pterygota; Neoptera; Endopterygota; Hymenoptera; Apocrita; Aculeata; Apoidea; Apidae; Apinae; Bombini; Bombus; Pyrobombus	207650	Insect
			Bombyx mori	cellular organisms; Eukaryota; Opisthokonta; Metazoa; Eumetazoa; Bilateria; Protostomia; Ecdysozoa; Panarthropoda; Arthropoda; Mandibulata; Pancrustacea; Hexapoda; Insecta; Dicondylia; Pterygota; Neoptera; Endopterygota; Amphiesmenoptera; Lepidoptera; Glossata; Neolepidoptera; Heteroneura; Ditrysia; Obtectomera; Bombycoidea; Bombycidae; Bombycinae; Bombyx	7091	Insect
			Bradysia coprophila	cellular organisms; Eukaryota; Opisthokonta; Metazoa; Eumetazoa; Bilateria; Protostomia; Ecdysozoa; Panarthropoda; Arthropoda; Mandibulata; Pancrustacea; Hexapoda; Insecta; Dicondylia; Pterygota; Neoptera; Endopterygota; Diptera; Nematocera; Bibionomorpha; Sciaroidea; Sciaridae; Bradysia	38358	Insect
			Branchiostoma belcheri	cellular organisms; Eukaryota; Opisthokonta; Metazoa; Eumetazoa; Bilateria; Deuterostomia; Chordata; Cephalochordata; Leptocardii; Amphioxiformes; Branchiostomidae; Branchiostoma	7741	Other
			Calanus sinicus	cellular organisms; Eukaryota; Opisthokonta; Metazoa; Eumetazoa; Bilateria; Protostomia; Ecdysozoa; Panarthropoda; Arthropoda; Mandibulata; Pancrustacea; Crustacea; Multicrustacea; Hexanauplia; Copepoda; Neocopepoda; Gymnoplea; Calanoida; Calanidae; Calanus	114070	Other
			Caligus clemensi	cellular organisms; Eukaryota; Opisthokonta; Metazoa; Eumetazoa; Bilateria; Protostomia; Ecdysozoa; Panarthropoda; Arthropoda; Mandibulata; Pancrustacea; Crustacea; Multicrustacea; Hexanauplia; Copepoda; Neocopepoda; Podoplea; Siphonostomatoida; Caligidae; Caligus	344056	Other
			Caligus rogercresseyi	cellular organisms; Eukaryota; Opisthokonta; Metazoa; Eumetazoa; Bilateria; Protostomia; Ecdysozoa; Panarthropoda; Arthropoda; Mandibulata; Pancrustacea; Crustacea; Multicrustacea; Hexanauplia; Copepoda; Neocopepoda; Podoplea; Siphonostomatoida; Caligidae; Caligus	217165	Other
			Calpodes ethlius	cellular organisms; Eukaryota; Opisthokonta; Metazoa; Eumetazoa; Bilateria; Protostomia; Ecdysozoa; Panarthropoda; Arthropoda; Mandibulata; Pancrustacea; Hexapoda; Insecta; Dicondylia; Pterygota; Neoptera; Endopterygota; Amphiesmenoptera; Lepidoptera; Glossata; Neolepidoptera; Heteroneura; Ditrysia; Obtectomera; Hesperioidea; Hesperiidae; Hesperiinae; Calpodes	73634	Insect
			Camponotus floridanus	cellular organisms; Eukaryota; Opisthokonta; Metazoa; Eumetazoa; Bilateria; Protostomia; Ecdysozoa; Panarthropoda; Arthropoda; Mandibulata; Pancrustacea; Hexapoda; Insecta; Dicondylia; Pterygota; Neoptera; Endopterygota; Hymenoptera; Apocrita; Aculeata; Formicoidea; Formicidae; Formicinae; Camponotini; Camponotus	104421	Insect
			Carukia barnesi	cellular organisms; Eukaryota; Opisthokonta; Metazoa; Eumetazoa; Cnidaria; Cubozoa; Carybdeida; Carukiidae; Carukia	168717	Other
			Centruroides sculpturatus	cellular organisms; Eukaryota; Opisthokonta; Metazoa; Eumetazoa; Bilateria; Protostomia; Ecdysozoa; Panarthropoda; Arthropoda; Chelicerata; Arachnida; Scorpiones; Buthida; Buthoidea; Buthidae; Centruroides	218467	Other
			Cephus cinctus	cellular organisms; Eukaryota; Opisthokonta; Metazoa; Eumetazoa; Bilateria; Protostomia; Ecdysozoa; Panarthropoda; Arthropoda; Mandibulata; Pancrustacea; Hexapoda; Insecta; Dicondylia; Pterygota; Neoptera; Endopterygota; Hymenoptera; Cephoidea; Cephidae; Cephus	211228	Insect
			Ceratina calcarata	cellular organisms; Eukaryota; Opisthokonta; Metazoa; Eumetazoa; Bilateria; Protostomia; Ecdysozoa; Panarthropoda; Arthropoda; Mandibulata; Pancrustacea; Hexapoda; Insecta; Dicondylia; Pterygota; Neoptera; Endopterygota; Hymenoptera; Apocrita; Aculeata; Apoidea; Apidae; Xylocopinae; Ceratinini; Ceratina; Zadontomerus	156304	Insect
			Ceratitis capitata	cellular organisms; Eukaryota; Opisthokonta; Metazoa; Eumetazoa; Bilateria; Protostomia; Ecdysozoa; Panarthropoda; Arthropoda; Mandibulata; Pancrustacea; Hexapoda; Insecta; Dicondylia; Pterygota; Neoptera; Endopterygota; Diptera; Brachycera; Muscomorpha; Eremoneura; Cyclorrhapha; Schizophora; Acalyptratae; Tephritoidea; Tephritidae; Dacinae; Ceratitidini; Ceratitis; Ceratitis	7213	Insect
			Ceratosolen solmsi marchali	cellular organisms; Eukaryota; Opisthokonta; Metazoa; Eumetazoa; Bilateria; Protostomia; Ecdysozoa; Panarthropoda; Arthropoda; Mandibulata; Pancrustacea; Hexapoda; Insecta; Dicondylia; Pterygota; Neoptera; Endopterygota; Hymenoptera; Apocrita; Parasitoida; Chalcidoidea; Agaonidae; Agaoninae; Ceratosolen; Ceratosolen solmsi	326594	Insect
			Cerebratulus lacteus	cellular organisms; Eukaryota; Opisthokonta; Metazoa; Eumetazoa; Bilateria; Protostomia; Spiralia; Lophotrochozoa; Nemertea; Pilidiophora; Heteronemertea; Cerebratulidae; Cerebratulus	6221	Other
			Chelonus insularis	cellular organisms; Eukaryota; Opisthokonta; Metazoa; Eumetazoa; Bilateria; Protostomia; Ecdysozoa; Panarthropoda; Arthropoda; Mandibulata; Pancrustacea; Hexapoda; Insecta; Dicondylia; Pterygota; Neoptera; Endopterygota; Hymenoptera; Apocrita; Parasitoida; Ichneumonoidea; Braconidae; Cheloninae; Chelonus	460826	Insect
			Cherax quadricarinatus	cellular organisms; Eukaryota; Opisthokonta; Metazoa; Eumetazoa; Bilateria; Protostomia; Ecdysozoa; Panarthropoda; Arthropoda; Mandibulata; Pancrustacea; Crustacea; Multicrustacea; Malacostraca; Eumalacostraca; Eucarida; Decapoda; Pleocyemata; Astacidea; Parastacoidea; Parastacidae; Cherax	27406	Other
			Cimex lectularius	cellular organisms; Eukaryota; Opisthokonta; Metazoa; Eumetazoa; Bilateria; Protostomia; Ecdysozoa; Panarthropoda; Arthropoda; Mandibulata; Pancrustacea; Hexapoda; Insecta; Dicondylia; Pterygota; Neoptera; Paraneoptera; Hemiptera; Prosorrhyncha; Heteroptera; Euheteroptera; Neoheteroptera; Panheteroptera; Cimicomorpha; Cimicoidea; Cimicidae; Cimex	79782	Insect
			Contarinia nasturtii	cellular organisms; Eukaryota; Opisthokonta; Metazoa; Eumetazoa; Bilateria; Protostomia; Ecdysozoa; Panarthropoda; Arthropoda; Mandibulata; Pancrustacea; Hexapoda; Insecta; Dicondylia; Pterygota; Neoptera; Endopterygota; Diptera; Nematocera; Bibionomorpha; Sciaroidea; Cecidomyiidae; Cecidomyiinae; Cecidomyiidi; Cecidomyiini; Contarinia	265458	Insect
			Copidosoma floridanum	cellular organisms; Eukaryota; Opisthokonta; Metazoa; Eumetazoa; Bilateria; Protostomia; Ecdysozoa; Panarthropoda; Arthropoda; Mandibulata; Pancrustacea; Hexapoda; Insecta; Dicondylia; Pterygota; Neoptera; Endopterygota; Hymenoptera; Apocrita; Parasitoida; Chalcidoidea; Encyrtidae; Encyrtinae; Copidosoma	29053	Insect
			Coptotermes formosanus	cellular organisms; Eukaryota; Opisthokonta; Metazoa; Eumetazoa; Bilateria; Protostomia; Ecdysozoa; Panarthropoda; Arthropoda; Mandibulata; Pancrustacea; Hexapoda; Insecta; Dicondylia; Pterygota; Neoptera; Polyneoptera; Dictyoptera; Blattodea; Blattoidea; Termitoidae; Rhinotermitidae; Coptotermitinae; Coptotermes	36987	Insect
			Cryptotermes secundus	cellular organisms; Eukaryota; Opisthokonta; Metazoa; Eumetazoa; Bilateria; Protostomia; Ecdysozoa; Panarthropoda; Arthropoda; Mandibulata; Pancrustacea; Hexapoda; Insecta; Dicondylia; Pterygota; Neoptera; Polyneoptera; Dictyoptera; Blattodea; Blattoidea; Termitoidae; Kalotermitidae; Cryptotermitinae; Cryptotermes	105785	Insect
			Ctenocephalides felis	cellular organisms; Eukaryota; Opisthokonta; Metazoa; Eumetazoa; Bilateria; Protostomia; Ecdysozoa; Panarthropoda; Arthropoda; Mandibulata; Pancrustacea; Hexapoda; Insecta; Dicondylia; Pterygota; Neoptera; Endopterygota; Siphonaptera; Pulicomorpha; Pulicoidea; Pulicidae; Archaeopsyllinae; Ctenocephalides	7515	Insect
			Culex pipiens pallens	cellular organisms; Eukaryota; Opisthokonta; Metazoa; Eumetazoa; Bilateria; Protostomia; Ecdysozoa; Panarthropoda; Arthropoda; Mandibulata; Pancrustacea; Hexapoda; Insecta; Dicondylia; Pterygota; Neoptera; Endopterygota; Diptera; Nematocera; Culicomorpha; Culicoidea; Culicidae; Culicinae; Culicini; Culex; Culex; Culex pipiens complex; Culex pipiens	42434	Insect
			Culex quinquefasciatus	cellular organisms; Eukaryota; Opisthokonta; Metazoa; Eumetazoa; Bilateria; Protostomia; Ecdysozoa; Panarthropoda; Arthropoda; Mandibulata; Pancrustacea; Hexapoda; Insecta; Dicondylia; Pterygota; Neoptera; Endopterygota; Diptera; Nematocera; Culicomorpha; Culicoidea; Culicidae; Culicinae; Culicini; Culex; Culex; Culex pipiens complex	7176	Insect
			Danaus plexippus plexippus	cellular organisms; Eukaryota; Opisthokonta; Metazoa; Eumetazoa; Bilateria; Protostomia; Ecdysozoa; Panarthropoda; Arthropoda; Mandibulata; Pancrustacea; Hexapoda; Insecta; Dicondylia; Pterygota; Neoptera; Endopterygota; Amphiesmenoptera; Lepidoptera; Glossata; Neolepidoptera; Heteroneura; Ditrysia; Obtectomera; Papilionoidea; Nymphalidae; Danainae; Danaini; Danaina; Danaus; Danaus; Danaus plexip…	278856	Insect
			Dendroctonus ponderosae	cellular organisms; Eukaryota; Opisthokonta; Metazoa; Eumetazoa; Bilateria; Protostomia; Ecdysozoa; Panarthropoda; Arthropoda; Mandibulata; Pancrustacea; Hexapoda; Insecta; Dicondylia; Pterygota; Neoptera; Endopterygota; Coleoptera; Polyphaga; Cucujiformia; Curculionoidea; Curculionidae; Scolytinae; Dendroctonus	77166	Insect
			Dermatophagoides pteronyssinus	cellular organisms; Eukaryota; Opisthokonta; Metazoa; Eumetazoa; Bilateria; Protostomia; Ecdysozoa; Panarthropoda; Arthropoda; Chelicerata; Arachnida; Acari; Acariformes; Sarcoptiformes; Astigmata; Psoroptidia; Analgoidea; Pyroglyphidae; Dermatophagoidinae; Dermatophagoides	6956	Other
			Diabrotica virgifera virgifera	cellular organisms; Eukaryota; Opisthokonta; Metazoa; Eumetazoa; Bilateria; Protostomia; Ecdysozoa; Panarthropoda; Arthropoda; Mandibulata; Pancrustacea; Hexapoda; Insecta; Dicondylia; Pterygota; Neoptera; Endopterygota; Coleoptera; Polyphaga; Cucujiformia; Chrysomeloidea; Chrysomelidae; Galerucinae; Luperini; Diabroticina; Diabroticites; Diabrotica; Diabrotica virgifera	50390	Insect
			Diachasma alloeum	cellular organisms; Eukaryota; Opisthokonta; Metazoa; Eumetazoa; Bilateria; Protostomia; Ecdysozoa; Panarthropoda; Arthropoda; Mandibulata; Pancrustacea; Hexapoda; Insecta; Dicondylia; Pterygota; Neoptera; Endopterygota; Hymenoptera; Apocrita; Parasitoida; Ichneumonoidea; Braconidae; Opiinae; Diachasma	454923	Insect
			Diaphorina citri	cellular organisms; Eukaryota; Opisthokonta; Metazoa; Eumetazoa; Bilateria; Protostomia; Ecdysozoa; Panarthropoda; Arthropoda; Mandibulata; Pancrustacea; Hexapoda; Insecta; Dicondylia; Pterygota; Neoptera; Paraneoptera; Hemiptera; Sternorrhyncha; Psylloidea; Liviidae; Diaphorina	121845	Insect
			Dinoponera quadriceps	cellular organisms; Eukaryota; Opisthokonta; Metazoa; Eumetazoa; Bilateria; Protostomia; Ecdysozoa; Panarthropoda; Arthropoda; Mandibulata; Pancrustacea; Hexapoda; Insecta; Dicondylia; Pterygota; Neoptera; Endopterygota; Hymenoptera; Apocrita; Aculeata; Formicoidea; Formicidae; Ponerinae; Ponerini; Dinoponera	609295	Insect
			Diuraphis noxia	cellular organisms; Eukaryota; Opisthokonta; Metazoa; Eumetazoa; Bilateria; Protostomia; Ecdysozoa; Panarthropoda; Arthropoda; Mandibulata; Pancrustacea; Hexapoda; Insecta; Dicondylia; Pterygota; Neoptera; Paraneoptera; Hemiptera; Sternorrhyncha; Aphidomorpha; Aphidoidea; Aphididae; Aphidinae; Macrosiphini; Diuraphis	143948	Insect
			Dolomedes sulfureus	cellular organisms; Eukaryota; Opisthokonta; Metazoa; Eumetazoa; Bilateria; Protostomia; Ecdysozoa; Panarthropoda; Arthropoda; Chelicerata; Arachnida; Araneae; Araneomorphae; Entelegynae; RTA clade; Lycosoidea; Pisauridae; Dolomedes	492288	Other
			Drosophila albomicans	cellular organisms; Eukaryota; Opisthokonta; Metazoa; Eumetazoa; Bilateria; Protostomia; Ecdysozoa; Panarthropoda; Arthropoda; Mandibulata; Pancrustacea; Hexapoda; Insecta; Dicondylia; Pterygota; Neoptera; Endopterygota; Diptera; Brachycera; Muscomorpha; Eremoneura; Cyclorrhapha; Schizophora; Acalyptratae; Ephydroidea; Drosophilidae; Drosophilinae; Drosophilini; Drosophila; Drosophila; immigrans …	7291	Insect
			Drosophila ananassae	cellular organisms; Eukaryota; Opisthokonta; Metazoa; Eumetazoa; Bilateria; Protostomia; Ecdysozoa; Panarthropoda; Arthropoda; Mandibulata; Pancrustacea; Hexapoda; Insecta; Dicondylia; Pterygota; Neoptera; Endopterygota; Diptera; Brachycera; Muscomorpha; Eremoneura; Cyclorrhapha; Schizophora; Acalyptratae; Ephydroidea; Drosophilidae; Drosophilinae; Drosophilini; Drosophila; Sophophora; melanogast…	7217	Insect
			Drosophila biarmipes	cellular organisms; Eukaryota; Opisthokonta; Metazoa; Eumetazoa; Bilateria; Protostomia; Ecdysozoa; Panarthropoda; Arthropoda; Mandibulata; Pancrustacea; Hexapoda; Insecta; Dicondylia; Pterygota; Neoptera; Endopterygota; Diptera; Brachycera; Muscomorpha; Eremoneura; Cyclorrhapha; Schizophora; Acalyptratae; Ephydroidea; Drosophilidae; Drosophilinae; Drosophilini; Drosophila; Sophophora; melanogast…	125945	Insect
			Drosophila bipectinata	cellular organisms; Eukaryota; Opisthokonta; Metazoa; Eumetazoa; Bilateria; Protostomia; Ecdysozoa; Panarthropoda; Arthropoda; Mandibulata; Pancrustacea; Hexapoda; Insecta; Dicondylia; Pterygota; Neoptera; Endopterygota; Diptera; Brachycera; Muscomorpha; Eremoneura; Cyclorrhapha; Schizophora; Acalyptratae; Ephydroidea; Drosophilidae; Drosophilinae; Drosophilini; Drosophila; Sophophora; melanogast…	42026	Insect
			Drosophila busckii	cellular organisms; Eukaryota; Opisthokonta; Metazoa; Eumetazoa; Bilateria; Protostomia; Ecdysozoa; Panarthropoda; Arthropoda; Mandibulata; Pancrustacea; Hexapoda; Insecta; Dicondylia; Pterygota; Neoptera; Endopterygota; Diptera; Brachycera; Muscomorpha; Eremoneura; Cyclorrhapha; Schizophora; Acalyptratae; Ephydroidea; Drosophilidae; Drosophilinae; Drosophilini; Drosophila; Dorsilopha	30019	Insect
			Drosophila elegans	cellular organisms; Eukaryota; Opisthokonta; Metazoa; Eumetazoa; Bilateria; Protostomia; Ecdysozoa; Panarthropoda; Arthropoda; Mandibulata; Pancrustacea; Hexapoda; Insecta; Dicondylia; Pterygota; Neoptera; Endopterygota; Diptera; Brachycera; Muscomorpha; Eremoneura; Cyclorrhapha; Schizophora; Acalyptratae; Ephydroidea; Drosophilidae; Drosophilinae; Drosophilini; Drosophila; Sophophora; melanogast…	30023	Insect
			Drosophila erecta	cellular organisms; Eukaryota; Opisthokonta; Metazoa; Eumetazoa; Bilateria; Protostomia; Ecdysozoa; Panarthropoda; Arthropoda; Mandibulata; Pancrustacea; Hexapoda; Insecta; Dicondylia; Pterygota; Neoptera; Endopterygota; Diptera; Brachycera; Muscomorpha; Eremoneura; Cyclorrhapha; Schizophora; Acalyptratae; Ephydroidea; Drosophilidae; Drosophilinae; Drosophilini; Drosophila; Sophophora; melanogast…	7220	Insect
			Drosophila eugracilis	cellular organisms; Eukaryota; Opisthokonta; Metazoa; Eumetazoa; Bilateria; Protostomia; Ecdysozoa; Panarthropoda; Arthropoda; Mandibulata; Pancrustacea; Hexapoda; Insecta; Dicondylia; Pterygota; Neoptera; Endopterygota; Diptera; Brachycera; Muscomorpha; Eremoneura; Cyclorrhapha; Schizophora; Acalyptratae; Ephydroidea; Drosophilidae; Drosophilinae; Drosophilini; Drosophila; Sophophora; melanogast…	29029	Insect
			Drosophila ficusphila	cellular organisms; Eukaryota; Opisthokonta; Metazoa; Eumetazoa; Bilateria; Protostomia; Ecdysozoa; Panarthropoda; Arthropoda; Mandibulata; Pancrustacea; Hexapoda; Insecta; Dicondylia; Pterygota; Neoptera; Endopterygota; Diptera; Brachycera; Muscomorpha; Eremoneura; Cyclorrhapha; Schizophora; Acalyptratae; Ephydroidea; Drosophilidae; Drosophilinae; Drosophilini; Drosophila; Sophophora; melanogast…	30025	Insect
			Drosophila grimshawi	cellular organisms; Eukaryota; Opisthokonta; Metazoa; Eumetazoa; Bilateria; Protostomia; Ecdysozoa; Panarthropoda; Arthropoda; Mandibulata; Pancrustacea; Hexapoda; Insecta; Dicondylia; Pterygota; Neoptera; Endopterygota; Diptera; Brachycera; Muscomorpha; Eremoneura; Cyclorrhapha; Schizophora; Acalyptratae; Ephydroidea; Drosophilidae; Drosophilinae; Drosophilini; Drosophila; Hawaiian Drosophila; p…	7222	Insect
			Drosophila guanche	cellular organisms; Eukaryota; Opisthokonta; Metazoa; Eumetazoa; Bilateria; Protostomia; Ecdysozoa; Panarthropoda; Arthropoda; Mandibulata; Pancrustacea; Hexapoda; Insecta; Dicondylia; Pterygota; Neoptera; Endopterygota; Diptera; Brachycera; Muscomorpha; Eremoneura; Cyclorrhapha; Schizophora; Acalyptratae; Ephydroidea; Drosophilidae; Drosophilinae; Drosophilini; Drosophila; Sophophora; obscura gr…	7266	Insect
			Drosophila hydei	cellular organisms; Eukaryota; Opisthokonta; Metazoa; Eumetazoa; Bilateria; Protostomia; Ecdysozoa; Panarthropoda; Arthropoda; Mandibulata; Pancrustacea; Hexapoda; Insecta; Dicondylia; Pterygota; Neoptera; Endopterygota; Diptera; Brachycera; Muscomorpha; Eremoneura; Cyclorrhapha; Schizophora; Acalyptratae; Ephydroidea; Drosophilidae; Drosophilinae; Drosophilini; Drosophila; Drosophila; repleta gr…	7224	Insect
			Drosophila innubila	cellular organisms; Eukaryota; Opisthokonta; Metazoa; Eumetazoa; Bilateria; Protostomia; Ecdysozoa; Panarthropoda; Arthropoda; Mandibulata; Pancrustacea; Hexapoda; Insecta; Dicondylia; Pterygota; Neoptera; Endopterygota; Diptera; Brachycera; Muscomorpha; Eremoneura; Cyclorrhapha; Schizophora; Acalyptratae; Ephydroidea; Drosophilidae; Drosophilinae; Drosophilini; Drosophila; Drosophila; quinaria g…	198719	Insect
			Drosophila kikkawai	cellular organisms; Eukaryota; Opisthokonta; Metazoa; Eumetazoa; Bilateria; Protostomia; Ecdysozoa; Panarthropoda; Arthropoda; Mandibulata; Pancrustacea; Hexapoda; Insecta; Dicondylia; Pterygota; Neoptera; Endopterygota; Diptera; Brachycera; Muscomorpha; Eremoneura; Cyclorrhapha; Schizophora; Acalyptratae; Ephydroidea; Drosophilidae; Drosophilinae; Drosophilini; Drosophila; Sophophora; melanogast…	30033	Insect
			Drosophila miranda	cellular organisms; Eukaryota; Opisthokonta; Metazoa; Eumetazoa; Bilateria; Protostomia; Ecdysozoa; Panarthropoda; Arthropoda; Mandibulata; Pancrustacea; Hexapoda; Insecta; Dicondylia; Pterygota; Neoptera; Endopterygota; Diptera; Brachycera; Muscomorpha; Eremoneura; Cyclorrhapha; Schizophora; Acalyptratae; Ephydroidea; Drosophilidae; Drosophilinae; Drosophilini; Drosophila; Sophophora; obscura gr…	7229	Insect
			Drosophila mojavensis	cellular organisms; Eukaryota; Opisthokonta; Metazoa; Eumetazoa; Bilateria; Protostomia; Ecdysozoa; Panarthropoda; Arthropoda; Mandibulata; Pancrustacea; Hexapoda; Insecta; Dicondylia; Pterygota; Neoptera; Endopterygota; Diptera; Brachycera; Muscomorpha; Eremoneura; Cyclorrhapha; Schizophora; Acalyptratae; Ephydroidea; Drosophilidae; Drosophilinae; Drosophilini; Drosophila; Drosophila; repleta gr…	7230	Insect
			Drosophila navojoa	cellular organisms; Eukaryota; Opisthokonta; Metazoa; Eumetazoa; Bilateria; Protostomia; Ecdysozoa; Panarthropoda; Arthropoda; Mandibulata; Pancrustacea; Hexapoda; Insecta; Dicondylia; Pterygota; Neoptera; Endopterygota; Diptera; Brachycera; Muscomorpha; Eremoneura; Cyclorrhapha; Schizophora; Acalyptratae; Ephydroidea; Drosophilidae; Drosophilinae; Drosophilini; Drosophila; Drosophila; repleta gr…	7232	Insect
			Drosophila pseudoobscura	cellular organisms; Eukaryota; Opisthokonta; Metazoa; Eumetazoa; Bilateria; Protostomia; Ecdysozoa; Panarthropoda; Arthropoda; Mandibulata; Pancrustacea; Hexapoda; Insecta; Dicondylia; Pterygota; Neoptera; Endopterygota; Diptera; Brachycera; Muscomorpha; Eremoneura; Cyclorrhapha; Schizophora; Acalyptratae; Ephydroidea; Drosophilidae; Drosophilinae; Drosophilini; Drosophila; Sophophora; obscura gr…	7237	Insect
			Drosophila rhopaloa	cellular organisms; Eukaryota; Opisthokonta; Metazoa; Eumetazoa; Bilateria; Protostomia; Ecdysozoa; Panarthropoda; Arthropoda; Mandibulata; Pancrustacea; Hexapoda; Insecta; Dicondylia; Pterygota; Neoptera; Endopterygota; Diptera; Brachycera; Muscomorpha; Eremoneura; Cyclorrhapha; Schizophora; Acalyptratae; Ephydroidea; Drosophilidae; Drosophilinae; Drosophilini; Drosophila; Sophophora; melanogast…	1041015	Insect
			Drosophila serrata	cellular organisms; Eukaryota; Opisthokonta; Metazoa; Eumetazoa; Bilateria; Protostomia; Ecdysozoa; Panarthropoda; Arthropoda; Mandibulata; Pancrustacea; Hexapoda; Insecta; Dicondylia; Pterygota; Neoptera; Endopterygota; Diptera; Brachycera; Muscomorpha; Eremoneura; Cyclorrhapha; Schizophora; Acalyptratae; Ephydroidea; Drosophilidae; Drosophilinae; Drosophilini; Drosophila; Sophophora; melanogast…	7274	Insect
			Drosophila subobscura	cellular organisms; Eukaryota; Opisthokonta; Metazoa; Eumetazoa; Bilateria; Protostomia; Ecdysozoa; Panarthropoda; Arthropoda; Mandibulata; Pancrustacea; Hexapoda; Insecta; Dicondylia; Pterygota; Neoptera; Endopterygota; Diptera; Brachycera; Muscomorpha; Eremoneura; Cyclorrhapha; Schizophora; Acalyptratae; Ephydroidea; Drosophilidae; Drosophilinae; Drosophilini; Drosophila; Sophophora; obscura gr…	7241	Insect
			Drosophila subpulchrella	cellular organisms; Eukaryota; Opisthokonta; Metazoa; Eumetazoa; Bilateria; Protostomia; Ecdysozoa; Panarthropoda; Arthropoda; Mandibulata; Pancrustacea; Hexapoda; Insecta; Dicondylia; Pterygota; Neoptera; Endopterygota; Diptera; Brachycera; Muscomorpha; Eremoneura; Cyclorrhapha; Schizophora; Acalyptratae; Ephydroidea; Drosophilidae; Drosophilinae; Drosophilini; Drosophila; Sophophora; melanogast…	1486046	Insect
			Drosophila takahashii	cellular organisms; Eukaryota; Opisthokonta; Metazoa; Eumetazoa; Bilateria; Protostomia; Ecdysozoa; Panarthropoda; Arthropoda; Mandibulata; Pancrustacea; Hexapoda; Insecta; Dicondylia; Pterygota; Neoptera; Endopterygota; Diptera; Brachycera; Muscomorpha; Eremoneura; Cyclorrhapha; Schizophora; Acalyptratae; Ephydroidea; Drosophilidae; Drosophilinae; Drosophilini; Drosophila; Sophophora; melanogast…	29030	Insect
			Drosophila virilis	cellular organisms; Eukaryota; Opisthokonta; Metazoa; Eumetazoa; Bilateria; Protostomia; Ecdysozoa; Panarthropoda; Arthropoda; Mandibulata; Pancrustacea; Hexapoda; Insecta; Dicondylia; Pterygota; Neoptera; Endopterygota; Diptera; Brachycera; Muscomorpha; Eremoneura; Cyclorrhapha; Schizophora; Acalyptratae; Ephydroidea; Drosophilidae; Drosophilinae; Drosophilini; Drosophila; Drosophila; virilis gr…	7244	Insect
			Drosophila willistoni	cellular organisms; Eukaryota; Opisthokonta; Metazoa; Eumetazoa; Bilateria; Protostomia; Ecdysozoa; Panarthropoda; Arthropoda; Mandibulata; Pancrustacea; Hexapoda; Insecta; Dicondylia; Pterygota; Neoptera; Endopterygota; Diptera; Brachycera; Muscomorpha; Eremoneura; Cyclorrhapha; Schizophora; Acalyptratae; Ephydroidea; Drosophilidae; Drosophilinae; Drosophilini; Drosophila; Sophophora; willistoni…	7260	Insect
			Drosophila yakuba	cellular organisms; Eukaryota; Opisthokonta; Metazoa; Eumetazoa; Bilateria; Protostomia; Ecdysozoa; Panarthropoda; Arthropoda; Mandibulata; Pancrustacea; Hexapoda; Insecta; Dicondylia; Pterygota; Neoptera; Endopterygota; Diptera; Brachycera; Muscomorpha; Eremoneura; Cyclorrhapha; Schizophora; Acalyptratae; Ephydroidea; Drosophilidae; Drosophilinae; Drosophilini; Drosophila; Sophophora; melanogast…	7245	Insect
			Dufourea novaeangliae	cellular organisms; Eukaryota; Opisthokonta; Metazoa; Eumetazoa; Bilateria; Protostomia; Ecdysozoa; Panarthropoda; Arthropoda; Mandibulata; Pancrustacea; Hexapoda; Insecta; Dicondylia; Pterygota; Neoptera; Endopterygota; Hymenoptera; Apocrita; Aculeata; Apoidea; Halictidae; Rophitinae; Dufourea	178035	Insect
			Eisenia andrei	cellular organisms; Eukaryota; Opisthokonta; Metazoa; Eumetazoa; Bilateria; Protostomia; Spiralia; Lophotrochozoa; Annelida; Clitellata; Oligochaeta; Crassiclitellata; Lumbricina; Lumbricidae; Lumbricinae; Eisenia	168636	Other
			Enteroctopus dofleini	cellular organisms; Eukaryota; Opisthokonta; Metazoa; Eumetazoa; Bilateria; Protostomia; Spiralia; Lophotrochozoa; Mollusca; Cephalopoda; Coleoidea; Octopodiformes; Octopoda; Incirrata; Octopodidae; Enteroctopus	267067	Other
			Eriocheir sinensis	cellular organisms; Eukaryota; Opisthokonta; Metazoa; Eumetazoa; Bilateria; Protostomia; Ecdysozoa; Panarthropoda; Arthropoda; Mandibulata; Pancrustacea; Crustacea; Multicrustacea; Malacostraca; Eumalacostraca; Eucarida; Decapoda; Pleocyemata; Brachyura; Eubrachyura; Thoracotremata; Grapsoidea; Varunidae; Eriocheir	95602	Other
			Eufriesea mexicana	cellular organisms; Eukaryota; Opisthokonta; Metazoa; Eumetazoa; Bilateria; Protostomia; Ecdysozoa; Panarthropoda; Arthropoda; Mandibulata; Pancrustacea; Hexapoda; Insecta; Dicondylia; Pterygota; Neoptera; Endopterygota; Hymenoptera; Apocrita; Aculeata; Apoidea; Apidae; Apinae; Euglossini; Eufriesea	516756	Insect
			Eurytemora affinis	cellular organisms; Eukaryota; Opisthokonta; Metazoa; Eumetazoa; Bilateria; Protostomia; Ecdysozoa; Panarthropoda; Arthropoda; Mandibulata; Pancrustacea; Crustacea; Multicrustacea; Hexanauplia; Copepoda; Neocopepoda; Gymnoplea; Calanoida; Temoridae; Eurytemora	88015	Other
			Fopius arisanus	cellular organisms; Eukaryota; Opisthokonta; Metazoa; Eumetazoa; Bilateria; Protostomia; Ecdysozoa; Panarthropoda; Arthropoda; Mandibulata; Pancrustacea; Hexapoda; Insecta; Dicondylia; Pterygota; Neoptera; Endopterygota; Hymenoptera; Apocrita; Parasitoida; Ichneumonoidea; Braconidae; Opiinae; Fopius	64838	Insect
			Formica exsecta	cellular organisms; Eukaryota; Opisthokonta; Metazoa; Eumetazoa; Bilateria; Protostomia; Ecdysozoa; Panarthropoda; Arthropoda; Mandibulata; Pancrustacea; Hexapoda; Insecta; Dicondylia; Pterygota; Neoptera; Endopterygota; Hymenoptera; Apocrita; Aculeata; Formicoidea; Formicidae; Formicinae; Formicini; Formica	72781	Insect
			Frankliniella occidentalis	cellular organisms; Eukaryota; Opisthokonta; Metazoa; Eumetazoa; Bilateria; Protostomia; Ecdysozoa; Panarthropoda; Arthropoda; Mandibulata; Pancrustacea; Hexapoda; Insecta; Dicondylia; Pterygota; Neoptera; Paraneoptera; Thysanoptera; Terebrantia; Thripoidea; Thripidae; Thripinae; Frankliniella	133901	Insect
			Galendromus occidentalis	cellular organisms; Eukaryota; Opisthokonta; Metazoa; Eumetazoa; Bilateria; Protostomia; Ecdysozoa; Panarthropoda; Arthropoda; Chelicerata; Arachnida; Acari; Parasitiformes; Mesostigmata; Monogynaspida; Gamasina; Phytoseioidea; Phytoseiidae; Typhlodrominae; Galendromus	34638	Other
			Galleria mellonella	cellular organisms; Eukaryota; Opisthokonta; Metazoa; Eumetazoa; Bilateria; Protostomia; Ecdysozoa; Panarthropoda; Arthropoda; Mandibulata; Pancrustacea; Hexapoda; Insecta; Dicondylia; Pterygota; Neoptera; Endopterygota; Amphiesmenoptera; Lepidoptera; Glossata; Neolepidoptera; Heteroneura; Ditrysia; Obtectomera; Pyraloidea; Pyralidae; Galleriinae; Galleria	7137	Insect
			Glossina fuscipes	cellular organisms; Eukaryota; Opisthokonta; Metazoa; Eumetazoa; Bilateria; Protostomia; Ecdysozoa; Panarthropoda; Arthropoda; Mandibulata; Pancrustacea; Hexapoda; Insecta; Dicondylia; Pterygota; Neoptera; Endopterygota; Diptera; Brachycera; Muscomorpha; Eremoneura; Cyclorrhapha; Schizophora; Calyptratae; Hippoboscoidea; Glossinidae; Glossina; Nemorhina	7396	Insect
			Habropoda laboriosa	cellular organisms; Eukaryota; Opisthokonta; Metazoa; Eumetazoa; Bilateria; Protostomia; Ecdysozoa; Panarthropoda; Arthropoda; Mandibulata; Pancrustacea; Hexapoda; Insecta; Dicondylia; Pterygota; Neoptera; Endopterygota; Hymenoptera; Apocrita; Aculeata; Apoidea; Apidae; Apinae; Anthophorini; Habropoda	597456	Insect
			Hadrurus spadix	cellular organisms; Eukaryota; Opisthokonta; Metazoa; Eumetazoa; Bilateria; Protostomia; Ecdysozoa; Panarthropoda; Arthropoda; Chelicerata; Arachnida; Scorpiones; Iurida; Iuroidea; Caraboctonidae; Hadrurinae; Hadrurus	141984	Other
			Haliotis discus discus	cellular organisms; Eukaryota; Opisthokonta; Metazoa; Eumetazoa; Bilateria; Protostomia; Spiralia; Lophotrochozoa; Mollusca; Gastropoda; Vetigastropoda; Lepetellida; Haliotoidea; Haliotidae; Haliotis; Haliotis discus	91233	Other
			Haliotis diversicolor	cellular organisms; Eukaryota; Opisthokonta; Metazoa; Eumetazoa; Bilateria; Protostomia; Spiralia; Lophotrochozoa; Mollusca; Gastropoda; Vetigastropoda; Lepetellida; Haliotoidea; Haliotidae; Haliotis	36095	Other
			Haliotis rufescens	cellular organisms; Eukaryota; Opisthokonta; Metazoa; Eumetazoa; Bilateria; Protostomia; Spiralia; Lophotrochozoa; Mollusca; Gastropoda; Vetigastropoda; Lepetellida; Haliotoidea; Haliotidae; Haliotis	6454	Other
			Halyomorpha halys	cellular organisms; Eukaryota; Opisthokonta; Metazoa; Eumetazoa; Bilateria; Protostomia; Ecdysozoa; Panarthropoda; Arthropoda; Mandibulata; Pancrustacea; Hexapoda; Insecta; Dicondylia; Pterygota; Neoptera; Paraneoptera; Hemiptera; Prosorrhyncha; Heteroptera; Euheteroptera; Neoheteroptera; Panheteroptera; Pentatomomorpha; Pentatomoidea; Pentatomidae; Pentatominae; Halyomorpha	286706	Insect
			Harpegnathos saltator	cellular organisms; Eukaryota; Opisthokonta; Metazoa; Eumetazoa; Bilateria; Protostomia; Ecdysozoa; Panarthropoda; Arthropoda; Mandibulata; Pancrustacea; Hexapoda; Insecta; Dicondylia; Pterygota; Neoptera; Endopterygota; Hymenoptera; Apocrita; Aculeata; Formicoidea; Formicidae; Ponerinae; Ponerini; Harpegnathos	610380	Insect
			Helicoverpa armigera	cellular organisms; Eukaryota; Opisthokonta; Metazoa; Eumetazoa; Bilateria; Protostomia; Ecdysozoa; Panarthropoda; Arthropoda; Mandibulata; Pancrustacea; Hexapoda; Insecta; Dicondylia; Pterygota; Neoptera; Endopterygota; Amphiesmenoptera; Lepidoptera; Glossata; Neolepidoptera; Heteroneura; Ditrysia; Obtectomera; Noctuoidea; Noctuidae; Heliothinae; Helicoverpa	29058	Insect
			Hermetia illucens	cellular organisms; Eukaryota; Opisthokonta; Metazoa; Eumetazoa; Bilateria; Protostomia; Ecdysozoa; Panarthropoda; Arthropoda; Mandibulata; Pancrustacea; Hexapoda; Insecta; Dicondylia; Pterygota; Neoptera; Endopterygota; Diptera; Brachycera; Stratiomyomorpha; Stratiomyidae; Hermetiinae; Hermetia	343691	Insect
			Hyalella azteca	cellular organisms; Eukaryota; Opisthokonta; Metazoa; Eumetazoa; Bilateria; Protostomia; Ecdysozoa; Panarthropoda; Arthropoda; Mandibulata; Pancrustacea; Crustacea; Multicrustacea; Malacostraca; Eumalacostraca; Peracarida; Amphipoda; Senticaudata; Talitrida; Talitroidea; Hyalellidae; Hyalella	294128	Other
			Hyalomma anatolicum	cellular organisms; Eukaryota; Opisthokonta; Metazoa; Eumetazoa; Bilateria; Protostomia; Ecdysozoa; Panarthropoda; Arthropoda; Chelicerata; Arachnida; Acari; Parasitiformes; Ixodida; Ixodoidea; Ixodidae; Hyalomminae; Hyalomma	176092	Other
			Hyposmocoma kahamanoa	cellular organisms; Eukaryota; Opisthokonta; Metazoa; Eumetazoa; Bilateria; Protostomia; Ecdysozoa; Panarthropoda; Arthropoda; Mandibulata; Pancrustacea; Hexapoda; Insecta; Dicondylia; Pterygota; Neoptera; Endopterygota; Amphiesmenoptera; Lepidoptera; Glossata; Neolepidoptera; Heteroneura; Ditrysia; Gelechioidea; Cosmopterigidae; Cosmopteriginae; Hyposmocoma	1477025	Insect
			Ixodes scapularis	cellular organisms; Eukaryota; Opisthokonta; Metazoa; Eumetazoa; Bilateria; Protostomia; Ecdysozoa; Panarthropoda; Arthropoda; Chelicerata; Arachnida; Acari; Parasitiformes; Ixodida; Ixodoidea; Ixodidae; Ixodinae; Ixodes	6945	Other
			Lepeophtheirus salmonis	cellular organisms; Eukaryota; Opisthokonta; Metazoa; Eumetazoa; Bilateria; Protostomia; Ecdysozoa; Panarthropoda; Arthropoda; Mandibulata; Pancrustacea; Crustacea; Multicrustacea; Hexanauplia; Copepoda; Neocopepoda; Podoplea; Siphonostomatoida; Caligidae; Lepeophtheirus	72036	Other
			Leptinotarsa decemlineata	cellular organisms; Eukaryota; Opisthokonta; Metazoa; Eumetazoa; Bilateria; Protostomia; Ecdysozoa; Panarthropoda; Arthropoda; Mandibulata; Pancrustacea; Hexapoda; Insecta; Dicondylia; Pterygota; Neoptera; Endopterygota; Coleoptera; Polyphaga; Cucujiformia; Chrysomeloidea; Chrysomelidae; Chrysomelinae; Doryphorini; Leptinotarsa	7539	Insect
			Limulus polyphemus	cellular organisms; Eukaryota; Opisthokonta; Metazoa; Eumetazoa; Bilateria; Protostomia; Ecdysozoa; Panarthropoda; Arthropoda; Chelicerata; Merostomata; Xiphosura; Limulidae; Limulus	6850	Other
			Lucilia sericata	cellular organisms; Eukaryota; Opisthokonta; Metazoa; Eumetazoa; Bilateria; Protostomia; Ecdysozoa; Panarthropoda; Arthropoda; Mandibulata; Pancrustacea; Hexapoda; Insecta; Dicondylia; Pterygota; Neoptera; Endopterygota; Diptera; Brachycera; Muscomorpha; Eremoneura; Cyclorrhapha; Schizophora; Calyptratae; Oestroidea; Calliphoridae; Luciliinae; Lucilia	13632	Insect
			Lutzomyia longipalpis	cellular organisms; Eukaryota; Opisthokonta; Metazoa; Eumetazoa; Bilateria; Protostomia; Ecdysozoa; Panarthropoda; Arthropoda; Mandibulata; Pancrustacea; Hexapoda; Insecta; Dicondylia; Pterygota; Neoptera; Endopterygota; Diptera; Nematocera; Psychodomorpha; Psychodoidea; Psychodidae; Phlebotominae; Lutzomyia; Lutzomyia	7200	Insect
			Lygus hesperus	cellular organisms; Eukaryota; Opisthokonta; Metazoa; Eumetazoa; Bilateria; Protostomia; Ecdysozoa; Panarthropoda; Arthropoda; Mandibulata; Pancrustacea; Hexapoda; Insecta; Dicondylia; Pterygota; Neoptera; Paraneoptera; Hemiptera; Prosorrhyncha; Heteroptera; Euheteroptera; Neoheteroptera; Panheteroptera; Cimicomorpha; Cimicoidea; Miridae; Mirinae; Mirini; Lygus	30085	Insect
			Macrobrachium rosenbergii	cellular organisms; Eukaryota; Opisthokonta; Metazoa; Eumetazoa; Bilateria; Protostomia; Ecdysozoa; Panarthropoda; Arthropoda; Mandibulata; Pancrustacea; Crustacea; Multicrustacea; Malacostraca; Eumalacostraca; Eucarida; Decapoda; Pleocyemata; Caridea; Palaemonoidea; Palaemonidae; Macrobrachium	79674	Other
			Manduca sexta	cellular organisms; Eukaryota; Opisthokonta; Metazoa; Eumetazoa; Bilateria; Protostomia; Ecdysozoa; Panarthropoda; Arthropoda; Mandibulata; Pancrustacea; Hexapoda; Insecta; Dicondylia; Pterygota; Neoptera; Endopterygota; Amphiesmenoptera; Lepidoptera; Glossata; Neolepidoptera; Heteroneura; Ditrysia; Obtectomera; Bombycoidea; Sphingidae; Sphinginae; Sphingini; Manduca	7130	Insect
			Maniola hyperantus	cellular organisms; Eukaryota; Opisthokonta; Metazoa; Eumetazoa; Bilateria; Protostomia; Ecdysozoa; Panarthropoda; Arthropoda; Mandibulata; Pancrustacea; Hexapoda; Insecta; Dicondylia; Pterygota; Neoptera; Endopterygota; Amphiesmenoptera; Lepidoptera; Glossata; Neolepidoptera; Heteroneura; Ditrysia; Obtectomera; Papilionoidea; Nymphalidae; Satyrinae; Satyrini; Maniolina; Maniola; Aphantopus	2795564	Insect
			Megachile rotundata	cellular organisms; Eukaryota; Opisthokonta; Metazoa; Eumetazoa; Bilateria; Protostomia; Ecdysozoa; Panarthropoda; Arthropoda; Mandibulata; Pancrustacea; Hexapoda; Insecta; Dicondylia; Pterygota; Neoptera; Endopterygota; Hymenoptera; Apocrita; Aculeata; Apoidea; Megachilidae; Megachilinae; Megachilini; Megachile	143995	Insect
			Megalopta genalis	cellular organisms; Eukaryota; Opisthokonta; Metazoa; Eumetazoa; Bilateria; Protostomia; Ecdysozoa; Panarthropoda; Arthropoda; Mandibulata; Pancrustacea; Hexapoda; Insecta; Dicondylia; Pterygota; Neoptera; Endopterygota; Hymenoptera; Apocrita; Aculeata; Apoidea; Halictidae; Halictinae; Augochlorini; Megalopta	115081	Insect
			Meretrix meretrix	cellular organisms; Eukaryota; Opisthokonta; Metazoa; Eumetazoa; Bilateria; Protostomia; Spiralia; Lophotrochozoa; Mollusca; Bivalvia; Autobranchia; Heteroconchia; Euheterodonta; Imparidentia; Venerida; Veneroidea; Veneridae; Meretrix	291251	Other
			Microplitis demolitor	cellular organisms; Eukaryota; Opisthokonta; Metazoa; Eumetazoa; Bilateria; Protostomia; Ecdysozoa; Panarthropoda; Arthropoda; Mandibulata; Pancrustacea; Hexapoda; Insecta; Dicondylia; Pterygota; Neoptera; Endopterygota; Hymenoptera; Apocrita; Parasitoida; Ichneumonoidea; Braconidae; Microgastrinae; Microplitis	69319	Insect
			Mizuhopecten yessoensis	cellular organisms; Eukaryota; Opisthokonta; Metazoa; Eumetazoa; Bilateria; Protostomia; Spiralia; Lophotrochozoa; Mollusca; Bivalvia; Autobranchia; Pteriomorphia; Pectinida; Pectinoidea; Pectinidae; Mizuhopecten	6573	Other
			Monomorium pharaonis	cellular organisms; Eukaryota; Opisthokonta; Metazoa; Eumetazoa; Bilateria; Protostomia; Ecdysozoa; Panarthropoda; Arthropoda; Mandibulata; Pancrustacea; Hexapoda; Insecta; Dicondylia; Pterygota; Neoptera; Endopterygota; Hymenoptera; Apocrita; Aculeata; Formicoidea; Formicidae; Myrmicinae; Solenopsidini; Monomorium	307658	Insect
			Musca domestica	cellular organisms; Eukaryota; Opisthokonta; Metazoa; Eumetazoa; Bilateria; Protostomia; Ecdysozoa; Panarthropoda; Arthropoda; Mandibulata; Pancrustacea; Hexapoda; Insecta; Dicondylia; Pterygota; Neoptera; Endopterygota; Diptera; Brachycera; Muscomorpha; Eremoneura; Cyclorrhapha; Schizophora; Calyptratae; Muscoidea; Muscidae; Muscinae; Muscini; Musca; Musca	7370	Insect
			Nasonia vitripennis	cellular organisms; Eukaryota; Opisthokonta; Metazoa; Eumetazoa; Bilateria; Protostomia; Ecdysozoa; Panarthropoda; Arthropoda; Mandibulata; Pancrustacea; Hexapoda; Insecta; Dicondylia; Pterygota; Neoptera; Endopterygota; Hymenoptera; Apocrita; Parasitoida; Chalcidoidea; Pteromalidae; Pteromalinae; Nasonia	7425	Insect
			Nematostella vectensis	cellular organisms; Eukaryota; Opisthokonta; Metazoa; Eumetazoa; Cnidaria; Anthozoa; Hexacorallia; Actiniaria; Edwardsiidae; Nematostella	45351	Other
			Neodiprion lecontei	cellular organisms; Eukaryota; Opisthokonta; Metazoa; Eumetazoa; Bilateria; Protostomia; Ecdysozoa; Panarthropoda; Arthropoda; Mandibulata; Pancrustacea; Hexapoda; Insecta; Dicondylia; Pterygota; Neoptera; Endopterygota; Hymenoptera; Tenthredinoidea; Diprionidae; Diprioninae; Neodiprion	441921	Insect
			Nicrophorus vespilloides	cellular organisms; Eukaryota; Opisthokonta; Metazoa; Eumetazoa; Bilateria; Protostomia; Ecdysozoa; Panarthropoda; Arthropoda; Mandibulata; Pancrustacea; Hexapoda; Insecta; Dicondylia; Pterygota; Neoptera; Endopterygota; Coleoptera; Polyphaga; Staphyliniformia; Staphylinoidea; Silphidae; Nicrophorinae; Nicrophorus	110193	Insect
			Nilaparvata lugens	cellular organisms; Eukaryota; Opisthokonta; Metazoa; Eumetazoa; Bilateria; Protostomia; Ecdysozoa; Panarthropoda; Arthropoda; Mandibulata; Pancrustacea; Hexapoda; Insecta; Dicondylia; Pterygota; Neoptera; Paraneoptera; Hemiptera; Auchenorrhyncha; Fulgoromorpha; Fulgoroidea; Delphacidae; Delphacinae; Nilaparvata	108931	Insect
			Nomia melanderi	cellular organisms; Eukaryota; Opisthokonta; Metazoa; Eumetazoa; Bilateria; Protostomia; Ecdysozoa; Panarthropoda; Arthropoda; Mandibulata; Pancrustacea; Hexapoda; Insecta; Dicondylia; Pterygota; Neoptera; Endopterygota; Hymenoptera; Apocrita; Aculeata; Apoidea; Halictidae; Nomiinae; Nomia; Acunomia	2448451	Insect
			Nylanderia fulva	cellular organisms; Eukaryota; Opisthokonta; Metazoa; Eumetazoa; Bilateria; Protostomia; Ecdysozoa; Panarthropoda; Arthropoda; Mandibulata; Pancrustacea; Hexapoda; Insecta; Dicondylia; Pterygota; Neoptera; Endopterygota; Hymenoptera; Apocrita; Aculeata; Formicoidea; Formicidae; Formicinae; Lasiini; Nylanderia	613905	Insect
			Odontomachus brunneus	cellular organisms; Eukaryota; Opisthokonta; Metazoa; Eumetazoa; Bilateria; Protostomia; Ecdysozoa; Panarthropoda; Arthropoda; Mandibulata; Pancrustacea; Hexapoda; Insecta; Dicondylia; Pterygota; Neoptera; Endopterygota; Hymenoptera; Apocrita; Aculeata; Formicoidea; Formicidae; Ponerinae; Ponerini; Odontomachus	486640	Insect
			Onthophagus taurus	cellular organisms; Eukaryota; Opisthokonta; Metazoa; Eumetazoa; Bilateria; Protostomia; Ecdysozoa; Panarthropoda; Arthropoda; Mandibulata; Pancrustacea; Hexapoda; Insecta; Dicondylia; Pterygota; Neoptera; Endopterygota; Coleoptera; Polyphaga; Scarabaeiformia; Scarabaeoidea; Scarabaeidae; Scarabaeinae; Scarabaeinae incertae sedis; Onthophagus	166361	Insect
			Ooceraea biroi	cellular organisms; Eukaryota; Opisthokonta; Metazoa; Eumetazoa; Bilateria; Protostomia; Ecdysozoa; Panarthropoda; Arthropoda; Mandibulata; Pancrustacea; Hexapoda; Insecta; Dicondylia; Pterygota; Neoptera; Endopterygota; Hymenoptera; Apocrita; Aculeata; Formicoidea; Formicidae; Dorylinae; Ooceraea	2015173	Insect
			Ornithodoros moubata	cellular organisms; Eukaryota; Opisthokonta; Metazoa; Eumetazoa; Bilateria; Protostomia; Ecdysozoa; Panarthropoda; Arthropoda; Chelicerata; Arachnida; Acari; Parasitiformes; Ixodida; Ixodoidea; Argasidae; Ornithodoros	6938	Other
			Orthetrum albistylum	cellular organisms; Eukaryota; Opisthokonta; Metazoa; Eumetazoa; Bilateria; Protostomia; Ecdysozoa; Panarthropoda; Arthropoda; Mandibulata; Pancrustacea; Hexapoda; Insecta; Dicondylia; Pterygota; Palaeoptera; Odonata; Epiprocta; Anisoptera; Cavilabiata; Libellulidae; Orthetrum	254766	Insect
			Orussus abietinus	cellular organisms; Eukaryota; Opisthokonta; Metazoa; Eumetazoa; Bilateria; Protostomia; Ecdysozoa; Panarthropoda; Arthropoda; Mandibulata; Pancrustacea; Hexapoda; Insecta; Dicondylia; Pterygota; Neoptera; Endopterygota; Hymenoptera; Orussoidea; Orussidae; Orussus	222816	Insect
			Osmia lignaria	cellular organisms; Eukaryota; Opisthokonta; Metazoa; Eumetazoa; Bilateria; Protostomia; Ecdysozoa; Panarthropoda; Arthropoda; Mandibulata; Pancrustacea; Hexapoda; Insecta; Dicondylia; Pterygota; Neoptera; Endopterygota; Hymenoptera; Apocrita; Aculeata; Apoidea; Megachilidae; Megachilinae; Osmiini; Osmia	473952	Insect
			Ostrea edulis	cellular organisms; Eukaryota; Opisthokonta; Metazoa; Eumetazoa; Bilateria; Protostomia; Spiralia; Lophotrochozoa; Mollusca; Bivalvia; Autobranchia; Pteriomorphia; Ostreida; Ostreoidea; Ostreidae; Ostrea	37623	Other
			Ostrinia furnacalis	cellular organisms; Eukaryota; Opisthokonta; Metazoa; Eumetazoa; Bilateria; Protostomia; Ecdysozoa; Panarthropoda; Arthropoda; Mandibulata; Pancrustacea; Hexapoda; Insecta; Dicondylia; Pterygota; Neoptera; Endopterygota; Amphiesmenoptera; Lepidoptera; Glossata; Neolepidoptera; Heteroneura; Ditrysia; Obtectomera; Pyraloidea; Crambidae; Pyraustinae; Ostrinia	93504	Insect
			Pacifastacus leniusculus	cellular organisms; Eukaryota; Opisthokonta; Metazoa; Eumetazoa; Bilateria; Protostomia; Ecdysozoa; Panarthropoda; Arthropoda; Mandibulata; Pancrustacea; Crustacea; Multicrustacea; Malacostraca; Eumalacostraca; Eucarida; Decapoda; Pleocyemata; Astacidea; Astacoidea; Astacidae; Pacifastacus	6720	Other
			Palaemon carinicauda	cellular organisms; Eukaryota; Opisthokonta; Metazoa; Eumetazoa; Bilateria; Protostomia; Ecdysozoa; Panarthropoda; Arthropoda; Mandibulata; Pancrustacea; Crustacea; Multicrustacea; Malacostraca; Eumalacostraca; Eucarida; Decapoda; Pleocyemata; Caridea; Palaemonoidea; Palaemonidae; Palaemon	392227	Other
			Papilio machaon	cellular organisms; Eukaryota; Opisthokonta; Metazoa; Eumetazoa; Bilateria; Protostomia; Ecdysozoa; Panarthropoda; Arthropoda; Mandibulata; Pancrustacea; Hexapoda; Insecta; Dicondylia; Pterygota; Neoptera; Endopterygota; Amphiesmenoptera; Lepidoptera; Glossata; Neolepidoptera; Heteroneura; Ditrysia; Obtectomera; Papilionoidea; Papilionidae; Papilioninae; Papilionini; Papilio	76193	Insect
			Papilio xuthus	cellular organisms; Eukaryota; Opisthokonta; Metazoa; Eumetazoa; Bilateria; Protostomia; Ecdysozoa; Panarthropoda; Arthropoda; Mandibulata; Pancrustacea; Hexapoda; Insecta; Dicondylia; Pterygota; Neoptera; Endopterygota; Amphiesmenoptera; Lepidoptera; Glossata; Neolepidoptera; Heteroneura; Ditrysia; Obtectomera; Papilionoidea; Papilionidae; Papilioninae; Papilionini; Papilio	66420	Insect
			Pararge aegeria	cellular organisms; Eukaryota; Opisthokonta; Metazoa; Eumetazoa; Bilateria; Protostomia; Ecdysozoa; Panarthropoda; Arthropoda; Mandibulata; Pancrustacea; Hexapoda; Insecta; Dicondylia; Pterygota; Neoptera; Endopterygota; Amphiesmenoptera; Lepidoptera; Glossata; Neolepidoptera; Heteroneura; Ditrysia; Obtectomera; Papilionoidea; Nymphalidae; Satyrinae; Satyrini; Parargina; Pararge	116150	Insect
			Parasteatoda tepidariorum	cellular organisms; Eukaryota; Opisthokonta; Metazoa; Eumetazoa; Bilateria; Protostomia; Ecdysozoa; Panarthropoda; Arthropoda; Chelicerata; Arachnida; Araneae; Araneomorphae; Entelegynae; Orbiculariae; Araneoidea; Theridiidae; Parasteatoda	114398	Other
			Penaeus monodon	cellular organisms; Eukaryota; Opisthokonta; Metazoa; Eumetazoa; Bilateria; Protostomia; Ecdysozoa; Panarthropoda; Arthropoda; Mandibulata; Pancrustacea; Crustacea; Multicrustacea; Malacostraca; Eumalacostraca; Eucarida; Decapoda; Dendrobranchiata; Penaeoidea; Penaeidae; Penaeus	6687	Other
			Penaeus vannamei	cellular organisms; Eukaryota; Opisthokonta; Metazoa; Eumetazoa; Bilateria; Protostomia; Ecdysozoa; Panarthropoda; Arthropoda; Mandibulata; Pancrustacea; Crustacea; Multicrustacea; Malacostraca; Eumalacostraca; Eucarida; Decapoda; Dendrobranchiata; Penaeoidea; Penaeidae; Penaeus	6689	Other
			Perinereis aibuhitensis	cellular organisms; Eukaryota; Opisthokonta; Metazoa; Eumetazoa; Bilateria; Protostomia; Spiralia; Lophotrochozoa; Annelida; Polychaeta; Errantia; Phyllodocida; Nereididae; Perinereis	126650	Other
			Periserrula leucophryna	cellular organisms; Eukaryota; Opisthokonta; Metazoa; Eumetazoa; Bilateria; Protostomia; Spiralia; Lophotrochozoa; Annelida; Polychaeta; Errantia; Phyllodocida; Nereididae; Periserrula	232278	Other
			Perna viridis	cellular organisms; Eukaryota; Opisthokonta; Metazoa; Eumetazoa; Bilateria; Protostomia; Spiralia; Lophotrochozoa; Mollusca; Bivalvia; Autobranchia; Pteriomorphia; Mytiloida; Mytiloidea; Mytilidae; Mytilinae; Perna	73031	Other
			Phallusia mammillata	cellular organisms; Eukaryota; Opisthokonta; Metazoa; Eumetazoa; Bilateria; Deuterostomia; Chordata; Tunicata; Ascidiacea; Phlebobranchia; Ascidiidae; Phallusia	59560	Other
			Phlebotomus papatasi	cellular organisms; Eukaryota; Opisthokonta; Metazoa; Eumetazoa; Bilateria; Protostomia; Ecdysozoa; Panarthropoda; Arthropoda; Mandibulata; Pancrustacea; Hexapoda; Insecta; Dicondylia; Pterygota; Neoptera; Endopterygota; Diptera; Nematocera; Psychodomorpha; Psychodoidea; Psychodidae; Phlebotominae; Phlebotomus; Phlebotomus	29031	Insect
			Phlebotomus perniciosus	cellular organisms; Eukaryota; Opisthokonta; Metazoa; Eumetazoa; Bilateria; Protostomia; Ecdysozoa; Panarthropoda; Arthropoda; Mandibulata; Pancrustacea; Hexapoda; Insecta; Dicondylia; Pterygota; Neoptera; Endopterygota; Diptera; Nematocera; Psychodomorpha; Psychodoidea; Psychodidae; Phlebotominae; Phlebotomus; Larroussius	13204	Insect
			Photinus pyralis	cellular organisms; Eukaryota; Opisthokonta; Metazoa; Eumetazoa; Bilateria; Protostomia; Ecdysozoa; Panarthropoda; Arthropoda; Mandibulata; Pancrustacea; Hexapoda; Insecta; Dicondylia; Pterygota; Neoptera; Endopterygota; Coleoptera; Polyphaga; Elateriformia; Elateroidea; Lampyridae; Lampyrinae; Photinus	7054	Insect
			Pieris rapae	cellular organisms; Eukaryota; Opisthokonta; Metazoa; Eumetazoa; Bilateria; Protostomia; Ecdysozoa; Panarthropoda; Arthropoda; Mandibulata; Pancrustacea; Hexapoda; Insecta; Dicondylia; Pterygota; Neoptera; Endopterygota; Amphiesmenoptera; Lepidoptera; Glossata; Neolepidoptera; Heteroneura; Ditrysia; Obtectomera; Papilionoidea; Pieridae; Pierinae; Pierini; Pieris	64459	Insect
			Plutella xylostella	cellular organisms; Eukaryota; Opisthokonta; Metazoa; Eumetazoa; Bilateria; Protostomia; Ecdysozoa; Panarthropoda; Arthropoda; Mandibulata; Pancrustacea; Hexapoda; Insecta; Dicondylia; Pterygota; Neoptera; Endopterygota; Amphiesmenoptera; Lepidoptera; Glossata; Neolepidoptera; Heteroneura; Ditrysia; Yponomeutoidea; Plutellidae; Plutella	51655	Insect
			Pogonomyrmex barbatus	cellular organisms; Eukaryota; Opisthokonta; Metazoa; Eumetazoa; Bilateria; Protostomia; Ecdysozoa; Panarthropoda; Arthropoda; Mandibulata; Pancrustacea; Hexapoda; Insecta; Dicondylia; Pterygota; Neoptera; Endopterygota; Hymenoptera; Apocrita; Aculeata; Formicoidea; Formicidae; Myrmicinae; Pogonomyrmecini; Pogonomyrmex	144034	Insect
			Polistes canadensis	cellular organisms; Eukaryota; Opisthokonta; Metazoa; Eumetazoa; Bilateria; Protostomia; Ecdysozoa; Panarthropoda; Arthropoda; Mandibulata; Pancrustacea; Hexapoda; Insecta; Dicondylia; Pterygota; Neoptera; Endopterygota; Hymenoptera; Apocrita; Aculeata; Vespoidea; Vespidae; Polistinae; Polistini; Polistes	91411	Insect
			Polistes dominula	cellular organisms; Eukaryota; Opisthokonta; Metazoa; Eumetazoa; Bilateria; Protostomia; Ecdysozoa; Panarthropoda; Arthropoda; Mandibulata; Pancrustacea; Hexapoda; Insecta; Dicondylia; Pterygota; Neoptera; Endopterygota; Hymenoptera; Apocrita; Aculeata; Vespoidea; Vespidae; Polistinae; Polistini; Polistes	743375	Insect
			Pollicipes pollicipes	cellular organisms; Eukaryota; Opisthokonta; Metazoa; Eumetazoa; Bilateria; Protostomia; Ecdysozoa; Panarthropoda; Arthropoda; Mandibulata; Pancrustacea; Crustacea; Multicrustacea; Hexanauplia; Thecostraca; Cirripedia; Thoracica; Pedunculata; Scalpellomorpha; Pollicipedidae; Pollicipes	41117	Other
			Procambarus clarkii	cellular organisms; Eukaryota; Opisthokonta; Metazoa; Eumetazoa; Bilateria; Protostomia; Ecdysozoa; Panarthropoda; Arthropoda; Mandibulata; Pancrustacea; Crustacea; Multicrustacea; Malacostraca; Eumalacostraca; Eucarida; Decapoda; Pleocyemata; Astacidea; Astacoidea; Cambaridae; Cambarinae; Procambarus	6728	Other
			Pseudodiaptomus annandalei	cellular organisms; Eukaryota; Opisthokonta; Metazoa; Eumetazoa; Bilateria; Protostomia; Ecdysozoa; Panarthropoda; Arthropoda; Mandibulata; Pancrustacea; Crustacea; Multicrustacea; Hexanauplia; Copepoda; Neocopepoda; Gymnoplea; Calanoida; Pseudodiaptomidae; Pseudodiaptomus	298510	Other
			Pseudomyrmex gracilis	cellular organisms; Eukaryota; Opisthokonta; Metazoa; Eumetazoa; Bilateria; Protostomia; Ecdysozoa; Panarthropoda; Arthropoda; Mandibulata; Pancrustacea; Hexapoda; Insecta; Dicondylia; Pterygota; Neoptera; Endopterygota; Hymenoptera; Apocrita; Aculeata; Formicoidea; Formicidae; Pseudomyrmecinae; Pseudomyrmex	219809	Insect
			Reticulitermes speratus	cellular organisms; Eukaryota; Opisthokonta; Metazoa; Eumetazoa; Bilateria; Protostomia; Ecdysozoa; Panarthropoda; Arthropoda; Mandibulata; Pancrustacea; Hexapoda; Insecta; Dicondylia; Pterygota; Neoptera; Polyneoptera; Dictyoptera; Blattodea; Blattoidea; Termitoidae; Rhinotermitidae; Heterotermitinae; Reticulitermes; Frontotermes	60591	Insect
			Rhagoletis pomonella	cellular organisms; Eukaryota; Opisthokonta; Metazoa; Eumetazoa; Bilateria; Protostomia; Ecdysozoa; Panarthropoda; Arthropoda; Mandibulata; Pancrustacea; Hexapoda; Insecta; Dicondylia; Pterygota; Neoptera; Endopterygota; Diptera; Brachycera; Muscomorpha; Eremoneura; Cyclorrhapha; Schizophora; Acalyptratae; Tephritoidea; Tephritidae; Trypetinae; Carpomyini; Carpomyina; Rhagoletis	28610	Insect
			Rhipicephalus appendiculatus	cellular organisms; Eukaryota; Opisthokonta; Metazoa; Eumetazoa; Bilateria; Protostomia; Ecdysozoa; Panarthropoda; Arthropoda; Chelicerata; Arachnida; Acari; Parasitiformes; Ixodida; Ixodoidea; Ixodidae; Rhipicephalinae; Rhipicephalus; Rhipicephalus	34631	Other
			Riptortus pedestris	cellular organisms; Eukaryota; Opisthokonta; Metazoa; Eumetazoa; Bilateria; Protostomia; Ecdysozoa; Panarthropoda; Arthropoda; Mandibulata; Pancrustacea; Hexapoda; Insecta; Dicondylia; Pterygota; Neoptera; Paraneoptera; Hemiptera; Prosorrhyncha; Heteroptera; Euheteroptera; Neoheteroptera; Panheteroptera; Pentatomomorpha; Coreoidea; Alydidae; Riptortus	329032	Insect
			Ruditapes decussatus	cellular organisms; Eukaryota; Opisthokonta; Metazoa; Eumetazoa; Bilateria; Protostomia; Spiralia; Lophotrochozoa; Mollusca; Bivalvia; Autobranchia; Heteroconchia; Euheterodonta; Imparidentia; Venerida; Veneroidea; Veneridae; Ruditapes	104385	Other
			Ruditapes philippinarum	cellular organisms; Eukaryota; Opisthokonta; Metazoa; Eumetazoa; Bilateria; Protostomia; Spiralia; Lophotrochozoa; Mollusca; Bivalvia; Autobranchia; Heteroconchia; Euheterodonta; Imparidentia; Venerida; Veneroidea; Veneridae; Ruditapes	129788	Other
			Samia ricini	cellular organisms; Eukaryota; Opisthokonta; Metazoa; Eumetazoa; Bilateria; Protostomia; Ecdysozoa; Panarthropoda; Arthropoda; Mandibulata; Pancrustacea; Hexapoda; Insecta; Dicondylia; Pterygota; Neoptera; Endopterygota; Amphiesmenoptera; Lepidoptera; Glossata; Neolepidoptera; Heteroneura; Ditrysia; Obtectomera; Bombycoidea; Saturniidae; Saturniinae; Attacini; Samia	63990	Insect
			Scaptodrosophila lebanonensis	cellular organisms; Eukaryota; Opisthokonta; Metazoa; Eumetazoa; Bilateria; Protostomia; Ecdysozoa; Panarthropoda; Arthropoda; Mandibulata; Pancrustacea; Hexapoda; Insecta; Dicondylia; Pterygota; Neoptera; Endopterygota; Diptera; Brachycera; Muscomorpha; Eremoneura; Cyclorrhapha; Schizophora; Acalyptratae; Ephydroidea; Drosophilidae; Drosophilinae; Colocasiomyini; Scaptodrosophila; victoria group	7225	Insect
			Sepiella maindroni	cellular organisms; Eukaryota; Opisthokonta; Metazoa; Eumetazoa; Bilateria; Protostomia; Spiralia; Lophotrochozoa; Mollusca; Cephalopoda; Coleoidea; Decapodiformes; Sepiida; Sepiina; Sepiidae; Sepiella	153280	Other
			Sinohyriopsis schlegelii	cellular organisms; Eukaryota; Opisthokonta; Metazoa; Eumetazoa; Bilateria; Protostomia; Spiralia; Lophotrochozoa; Mollusca; Bivalvia; Autobranchia; Heteroconchia; Palaeoheterodonta; Unionida; Unionoidea; Unionidae; Gonideinae; Sinohyriopsis	2706150	Other
			Sipha flava	cellular organisms; Eukaryota; Opisthokonta; Metazoa; Eumetazoa; Bilateria; Protostomia; Ecdysozoa; Panarthropoda; Arthropoda; Mandibulata; Pancrustacea; Hexapoda; Insecta; Dicondylia; Pterygota; Neoptera; Paraneoptera; Hemiptera; Sternorrhyncha; Aphidomorpha; Aphidoidea; Aphididae; Chaitophorinae; Sipha	143950	Insect
			Sitophilus oryzae	cellular organisms; Eukaryota; Opisthokonta; Metazoa; Eumetazoa; Bilateria; Protostomia; Ecdysozoa; Panarthropoda; Arthropoda; Mandibulata; Pancrustacea; Hexapoda; Insecta; Dicondylia; Pterygota; Neoptera; Endopterygota; Coleoptera; Polyphaga; Cucujiformia; Curculionoidea; Curculionidae; Dryophthorinae; Sitophilus	7048	Insect
			Solen grandis	cellular organisms; Eukaryota; Opisthokonta; Metazoa; Eumetazoa; Bilateria; Protostomia; Spiralia; Lophotrochozoa; Mollusca; Bivalvia; Autobranchia; Heteroconchia; Euheterodonta; Imparidentia; Adapedonta; Solenoidea; Solenidae; Solen	165599	Other
			Solenopsis invicta	cellular organisms; Eukaryota; Opisthokonta; Metazoa; Eumetazoa; Bilateria; Protostomia; Ecdysozoa; Panarthropoda; Arthropoda; Mandibulata; Pancrustacea; Hexapoda; Insecta; Dicondylia; Pterygota; Neoptera; Endopterygota; Hymenoptera; Apocrita; Aculeata; Formicoidea; Formicidae; Myrmicinae; Solenopsidini; Solenopsis	13686	Insect
			Spodoptera frugiperda	cellular organisms; Eukaryota; Opisthokonta; Metazoa; Eumetazoa; Bilateria; Protostomia; Ecdysozoa; Panarthropoda; Arthropoda; Mandibulata; Pancrustacea; Hexapoda; Insecta; Dicondylia; Pterygota; Neoptera; Endopterygota; Amphiesmenoptera; Lepidoptera; Glossata; Neolepidoptera; Heteroneura; Ditrysia; Obtectomera; Noctuoidea; Noctuidae; Amphipyrinae; Spodoptera	7108	Insect
			Spodoptera litura	cellular organisms; Eukaryota; Opisthokonta; Metazoa; Eumetazoa; Bilateria; Protostomia; Ecdysozoa; Panarthropoda; Arthropoda; Mandibulata; Pancrustacea; Hexapoda; Insecta; Dicondylia; Pterygota; Neoptera; Endopterygota; Amphiesmenoptera; Lepidoptera; Glossata; Neolepidoptera; Heteroneura; Ditrysia; Obtectomera; Noctuoidea; Noctuidae; Amphipyrinae; Spodoptera	69820	Insect
			Stegodyphus dumicola	cellular organisms; Eukaryota; Opisthokonta; Metazoa; Eumetazoa; Bilateria; Protostomia; Ecdysozoa; Panarthropoda; Arthropoda; Chelicerata; Arachnida; Araneae; Araneomorphae; Entelegynae; Eresoidea; Eresidae; Stegodyphus	202533	Other
			Stomoxys calcitrans	cellular organisms; Eukaryota; Opisthokonta; Metazoa; Eumetazoa; Bilateria; Protostomia; Ecdysozoa; Panarthropoda; Arthropoda; Mandibulata; Pancrustacea; Hexapoda; Insecta; Dicondylia; Pterygota; Neoptera; Endopterygota; Diptera; Brachycera; Muscomorpha; Eremoneura; Cyclorrhapha; Schizophora; Calyptratae; Muscoidea; Muscidae; Muscinae; Stomoxyini; Stomoxys	35570	Insect
			Styela clava	cellular organisms; Eukaryota; Opisthokonta; Metazoa; Eumetazoa; Bilateria; Deuterostomia; Chordata; Tunicata; Ascidiacea; Stolidobranchia; Styelidae; Styela	7725	Other
			Teleopsis dalmanni	cellular organisms; Eukaryota; Opisthokonta; Metazoa; Eumetazoa; Bilateria; Protostomia; Ecdysozoa; Panarthropoda; Arthropoda; Mandibulata; Pancrustacea; Hexapoda; Insecta; Dicondylia; Pterygota; Neoptera; Endopterygota; Diptera; Brachycera; Muscomorpha; Eremoneura; Cyclorrhapha; Schizophora; Acalyptratae; Diopsoidea; Diopsidae; Teleopsis	139649	Insect
			Temnothorax curvispinosus	cellular organisms; Eukaryota; Opisthokonta; Metazoa; Eumetazoa; Bilateria; Protostomia; Ecdysozoa; Panarthropoda; Arthropoda; Mandibulata; Pancrustacea; Hexapoda; Insecta; Dicondylia; Pterygota; Neoptera; Endopterygota; Hymenoptera; Apocrita; Aculeata; Formicoidea; Formicidae; Myrmicinae; Formicoxenini; Temnothorax	300111	Insect
			Tetranychus urticae	cellular organisms; Eukaryota; Opisthokonta; Metazoa; Eumetazoa; Bilateria; Protostomia; Ecdysozoa; Panarthropoda; Arthropoda; Chelicerata; Arachnida; Acari; Acariformes; Trombidiformes; Prostigmata; Eleutherengona; Raphignathae; Tetranychoidea; Tetranychidae; Tetranychus	32264	Insect
			Thrips palmi	cellular organisms; Eukaryota; Opisthokonta; Metazoa; Eumetazoa; Bilateria; Protostomia; Ecdysozoa; Panarthropoda; Arthropoda; Mandibulata; Pancrustacea; Hexapoda; Insecta; Dicondylia; Pterygota; Neoptera; Paraneoptera; Thysanoptera; Terebrantia; Thripoidea; Thripidae; Thripinae; Thrips	161013	Other
			Triatoma infestans	cellular organisms; Eukaryota; Opisthokonta; Metazoa; Eumetazoa; Bilateria; Protostomia; Ecdysozoa; Panarthropoda; Arthropoda; Mandibulata; Pancrustacea; Hexapoda; Insecta; Dicondylia; Pterygota; Neoptera; Paraneoptera; Hemiptera; Prosorrhyncha; Heteroptera; Euheteroptera; Neoheteroptera; Panheteroptera; Cimicomorpha; Reduvioidea; Reduviidae; Triatominae; Triatoma	30076	Insect
			Tribolium castaneum	cellular organisms; Eukaryota; Opisthokonta; Metazoa; Eumetazoa; Bilateria; Protostomia; Ecdysozoa; Panarthropoda; Arthropoda; Mandibulata; Pancrustacea; Hexapoda; Insecta; Dicondylia; Pterygota; Neoptera; Endopterygota; Coleoptera; Polyphaga; Cucujiformia; Tenebrionoidea; Tenebrionidae; Tenebrionidae incertae sedis; Tribolium	7070	Insect
			Trichogramma pretiosum	cellular organisms; Eukaryota; Opisthokonta; Metazoa; Eumetazoa; Bilateria; Protostomia; Ecdysozoa; Panarthropoda; Arthropoda; Mandibulata; Pancrustacea; Hexapoda; Insecta; Dicondylia; Pterygota; Neoptera; Endopterygota; Hymenoptera; Apocrita; Parasitoida; Chalcidoidea; Trichogrammatidae; Trichogramma	7493	Insect
			Tritonia tetraquetra	cellular organisms; Eukaryota; Opisthokonta; Metazoa; Eumetazoa; Bilateria; Protostomia; Spiralia; Lophotrochozoa; Mollusca; Gastropoda; Heterobranchia; Euthyneura; Nudipleura; Nudibranchia; Cladobranchia; Dendronotoidea; Tritoniidae; Tritonia	2780533	Other
			Vanessa tameamea	cellular organisms; Eukaryota; Opisthokonta; Metazoa; Eumetazoa; Bilateria; Protostomia; Ecdysozoa; Panarthropoda; Arthropoda; Mandibulata; Pancrustacea; Hexapoda; Insecta; Dicondylia; Pterygota; Neoptera; Endopterygota; Amphiesmenoptera; Lepidoptera; Glossata; Neolepidoptera; Heteroneura; Ditrysia; Obtectomera; Papilionoidea; Nymphalidae; Nymphalinae; Nymphalini; Vanessa	334116	Other
			Vespa mandarinia	cellular organisms; Eukaryota; Opisthokonta; Metazoa; Eumetazoa; Bilateria; Protostomia; Ecdysozoa; Panarthropoda; Arthropoda; Mandibulata; Pancrustacea; Hexapoda; Insecta; Dicondylia; Pterygota; Neoptera; Endopterygota; Hymenoptera; Apocrita; Aculeata; Vespoidea; Vespidae; Vespinae; Vespa	7446	Insect
			Vollenhovia emeryi	cellular organisms; Eukaryota; Opisthokonta; Metazoa; Eumetazoa; Bilateria; Protostomia; Ecdysozoa; Panarthropoda; Arthropoda; Mandibulata; Pancrustacea; Hexapoda; Insecta; Dicondylia; Pterygota; Neoptera; Endopterygota; Hymenoptera; Apocrita; Aculeata; Formicoidea; Formicidae; Myrmicinae; Stenammini; Vollenhovia	411798	Insect
			Wasmannia auropunctata	cellular organisms; Eukaryota; Opisthokonta; Metazoa; Eumetazoa; Bilateria; Protostomia; Ecdysozoa; Panarthropoda; Arthropoda; Mandibulata; Pancrustacea; Hexapoda; Insecta; Dicondylia; Pterygota; Neoptera; Endopterygota; Hymenoptera; Apocrita; Aculeata; Formicoidea; Formicidae; Myrmicinae; Blepharidattini; Wasmannia	64793	Insect
			Zerene cesonia	cellular organisms; Eukaryota; Opisthokonta; Metazoa; Eumetazoa; Bilateria; Protostomia; Ecdysozoa; Panarthropoda; Arthropoda; Mandibulata; Pancrustacea; Hexapoda; Insecta; Dicondylia; Pterygota; Neoptera; Endopterygota; Amphiesmenoptera; Lepidoptera; Glossata; Neolepidoptera; Heteroneura; Ditrysia; Obtectomera; Papilionoidea; Pieridae; Coliadinae; Zerene	33412	Insect
			Zeugodacus cucurbitae	cellular organisms; Eukaryota; Opisthokonta; Metazoa; Eumetazoa; Bilateria; Protostomia; Ecdysozoa; Panarthropoda; Arthropoda; Mandibulata; Pancrustacea; Hexapoda; Insecta; Dicondylia; Pterygota; Neoptera; Endopterygota; Diptera; Brachycera; Muscomorpha; Eremoneura; Cyclorrhapha; Schizophora; Acalyptratae; Tephritoidea; Tephritidae; Dacinae; Dacini; Zeugodacus; Zeugodacus	28588	Insect
			Zootermopsis nevadensis	cellular organisms; Eukaryota; Opisthokonta; Metazoa; Eumetazoa; Bilateria; Protostomia; Ecdysozoa; Panarthropoda; Arthropoda; Mandibulata; Pancrustacea; Hexapoda; Insecta; Dicondylia; Pterygota; Neoptera; Polyneoptera; Dictyoptera; Blattodea; Blattoidea; Termitoidae; Termopsidae; Termopsinae; Termopsini; Zootermopsis	136037	Insect

## Sheet: Statistics
	Non-insect			Insect				Non-insect	222	0.41651				A.a. substitutions in conservative domains (numbering: HuHF, from T=1)
	Conservative	Atypical	SP	Conservative	Atypical	SP		Insect	311	0.58349				Iron ion channel (HuHF)			Ferroxidase di-iron center (HuHF)							Ferrihydrite nucleation center (HuLF)
With IRE	80	4	20	2	0	89		All	533					H118	D131	E134	E27	Y34	E61	E62	H65	E107	Q141	E57	E60	E61	E64
Without IRE	47	35	36	22	70	128								0.358349	0.266417	0.390244	0.242026	0.0956848	0.219512	0.232645	0.232645	0.108818	0.105066	0.786116	0.902439	0.219512	0.302064
By classes	127	39	56	24	70	217
	0.572072	0.175676	0.252252	0.0771704	0.22508	0.697749
With IRE, %	0.629921	0.102564	0.357143	0.0833333	0	0.410138
		Overall	0.468468		Overall	0.292605

## Sheet: Exons
Class	Species	Ferritin gene	Exons
Demospongiae	Halisarca dujardini	HdF1a	1
		HdF1b	1
		HdF2	1
	Amphimedon queenslandica	AqF1a	3
		AqF1b	2
	Lubomirskia baikalensis	LbF1a	3
		LbF1b	3
	Ephydatia muelleri	EmF1	3
		EmF2	3
Homoscleromorpha	Oscarella pearsei	OpF1	2
		OpF2	2
Calcarea	Sycon ciliatum	SycF1a	1
		SycF1b	1
		SycF2	1
		SycF3	1
* only sponge species with published/draft genomes were analyzed

## Sheet: 3D_ITASSER
HdF1a										20 40 60 80 100 120 140 160
Top threading templates obtained by 10 programs and used by I-TASSER										| | | | | | | |
							Norm.	Sec.Str	Sec.Str*	CCCCCCCCCCHHHHHHHHHHHHHHHHHHHHHHHHHHHHHHCCCCCHHHHHHHHHHHHHHHHHHHHHHHHHHHCCCCSSSCCCCCCCCCCCCCHHHHHHHHHHHHHHHHHHHHHHHHHHHHCCCHHHHHHHHHHHHHHHHHHHHHHHHHHHHHHHHCCCCHHHHHHHHHC
#	PDB Hit	PDB Hit Name	PDB Hit Species (*=prokaryote)	Iden1	Iden2	Cov	Z-score	Seq	Seq	MASQVRENYHEESEAAVNKQINMELYAFYTYTSLAFYFDRDDIAMSGFKDFFLKSADEEYDHAKKFMAFQNERGGRIVLQDVKKPAKDEWGSGAEAMQAALQLEKDVNQALLDMHKISDSHGDAQMCDFIEANYLTEQTQAIKQLGDYVTQLKKVGTGHGEWHFQKDLA
1	6a4uA	Ferritin	Penaeus japonicus (prawn)	0.56	0.56	0.99	2.89	MUSTER		-ASQVRQNYHEDCEASINKQINMELYASYVYLSMAYYFERDDVALPGFAKFFKESSDEEREHAQTFMKYQNKRGGRIVLQQIAAPSMREWGTGLEALQAALDLEKQVNQSLLELHSTASGNNDPHLTKLLEDEYLEEQVDSIKKIGDMITKLKRAGTGLGEYMFDKELN
2	5wpnA	Ferritin	Chaetopterus variopedatus (worm)	0.59	0.59	0.99	4.21	FFAS-3D		-QTQPRQNYASDVEAGINKQINLELYASYVYQSMAWFFDRDDIALKGFHKFFKHQSEEEREHAEKLMQYQNKRGGRIVLQDIQKPERDEWGTGLEAMQVALALEKNVNQSLLDLHKVGAGHDDAHLCDFLEEHYLEEQVKSIKELSDYVTNLKRVGPGLGEYMFDKES-
3	5wpnA	Ferritin	Chaetopterus variopedatus (worm)	0.58	0.59	0.99	3.32	SPARKS-X		-QTQPRQNYASDVEAGINKQINLELYASYVYQSMAWFFDRDDIALKGFHKFFKHQSEEEREHAEKLMQYQNKRGGRIVLQDIQKPERDEWGTGLEAMQVALALEKNVNQSLLDLHKVGAGHDDAHLCDFLEEHYLEEQVKSIKELSDYVTNLKRVGPGLGEYMFDKESL
4	1z6o	Ferritin	Trichoplusia ni (moth)	0.18	0.23	0.99	1.76	HHSEARCH2		PRCNAVYGSHGNVATELQAYAKLHLERSYDYLLSAAYFNNYQTNRAGFSKLFKKLSDEAWSKTIDIIKHVTKRGDKMNFDQHSTMKYTAENHELEALAKALDTQKELAERAFYIHREATRLHDPEIAQYLE-EFIEDHAEKIRTLAGHTSDLKKFILSLALYVFDEYLQ
5	1z6o	Ferritin	Trichoplusia ni (moth)	0.18	0.23	0.99	2.02	HHSEARCH I		PRCNAVYGSHGNVATELQAYAKLHLERSYDYLLSAAYFNNYQTNRAGFSKLFKKLSDEAWSKTIDIIKHVTKRGDKMNFDQHSTMKYTAENHELEALAKALDTQKELAERAFYIHREATRLHDPEIAQYLEE-FIEDHAEKIRTLAGHTSDLKKFILSLALYVFDEYLQ
6	6a4uA	Ferritin	Penaeus japonicus (prawn)	0.55	0.56	0.99	2.88	Neff-PPAS		-ASQVRQNYHEDCEASINKQINMELYASYVYLSMAYYFERDDVALPGFAKFFKESSDEEREHAQTFMKYQNKRGGRIVLQQIAAPSMREWGTGLEALQAALDLEKQVNQSLLELHSTASGNNDPHLTKLLEDEYLEEQVDSIKKIGDMITKLKRAGPGLGEYMFDKELN
7	1z6o	Ferritin	Trichoplusia ni (moth)	0.18	0.23	0.97	2.93	HHSEARCH		----AVYGSHGNVATELQAYAKLHLERSYDYLLSAAYFNNYQTNRAGFSKLFKKLSDEAWSKTIDIIKHVTKRGDKMNFDQHSTMKYTAENHELEALAKALDTQKELAERAFYIHREATRLHDPEIAQYLEEEFIEDHAEKIRTLAGHTSDLKKFILSLALYVFDEYL-
8	1lb3A	Ferritin light chain 1	Mus musculus	0.48	0.47	0.98	3.54	pGenTHREADER		--SQIRQNYSTEVEAAVNRLVNLHLRASYTYLSLGFFFDRDDVALEGVGHFFRELAEEKREGAERLLEFQNDRGGRALFQDVQKPSQDEWGKTQEAMEAALAMEKNLNQALLDLHALGSARADPHLCDFLESHYLDKEVKLIKKMGNHLTNLRRVA-SLGEYLFERLTL
9	5wpnA	Ferritin	Chaetopterus variopedatus (worm)	0.59	0.59	0.99	3.03	PROSPECT2		-QTQPRQNYASDVEAGINKQINLELYASYVYQSMAWFFDRDDIALKGFHKFFKHQSEEEREHAEKLMQYQNKRGGRIVLQDIQKPERDEWGTGLEAMQVALALEKNVNQSLLDLHKVGAGHDDAHLCDFLEEHYLEEQVKSIKELSDYVTNLKRVGPGLGEYMFDKELS
10	3vnxA	Ferritin	Ulva pertusa (green alga)	0.42	0.43	0.99	5.47	PRC		-DSYARVEYHIECEAAINEQINIEYTISYVYHALHSYFARDNVGLPGFAKFFKEASDEEREHAHMLMDYQTKRGGRVELKPLAAPEMEDKGEALYAMELALSLEKLNFQKLQALQAIADKHKDAALCDFVEGGLLSEQVDAVKEHAVYVSQLRRVGKGVGVYLLDQEL-
Quality of the model predicted by I-TASSER			C-score is a confidence score for estimating the quality of predicted models by I-TASSER. It is calculated								*H:Helix; S:Strand; C:Coil
	C-score=1.14		based on the significance of threading template alignments and the convergence parameters of the structure
	Estimated TM-score = 0.87±0.07		assembly simulations. C-score is typically in the range of [-5,2], where a C-score of higher value signifies
	Estimated RMSD = 2.8±2.0Å		a model with a high confidence and vice-versa.
Top 10 Identified stuctural analogs to the model predicted by I-TASSER
#	PDB Hit	PDB Hit Name	PDB Hit Species (*=prokaryote)	TM-score	RMSD	IDEN	Cov
1	6a4uA	Ferritin	Penaeus japonicus (prawn)	0.989	0.37	0.56	0.994
2	5wpnA	Ferritin	Chaetopterus variopedatus (worm)	0.988	0.39	0.589	0.994
3	2cn7A	Ferritin heavy chain	Homo sapiens	0.984	0.51	0.548	0.994
4	6gxjA	Ferritin light chain	Equus caballus (horse)	0.982	0.54	0.464	0.994
5	3ka3A	Ferritin, middle subunit	Lithobates catesbeianus (frog)	0.982	0.56	0.565	0.994
6	2fg8A	Ferritin light chain	Homo sapiens	0.979	0.61	0.476	0.994
7	1r03A	Ferritin, mitochondrial	Homo sapiens	0.976	0.56	0.533	0.988
8	1rccA	Ferritin, lower subunit	Lithobates catesbeianus (frog)	0.975	0.57	0.467	0.988
9	3a68R	Ferritin-4, chloroplastic	Glycine max (soybean)	0.971	0.81	0.458	0.994
10	1h96A	Ferritin light chain 1	Mus musculus	0.971	0.52	0.482	0.982
Ligand binding sites predicted by COACH﻿
				C-score	Cluster	Lig
#	PDB Hit	PDB Hit Name	PDB Hit Species (*=prokaryote)		size	Name	Ligand Binding Site Residues
1	1nf6C	Bacterioferritin	*Desulfovibrio desulfuricans	0.43	173	FE-COPROPORPHYRIN III	21,28,29,32,36,53,60,61,63,64
2	2jd72	Fe-soaked Ferritin	*Pyrococcus furiosus	0.4	218	FE(3+)	55,59,62,104,138,141
3	1yv1A	Nigerythrin	*Desulfovibrio vulgaris	0.28	150	FE2	24,59,62,138
4	2x171	Ferritin	*Pyrococcus furiosus	0.04	12	AG	58,62,137
5	5hqoA	Ferritin light chain	Equus caballus (horse)	0.04	17	PLL	36,39,46,49,53
HdF2									20 40 60 80 100 120 140 160
Top threading templates obtained by 10 programs and used by I-TASSER									| | | | | | | |
							Norm.	Sec.Str	CCCCCCCCCCCHHHHHHHHHHHHHHHHHHHHHHHHHHHHHHHHCCHHHHHHHHHHHHHHHHHHHHHHHHHHHHCCCCCCCCCCCCCCCCCCCCHHHHHHHHHHHHHHHHHHHHHHHHHHHHCCCHHHHHHHHHHHHHHHHHHHHHHHHHHHHHHHHCCCCCCCCCCC
#	PDB Hit	PDB Hit Name	PDB Hit Species (*=prokaryote)	Iden1	Iden2	Cov	Z-score	Seq	MAEPQLRQNFSRENEALINKHINEQFEAFYLYTSASYYFDRHDVSLEGFRDYFLKIADSKYQSAKEFMSFQNQRGGRITLFDIRKPGQVDWKDGKEVMINALEMEKRLLDSLREMHKNATSAEDAQMADFVAGGFISKQTAVIKETADCITTLEKVKTSHGEWHVQH
1	6a4uA	Ferritin	Penaeus japonicus (prawn)	0.38	0.37	0.99	2.81		--ASQVRQNYHEDCEASINKQINMELYASYVYLSMAYYFERDDVALPGFAKFFKESSDEEREHAQTFMKYQNKRGGRIVLQQIAAPSMREWGTGLEALQAALDLEKQVNQSLLELHSTASGNNDPHLTKLLEDEYLEEQVDSIKKIGDMITKLKRAGTGLGEYMFDK
2	5wpnA	Ferritin	Chaetopterus variopedatus (worm)	0.38	0.38	0.99	4.06		--QTQPRQNYASDVEAGINKQINLELYASYVYQSMAWFFDRDDIALKGFHKFFKHQSEEEREHAEKLMQYQNKRGGRIVLQDIQKPERDEWGTGLEAMQVALALEKNVNQSLLDLHKVGAGHDDAHLCDFLEEHYLEEQVKSIKELSDYVTNLKRVGPGLGEYMFDK
3	6a4uA	Ferritin	Penaeus japonicus (prawn)	0.38	0.37	0.99	3.33		--ASQVRQNYHEDCEASINKQINMELYASYVYLSMAYYFERDDVALPGFAKFFKESSDEEREHAQTFMKYQNKRGGRIVLQQIAAPSMREWGTGLEALQAALDLEKQVNQSLLELHSTASGNNDPHLTKLLEDEYLEEQVDSIKKIGDMITKLKRAGTGLGEYMFDK
4	1z6o	Ferritin	Trichoplusia ni (moth)	0.17	0.23	0.99	1.83		LPRCNAVYGSHGNVATELQAYAKLHLERSYDYLLSAAYFNNYQTNRAGFSKLFKKLSDEAWSKTIDIIKHVTKRGDKMNFDQHSTMKYTAENHELEALAKALDTQKELAERAFYIHREATRLHDPEIAQYLE-EFIEDHAEKIRTLAGHTSDLKKFIDSLALYVFDE
5	1z6o	Ferritin	Trichoplusia ni (moth)	0.17	0.23	1	2.07		LPRCNAVYGSHGNVATELQAYAKLHLERSYDYLLSAAYFNNYQTNRAGFSKLFKKLSDEAWSKTIDIIKHVTKRGDKMNFDQHSTMKYTAENHELEALAKALDTQKELAERAFYIHREATRLHDPEIAQYLEEEFIEDHAEKIRTLAGHTSDLKKFILSLALYVFDE
6	6a4uA	Ferritin	Penaeus japonicus (prawn)	0.38	0.37	0.99	2.82		--ASQVRQNYHEDCEASINKQINMELYASYVYLSMAYYFERDDVALPGFAKFFKESSDEEREHAQTFMKYQNKRGGRIVLQQIAAPSMREWGTGLEALQAALDLEKQVNQSLLELHSTASGNNDPHLTKLLEDEYLEEQVDSIKKIGDMITKLKRAGTGLGEYMFDK
7	1z6o	Ferritin	Trichoplusia ni (moth)	0.18	0.23	0.98	3.04		---CNAVYGSHGNVATELQAYAKLHLERSYDYLLSAAYFNNYQTNRAGFSKLFKKLSDEAWSKTIDIIKHVTKRGDKMNFDQHSTMKYTAENHELEALAKALDTQKELAERAFYIHREATRLHDPEIAQYLEEEFIEDHAEKIRTLAGHTSDLKKFILSLALYVFD-
8	6b8fA	Ferritin heavy chain	Homo sapiens	0.42	0.42	0.99	2.92		--TSQVRQNYHQDSEAAINRQINLELYASYVYLSMSYYFDRDDVALKNFAKYFLHQSHEEREHAEKLMKLQNQRGGRIFLQDIQKPDEDDWESGLNAMEAALHLEKNVNQSLLELHKLATDKNDPHLADFIETHYLNEQVKAIKELGDHVTNLRKMGAPLAEYLFDK
9	5wpnA	Ferritin	Chaetopterus variopedatus (worm)	0.38	0.38	0.99	2.27		QTQP--RQNYASDVEAGINKQINLELYASYVYQSMAWFFDRDDIALKGFHKFFKHQSEEEREHAEKLMQYQNKRGGRIVLQDIQKPERDEWGTGLEAMQVALALEKNVNQSLLDLHKVGAGHDDAHLCDFLEEHYLEEQVKSIKELSDYVTNLKRVGPGLGEYMFLS
10	3a68R	Ferritin-4, chloroplastic	Glycine max (soybean)	0.32	0.33	0.99	5.36		-QASLARQKYVDESESAVNEQINVEYNVSYVYHAMFAYFDRDNVALRGLAKFFKESSEEEREHAEKLMEYQNKRGGKVKLQSIVMPLSDDKGDALHAMELALSLEKLTNEKLLNLHSVATKNGDVQLADFVETEYLGEQVEAIKRISEYVAQLRRVGKGHGVWHFD-
Quality of the model predicted by I-TASSER
	C-score=1.03
	Estimated TM-score = 0.85±0.08
	Estimated RMSD = 3.0±2.1Å
Top 10 Identified stuctural analogs to the model predicted by I-TASSER
#	PDB Hit	PDB Hit Name	PDB Hit Species (*=prokaryote)	TM-score	RMSD	IDEN	Cov
1	6a4uA	Ferritin	Penaeus japonicus (prawn)	0.98	0.45	0.376	0.988
2	5wpnA	Ferritin	Chaetopterus variopedatus (worm)	0.979	0.47	0.382	0.988
3	6gxjA	Ferritin light chain	Equus caballus (horse)	0.977	0.51	0.339	0.988
4	2cn7A	Ferritin heavy chain	Homo sapiens	0.977	0.53	0.412	0.988
5	1mfrX	Ferritin, middle subunit	Lithobates catesbeianus (frog)	0.977	0.53	0.345	0.988
6	2fg8A	Ferritin light chain	Homo sapiens	0.974	0.59	0.333	0.988
7	1rccA	Ferritin, lower subunit	Lithobates catesbeianus (frog)	0.97	0.54	0.335	0.982
8	3a68R	Ferritin-4, chloroplastic	Glycine max (soybean)	0.97	0.86	0.319	0.994
9	1r03A	Ferritin, mitochondrial	Homo sapiens	0.969	0.57	0.396	0.982
10	1h96A	Ferritin light chain 1	Mus musculus	0.966	0.49	0.368	0.976
Ligand binding sites predicted by COACH﻿
				C-score	Cluster	Lig
#	PDB Hit	PDB Hit Name	PDB Hit Species (*=prokaryote)		size	Name	Ligand Binding Site Residues
1	1nf6C	Bacterioferritin	*Desulfovibrio desulfuricans	0.47	139	FE-COPROPORPHYRIN III	22,29,30,33,37,54,61,62,64,65
2	1yuxB	Nigerythrin	*Desulfovibrio vulgaris	0.26	130	FE-COPROPORPHYRIN III	56,60,105,139,142
3	1qybA	Rubrerythrin	*Desulfovibrio vulgaris	0.18	97	FE(3+)	25,60,63,108,139
4	5hqoA	Ferritin light chain	Equus caballus (horse)	0.08	22	PLL	37,40,47,50,54
5	3ka3A	Ferritin, middle subunit	Lithobates catesbeianus (frog)	0.03	9	MG	63138139
HpF1									20 40 60 80 100 120 140 160
Top threading templates obtained by 10 programs and used by I-TASSER									| | | | | | | |
							Norm.	Sec.Str	CCCCCCCCCCHHHHHHHHHHHHHHHHHHHHHHHHHHHHHHCCCCHHHHHHHHHHHHHHHHHHHHHHHHHHHHCCCCCCCCCCCCCCCCCCCCHHHHHHHHHHHHHHHHHHHHHHHHHHHHCCCHHHHHHHHHHHHHHHHHHHHHHHHHHHHHHHCCCCCHHHHHHHHHCC
#	PDB Hit	PDB Hit Name	PDB Hit Species (*=prokaryote)	Iden1	Iden2	Cov	Z-score	Seq	MADLVKQNYAPECEAAVNKQINLEFYAMYTYLSMSNYFDRWDVALPGFCKFFKKSGDEEKEHAEKFMSFQVKRGGKVILSDLKKPAKDDWEGPLEAMEAALQLERDVNQALLDLHATADRNNDYQMADFIEQNYLHEQVDAAKEISGYITQIKRCGTGHGLFHFDKELGE
1	6a4uA	Ferritin	Penaeus japonicus (prawn)	0.56	0.55	0.99	2.89		-ASQVRQNYHEDCEASINKQINMELYASYVYLSMAYYFERDDVALPGFAKFFKESSDEEREHAQTFMKYQNKRGGRIVLQQIAAPSMREWGTGLEALQAALDLEKQVNQSLLELHSTASGNNDPHLTKLLEDEYLEEQVDSIKKIGDMITKLKRAGTGLGEYMFDKELN-
2	5wpnA	Ferritin	Chaetopterus variopedatus (worm)	0.53	0.52	0.98	4.24		-QTQPRQNYASDVEAGINKQINLELYASYVYQSMAWFFDRDDIALKGFHKFFKHQSEEEREHAEKLMQYQNKRGGRIVLQDIQKPERDEWGTGLEAMQVALALEKNVNQSLLDLHKVGAGHDDAHLCDFLEEHYLEEQVKSIKELSDYVTNLKRVGPGLGEYMFDKES--
3	5wpnA	Ferritin	Chaetopterus variopedatus (worm)	0.53	0.52	0.99	3.57		-QTQPRQNYASDVEAGINKQINLELYASYVYQSMAWFFDRDDIALKGFHKFFKHQSEEEREHAEKLMQYQNKRGGRIVLQDIQKPERDEWGTGLEAMQVALALEKNVNQSLLDLHKVGAGHDDAHLCDFLEEHYLEEQVKSIKELSDYVTNLKRVGPGLGEYMFDKESLS
4	1z6o	Ferritin	Trichoplusia ni (moth)	0.21	0.29	0.99	1.79		PRCNAVYGSHGNVATELQAYAKLHLERSYDYLLSAAYFNNYQTNRAGFSKLFKKLSDEAWSKTIDIIKHVTKRGDKMNFDQHSTMKYTAENHELEALAKALDTQKELAERAFYIHREATRLHDPEIAQYLE-EFIEDHAEKIRTLAGHTSDLKKFILSLALYVFDEYLQK
5	1z6o	Ferritin	Trichoplusia ni (moth)	0.21	0.29	1	2.05		PRCNAVYGSHGNVATELQAYAKLHLERSYDYLLSAAYFNNYQTNRAGFSKLFKKLSDEAWSKTIDIIKHVTKRGDKMNFDQHSTMKYTAENHELEALAKALDTQKELAERAFYIHREATRLHDPEIAQYLEEEFIEDHAEKIRTLAGHTSDLKKFILSLALYVFDEYLQK
6	6a4uA	Ferritin	Penaeus japonicus (prawn)	0.55	0.55	0.99	2.88		-ASQVRQNYHEDCEASINKQINMELYASYVYLSMAYYFERDDVALPGFAKFFKESSDEEREHAQTFMKYQNKRGGRIVLQQIAAPSMREWGTGLEALQAALDLEKQVNQSLLELHSTASGNNDPHLTKLLEDEYLEEQVDSIKKIGDMITKLKRAGPGLGEYMFDKELN-
7	1z6o	Ferritin	Trichoplusia ni (moth)	0.21	0.29	0.97	2.98		----AVYGSHGNVATELQAYAKLHLERSYDYLLSAAYFNNYQTNRAGFSKLFKKLSDEAWSKTIDIIKHVTKRGDKMNFDQHSTMKYTAENHELEALAKALDTQKELAERAFYIHREATRLHDPEIAQYLEEEFIEDHAEKIRTLAGHTSDLKKFILSLALYVFDEYLQ-
8	1lb3A	Ferritin light chain 1	Mus musculus	0.42	0.41	0.98	3.54		--SQIRQNYSTEVEAAVNRLVNLHLRASYTYLSLGFFFDRDDVALEGVGHFFRELAEEKREGAERLLEFQNDRGGRALFQDVQKPSQDEWGKTQEAMEAALAMEKNLNQALLDLHALGSARADPHLCDFLESHYLDKEVKLIKKMGNHLTNLRRVA-SLGEYLFERLTLK
9	6a4uA	Ferritin	Penaeus japonicus (prawn)	0.55	0.55	0.99	2.8		ASQ-VRQNYHEDCEASINKQINMELYASYVYLSMAYYFERDDVALPGFAKFFKESSDEEREHAQTFMKYQNKRGGRIVLQQIAAPSMREWGTGLEALQAALDLEKQVNQSLLELHSTASGNNDPHLTKLLEDEYLEEQVDSIKKIGDMITKLKRAGTGLGEYMFDKELN-
10	3vnxA	Ferritin	Ulva pertusa (green alga)	0.46	0.49	0.98	5.5		-DSYARVEYHIECEAAINEQINIEYTISYVYHALHSYFARDNVGLPGFAKFFKEASDEEREHAHMLMDYQTKRGGRVELKPLAAPEMEDKGEALYAMELALSLEKLNFQKLQALQAIADKHKDAALCDFVEGGLLSEQVDAVKEHAVYVSQLRRVGKGVGVYLLDQEL--
Quality of the model predicted by I-TASSER
	C-score=1.12
	Estimated TM-score = 0.87±0.07
	Estimated RMSD = 2.8±2.1Å
Top 10 Identified stuctural analogs to the model predicted by I-TASSER
#	PDB Hit	PDB Hit Name	PDB Hit Species (*=prokaryote)	TM-score	RMSD	IDEN	Cov
1	5wpnA	Ferritin	Chaetopterus variopedatus (worm)	0.984	0.53	0.527	0.994
2	6a4uA	Ferritin	Penaeus japonicus (prawn)	0.982	0.38	0.56	0.988
3	1datA	Ferritin light chain	Equus caballus (horse)	0.981	0.59	0.432	0.994
4	3ka3A	Ferritin, middle subunit	Lithobates catesbeianus (frog)	0.981	0.6	0.556	0.994
5	2cn7A	Ferritin heavy chain	Homo sapiens	0.98	0.62	0.509	0.994
6	2fg8A	Ferritin light chain	Homo sapiens	0.977	0.68	0.42	0.994
7	1r03A	Ferritin, mitochondrial	Homo sapiens	0.972	0.66	0.488	0.988
8	1rccA	Ferritin, lower subunit	Lithobates catesbeianus (frog)	0.972	0.67	0.446	0.988
9	3a68R	Ferritin-4, chloroplastic	Glycine max (soybean)	0.969	0.88	0.521	0.994
10	1h96A	Ferritin light chain 1	Mus musculus	0.969	0.62	0.419	0.982
Ligand binding sites predicted by COACH﻿
				C-score	Cluster	Lig
#	PDB Hit	PDB Hit Name	PDB Hit Species (*=prokaryote)		size	Name	Ligand Binding Site Residues
1	1nf6C	Bacterioferritin	*Desulfovibrio desulfuricans	0.44	173	FE-COPROPORPHYRIN III	21,28,29,32,36,53,60,61,63,64
2	2jd72	Fe-soaked Ferritin	*Pyrococcus furiosus	0.38	222	FE(3+)	55,59,62,104,138,141
3	2vzbB	Thioferritin	*Bacteroides fragilis	0.27	145	FE(3+)	24,59,62,138
4	5e1uA	Ferritin light chain	Equus caballus (horse)	0.05	19	RIR	36,39,46,49,50,53
5	2x171	Ferritin	*Pyrococcus furiosus	0.05	16	AG	58,62,137
EmF1									20 40 60 80 100 120 140 160
Top threading templates obtained by 10 programs and used by I-TASSER									| | | | | | | |
							Norm.	Sec.Str	CCCCCCCCCHHHHHHHHHHHHHHHHHHHHHHHHHHHHCCCCCCHHHHHHHHHHHHHHHHHHHHHHHHHHHHCCCCCCCCCCCCCCCCCCCCHHHHHHHHHHHHHHHHHHHHHHHHHHHHCCCHHHHHHHHHHHHHHHHHHHHHHHHHHHHHHHHCCCCHHHHHHHHHCCC
#	PDB Hit	PDB Hit Name	PDB Hit Species (*=prokaryote)	Iden1	Iden2	Cov	Z-score	Seq	MSRCRQNYDAECEAGINKQINMELYAMYTYTSMAFYFERDDVDLKGFAKFFRDSAKEELEHAEKFMKFQTERGGRIVLQDIKRPDKDEWGTGLDAMETALALEKTVNQALLDLHKVSDKHNDYHMSDFIEANFLGEQVESIKKISGYITNLKRVGPGHGEYHFDHETLGK
1	5wpnA	Ferritin	Chaetopterus variopedatus (worm)	0.64	0.64	0.99	2.86		QTQPRQNYASDVEAGINKQINLELYASYVYQSMAWFFDRDDIALKGFHKFFKHQSEEEREHAEKLMQYQNKRGGRIVLQDIQKPERDEWGTGLEAMQVALALEKNVNQSLLDLHKVGAGHDDAHLCDFLEEHYLEEQVKSIKELSDYVTNLKRVGPGLGEYMFDKESLS-
2	6lpdA	Fer147	Phascolosoma esculenta (worm)	0.66	0.67	0.99	4.39		LSRPRQNYHTESESAVNKQINLELYASYVYQSMSRYFNRDDVALKGFHKYFKKASEEERQHAEKLMEYQSTRGGRIMLSDIKRPENDEWGTGLEAMETALNLEKNVNQSLLDLHKTAEKHVDAQMQDFIEENFLREQVESIKEISDHITNLKRVGPGLGEYMFDKNLSE-
3	6lpdA	Fer147	Phascolosoma esculenta (worm)	0.66	0.67	0.99	3.53		LSRPRQNYHTESESAVNKQINLELYASYVYQSMSRYFNRDDVALKGFHKYFKKASEEERQHAEKLMEYQSTRGGRIMLSDIKRPENDEWGTGLEAMETALNLEKNVNQSLLDLHKTAEKHVDAQMQDFIEENFLREQVESIKEISDHITNLKRVGPGLGEYMFDKNLSE-
4	1z6o	Ferritin	Trichoplusia ni (moth)	0.19	0.27	0.99	1.71		RCNAVYGSHGNVATELQAYAKLHLERSYDYLLSAAYFNNYQTNRAGFSKLFKKLSDEAWSKTIDIIKHVTKRGDKMNFDQHSTMKYTAENHELEALAKALDTQKELAERAFYIHREATRLHDPEIAQYLE-EFIEDHAEKIRTLAGHTSDLKKFDLSLALYVFDEYLQKT
5	1z6o	Ferritin	Trichoplusia ni (moth)	0.19	0.27	0.99	2		RCNAVYGSHGNVATELQAYAKLHLERSYDYLLSAAYFNNYQTNRAGFSKLFKKLSDEAWSKTIDIIKHVTKRGDKMNFDQHSTMKYTAENHELEALAKALDTQKELAERAFYIHREATRLHDPEIAQYLEE-FIEDHAEKIRTLAGHTSDLKKFILSLALYVFDEYLQKT
6	6lpdA	Fer147	Phascolosoma esculenta (worm)	0.66	0.67	0.99	3.02		LSRPRQNYHTESESAVNKQINLELYASYVYQSMSRYFNRDDVALKGFHKYFKKASEEERQHAEKLMEYQSTRGGRIMLSDIKRPENDEWGTGLEAMETALNLEKNVNQSLLDLHKTAEKHVDAQMQDFIEENFLREQVESIKEISDHITNLKRVGPGLGEYMFDKNLSE-
7	1z6o	Ferritin	Trichoplusia ni (moth)	0.19	0.27	0.98	2.9		--NAVYGSHGNVATELQAYAKLHLERSYDYLLSAAYFNNYQTNRAGFSKLFKKLSDEAWSKTIDIIKHVTKRGDKMNFDQHSTMKYTAENHELEALAKALDTQKELAERAFYIHREATRLHDPEIAQYLEEEFIEDHAEKIRTLAGHTSDLKKFILSLALYVFDEYLQK-
8	1lb3A	Ferritin light chain 1	Mus musculus	0.49	0.49	0.98	3.8		-SQIRQNYSTEVEAAVNRLVNLHLRASYTYLSLGFFFDRDDVALEGVGHFFRELAEEKREGAERLLEFQNDRGGRALFQDVQKPSQDEWGKTQEAMEAALAMEKNLNQALLDLHALGSARADPHLCDFLESHYLDKEVKLIKKMGNHLTNLRRVA-SLGEYLFERLTLK-
9	5wpnA	Ferritin	Chaetopterus variopedatus (worm)	0.64	0.64	0.99	2.68		QTQPRQNYASDVEAGINKQINLELYASYVYQSMAWFFDRDDIALKGFHKFFKHQSEEEREHAEKLMQYQNKRGGRIVLQDIQKPERDEWGTGLEAMQVALALEKNVNQSLLDLHKVGAGHDDAHLCDFLEEHYLEEQVKSIKELSDYVTNLKRVGPGLGEYMFDKESLS-
10	3a68A	Ferritin-4, chloroplastic	Glycine max (soybean)	0.5	0.51	1	2.33		ISLARQKYVDESESAVNEQINVEYNVSYVYHAMFAYFDRDNVALRGLAKFFKESSEEEREHAEKLMEYQNKRGGKVKLQSIVMPLSDFDHAALHAMELALSLEKLTNEKLLNLHSVATKNGDVQLADFVETEYLGEQVEAIKRISEYVAQLRRVGKGHGVWHFDQMLLHE
Quality of the model predicted by I-TASSER
	C-score=1.10
	Estimated TM-score = 0.86±0.07
	Estimated RMSD = 2.9±2.1Å
Top 10 Identified stuctural analogs to the model predicted by I-TASSER
#	PDB Hit	PDB Hit Name	PDB Hit Species (*=prokaryote)	TM-score	RMSD	IDEN	Cov
1	6lpdA	Fer147	Phascolosoma esculenta (worm)	0.988	0.38	0.663	0.994
2	1datA	Ferritin light chain	Equus caballus (horse)	0.986	0.6	0.482	1
3	5wpnA	Ferritin	Chaetopterus variopedatus (worm)	0.984	0.56	0.645	0.994
4	3ka3A	Ferritin, middle subunit	Lithobates catesbeianus (frog)	0.983	0.88	0.576	1
5	6a4uA	Ferritin	Penaeus japonicus (prawn)	0.981	0.42	0.613	0.988
6	2fg8A	Ferritin light chain	Homo sapiens	0.981	0.81	0.494	1
7	2cn7A	Ferritin heavy chain	Homo sapiens	0.98	0.64	0.568	0.994
8	3a68R	Ferritin-4, chloroplastic	Glycine max (soybean)	0.972	0.79	0.497	0.994
9	1r03A	Ferritin, mitochondrial	Homo sapiens	0.972	0.68	0.548	0.988
10	1rccA	Ferritin, lower subunit	Lithobates catesbeianus (frog)	0.971	0.7	0.506	0.988
Ligand binding sites predicted by COACH﻿
				C-score	Cluster	Lig
#	PDB Hit	PDB Hit Name	PDB Hit Species (*=prokaryote)		size	Name	Ligand Binding Site Residues
1	1nf6C	Bacterioferritin	*Desulfovibrio desulfuricans	0.54	220	FE-COPROPORPHYRIN III	20,27,28,31,35,52,59,60,62,63
2	2innA	Phenol Hydroxyalse-Reg. Prot. Compl.	*Pseudomonas stutzeri	0.36	213	FE(3+)	54,58,61,103,137,140
3	3gvyB	Bacterioferritin	*Rhodobacter sphaeroides	0.24	135	FE(3+)	23,58,61,137
4	4zl5B	Ferritin	Pseudo-nitzschia multiseries (diatom)	0.05	17	FE(3+)	57,61,136,140
5	5hqoA	Ferritin light chain	Equus caballus (horse)	0.04	16	PLL	35,38,45,48,52
EmF2									20 40 60 80 100 120 140 160
Top threading templates obtained by 10 programs and used by I-TASSER									| | | | | | | |
							Norm.	Sec.Str	CCCCCCCCCHHHHHHHHHHHHHHHHHHHHHHHHHHHHHHHCCCHHHHHHHHHHHHHHHHHHHHHHHHHHHHCCCCCCCCCCCCCCCCCCCCHHHHHHHHHHHHHHHHHHHHHHHHHHHHCCCHHHHHHHHHHHHHHHHHHHHHHHHHHHHHHHHCCCHHHHHHHHHHCCC
#	PDB Hit	PDB Hit Name	PDB Hit Species (*=prokaryote)	Iden1	Iden2	Cov	Z-score	Seq	MSTCRQRYDKENEAGVNKHINLELYSMYVYTSMASQFDRDDVDLKGFVDYFWKSASDKMDRASTLMTYQNLRGGRINLKDIKKPDRDEWGSAAEAMEAALDLEKTVNQGLLDLDRTAEEHLDPEMSHFIKRELLTDQVERMKIISGYVTNLQRVGPGHGEYHFDHETLGE
1	5wpnA	Ferritin	Chaetopterus variopedatus (worm)	0.54	0.54	0.99	2.87		QTQPRQNYASDVEAGINKQINLELYASYVYQSMAWFFDRDDIALKGFHKFFKHQSEEEREHAEKLMQYQNKRGGRIVLQDIQKPERDEWGTGLEAMQVALALEKNVNQSLLDLHKVGAGHDDAHLCDFLEEHYLEEQVKSIKELSDYVTNLKRVGPGLGEYMFDKESLS-
2	6lpdA	Fer147	Phascolosoma esculenta (worm)	0.57	0.57	0.98	4.3		LSRPRQNYHTESESAVNKQINLELYASYVYQSMSRYFNRDDVALKGFHKYFKKASEEERQHAEKLMEYQSTRGGRIMLSDIKRPENDEWGTGLEAMETALNLEKNVNQSLLDLHKTAEKHVDAQMQDFIEENFLREQVESIKEISDHITNLKRVGPGLGEYMFDKNL---
3	5wpnA	Ferritin	Chaetopterus variopedatus (worm)	0.54	0.54	0.99	3.31		QTQPRQNYASDVEAGINKQINLELYASYVYQSMAWFFDRDDIALKGFHKFFKHQSEEEREHAEKLMQYQNKRGGRIVLQDIQKPERDEWGTGLEAMQVALALEKNVNQSLLDLHKVGAGHDDAHLCDFLEEHYLEEQVKSIKELSDYVTNLKRVGPGLGEYMFDKESLS-
4	5wpn	Ferritin	Chaetopterus variopedatus (worm)	0.54	0.54	0.99	1.75		QTQPRQNYASDVEAGINKQINLELYASYVYQSMAWFFDRDDIALKGFHKFFKHQSEEEREHAEKLMQYQNKRGGRIVLQDIQKPERDEWGTGLEAMQVALALEKNVNQSLLDLHKVGAGHDDAHLCDFLEEHYLEEQVKSIKELSDYVTNLKRVGPGLGEYMFDKESLS-
5	1z6o	Ferritin	Trichoplusia ni (moth)	0.18	0.25	0.99	2		LPRAVYGSHGNVATELQAYAKLHLERSYDYLLSAAYFNNYQTNRAGFSKLFKKLSDEAWSKTIDIIKHVTKRGDKMNFDQHSTMKYTAENHELEALAKALDTQKELAERAFYIHREATRLHDPEIAQYLEE-FIEDHAEKIRTLAGHTSDLKKFILSLALYVFDEYLQKT
6	6lpdA	Fer147	Phascolosoma esculenta (worm)	0.56	0.57	0.99	2.99		LSRPRQNYHTESESAVNKQINLELYASYVYQSMSRYFNRDDVALKGFHKYFKKASEEERQHAEKLMEYQSTRGGRIMLSDIKRPENDEWGTGLEAMETALNLEKNVNQSLLDLHKTAEKHVDAQMQDFIEENFLREQVESIKEISDHITNLKRVGPGLGEYMFDKNLSE-
7	1z6o	Ferritin	Trichoplusia ni (moth)	0.19	0.25	0.98	2.98		--NAVYGSHGNVATELQAYAKLHLERSYDYLLSAAYFNNYQTNRAGFSKLFKKLSDEAWSKTIDIIKHVTKRGDKMNFDQHSTMKYTAENHELEALAKALDTQKELAERAFYIHREATRLHDPEIAQYLEEEFIEDHAEKIRTLAGHTSDLKKFILSLALYVFDEYLQK-
8	1lb3A	Ferritin light chain 1	Mus musculus	0.44	0.43	0.98	3.29		-SQIRQNYSTEVEAAVNRLVNLHLRASYTYLSLGFFFDRDDVALEGVGHFFRELAEEKREGAERLLEFQNDRGGRALFQDVQKPSQDEWGKTQEAMEAALAMEKNLNQALLDLHALGSARADPHLCDFLESHYLDKEVKLIKKMGNHLTNLRRVA-SLGEYLFERLTLK-
9	5wpnA	Ferritin	Chaetopterus variopedatus (worm)	0.54	0.54	0.99	2.58		QTQPRQNYASDVEAGINKQINLELYASYVYQSMAWFFDRDDIALKGFHKFFKHQSEEEREHAEKLMQYQNKRGGRIVLQDIQKPERDEWGTGLEAMQVALALEKNVNQSLLDLHKVGAGHDDAHLCDFLEEHYLEEQVKSIKELSDYVTNLKRVGPGLGEYMFDKESLS-
10	3a68A	Ferritin-4, chloroplastic	Glycine max (soybean)	0.44	0.45	1	2.29		ISLARQKYVDESESAVNEQINVEYNVSYVYHAMFAYFDRDNVALRGLAKFFKESSEEEREHAEKLMEYQNKRGGKVKLQSIVMPLSDFDHAALHAMELALSLEKLTNEKLLNLHSVATKNGDVQLADFVETEYLGEQVEAIKRISEYVAQLRRVGKGHGVWHFDQMLLHE
Quality of the model predicted by I-TASSER
	C-score=1.25
	Estimated TM-score = 0.89±0.07
	Estimated RMSD = 2.6±1.9Å
Top 10 Identified stuctural analogs to the model predicted by I-TASSER
#	PDB Hit	PDB Hit Name	PDB Hit Species (*=prokaryote)	TM-score	RMSD	IDEN	Cov
1	5wpnA	Ferritin	Chaetopterus variopedatus (worm)	0.99	0.34	0.538	0.994
2	1datA	Ferritin light chain	Equus caballus (horse)	0.989	0.53	0.418	1
3	3ka3A	Ferritin, middle subunit	Lithobates catesbeianus (frog)	0.986	0.69	0.494	1
4	2cn7A	Ferritin heavy chain	Homo sapiens	0.986	0.46	0.485	0.994
5	6lpdA	Fer147	Phascolosoma esculenta (worm)	0.985	0.51	0.562	0.994
6	2fg8A	Ferritin light chain	Homo sapiens	0.984	0.71	0.424	1
7	6a4uA	Ferritin	Penaeus japonicus (prawn)	0.979	0.5	0.494	0.988
8	1rccA	Ferritin, lower subunit	Lithobates catesbeianus (frog)	0.978	0.51	0.429	0.988
9	1r03A	Ferritin, mitochondrial	Homo sapiens	0.977	0.54	0.476	0.988
10	1h96A	Ferritin light chain 1	Mus musculus	0.974	0.46	0.437	0.982
Ligand binding sites predicted by COACH﻿
				C-score	Cluster	Lig
#	PDB Hit	PDB Hit Name	PDB Hit Species (*=prokaryote)		size	Name	Ligand Binding Site Residues
1	1nf6O	Bacterioferritin	*Desulfovibrio desulfuricans	0.6	220	FE-COPROPORPHYRIN III	20,27,28,31,35,52,56,59,60,63
2	3u52A	Phenol Hydroxylase	*Pseudomonas stutzeri	0.27	135	FE(3+)	54,58,103,137,140
3	3a68K	Ferritin-4, chloroplastic	Glycine max (soybean)	0.17	93	CA	23,58,61,106,137
4	5hqoA	Ferritin light chain	Equus caballus (horse)	0.05	17	PLL	35,38,45,48,52
5	3r2sA	Bacterioferritin	*Pseudomonas aeruginosa	0.04	18	FE(3+)	54,57,136,140
AqF1a									20 40 60 80 100 120 140 160
Top threading templates obtained by 10 programs and used by I-TASSER									| | | | | | | |
							Norm.	Sec.Str	CCCCCCCCCCCCCCCCCCCCCCHHHHHHHHHHHHHHHHHHHHHHHHHHHHHHHCCCHHHHHHHHHHHHHHHHHHHHHHHHHHHHCCCCSSSCCCCCCCCCHHHHHHHHHHHHHHHHHHHHHHHHHHHHHHHHCCCHHHHHHHHHHHHHHHHHHHHHHHHHHHHHHHHCCCCHHHHHHHHHHCCC
#	PDB Hit	PDB Hit Name	PDB Hit Species (*=prokaryote)	Iden1	Iden2	Cov	Z-score	Seq	MATPGKGYNYVNLDDLVRQNYTAESEAGVNKQINMELSAMYTYLSMSYYFDRADVALPNFAAYFKKAAHEEFEHAEKFMEFQNKRGGKIILSDIKKPEKDEWGVGIDAMLTALALERKVNQSLLDLHAISDKGNDYHMSDFIEGNFLHEQVDAIKELTGHITNLKRVGETGLGEYQFDKESLSS
1	6a4uA	Ferritin	Penaeus japonicus (prawn)	0.56	0.52	0.92	2.75		-------------ASQVRQNYHEDCEASINKQINMELYASYVYLSMAYYFERDDVALPGFAKFFKESSDEEREHAQTFMKYQNKRGGRIVLQQIAAPSMREWGTGLEALQAALDLEKQVNQSLLELHSTASGNNDPHLTKLLEDEYLEEQVDSIKKIGDMITKLKRAGPTGLGEYMFDKEL-N-
2	6a4uA	Ferritin	Penaeus japonicus (prawn)	0.57	0.52	0.91	4.06		-------------ASQVRQNYHEDCEASINKQINMELYASYVYLSMAYYFERDDVALPGFAKFFKESSDEEREHAQTFMKYQNKRGGRIVLQQIAAPSMREWGTGLEALQAALDLEKQVNQSLLELHSTASGNNDPHLTKLLEDEYLEEQVDSIKKIGDMITKLKRAGPTGLGEYMFDKEL---
3	3ka3A	Ferritin, middle subunit	Lithobates catesbeianus (frog)	0.57	0.53	0.93	3.31		-------------VSQVRQNYHSDCEAAVNRMLNLELYASYTYSSMYAFFDRDDVALHNVAEFFKEHSHEEREHAEKFMKYQNKRGGRVVLQDIKKPERDEWGNTLEAMQAALQLEKTVNQALLDLHKLATDKVDPHLCDFLESEYLEEQVKDIKRIGDFITNLKRLGENGMGEYLFDKHSVKE
4	1z6o	Ferritin	Trichoplusia ni (moth)	0.18	0.26	0.99	1.82		LDCGSNSLALPRCN--AVYGSHGNVATELQAYAKLHLERSYDYLLSAAYFNNYQTNRAGFSKLFKKLSDEAWSKTIDIIKHVTKRGDKMNFDQHSTMKYTAENHELEALAKALDTQKELAERAFYIHREATRLHDPEIAQYLEEEFIEDHAEKIRTLAGHTSDLKKFIDLSLALYVFDEYLQKT
5	1z6o	Ferritin	Trichoplusia ni (moth)	0.18	0.26	0.99	2.05		DCGI-TSNSLALPRCNAVYGSHGNVATELQAYAKLHLERSYDYLLSAAYFNNYQTNRAGFSKLFKKLSDEAWSKTIDIIKHVTKRGDKMNFDQHSTMKYTAENHELEALAKALDTQKELAERAFYIHREATRLHDPEIAQYLEE-FIEDHAEKIRTLAGHTSDLKKFIDLSLALYVFDEYLQKT
6	6lpdA	Fer147	Phascolosoma esculenta (worm)	0.64	0.6	0.92	2.74		-------------LSRPRQNYHTESESAVNKQINLELYASYVYQSMSRYFNRDDVALKGFHKYFKKASEEERQHAEKLMEYQSTRGGRIMLSDIKRPENDEWGTGLEAMETALNLEKNVNQSLLDLHKTAEKHVDAQMQDFIEENFLREQVESIKEISDHITNLKRVG-PGLGEYMFDKNLSE-
7	1z6o	Ferritin	Trichoplusia ni (moth)	0.19	0.26	0.92	2.99		-------------RCNAVYGSHGNVATELQAYAKLHLERSYDYLLSAAYFNNYQTNRAGFSKLFKKLSDEAWSKTIDIIKHVTKRGDKMNFDQHSTMKYTAENHELEALAKALDTQKELAERAFYIHREATRLHDPEIAQYLEEEFIEDHAEKIRTLAGHTSDLKKFIDLSLALYVFDEYLQK-
8	1r03A	Ferritin, mitochondrial	Homo sapiens	0.56	0.53	0.91	3.48		--------------SRVRQNFHPDSEAAINRQINLELYASYVYLSMAYYFSRDDVALNNFSRYFLHQSREETEHAEKLMRLQNQRGGRIRLQDIKKPEQDDWESGLHAMECALLLEKNVNQSLLELHALASDKGDPHLCDFLETYYLNEQVKSIKELGDHVHNLVKMGDAGLAEYLFDTHTL--
9	2cn7A	Ferritin heavy chain	Homo sapiens	0.58	0.54	0.92	2.51		-------------TSQVRQNYHQDSEAAINRQINLDLYASYVYLSMSYYFDRDDVALKNFAKYFLHQSHEEREHAEKLMKLQNQRGGRIFLQDIQKPDCDDWESGLNAMECALHLDKNVNQSLLELHKLATDKNDPHLCDFIETHYLNEQVKAIKELGDHVTNLRKMGASGLAEYLFDKHTLG-
10	3a68A	Ferritin-4, chloroplastic	Glycine max (soybean)	0.43	0.45	0.99	2.35		IKKELDLVPTVPQASLARQKYVDESESAVNEQINVEYNVSYVYHAMFAYFDRDNVALRGLAKFFKESSEEEREHAEKLMEYQNKRGGKVKLQSIVMPLSDFDHDALHAMELALSLEKLTNEKLLNLHSVATKNGDVQLADFVETEYLGEQVEAIKRISEYVAQLRRVGK-GHGVWHFDQMLLHE
Quality of the model predicted by I-TASSER
	C-score=0.41 (Read more about C-score)
	Estimated TM-score = 0.77±0.10
	Estimated RMSD = 4.3±2.9Å
Top 10 Identified stuctural analogs to the model predicted by I-TASSER
#	PDB Hit	PDB Hit Name	PDB Hit Species (*=prokaryote)	TM-score	RMSDa	IDENa	Cov
1	6lpdA	Fer147	Phascolosoma esculenta (worm)	0.914	0.53	0.635	0.924
2	1datA	Ferritin light chain	Equus caballus (horse)	0.914	0.73	0.456	0.929
3	3ka3A	Ferritin, middle subunit	Lithobates catesbeianus (frog)	0.913	0.91	0.561	0.929
4	6a4uA	Ferritin	Penaeus japonicus (prawn)	0.912	0.42	0.562	0.918
5	3a68R	Ferritin-4, chloroplastic	Glycine max (soybean)	0.911	1.33	0.425	0.946
6	2cn7A	Ferritin heavy chain	Homo sapiens	0.911	0.64	0.582	0.924
7	2fg8A	Ferritin light chain	Homo sapiens	0.908	0.95	0.48	0.929
8	5wpnA	Ferritin	Chaetopterus variopedatus (worm)	0.907	0.61	0.604	0.918
9	3vnxA	Ferritin	Ulva pertusa (green alga)	0.906	1.73	0.401	0.957
10	1r03A	Ferritin, mitochondrial	Homo sapiens	0.904	0.68	0.556	0.918
Ligand binding sites predicted by COACH﻿
				C-score	Cluster	Lig
#	PDB Hit	PDB Hit Name	PDB Hit Species (*=prokaryote)		size	Name	Ligand Binding Site Residues
1	1nf6C	Bacterioferritin	*Desulfovibrio desulfuricans	0.51	213	FE-COPROPORPHYRIN III	33,40,41,44,48,65,72,73,75,76
2	3u52A	Phenol Hydroxylase	*Pseudomonas stutzeri	0.37	215	FE(3+)	67,71,116,150,153
3	1b71A	Rubrerythrin	*Desulfovibrio vulgaris	0.26	142	ZN	36,71,74,150
4	2v8tA	Mn catalase	*Thermus thermophilus HB27	0.05	15	CL	71,74,149,150,153
5	5hqoA	Ferritin light chain	Equus caballus (horse)	0.04	17	PLL	48,51,58,61,65

## Sheet: 3D_SWISSMODEL
HdF1a
Template search results
Template	Seq Identity	Oligo-state	QSQE	Found by	Method	Resolution	Seq Similarity	Coverage	Description
3ajo.1.A	55.95	homo-24-mer	0.92	HHblits	X-ray	1.52Å	0.48	0.99	Ferritin heavy chain	Homo sapiens
2chi.1.A	54.76	homo-24-mer	0.92	HHblits	X-ray	1.60Å	0.47	0.99	Ferritin heavy chain	Homo sapiens
3ajp.1.A	55.36	homo-24-mer	0.91	HHblits	X-ray	1.90Å	0.47	0.99	Ferritin heavy chain	Homo sapiens
6ljg.1.A	63.31	homo-24-mer	0.87	HHblits	X-ray	1.80Å	0.51	1	Ferritin	Crassostrea gigas (oyster)
5jkl.1.A	54.76	homo-24-mer	0.91	HHblits	X-ray	1.80Å	0.47	0.99	Ferritin heavy chain	Homo sapiens
6a4u.1.A	55.95	homo-24-mer	0.9	HHblits	X-ray	1.16Å	0.47	0.99	Ferritin	Penaeus japonicus (prawn)
6jps.1.A	55.36	homo-24-mer	0.9	HHblits	X-ray	3.50Å	0.47	0.99	Ferritin heavy chain	Homo sapiens
6ljg.1.A	63.69	homo-24-mer	0.87	BLAST	X-ray	1.80Å	0.51	0.99	Ferritin	Crassostrea gigas (oyster)
7a4m.1.A	55.09	homo-24-mer	0.9	HHblits	EM	1.22Å	0.47	0.99	Ferritin heavy chain	Mus musculus
6lp5.1.A	61.31	homo-24-mer	0.88	HHblits	X-ray	1.98Å	0.5	0.99	Ferritin	Sinonovacula constricta (clam)
5jkl.1.A	55.76	homo-24-mer	0.91	BLAST	X-ray	1.80Å	0.48	0.98	Ferritin heavy chain	Homo sapiens
6a4u.1.C	55.95	homo-24-mer	0.9	HHblits	X-ray	1.16Å	0.47	0.99	Ferritin	Penaeus japonicus (prawn)
6lk9.1.A	57.83	homo-24-mer	0.9	HHblits	X-ray	2.10Å	0.48	0.98	Coho salmon ferritin	Oncorhynchus kisutch (fish)
6lij.1.A	63.69	homo-24-mer	0.86	HHblits	X-ray	2.10Å	0.51	0.99	Ferritin	Crassostrea gigas (oyster)
5wpn.1.A	58.68	homo-24-mer	0.88	HHblits	X-ray	1.57Å	0.49	0.99	Ferritin	Chaetopterus variopedatus (worm)
6i9p.1.A	57.14	homo-24-mer	0.89	HHblits	X-ray	1.25Å	0.48	0.99	Ferritin, middle subunit	Lithobates catesbeianus (frog)
2clu.1.A	54.76	homo-24-mer	0.88	HHblits	X-ray	2.10Å	0.47	0.99	Ferritin heavy chain	Homo sapiens
6lbd.1.A	55.03	homo-24-mer	0.88	HHblits	X-ray	1.39Å	0.47	1	Ferritin	Penaeus japonicus (prawn)
3wnw.1.A	55.09	homo-24-mer	0.88	HHblits	X-ray	2.24Å	0.47	0.99	Ferritin heavy chain	Mus musculus
7emk.1.A	59.52	homo-24-mer	0.85	HHblits	X-ray	2.30Å	0.48	0.99	Ferritin	Dendrorhynchus zhejiangensis (worm)
6lbc.1.A	55.62	homo-24-mer	0.87	HHblits	X-ray	1.80Å	0.47	1	Ferritin	Penaeus japonicus (prawn)
6lij.1.A	64.46	homo-24-mer	0.85	BLAST	X-ray	2.10Å	0.51	0.98	Ferritin	Crassostrea gigas (oyster)
4oyn.1.C	55.95	homo-24-mer	0.87	HHblits	X-ray	1.43Å	0.48	0.99	Ferritin heavy chain	Homo sapiens
6lbd.1.A	55.36	homo-24-mer	0.88	BLAST	X-ray	1.39Å	0.47	0.99	Ferritin	Penaeus japonicus (prawn)
5wpn.1.A	59.39	homo-24-mer	0.86	BLAST	X-ray	1.57Å	0.49	0.98	Ferritin	Chaetopterus variopedatus (worm)
6lru.1.A	55.62	homo-24-mer	0.86	HHblits	X-ray	2.40Å	0.47	1	Ferritin	Penaeus japonicus (prawn)
1mfr.1.A	56.8	homo-24-mer	0.86	HHblits	X-ray	2.80Å	0.48	1	Ferritin, middle subunit	Lithobates catesbeianus (frog)
6lp5.1.A	63.19	homo-24-mer	0.87	BLAST	X-ray	1.98Å	0.51	0.96	Ferritin	Sinonovacula constricta (clam)
4lpn.1.A	56.55	homo-24-mer	0.86	HHblits	X-ray	1.66Å	0.48	0.99	Ferritin, middle subunit	Lithobates catesbeianus (frog)
3ka8.1.A	57.14	homo-24-mer	0.86	HHblits	X-ray	1.35Å	0.48	0.99	Ferritin, middle subunit	Lithobates catesbeianus (frog)
6lbc.1.A	55.95	homo-24-mer	0.86	BLAST	X-ray	1.80Å	0.48	0.99	Ferritin	Penaeus japonicus (prawn)
7emk.1.A	60.24	homo-24-mer	0.85	BLAST	X-ray	2.30Å	0.49	0.98	Ferritin	Dendrorhynchus zhejiangensis (worm)
1fha.1.A	55.36	homo-24-mer	0.87	HHblits	X-ray	2.40Å	0.47	0.99	Ferritin heavy chain	Homo sapiens
6lru.1.A	55.95	homo-24-mer	0.86	BLAST	X-ray	2.40Å	0.48	0.99	Ferritin	Penaeus japonicus (prawn)
3ka9.1.A	56.55	homo-24-mer	0.84	HHblits	X-ray	1.45Å	0.48	0.99	Ferritin, middle subunit	Lithobates catesbeianus (frog)
6s61.1.A	55.09	homo-24-mer	0.84	HHblits	EM	NA	0.47	0.99	Ferritin heavy chain	Mus musculus
4p18.1.A	56.55	homo-24-mer	0.84	HHblits	X-ray	1.91Å	0.48	0.99	Ferritin, middle subunit	Lithobates catesbeianus (frog)
4mjy.1.A	57.14	homo-24-mer	0.84	HHblits	X-ray	1.40Å	0.48	0.99	Ferritin, middle subunit	Lithobates catesbeianus (frog)
6lpe.1.A	59.52	homo-24-mer	0.82	HHblits	X-ray	1.99Å	0.49	0.99	Ferritin	Phascolosoma esculenta
3ka6.1.A	56.55	homo-24-mer	0.84	HHblits	X-ray	1.40Å	0.48	0.99	Ferritin, middle subunit	Lithobates catesbeianus (frog)
6lpd.1.A	57.14	homo-24-mer	0.82	HHblits	X-ray	1.65Å	0.48	0.99	Fer147	Phascolosoma esculenta (worm)
6lpe.1.A	60.61	homo-24-mer	0.81	BLAST	X-ray	1.99Å	0.49	0.98	Ferritin	Phascolosoma esculenta
6kzy.1.A	58.93	homo-24-mer	0.8	HHblits	X-ray	2.30Å	0.48	0.99	Ferritin	Tegillarca granosa (clam)
5oba.1.A	55.09	homo-24-mer	0.81	HHblits	X-ray	2.85Å	0.47	0.99	Ferritin heavy chain	Mus musculus
6kzy.1.A	60	homo-24-mer	0.78	BLAST	X-ray	2.30Å	0.49	0.98	Ferritin	Tegillarca granosa (clam)
6v21.1.A	55.09	homo-24-mer	0.78	HHblits	EM	NA	0.47	0.99	Ferritin heavy chain	Mus musculus
6m52.1.A	55.95	homo-24-mer	0.81	HHblits	EM	NA	0.48	0.99	Ferritin heavy chain	Homo sapiens
6lpd.1.A	57.49	homo-24-mer	-	BLAST	X-ray	1.65Å	0.48	0.99	Fer147	Phascolosoma esculenta (worm)
1bg7.1.A	60.12	homo-24-mer	0.81	HHblits	X-ray	1.85Å	0.48	0.99	Ferritin, higher subunit	Lithobates catesbeianus (frog)
1bg7.1.A	60.84	homo-24-mer	0.81	BLAST	X-ray	1.85Å	0.49	0.98	Ferritin, higher subunit	Lithobates catesbeianus (frog)
Model 1		Ferritin	Sinonovacula constricta (clam)
Built with	Oligo-State	GMQE	QMEANDisCo Global	Template	Seq Identity	Oligo-state	QSQE	Found by	Method	Resolution	Seq Similarity	Range	Coverage
ProMod3 3.2.0	homo-24-mer (matching prediction)	0.9	0.85 ± 0.05	6lp5.1.A	61.31	homo-24-mer	0.88	HHblits	X-ray	1.98Å	0.5	1 - 168	0.99
										Included ligands and predicted interactions with chain A
										Ligand	Description
﻿				﻿						48 x FE	FE (III) ION
FE.2:	3 residues within 4Å:			FE.3:	5 residues within 4Å:
	Chain A: E.24, E.59, H.62				Chain A: E.59, H.62, V.107, Q.138,
	3 PLIP interactions:				Ligand: FE.2
	3 interactions with chain A				No protein-ligand interaction detected (PLIP)
	Metal complexes: A:E.24, A:E.59, A:H.62
Model 2		Ferritin	Dendrorhynchus zhejiangensis (worm)
Built with	Oligo-State	GMQE	QMEANDisCo Global	Template	Seq Identity	Oligo-state	QSQE	Found by	Method	Resolution	Seq Similarity	Range	Coverage
ProMod3 3.2.0	homo-24-mer (matching prediction)	0.89	0.85 ± 0.05	7emk.1.A	59.52	homo-24-mer	0.85	HHblits	X-ray	2.30Å	0.48	3 - 169	0.99
										Included ligands and predicted interactions with chain A
										Ligand	Description
﻿										64 x FE	FE (III) ION
FE.4:	4 residues within 4Å:			FE.5:	6 residues within 4Å:
	Chain A: E.24, E.59, H.62, Q.138				Chain A: D.128, E.131,
	3 PLIP interactions:				Chain H: D.128, E.131,
	3 interactions with chain A				Chain K: D.128, E.131
	Metal complexes: A:E.24, A:E.59, A:H.62				3 PLIP interactions:
					1 interactions with chain A, 1 interactions with chain K, 1 interactions with chain H
					Metal complexes: A:E.131, K:E.131, H:E.131
Model 3		Fer147	Phascolosoma esculenta (worm)
Built with	Oligo-State	GMQE	QMEANDisCo Global	Template	Seq Identity	Oligo-state	QSQE	Found by	Method	Resolution	Seq Similarity	Range	Coverage
ProMod3 3.2.0	homo-24-mer (matching prediction)	0.89	0.84 ± 0.05	6lpd.1.A	57.14	homo-24-mer	0.82	HHblits	X-ray	1.65Å	0.48	1 - 168	0.99
										Included ligands and predicted interactions with chain A
										Ligand	Description
﻿										4 x FE	FE (III) ION
FE2.1:	4 residues within 4Å:			FE.27:	3 residues within 4Å:					36 x FE2	FE (II) ION
	Chain A: E.24, E.59, H.62, V.107				Chain A: E.131,
	2 PLIP interactions:				Chain L: E.131,
	2 interactions with chain A				Chain V: E.131
	Metal complexes: A:E.59, A:E.59				No protein-ligand interaction detected (PLIP)
HdF2
Template search results
Template	Seq Identity	Oligo-state	QSQE	Found by	Method	Resolution	Seq Similarity	Coverage	Description
3ajo.1.A	41.57	homo-24-mer	0.84	HHblits	X-ray	1.52Å	0.4	0.99	Ferritin heavy chain	Homo sapiens
5jkl.1.A	40.61	homo-24-mer	0.85	HHblits	X-ray	1.80Å	0.4	0.99	Ferritin heavy chain	Homo sapiens
3ajq.1.A	41.57	homo-24-mer	0.84	HHblits	X-ray	1.58Å	0.4	0.99	Ferritin heavy chain	Homo sapiens
5jkl.2.A	41.57	homo-24-mer	0.83	HHblits	X-ray	1.80Å	0.41	0.99	Ferritin heavy chain	Homo sapiens
6ljg.1.A	42.77	homo-24-mer	0.81	HHblits	X-ray	1.80Å	0.41	0.99	Ferritin	Crassostrea gigas (oyster)
7a4m.1.A	41.82	homo-24-mer	0.82	HHblits	EM	1.22Å	0.4	0.99	Ferritin heavy chain	Mus musculus
6lp5.1.A	45.51	homo-24-mer	0.81	HHblits	X-ray	1.98Å	0.42	1	Ferritin	Sinonovacula constricta (clam)
3wnw.1.A	41.82	homo-24-mer	0.82	HHblits	X-ray	2.24Å	0.4	0.99	Ferritin heavy chain	Mus musculus
4oyn.1.C	41.57	homo-24-mer	0.81	HHblits	X-ray	1.43Å	0.4	0.99	Ferritin heavy chain	Homo sapiens
6lij.1.A	43.03	homo-24-mer	0.81	HHblits	X-ray	2.10Å	0.41	0.99	Ferritin	Crassostrea gigas (oyster)
6b8f.1.C	42.42	homo-24-mer	0.81	HHblits	X-ray	1.06Å	0.41	0.99	Ferritin heavy chain	Homo sapiens
6lp5.1.A	46.34	homo-24-mer	0.8	BLAST	X-ray	1.98Å	0.42	0.98	Ferritin	Sinonovacula constricta (clam)
6ljg.1.A	44.1	homo-24-mer	0.81	BLAST	X-ray	1.80Å	0.41	0.96	Ferritin	Crassostrea gigas (oyster)
5cmr.1.A	41.57	homo-24-mer	0.79	HHblits	X-ray	3.79Å	0.4	0.99	Ferritin heavy chain	Homo sapiens
6a4u.1.C	36.97	homo-24-mer	0.81	HHblits	X-ray	1.16Å	0.39	0.99	Ferritin	Penaeus japonicus (prawn)
6a4u.1.A	36.97	homo-24-mer	0.81	HHblits	X-ray	1.16Å	0.39	0.99	Ferritin	Penaeus japonicus (prawn)
6s61.1.A	41.57	homo-24-mer	0.8	HHblits	EM	NA	0.4	0.99	Ferritin heavy chain	Mus musculus
3es3.1.A	40.96	homo-24-mer	0.8	HHblits	X-ray	2.80Å	0.4	0.99	Ferritin heavy chain	Homo sapiens
5wpn.1.A	38.18	homo-24-mer	0.79	HHblits	X-ray	1.57Å	0.39	0.99	Ferritin	Chaetopterus variopedatus (worm)
6lbd.1.A	36.75	homo-24-mer	0.81	HHblits	X-ray	1.39Å	0.39	0.99	Ferritin	Penaeus japonicus (prawn)
6lij.1.A	44.1	homo-24-mer	0.8	BLAST	X-ray	2.10Å	0.41	0.96	Ferritin	Crassostrea gigas (oyster)
1r03.1.A	39.16	homo-24-mer	0.8	HHblits	X-ray	1.70Å	0.39	0.99	Ferritin, mitochondrial	Homo sapiens
2z6m.1.A	40.96	homo-24-mer	0.79	HHblits	X-ray	2.72Å	0.4	0.99	Ferritin heavy chain	Homo sapiens
3erz.1.A	40.96	homo-24-mer	0.79	HHblits	X-ray	3.06Å	0.4	0.99	Ferritin heavy chain	Homo sapiens
6lbc.1.A	36.75	homo-24-mer	0.8	HHblits	X-ray	1.80Å	0.39	0.99	Ferritin	Penaeus japonicus (prawn)
6lru.1.A	36.75	homo-24-mer	0.79	HHblits	X-ray	2.40Å	0.39	0.99	Ferritin	Penaeus japonicus (prawn)
6kh0.1.A	36.97	homo-24-mer	0.79	HHblits	X-ray	2.00Å	0.39	0.99	Ferritin	Penaeus japonicus (prawn)
6lpd.1.A	41.92	homo-24-mer	0.77	HHblits	X-ray	1.65Å	0.4	1	Fer147	Phascolosoma esculenta (worm)
5up8.1.G	41.57	homo-24-mer	0.77	HHblits	X-ray	2.63Å	0.4	0.99	Ferritin heavy chain	Homo sapiens
5z8j.1.A	39.16	homo-24-mer	0.78	HHblits	X-ray	2.30Å	0.38	0.99	Ferritin, mitochondrial	Homo sapiens
5z8u.1.A	39.76	homo-24-mer	0.77	HHblits	X-ray	1.90Å	0.39	0.99	Ferritin, mitochondrial	Homo sapiens
6lpe.1.A	41.32	homo-24-mer	0.75	HHblits	X-ray	1.99Å	0.4	1	Ferritin	Phascolosoma esculenta
5z8s.1.A	39.16	homo-24-mer	0.76	HHblits	X-ray	1.97Å	0.38	0.99	Ferritin, mitochondrial	Homo sapiens
6lpd.1.A	42.94	homo-24-mer	0.76	BLAST	X-ray	1.65Å	0.41	0.98	Fer147	Phascolosoma esculenta (worm)
5oba.1.A	41.57	homo-24-mer	0.75	HHblits	X-ray	2.85Å	0.4	0.99	Ferritin heavy chain	Mus musculus
6kzy.1.A	42.77	homo-24-mer	0.74	HHblits	X-ray	2.30Å	0.4	0.99	Ferritin	Tegillarca granosa (clam)
6z3d.1.A	36.14	homo-24-mer	0.76	HHblits	X-ray	1.70Å	0.39	0.99	#N/A	#N/A
1lb3.1.C	36.36	homo-24-mer	0.76	HHblits	X-ray	1.21Å	0.39	0.99	Ferritin light chain 1	Mus musculus
1rci.1.A	33.73	homo-24-mer	0.76	HHblits	X-ray	2.00Å	0.38	0.99	Ferritin, lower subunit	Lithobates catesbeianus (frog)
6lpe.1.A	42.33	homo-24-mer	0.74	BLAST	X-ray	1.99Å	0.41	0.98	Ferritin	Phascolosoma esculenta
5yi5.1.A	41.57	homo-24-mer	0.77	HHblits	EM	NA	0.4	0.99	Ferritin heavy chain	Homo sapiens
6kzy.1.A	43.56	homo-24-mer	0.73	BLAST	X-ray	2.30Å	0.4	0.98	Ferritin	Tegillarca granosa (clam)
4dyy.1.A	40.24	homo-24-mer	0.73	HHblits	X-ray	1.90Å	0.4	0.98	Ferritin heavy chain	Homo sapiens
6v21.1.A	41.82	homo-24-mer	0.71	HHblits	EM	NA	0.4	0.99	Ferritin heavy chain	Mus musculus
6wx6.1.A	33.13	homo-24-mer	0.73	HHblits	EM	NA	0.38	0.99	Ferritin light chain	Homo sapiens
6zh5.1.H	36.14	homo-24-mer	0.73	HHblits	EM	NA	0.39	0.99	#N/A	#N/A
4dz0.1.A	40	homo-24-mer	0.7	HHblits	X-ray	2.50Å	0.39	0.99	Ferritin heavy chain	Homo sapiens
5lg8.1.A	33.13	homo-24-mer	0.72	HHblits	X-ray	1.98Å	0.38	0.99	Ferritin light chain	Homo sapiens
2za6.1.A	33.73	homo-24-mer	0.7	HHblits	X-ray	1.75Å	0.38	0.99	Ferritin light chain	Equus caballus (horse)
6pxm.1.A	33.73	homo-24-mer	0.7	HHblits	EM	NA	0.38	0.99	Ferritin light chain	Equus caballus (horse)
Model 1		Ferritin	Sinonovacula constricta (clam)
Built with	Oligo-State	GMQE	QMEANDisCo Global	Template	Seq Identity	Oligo-state	QSQE	Found by	Method	Resolution	Seq Similarity	Range	Coverage
ProMod3 3.2.0	homo-24-mer (matching prediction)	0.82	0.77 ± 0.05	6lp5.1.A	45.51	homo-24-mer	0.81	HHblits	X-ray	1.98Å	0.42	2 - 167	1
										Ligand	Description
										8 x FE2	FE (II) ION
FE2.1:	3 residues within 4Å:
	Chain A: D.129,
	Chain N: D.129,
	Chain O: D.129
	No protein-ligand interaction detected (PLIP)
Model 2		Fer147	Phascolosoma esculenta (worm)
Built with	Oligo-State	GMQE	QMEANDisCo Global	Template	Seq Identity	Oligo-state	QSQE	Found by	Method	Resolution	Seq Similarity	Range	Coverage
ProMod3 3.2.0	homo-24-mer (matching prediction)	0.81	0.77 ± 0.05	6lpd.1.A	41.92	homo-24-mer	0.77	HHblits	X-ray	1.65Å	0.4	2 - 167	1
										Included ligands and predicted interactions with chain A
										None
HpF1
Template search results
Template	Seq Identity	Oligo-state	QSQE	Found by	Method	Resolution	Seq Similarity	Coverage	Description
7emk.1.A	60.36	homo-24-mer	0.85	HHblits	X-ray	2.30Å	0.48	0.99	Ferritin	Dendrorhynchus zhejiangensis (worm)
6lbd.1.A	55.03	homo-24-mer	0.87	HHblits	X-ray	1.39Å	0.46	0.99	Ferritin	Penaeus japonicus (prawn)
3ajo.1.A	52.35	homo-24-mer	0.87	HHblits	X-ray	1.52Å	0.45	1	Ferritin heavy chain	Homo sapiens
6lbc.1.A	55.62	homo-24-mer	0.86	HHblits	X-ray	1.80Å	0.47	0.99	Ferritin	Penaeus japonicus (prawn)
6i9p.1.A	55.29	homo-24-mer	0.85	HHblits	X-ray	1.25Å	0.46	1	Ferritin, middle subunit	Lithobates catesbeianus (frog)
7ck8.1.A	52.66	homo-24-mer	0.86	HHblits	X-ray	1.80Å	0.45	0.99	Ferritin heavy chain mutant C90S/C102S/C130S	Homo sapiens
6ljg.1.A	58.82	homo-24-mer	0.83	HHblits	X-ray	1.80Å	0.47	1	Ferritin	Crassostrea gigas (oyster)
7emk.1.A	61.82	homo-24-mer	0.85	BLAST	X-ray	2.30Å	0.48	0.97	Ferritin	Dendrorhynchus zhejiangensis (worm)
6lru.1.A	55.62	homo-24-mer	0.86	HHblits	X-ray	2.40Å	0.47	0.99	Ferritin	Penaeus japonicus (prawn)
6lbd.1.A	55.36	homo-24-mer	0.86	BLAST	X-ray	1.39Å	0.47	0.99	Ferritin	Penaeus japonicus (prawn)
6kh0.1.A	55.36	homo-24-mer	0.85	HHblits	X-ray	2.00Å	0.47	0.99	Ferritin	Penaeus japonicus (prawn)
5jkl.1.A	51.18	homo-24-mer	0.85	HHblits	X-ray	1.80Å	0.44	1	Ferritin heavy chain	Homo sapiens
3ka8.1.A	55.29	homo-24-mer	0.84	HHblits	X-ray	1.35Å	0.45	1	Ferritin, middle subunit	Lithobates catesbeianus (frog)
6ljg.1.A	59.52	homo-24-mer	0.83	BLAST	X-ray	1.80Å	0.48	0.99	Ferritin	Crassostrea gigas (oyster)
6lbc.1.A	55.95	homo-24-mer	0.85	BLAST	X-ray	1.80Å	0.47	0.99	Ferritin	Penaeus japonicus (prawn)
1mfr.1.A	55.29	homo-24-mer	0.84	HHblits	X-ray	2.80Å	0.45	1	Ferritin, middle subunit	Lithobates catesbeianus (frog)
6lij.1.A	59.17	homo-24-mer	0.82	HHblits	X-ray	2.10Å	0.48	0.99	Ferritin	Crassostrea gigas (oyster)
6lru.1.A	55.95	homo-24-mer	0.84	BLAST	X-ray	2.40Å	0.47	0.99	Ferritin	Penaeus japonicus (prawn)
3ka9.1.A	54.71	homo-24-mer	0.84	HHblits	X-ray	1.45Å	0.45	1	Ferritin, middle subunit	Lithobates catesbeianus (frog)
5j8s.1.A	54.71	homo-24-mer	0.84	HHblits	X-ray	1.50Å	0.45	1	Ferritin, middle subunit	Lithobates catesbeianus (frog)
4lpn.1.A	54.71	homo-24-mer	0.83	HHblits	X-ray	1.66Å	0.45	1	Ferritin, middle subunit	Lithobates catesbeianus (frog)
7a4m.1.A	52.38	homo-24-mer	0.84	HHblits	EM	1.22Å	0.45	0.99	Ferritin heavy chain	Mus musculus
6lk9.1.A	52.38	homo-24-mer	0.84	HHblits	X-ray	2.10Å	0.45	0.99	Coho salmon ferritin	Oncorhynchus kisutch (fish)
6kh0.1.A	56.29	homo-24-mer	0.84	BLAST	X-ray	2.00Å	0.47	0.98	Ferritin	Penaeus japonicus (prawn)
6jps.1.A	51.76	homo-24-mer	0.84	HHblits	X-ray	3.50Å	0.44	1	Ferritin heavy chain	Homo sapiens
5wpn.1.A	52.98	homo-24-mer	0.83	HHblits	X-ray	1.57Å	0.45	0.99	Ferritin	Chaetopterus variopedatus (worm)
4mjy.1.A	55.29	homo-24-mer	0.82	HHblits	X-ray	1.40Å	0.45	1	Ferritin, middle subunit	Lithobates catesbeianus (frog)
3ka6.1.A	54.71	homo-24-mer	0.82	HHblits	X-ray	1.40Å	0.45	1	Ferritin, middle subunit	Lithobates catesbeianus (frog)
3wnw.1.A	52.38	homo-24-mer	0.83	HHblits	X-ray	2.24Å	0.45	0.99	Ferritin heavy chain	Mus musculus
1fha.1.A	51.76	homo-24-mer	0.83	HHblits	X-ray	2.40Å	0.44	1	Ferritin heavy chain	Homo sapiens
6lp5.1.A	53.53	homo-24-mer	0.81	HHblits	X-ray	1.98Å	0.46	1	Ferritin	Sinonovacula constricta (clam)
6wyf.1.A	53.25	homo-24-mer	0.81	HHblits	X-ray	1.25Å	0.45	0.99	Ferritin heavy chain	Homo sapiens
6lpd.1.A	58.24	homo-24-mer	0.79	HHblits	X-ray	1.65Å	0.47	1	Fer147	Phascolosoma esculenta (worm)
6b8f.1.C	53.25	homo-24-mer	0.81	HHblits	X-ray	1.06Å	0.45	0.99	Ferritin heavy chain	Homo sapiens
5cmr.1.A	53.25	homo-24-mer	0.8	HHblits	X-ray	3.79Å	0.45	0.99	Ferritin heavy chain	Homo sapiens
6lpe.1.A	57.99	homo-24-mer	0.77	HHblits	X-ray	1.99Å	0.46	0.99	Ferritin	Phascolosoma esculenta
6s61.1.A	52.38	homo-24-mer	0.8	HHblits	EM	NA	0.45	0.99	Ferritin heavy chain	Mus musculus
3a68.1.A	52.35	homo-24-mer	0.79	HHblits	X-ray	1.80Å	0.44	1	Ferritin-4, chloroplastic	Glycine max (soybean)
6kzy.1.A	55.88	homo-24-mer	0.77	HHblits	X-ray	2.30Å	0.46	1	Ferritin	Tegillarca granosa (clam)
6lp5.1.A	55.15	homo-24-mer	0.79	BLAST	X-ray	1.98Å	0.47	0.97	Ferritin	Sinonovacula constricta (clam)
3a9q.1.A	51.76	homo-24-mer	0.79	HHblits	X-ray	1.90Å	0.44	1	Ferritin-4, chloroplastic	Glycine max (soybean)
5up8.1.G	53.25	homo-24-mer	0.79	HHblits	X-ray	2.63Å	0.45	0.99	Ferritin heavy chain	Homo sapiens
6lpd.1.A	60	homo-24-mer	0.77	BLAST	X-ray	1.65Å	0.48	0.97	Fer147	Phascolosoma esculenta (worm)
6lpe.1.A	60.49	homo-24-mer	0.76	BLAST	X-ray	1.99Å	0.48	0.95	Ferritin	Phascolosoma esculenta
6kzy.1.A	58.64	homo-24-mer	0.76	BLAST	X-ray	2.30Å	0.48	0.95	Ferritin	Tegillarca granosa (clam)
5oba.1.A	52.38	homo-24-mer	0.76	HHblits	X-ray	2.85Å	0.45	0.99	Ferritin heavy chain	Mus musculus
6v21.1.A	52.38	homo-24-mer	0.73	HHblits	EM	NA	0.45	0.99	Ferritin heavy chain	Mus musculus
6lij.1.A	61.35	homo-24-mer	-	BLAST	X-ray	2.10Å	0.49	0.96	Ferritin	Crassostrea gigas (oyster)
1bg7.1.A	51.76	homo-24-mer	0.78	HHblits	X-ray	1.85Å	0.45	1	Ferritin, higher subunit	Lithobates catesbeianus (frog)
1bg7.1.A	52.94	homo-24-mer	0.78	BLAST	X-ray	1.85Å	0.46	1	Ferritin, higher subunit	Lithobates catesbeianus (frog)
Model 1		Ferritin	Sinonovacula constricta (clam)
Built with	Oligo-State	GMQE	QMEANDisCo Global	Template	Seq Identity	Oligo-state	QSQE	Found by	Method	Resolution	Seq Similarity	Range	Coverage
ProMod3 3.2.0	homo-24-mer (matching prediction)	0.88	0.84 ± 0.05	6lp5.1.A	53.53	homo-24-mer	0.81	HHblits	X-ray	1.98Å	0.46	1 - 170	1
										Included ligands and predicted interactions with chain A
										Ligand	Description
										48 x FE	FE (III) ION
﻿				﻿				﻿		8 x FE2	FE (II) ION
FE.2:	3 residues within 4Å:			FE.3:	6 residues within 4Å:			FE2.1:	6 residues within 4Å:
	Chain A: E.24, E.59, H.62				Chain A: E.59, H.62, E.104, V.107, Q.138,				Chain A: D.128, Q.132,
	3 PLIP interactions:				Ligand: FE.2				Chain N: D.128, Q.132,
	3 interactions with chain A				1 PLIP interactions:				Chain O: D.128, Q.132
	Metal complexes: A:E.24, A:E.59, A:H.62				1 interactions with chain A				No protein-ligand interaction detected (PLIP)
					Metal complexes: A:E.59
Model 2		Ferritin	Dendrorhynchus zhejiangensis (worm)
Built with	Oligo-State	GMQE	QMEANDisCo Global	Template	Seq Identity	Oligo-state	QSQE	Found by	Method	Resolution	Seq Similarity	Range	Coverage
ProMod3 3.2.0	homo-24-mer (matching prediction)	0.88	0.84 ± 0.05	7emk.1.A	60.36	homo-24-mer	0.85	HHblits	X-ray	2.30Å	0.48	3 - 170	0.99
							﻿			Included ligands and predicted interactions with chain A
										Ligand	Description
﻿				﻿						40 x FE	FE (III) ION
FE.4:	4 residues within 4Å:			FE.5:	6 residues within 4Å:
	Chain A: E.24, E.59, H.62, Q.138				Chain A: D.128, E.131,
	3 PLIP interactions:				Chain H: D.128, E.131,
	3 interactions with chain A				Chain K: D.128, E.131
	Metal complexes: A:E.24, A:E.59, A:H.62				3 PLIP interactions:
					1 interactions with chain A, 1 interactions with chain H, 1 interactions with chain K
					Metal complexes: A:E.131, H:E.131, K:E.131
Model 3		Fer147	Phascolosoma esculenta (worm)
Built with	Oligo-State	GMQE	QMEANDisCo Global	Template	Seq Identity	Oligo-state	QSQE	Found by	Method	Resolution	Seq Similarity	Range	Coverage
ProMod3 3.2.0	homo-24-mer (matching prediction)	0.88	0.84 ± 0.05	6lpd.1.A	58.24	homo-24-mer	0.79	HHblits	X-ray	1.65Å	0.47	1 - 170	1
										Included ligands and predicted interactions with chain A
							﻿			Ligand	Description
										4 x FE	FE (III) ION
										36 x FE2	FE (II) ION
FE2.1:	4 residues within 4Å:			FE.27:	3 residues within 4Å:
	Chain A: E.24, E.59, H.62, V.107				Chain A: E.131,
	2 PLIP interactions:				Chain L: E.131,
	2 interactions with chain A				Chain V: E.131
	Metal complexes: A:E.24, A:E.59				1 PLIP interactions:
					1 interactions with chain V
					Metal complexes: V:E.131
EmF1
Template search results
template search	Seq Identity	Oligo-state	QSQE	Found by	Method	Resolution	Seq Similarity	Coverage	Description
7k3v.1.D	58.58	homo-24-mer	0.93	HHblits	EM	NA	0.48	0.99	Ferritin heavy chain	Homo sapiens
7ck8.1.A	59.17	homo-24-mer	0.92	HHblits	X-ray	1.80Å	0.48	0.99	Ferritin heavy chain mutant C90S/C102S/C130S	Homo sapiens
5xhi.1.A	58.93	homo-24-mer	0.92	BLAST	X-ray	1.26Å	0.48	0.99	Ferritin, middle subunit	Lithobates catesbeianus (frog)
7a4m.1.A	59.17	homo-24-mer	0.91	HHblits	EM	1.22Å	0.48	0.99	Ferritin heavy chain	Mus musculus
6a4u.1.A	61.9	homo-24-mer	0.91	HHblits	X-ray	1.16Å	0.48	0.99	Ferritin	Penaeus japonicus (prawn)
7ck8.1.A	59.52	homo-24-mer	0.91	BLAST	X-ray	1.80Å	0.48	0.99	Ferritin heavy chain mutant C90S/C102S/C130S	Homo sapiens
6a4u.1.C	61.9	homo-24-mer	0.91	HHblits	X-ray	1.16Å	0.48	0.99	Ferritin	Penaeus japonicus (prawn)
6lbd.1.A	61.68	homo-24-mer	0.91	HHblits	X-ray	1.39Å	0.48	0.98	Ferritin	Penaeus japonicus (prawn)
5wpn.1.A	64.12	homo-24-mer	0.88	HHblits	X-ray	1.57Å	0.5	1	Ferritin	Chaetopterus variopedatus (worm)
7a4m.1.A	59.52	homo-24-mer	0.9	BLAST	EM	1.22Å	0.48	0.99	Ferritin heavy chain	Mus musculus
6lk9.1.A	61.08	homo-24-mer	0.9	HHblits	X-ray	2.10Å	0.49	0.98	Coho salmon ferritin	Oncorhynchus kisutch (fish)
6lru.1.A	61.9	homo-24-mer	0.89	HHblits	X-ray	2.40Å	0.48	0.99	Ferritin	Penaeus japonicus (prawn)
6lbc.1.A	62.28	homo-24-mer	0.89	HHblits	X-ray	1.80Å	0.48	0.98	Ferritin	Penaeus japonicus (prawn)
6i9p.1.A	57.99	homo-24-mer	0.89	HHblits	X-ray	1.25Å	0.48	0.99	Ferritin, middle subunit	Lithobates catesbeianus (frog)
7emk.1.A	64.5	homo-24-mer	0.87	HHblits	X-ray	2.30Å	0.49	0.99	Ferritin	Dendrorhynchus zhejiangensis (worm)
3wnw.1.A	59.52	homo-24-mer	0.89	HHblits	X-ray	2.24Å	0.48	0.99	Ferritin heavy chain	Mus musculus
6kh0.1.A	61.9	homo-24-mer	0.88	HHblits	X-ray	2.00Å	0.48	0.99	Ferritin	Penaeus japonicus (prawn)
6lk9.1.A	61.45	homo-24-mer	0.89	BLAST	X-ray	2.10Å	0.49	0.98	Coho salmon ferritin	Oncorhynchus kisutch (fish)
5xho.1.A	58.93	homo-24-mer	0.89	BLAST	X-ray	1.73Å	0.48	0.99	Ferritin, middle subunit	Lithobates catesbeianus (frog)
6ljg.1.A	67.66	homo-24-mer	0.86	HHblits	X-ray	1.80Å	0.51	0.98	Ferritin	Crassostrea gigas (oyster)
6lij.1.A	67.86	homo-24-mer	0.86	HHblits	X-ray	2.10Å	0.51	0.99	Ferritin	Crassostrea gigas (oyster)
5wpn.1.A	65.27	homo-24-mer	0.86	BLAST	X-ray	1.57Å	0.5	0.98	Ferritin	Chaetopterus variopedatus (worm)
6i9p.1.A	58.93	homo-24-mer	0.88	BLAST	X-ray	1.25Å	0.49	0.99	Ferritin, middle subunit	Lithobates catesbeianus (frog)
6b8f.1.C	57.99	homo-24-mer	0.87	HHblits	X-ray	1.06Å	0.48	0.99	Ferritin heavy chain	Homo sapiens
6lp5.1.A	64.5	homo-24-mer	0.85	HHblits	X-ray	1.98Å	0.5	0.99	Ferritin	Sinonovacula constricta (clam)
1mfr.1.A	58.93	homo-24-mer	0.87	BLAST	X-ray	2.80Å	0.48	0.99	Ferritin, middle subunit	Lithobates catesbeianus (frog)
6lpe.1.A	70.83	homo-24-mer	0.84	HHblits	X-ray	1.99Å	0.51	0.99	Ferritin	Phascolosoma esculenta
7emk.1.A	65.66	homo-24-mer	0.85	BLAST	X-ray	2.30Å	0.5	0.98	Ferritin	Dendrorhynchus zhejiangensis (worm)
3ka8.1.A	58.93	homo-24-mer	0.87	BLAST	X-ray	1.35Å	0.48	0.99	Ferritin, middle subunit	Lithobates catesbeianus (frog)
6lpe.1.A	70.83	homo-24-mer	0.83	BLAST	X-ray	1.99Å	0.51	0.99	Ferritin	Phascolosoma esculenta
6ljg.1.A	69.33	homo-24-mer	0.85	BLAST	X-ray	1.80Å	0.52	0.96	Ferritin	Crassostrea gigas (oyster)
4mjy.1.A	58.93	homo-24-mer	0.86	BLAST	X-ray	1.40Å	0.49	0.99	Ferritin, middle subunit	Lithobates catesbeianus (frog)
6s61.1.A	59.52	homo-24-mer	0.85	HHblits	EM	NA	0.48	0.99	Ferritin heavy chain	Mus musculus
6lij.1.A	69.94	homo-24-mer	0.84	BLAST	X-ray	2.10Å	0.52	0.96	Ferritin	Crassostrea gigas (oyster)
6lpd.1.A	66.67	homo-24-mer	0.83	HHblits	X-ray	1.65Å	0.5	0.99	Fer147	Phascolosoma esculenta (worm)
5cmr.1.A	57.99	homo-24-mer	0.85	HHblits	X-ray	3.79Å	0.48	0.99	Ferritin heavy chain	Homo sapiens
6s61.1.A	59.52	homo-24-mer	0.84	BLAST	EM	NA	0.48	0.99	Ferritin heavy chain	Mus musculus
5up8.1.G	57.99	homo-24-mer	0.84	HHblits	X-ray	2.63Å	0.48	0.99	Ferritin heavy chain	Homo sapiens
6lp5.1.A	66.46	homo-24-mer	0.84	BLAST	X-ray	1.98Å	0.5	0.96	Ferritin	Sinonovacula constricta (clam)
3ka6.1.A	58.33	homo-24-mer	0.84	BLAST	X-ray	1.40Å	0.48	0.99	Ferritin, middle subunit	Lithobates catesbeianus (frog)
6lpd.1.A	68.29	homo-24-mer	0.83	BLAST	X-ray	1.65Å	0.51	0.96	Fer147	Phascolosoma esculenta (worm)
5oba.1.A	59.52	homo-24-mer	0.81	HHblits	X-ray	2.85Å	0.48	0.99	Ferritin heavy chain	Mus musculus
6kzy.1.A	63.91	homo-24-mer	0.79	HHblits	X-ray	2.30Å	0.49	0.99	Ferritin	Tegillarca granosa (clam)
6kzy.1.A	64.29	homo-24-mer	0.79	BLAST	X-ray	2.30Å	0.5	0.99	Ferritin	Tegillarca granosa (clam)
6v21.1.A	59.17	homo-24-mer	0.79	HHblits	EM	NA	0.48	0.99	Ferritin heavy chain	Mus musculus
6v21.1.A	59.52	homo-24-mer	0.78	BLAST	EM	NA	0.48	0.99	Ferritin heavy chain	Mus musculus
1bg7.1.A	60.59	homo-24-mer	0.8	HHblits	X-ray	1.85Å	0.48	1	Ferritin, higher subunit	Lithobates catesbeianus (frog)
6h5i.1.A	58.58	homo-24-mer	0.83	HHblits	EM	NA	0.48	0.99	Ferritin heavy chain	Homo sapiens
5yi5.1.A	58.58	homo-24-mer	0.85	HHblits	EM	NA	0.48	0.99	Ferritin heavy chain	Homo sapiens
1bg7.1.A	61.54	homo-24-mer	0.79	BLAST	X-ray	1.85Å	0.49	0.99	Ferritin, higher subunit	Lithobates catesbeianus (frog)
Model 1		Ferritin	Sinonovacula constricta (clam)
Built with	Oligo-State	GMQE	QMEANDisCo Global	Template	Seq Identity	Oligo-state	QSQE	Found by	Method	Resolution	Seq Similarity	Range	Coverage	Description
ProMod3 3.2.0	homo-24-mer (matching prediction)	0.88	0.83 ± 0.05	6lp5.1.A	64.5	homo-24-mer	0.85	HHblits	X-ray	1.98Å	0.5	1 - 169	0.99	Ferritin
										Included ligands and predicted interactions with chain A
										Ligand	Description
										48 x FE	FE (III) ION
										8 x FE2	FE (II) ION
FE.2:	3 residues within 4Å:			FE.3:	6 residues within 4Å:			FE2.1:	3 residues within 4Å:
	Chain A: E.23, E.58, H.61				Chain A: E.58, H.61, E.103, V.106, Q.137,				Chain A: D.127,
	3 PLIP interactions:				Ligand: FE.2				Chain N: D.127,
	3 interactions with chain A				1 PLIP interactions:				Chain O: D.127
	Metal complexes: A:E.23, A:E.58, A:H.61				1 interactions with chain A				No protein-ligand interaction detected (PLIP)
					Metal complexes: A:E.58
Model 2		Ferritin	Dendrorhynchus zhejiangensis (worm)
Built with	Oligo-State	GMQE	QMEANDisCo Global	Template	Seq Identity	Oligo-state	QSQE	Found by	Method	Resolution	Seq Similarity	Range	Coverage
ProMod3 3.2.0	homo-24-mer (matching prediction)	0.88	0.85 ± 0.05	7emk.1.A	64.5	homo-24-mer	0.87	HHblits	X-ray	2.30Å	0.49	2 - 169	0.99
										Included ligands and predicted interactions with chain A
										Ligand	Description
										88 x FE	FE (III) ION
FE.1:	3 residues within 4Å:			FE.4:	4 residues within 4Å:			FE.5:	3 residues within 4Å:
	Chain A: E.58, E.103, S.140				Chain A: E.23, E.58, H.61, Q.137				Chain A: E.130,
	2 PLIP interactions:				3 PLIP interactions:				Chain H: E.130,
	2 interactions with chain A				3 interactions with chain A				Chain K: E.130
	Metal complexes: A:E.58, A:E.103				Metal complexes: A:E.23, A:E.58, A:H.61				3 PLIP interactions:
									1 interactions with chain H, 1 interactions with chain K, 1 interactions with chain A
									Metal complexes: H:E.130, K:E.130, A:E.130
Model 3		Fer147	Phascolosoma esculenta (worm)
Built with	Oligo-State	GMQE	QMEANDisCo Global	Template	Seq Identity	Oligo-state	QSQE	Found by	Method	Resolution	Seq Similarity	Range	Coverage	Description
ProMod3 3.2.0	homo-24-mer (matching prediction)	0.87	0.83 ± 0.05	6lpd.1.A	66.67	homo-24-mer	0.83	HHblits	X-ray	1.65Å	0.5	2 - 169	0.99	Ferritin
										Included ligands and predicted interactions with chain A
										Ligand	Description
										4 x FE	FE (III) ION
﻿				﻿				﻿		52 x FE2	FE (II) ION
FE2.1:	4 residues within 4Å:			FE2.2:	4 residues within 4Å:			FE.27:	4 residues within 4Å:
	Chain A: E.23, E.58, H.61, V.106				Chain A: E.58, E.103, Q.137, S.140				Chain A: D.127, E.130,
	3 PLIP interactions:				1 PLIP interactions:				Chain L: E.130,
	3 interactions with chain A				1 interactions with chain A				Chain V: E.130
	Metal complexes: A:E.23, A:E.58, A:E.58				Metal complexes: A:E.103				3 PLIP interactions:
									1 interactions with chain V, 1 interactions with chain L, 1 interactions with chain A
									Metal complexes: V:E.130, L:E.130, A:E.130
EmF2
Template search results
Template	Seq Identity	Oligo-state	QSQE	Found by	Method	Resolution	Seq Similarity	Coverage	Description
7emk.1.A	57.4	homo-24-mer	0.9	HHblits	X-ray	2.30Å	0.46	0.99	Ferritin	Dendrorhynchus zhejiangensis (worm)
7ck8.1.A	50.89	homo-24-mer	0.9	HHblits	X-ray	1.80Å	0.44	0.99	Ferritin heavy chain mutant C90S/C102S/C130S	Homo sapiens
4lpm.1.A	49.41	homo-24-mer	0.89	HHblits	X-ray	1.65Å	0.44	1	Ferritin, middle subunit	Lithobates catesbeianus (frog)
7emk.1.A	58.43	homo-24-mer	0.88	BLAST	X-ray	2.30Å	0.47	0.98	Ferritin	Dendrorhynchus zhejiangensis (worm)
4lpm.1.A	49.41	homo-24-mer	0.88	BLAST	X-ray	1.65Å	0.44	1	Ferritin, middle subunit	Lithobates catesbeianus (frog)
7a4m.1.A	50.89	homo-24-mer	0.87	HHblits	EM	1.22Å	0.44	0.99	Ferritin heavy chain	Mus musculus
6jps.1.A	49.41	homo-24-mer	0.87	HHblits	X-ray	3.50Å	0.43	1	Ferritin heavy chain	Homo sapiens
5xho.1.A	49.41	homo-24-mer	0.87	BLAST	X-ray	1.73Å	0.44	1	Ferritin, middle subunit	Lithobates catesbeianus (frog)
5jkl.1.A	48.52	homo-24-mer	0.88	HHblits	X-ray	1.80Å	0.43	0.99	Ferritin heavy chain	Homo sapiens
5wpn.1.A	53.85	homo-24-mer	0.85	HHblits	X-ray	1.57Å	0.45	0.99	Ferritin	Chaetopterus variopedatus (worm)
6i9p.1.A	49.41	homo-24-mer	0.86	BLAST	X-ray	1.25Å	0.44	1	Ferritin, middle subunit	Lithobates catesbeianus (frog)
3wnw.1.A	51.19	homo-24-mer	0.87	HHblits	X-ray	2.24Å	0.44	0.99	Ferritin heavy chain	Mus musculus
5jkl.2.A	48.82	homo-24-mer	0.87	HHblits	X-ray	1.80Å	0.43	1	Ferritin heavy chain	Homo sapiens
6lk9.1.A	50.9	homo-24-mer	0.87	HHblits	X-ray	2.10Å	0.44	0.98	Coho salmon ferritin	Oncorhynchus kisutch (fish)
7a4m.1.A	51.19	homo-24-mer	0.86	BLAST	EM	1.22Å	0.44	0.99	Ferritin heavy chain	Mus musculus
6lpe.1.A	57.99	homo-24-mer	0.83	HHblits	X-ray	1.99Å	0.46	0.99	Ferritin	Phascolosoma esculenta
6lij.1.A	52.98	homo-24-mer	0.84	HHblits	X-ray	2.10Å	0.45	0.99	Ferritin	Crassostrea gigas (oyster)
6ljg.1.A	53.29	homo-24-mer	0.84	HHblits	X-ray	1.80Å	0.45	0.98	Ferritin	Crassostrea gigas (oyster)
4lpn.1.A	49.41	homo-24-mer	0.85	BLAST	X-ray	1.66Å	0.44	1	Ferritin, middle subunit	Lithobates catesbeianus (frog)
6lpe.1.A	58.33	homo-24-mer	0.82	BLAST	X-ray	1.99Å	0.46	0.99	Ferritin	Phascolosoma esculenta
3ka8.1.A	49.41	homo-24-mer	0.84	BLAST	X-ray	1.35Å	0.44	1	Ferritin, middle subunit	Lithobates catesbeianus (frog)
6lp5.1.A	52.66	homo-24-mer	0.83	HHblits	X-ray	1.98Å	0.45	0.99	Ferritin	Sinonovacula constricta (clam)
1mfr.1.A	49.41	homo-24-mer	0.84	BLAST	X-ray	2.80Å	0.44	1	Ferritin, middle subunit	Lithobates catesbeianus (frog)
5wpn.1.A	55.49	homo-24-mer	0.84	BLAST	X-ray	1.57Å	0.45	0.96	Ferritin	Chaetopterus variopedatus (worm)
5cmr.1.A	50	homo-24-mer	0.82	HHblits	X-ray	3.79Å	0.44	1	Ferritin heavy chain	Homo sapiens
6lpd.1.A	56.8	homo-24-mer	0.81	HHblits	X-ray	1.65Å	0.46	0.99	Fer147	Phascolosoma esculenta (worm)
6ljg.1.A	54.6	homo-24-mer	0.83	BLAST	X-ray	1.80Å	0.46	0.96	Ferritin	Crassostrea gigas (oyster)
2z6m.1.A	52.07	homo-24-mer	0.83	HHblits	X-ray	2.72Å	0.44	0.99	Ferritin heavy chain	Homo sapiens
6b8f.1.C	50.3	homo-24-mer	0.82	BLAST	X-ray	1.06Å	0.44	0.99	Ferritin heavy chain	Homo sapiens
4mjy.1.A	49.41	homo-24-mer	0.82	BLAST	X-ray	1.40Å	0.44	1	Ferritin, middle subunit	Lithobates catesbeianus (frog)
6lij.1.A	54.6	homo-24-mer	0.83	BLAST	X-ray	2.10Å	0.46	0.96	Ferritin	Crassostrea gigas (oyster)
3es3.1.A	52.38	homo-24-mer	0.82	HHblits	X-ray	2.80Å	0.44	0.99	Ferritin heavy chain	Homo sapiens
5up8.1.G	50.3	homo-24-mer	0.81	HHblits	X-ray	2.63Å	0.44	0.99	Ferritin heavy chain	Homo sapiens
6s61.1.A	51.19	homo-24-mer	0.81	HHblits	EM	NA	0.44	0.99	Ferritin heavy chain	Mus musculus
6lpd.1.A	57.93	homo-24-mer	0.81	BLAST	X-ray	1.65Å	0.47	0.96	Fer147	Phascolosoma esculenta (worm)
5cmr.1.A	50.3	homo-24-mer	0.81	BLAST	X-ray	3.79Å	0.44	0.99	Ferritin heavy chain	Homo sapiens
3erz.1.A	52.07	homo-24-mer	0.81	HHblits	X-ray	3.06Å	0.44	0.99	Ferritin heavy chain	Homo sapiens
3es3.1.A	52.07	homo-24-mer	0.81	BLAST	X-ray	2.80Å	0.44	0.99	Ferritin heavy chain	Homo sapiens
2z6m.1.A	52.38	homo-24-mer	0.81	BLAST	X-ray	2.72Å	0.44	0.99	Ferritin heavy chain	Homo sapiens
6lp5.1.A	54.27	homo-24-mer	0.82	BLAST	X-ray	1.98Å	0.46	0.96	Ferritin	Sinonovacula constricta (clam)
5up8.1.G	50.3	homo-24-mer	0.81	BLAST	X-ray	2.63Å	0.44	0.99	Ferritin heavy chain	Homo sapiens
6kzy.1.A	52.38	homo-24-mer	0.8	HHblits	X-ray	2.30Å	0.45	0.99	Ferritin	Tegillarca granosa (clam)
6s61.1.A	51.19	homo-24-mer	0.8	BLAST	EM	NA	0.44	0.99	Ferritin heavy chain	Mus musculus
3erz.1.A	52.07	homo-24-mer	0.8	BLAST	X-ray	3.06Å	0.44	0.99	Ferritin heavy chain	Homo sapiens
5oba.1.A	51.19	homo-24-mer	0.79	HHblits	X-ray	2.85Å	0.44	0.99	Ferritin heavy chain	Mus musculus
4dz0.1.A	49.11	homo-24-mer	0.76	HHblits	X-ray	2.50Å	0.43	0.99	Ferritin heavy chain	Homo sapiens
6v21.1.A	50.89	homo-24-mer	0.76	HHblits	EM	NA	0.44	0.99	Ferritin heavy chain	Mus musculus
6v21.1.A	51.19	homo-24-mer	0.75	BLAST	EM	NA	0.44	0.99	Ferritin heavy chain	Mus musculus
1bg7.1.A	46.75	homo-24-mer	0.78	HHblits	X-ray	1.85Å	0.43	0.99	Ferritin, higher subunit	Lithobates catesbeianus (frog)
1bg7.1.A	47.34	homo-24-mer	0.77	BLAST	X-ray	1.85Å	0.44	0.99	Ferritin, higher subunit	Lithobates catesbeianus (frog)
Model 1		Ferritin	Sinonovacula constricta (clam)
Built with	Oligo-State	GMQE	QMEANDisCo Global	Template	Seq Identity	Oligo-state	QSQE	Found by	Method	Resolution	Seq Similarity	Range	Coverage
ProMod3 3.2.0	homo-24-mer (matching prediction)	0.87	0.83 ± 0.05	6lp5.1.A	52.66	homo-24-mer	0.83	HHblits	X-ray	1.98Å	0.45	1 - 169	0.99
										Included ligands and predicted interactions with chain A
										None
Model 2		Ferritin	Dendrorhynchus zhejiangensis (worm)
Built with	Oligo-State	GMQE	QMEANDisCo Global	Template	Seq Identity	Oligo-state	QSQE	Found by	Method	Resolution	Seq Similarity	Range	Coverage
ProMod3 3.2.0	homo-24-mer (matching prediction)	0.88	0.84 ± 0.05	7emk.1.A	57.4	homo-24-mer	0.9	HHblits	X-ray	2.30Å	0.46	2 - 169	0.99
										Included ligands and predicted interactions with chain A
										None
Model 3		Fer147	Phascolosoma esculenta (worm)
Built with	Oligo-State	GMQE	QMEANDisCo Global	Template	Seq Identity	Oligo-state	QSQE	Found by	Method	Resolution	Seq Similarity	Range	Coverage
ProMod3 3.2.0	homo-24-mer (matching prediction)	0.86	0.82 ± 0.05	6lpd.1.A	56.8	homo-24-mer	0.81	HHblits	X-ray	1.65Å	0.46	2 - 169	0.99
										Included ligands and predicted interactions with chain A
										None
AqF1a
Template search results
emplate	Seq Identity	Oligo-state	QSQE	Found by	Method	Resolution	Seq Similarity	Coverage	Description
5jkl.1.A	59.3	homo-24-mer	0.93	HHblits	X-ray	1.80Å	0.47	0.93	Ferritin heavy chain	Homo sapiens
3ajo.1.A	59.3	homo-24-mer	0.93	HHblits	X-ray	1.52Å	0.47	0.93	Ferritin heavy chain	Homo sapiens
7ck8.1.A	60.59	homo-24-mer	0.93	HHblits	X-ray	1.80Å	0.48	0.92	Ferritin heavy chain mutant C90S/C102S/C130S	Homo sapiens
6jps.1.A	58.05	homo-24-mer	0.91	HHblits	X-ray	3.50Å	0.47	0.95	Ferritin heavy chain	Homo sapiens
2cn7.1.A	57.23	homo-24-mer	0.91	HHblits	X-ray	1.75Å	0.47	0.94	Ferritin heavy chain	Homo sapiens
5jkl.1.A	61.45	homo-24-mer	0.92	BLAST	X-ray	1.80Å	0.48	0.9	Ferritin heavy chain	Homo sapiens
3wnw.1.A	57.31	homo-24-mer	0.89	HHblits	X-ray	2.24Å	0.47	0.93	Ferritin heavy chain	Mus musculus
4oyn.1.C	59.3	homo-24-mer	0.88	HHblits	X-ray	1.43Å	0.47	0.93	Ferritin heavy chain	Homo sapiens
3wnw.1.A	56.9	homo-24-mer	0.89	BLAST	X-ray	2.24Å	0.46	0.95	Ferritin heavy chain	Mus musculus
6lk9.1.A	60.12	homo-24-mer	0.89	HHblits	X-ray	2.10Å	0.48	0.91	Coho salmon ferritin	Oncorhynchus kisutch (fish)
7a4m.1.A	57.65	homo-24-mer	0.89	HHblits	EM	1.22Å	0.47	0.92	Ferritin heavy chain	Mus musculus
6i9p.1.A	56.14	homo-24-mer	0.89	HHblits	X-ray	1.25Å	0.46	0.93	Ferritin, middle subunit	Lithobates catesbeianus (frog)
6lbc.1.A	55.62	homo-24-mer	0.89	HHblits	X-ray	1.80Å	0.46	0.92	Ferritin	Penaeus japonicus (prawn)
6lru.1.A	55.62	homo-24-mer	0.88	HHblits	X-ray	2.40Å	0.46	0.92	Ferritin	Penaeus japonicus (prawn)
6lk9.1.A	60.84	homo-24-mer	0.89	BLAST	X-ray	2.10Å	0.48	0.9	Coho salmon ferritin	Oncorhynchus kisutch (fish)
5up8.1.G	59.06	homo-24-mer	0.87	HHblits	X-ray	2.63Å	0.47	0.93	Ferritin heavy chain	Homo sapiens
5cmr.1.A	58.72	homo-24-mer	0.87	HHblits	X-ray	3.79Å	0.47	0.93	Ferritin heavy chain	Homo sapiens
5wpn.1.A	60.59	homo-24-mer	0.86	HHblits	X-ray	1.57Å	0.48	0.92	Ferritin	Chaetopterus variopedatus (worm)
5j8s.1.A	55.56	homo-24-mer	0.87	HHblits	X-ray	1.50Å	0.46	0.93	Ferritin, middle subunit	Lithobates catesbeianus (frog)
3erz.1.A	57.89	homo-24-mer	0.87	HHblits	X-ray	3.06Å	0.46	0.93	Ferritin heavy chain	Homo sapiens
3es3.1.A	57.89	homo-24-mer	0.87	HHblits	X-ray	2.80Å	0.47	0.93	Ferritin heavy chain	Homo sapiens
2z6m.1.A	57.89	homo-24-mer	0.87	HHblits	X-ray	2.72Å	0.46	0.93	Ferritin heavy chain	Homo sapiens
6ljg.1.A	61.18	homo-24-mer	0.85	HHblits	X-ray	1.80Å	0.49	0.92	Ferritin	Crassostrea gigas (oyster)
4lpn.1.A	55.56	homo-24-mer	0.86	HHblits	X-ray	1.66Å	0.46	0.93	Ferritin, middle subunit	Lithobates catesbeianus (frog)
6s61.1.A	57.31	homo-24-mer	0.85	HHblits	EM	NA	0.47	0.93	Ferritin heavy chain	Mus musculus
3ka8.1.A	56.14	homo-24-mer	0.85	HHblits	X-ray	1.35Å	0.46	0.93	Ferritin, middle subunit	Lithobates catesbeianus (frog)
1mfr.1.A	56.14	homo-24-mer	0.86	HHblits	X-ray	2.80Å	0.46	0.93	Ferritin, middle subunit	Lithobates catesbeianus (frog)
5wpn.1.A	62.05	homo-24-mer	0.86	BLAST	X-ray	1.57Å	0.49	0.9	Ferritin	Chaetopterus variopedatus (worm)
3ka9.1.A	55.56	homo-24-mer	0.85	HHblits	X-ray	1.45Å	0.46	0.93	Ferritin, middle subunit	Lithobates catesbeianus (frog)
4mjy.1.A	56.14	homo-24-mer	0.85	HHblits	X-ray	1.40Å	0.46	0.93	Ferritin, middle subunit	Lithobates catesbeianus (frog)
6lpe.1.A	64.91	homo-24-mer	0.82	HHblits	X-ray	1.99Å	0.49	0.93	Ferritin	Phascolosoma esculenta
6ljg.1.A	62.05	homo-24-mer	0.84	BLAST	X-ray	1.80Å	0.5	0.9	Ferritin	Crassostrea gigas (oyster)
6lij.1.A	62.28	homo-24-mer	0.84	HHblits	X-ray	2.10Å	0.49	0.91	Ferritin	Crassostrea gigas (oyster)
5z8u.1.A	54.97	homo-24-mer	0.84	HHblits	X-ray	1.90Å	0.45	0.93	Ferritin, mitochondrial	Homo sapiens
3ka6.1.A	55.56	homo-24-mer	0.83	HHblits	X-ray	1.40Å	0.46	0.93	Ferritin, middle subunit	Lithobates catesbeianus (frog)
6lp5.1.A	59.41	homo-24-mer	0.82	HHblits	X-ray	1.98Å	0.48	0.92	Ferritin	Sinonovacula constricta (clam)
5oba.1.A	57.31	homo-24-mer	0.82	HHblits	X-ray	2.85Å	0.47	0.93	Ferritin heavy chain	Mus musculus
6lij.1.A	64.2	homo-24-mer	0.83	BLAST	X-ray	2.10Å	0.5	0.88	Ferritin	Crassostrea gigas (oyster)
7emk.1.A	58.58	homo-24-mer	0.81	HHblits	X-ray	2.30Å	0.47	0.92	Ferritin	Dendrorhynchus zhejiangensis (worm)
6m52.1.A	59.3	homo-24-mer	0.84	HHblits	EM	NA	0.47	0.93	Ferritin heavy chain	Homo sapiens
6lpe.1.A	67.68	homo-24-mer	0.81	BLAST	X-ray	1.99Å	0.5	0.89	Ferritin	Phascolosoma esculenta
6lpd.1.A	63.53	homo-24-mer	0.8	HHblits	X-ray	1.65Å	0.48	0.92	Fer147	Phascolosoma esculenta (worm)
6kzy.1.A	64.91	homo-24-mer	0.78	HHblits	X-ray	2.30Å	0.49	0.93	Ferritin	Tegillarca granosa (clam)
6lp5.1.A	60.48	homo-24-mer	0.8	BLAST	X-ray	1.98Å	0.48	0.91	Ferritin	Sinonovacula constricta (clam)
4dyy.1.A	57.06	homo-24-mer	0.79	HHblits	X-ray	1.90Å	0.47	0.92	Ferritin heavy chain	Homo sapiens
6kzy.1.A	66.87	homo-24-mer	0.79	BLAST	X-ray	2.30Å	0.5	0.9	Ferritin	Tegillarca granosa (clam)
4dz0.1.A	57.06	homo-24-mer	0.78	HHblits	X-ray	2.50Å	0.47	0.92	Ferritin heavy chain	Homo sapiens
6v21.1.A	57.31	homo-24-mer	0.77	HHblits	EM	NA	0.47	0.93	Ferritin heavy chain	Mus musculus
1bg7.1.A	54.65	homo-24-mer	0.8	HHblits	X-ray	1.85Å	0.46	0.93	Ferritin, higher subunit	Lithobates catesbeianus (frog)
1bg7.1.A	55.29	homo-24-mer	0.79	BLAST	X-ray	1.85Å	0.47	0.92	Ferritin, higher subunit	Lithobates catesbeianus (frog)
Model 1		Ferritin	Sinonovacula constricta (clam)
ProMod3 3.2.0	homo-24-mer (matching prediction)	0.8	0.84 ± 0.05	6lp5.1.A	59.41	homo-24-mer	0.82	HHblits	X-ray	1.98Å	0.48	13 - 183	0.92
										Included ligands and predicted interactions with chain A
										Ligand	Description
										48 x FE	FE (III) ION
										8 x FE2	FE (II) ION
FE.2:	3 residues within 4Å:			FE.3:	7 residues within 4Å:			FE2.1:	3 residues within 4Å:
	Chain A: E.36, E.71, H.74				Chain A: E.36, E.71, H.74, E.116, V.119, Q.150				Chain A: D.140,
	3 PLIP interactions:				Ligand: FE.2				Chain N: D.140,
	3 interactions with chain A				1 PLIP interactions:				Chain O: D.140
	Metal complexes: A:E.36, A:E.71, A:H.74				1 interactions with chain A				No protein-ligand interaction detected (PLIP)
					Metal complexes: A:E.71
Model 2		Ferritin	Dendrorhynchus zhejiangensis (worm)
Built with	Oligo-State	GMQE	QMEANDisCo Global	Template	Seq Identity	Oligo-state	QSQE	Found by	Method	Resolution	Seq Similarity	Range	Coverage
ProMod3 3.2.0	homo-24-mer (matching prediction)	0.8	0.83 ± 0.05	6lpd.1.A	63.53	homo-24-mer	0.8	HHblits	X-ray	1.65Å	0.48	13 - 183	0.92
										Included ligands and predicted interactions with chain A
										Ligand	Description
										4 x FE	FE (III) ION
										40 x FE2	FE (II) ION
FE2.1:	4 residues within 4Å:							FE.27:	4 residues within 4Å:
	Chain A: E.36, E.71, H.74, V.119								Chain A: D.140, E.143,
	2 PLIP interactions:								Chain L: E.143,
	2 interactions with chain A								Chain V: E.143
	Metal complexes: A:E.36, A:E.71								3 PLIP interactions:
									1 interactions with chain A, 1 interactions with chain L, 1 interactions with chain V
									Metal complexes: A:E.143, L:E.143, V:E.143
Model 3		Fer147	Phascolosoma esculenta (worm)
Built with	Oligo-State	GMQE	QMEANDisCo Global	Template	Seq Identity	Oligo-state	QSQE	Found by	Method	Resolution	Seq Similarity	Range	Coverage
ProMod3 3.2.0	homo-24-mer (matching prediction)	0.78	0.83 ± 0.05	7emk.1.A	58.58	homo-24-mer	0.81	HHblits	X-ray	2.30Å	0.47	15 - 183	0.92
										Included ligands and predicted interactions with chain A
										Ligand	Description
										40 x FE	FE (III) ION
FE.4:	4 residues within 4Å:							FE.5:	6 residues within 4Å:
	Chain A: E.36, E.71, H.74, Q.150								Chain A: D.140, E.143,
	3 PLIP interactions:								Chain H: D.140, E.143,
	3 interactions with chain A								Chain K: D.140, E.143
	Metal complexes: A:E.36, A:E.71, A:H.74								3 PLIP interactions:
									1 interactions with chain A, 1 interactions with chain H, 1 interactions with chain K
									Metal complexes: A:E.143, H:E.143, K:E.143

## Sheet: HemoQuest
HeMoQuest heme-binding prediction
Solvent accessibility predicted by WESA
Protein	Coord. residue	9mer motif	Net charge	Comment	Predicted KD (μM)
HdF1a	H159	VGTGHGEWH	1		4.99
HdF2	Y61	ADSKYQSAK	1		2.05
	H160	VKTSHGEWH	2		11.41
	H164	HGEWHVQH_	2		7.37
	H167	WHVQH____	2		4.17
HpF1	H159	CGTGHGLFH	2	Possible S-S bond	3.05
EmF1	C4	_MSRCRQNY	2		12.14
	H120	VSDKHNDYH	1		3.96
	Y123	KHNDYHMSD	1		10.56
	H158	VGPGHGEYH	1		5.97
EmF2	C4	_MSTCRQRY	2		5.07
	H127	PEMSHFIKR	2		4.72
	H158	VGPGHGEYH	1		7.45
AqF1a	The sequence has no solvent accessible coordination residues
AqF1b	The sequence has no solvent accessible coordination residues

## Sheet: xRGG_motif_FIMO
sequence_name	start	stop	score	p-value	q-value	matched_sequence
AaegF3	107	121	9.16393	5.61e-07	0.000224	KRNGCVDLGPIRKPP
AaegF4	97	111	0.229508	9.95e-06	0.00361	KRGLTVELKDLKGGV
AaF1	71	85	38.4098	2.42e-13	2.74e-10	QRGGRIVLQDVKSPG
AaF2	71	85	42.2951	1.05e-14	1.83e-11	TRGGRIVLQDIEKPK
AaF3a	144	158	-5.91803	5.53e-05	0.0177	TRGGSLKGNQIKEAK
AaF3b	114	128	-5.91803	5.53e-05	0.0177	TRGGSLKGNQIKEAK
AalbiF1	100	114	-0.377049	1.19e-05	0.00423	LRNGAVLLDEIPKPI
AalboF1	107	121	6.88525	1.22e-06	0.000471	KRNGSIDLGSIRKPP
AcalF1	73	87	49.7213	5.2e-19	8.82e-15	KRGGRVVLQDIKKPD
AcalF2	71	85	45.1803	6.33e-16	1.96e-12	MRGGRILLQDIKKPD
AdF	72	86	49.3934	2.98e-18	2.12e-14	KRGGRIVLQDIKKPE
AechF	82	96	22.9344	2.09e-09	1.06e-06	MRGGKVCLYAISLPN
AfarF	73	87	46.9836	8.4e-17	3.64e-13	KRGGRIVLQDVKKPD
AfloF1	76	90	33.082	8.85e-12	6.94e-09	KRGGRITLKPIQEPP
AfloF4	71	85	42.8033	6.69e-15	1.28e-11	QRGGTIVLQDIKKPE
AglabF1	72	86	36.2295	1.14e-12	1.12e-09	KRGGRVVLTNIEAPE
AjF1	74	88	25.1475	7.14e-10	3.98e-07	ERGGRVTFQDVQASS
AjF2	73	87	39.6393	9.45e-14	1.19e-10	QRGGRVKLKDITAPE
AlF	73	87	38.8525	1.74e-13	2.04e-10	QRGGRVKLNDVKAPE
ApacF	72	86	38.5902	2.12e-13	2.45e-10	KRGGKVVFQDITKPS
ApF1	74	88	40.2623	5.8e-14	7.6e-11	KRGGRVCLQDIKSPA
ApF2	71	85	41.1967	2.69e-14	3.82e-11	QRGGVVVLQDIKKPK
ApF3	71	85	38.3934	2.45e-13	2.74e-10	QRGGTVVLQDIKRPE
AplanF3	71	85	35.623	1.72e-12	1.61e-09	KRGGKVVLQNISAPP
ApurF1	73	87	41.8525	1.53e-14	2.54e-11	KRGGRIVLQDIKKAD
ApurF2	73	87	49.7213	5.2e-19	8.82e-15	KRGGRVVLQDIKKPD
AqF1a	84	98	36.7541	7.96e-13	7.86e-10	KRGGKIILSDIKKPE
AqF1b	84	98	36.7541	7.96e-13	7.86e-10	KRGGKIILSDIKKPE
AsuumF	93	107	24.459	1e-09	5.4e-07	SRGGRVVFASVEKPV
AtF1a	71	85	43.459	3.56e-15	7.2e-12	QRGGRIVLQNVKKPE
AtF1b	71	85	43.459	3.56e-15	7.2e-12	QRGGRIVLQNVKKPE
AvF1	70	84	26.459	3.68e-10	2.11e-07	KRGGTIVLAQIQKPN
AvF2	73	87	29.0164	9.45e-11	5.92e-08	KRGGTIVLAPIQKPT
AvF3	71	85	41.4426	2.17e-14	3.28e-11	ERGGRIVLQDIKRPD
AvulF	72	86	33.0328	9.12e-12	7.05e-09	RRGGKIVLQPIEAPA
BbelF	73	87	32.0984	1.61e-11	1.18e-08	MRGGRVILQTVQNPE
BbF	73	87	42.7705	6.89e-15	1.29e-11	MRGGRVVLQHIQKPD
BcockF	73	87	19.4426	1.01e-08	4.83e-06	KRGGTLKLADVKAPA
BcoprF2	176	190	-7.40984	8.13e-05	0.0246	QRDLAGKISTLKKMM
BglabF1	181	195	13.3279	1.22e-07	5.23e-05	KRGGYISLFDIPSPS
BglabF2	73	87	49.7213	5.2e-19	8.82e-15	KRGGRVVLQDIKKPD
BimpF	91	105	21.1803	4.69e-09	2.3e-06	KRGGSITLTPIENPP
BlatF	84	98	19.623	9.37e-09	4.49e-06	KRGGTICLEELPAPQ
BmoriF1	111	125	-7.52459	8.38e-05	0.0251	KRGGKMDFSSHTTLK
BsF1	71	85	44.2131	1.73e-15	4.02e-12	QRGGRIVLKDIKAPE
BsF2	71	85	34.9508	2.69e-12	2.4e-09	KRGGRVVLEPIAAPK
BsF3a	101	115	30.918	3.23e-11	2.25e-08	MRGGKVKLTTIQAPT
BsF3b	131	145	30.918	3.23e-11	2.25e-08	MRGGKVKLTTIQAPT
BtabF2	127	141	24.9344	7.94e-10	4.37e-07	MRGGRAEFFDVLKPK
BterF	133	147	16.1967	3.96e-08	1.8e-05	MRGGLVNLCPIQPPS
BtreaF2	71	85	29.4098	7.6e-11	4.86e-08	KRGGSIALTDVKKPE
BtryF1	175	189	-5.81967	5.38e-05	0.0174	QRDLAGKLSTLTKMM
BtryF2	111	125	9.68852	4.66e-07	0.000187	RRGGQVDFRAISQHP
CbarF	71	85	41.0164	3.13e-14	4.4e-11	KRGGRIVLQDVKAPG
CcaF1	74	88	40.3443	5.43e-14	7.22e-11	QRGGRIVLSDIKKPA
CcaF2	71	85	33.8689	5.41e-12	4.42e-09	KRGGKVILNDIKKPA
CcapF1	111	125	9.68852	4.66e-07	0.000187	RRGGQVDFRAISQHP
CcapF2	175	189	-6.32787	6.15e-05	0.0193	QRDLAGKLSTLSKMM
CcapF3	84	98	23.623	1.5e-09	7.81e-07	KRGGTICLEALPAPE
CcF1a	71	85	29.7869	6.16e-11	4.04e-08	QRGGRIVFQDIKCPK
CcF1b	71	85	29.7869	6.16e-11	4.04e-08	QRGGRIVFQDIKCPK
CcinF1	71	85	21.5902	3.89e-09	1.94e-06	KRGGTIHLADIKNPG
CclemF3	72	86	41.2295	2.61e-14	3.77e-11	QRGGRISLQDVKKPE
CconF	73	87	49.7213	5.2e-19	8.82e-15	KRGGRVVLQDIKKPD
CcrF1	71	85	42.1803	1.16e-14	1.99e-11	KRGGRVKLQDIKVPS
CcrF2	73	87	30.4262	4.29e-11	2.93e-08	TRGGRVVFADVKKPT
CcrF3	126	140	20.4426	6.53e-09	3.17e-06	RRGGRVHFHSISPVD
CeF1a	71	85	44.459	1.37e-15	3.34e-12	LRGGRVVLQDIQKPE
CeF1b	71	85	33.4754	6.93e-12	5.48e-09	VRGGRVAMQNIQKPE
CfelF1	71	85	23.3607	1.7e-09	8.76e-07	SRGGRLLLTDVKAPP
CfloF1	71	85	29.8197	6.05e-11	4.02e-08	KRGGDIVLTDIQAPA
CfloF2	190	204	-7.45902	8.24e-05	0.0248	QRDLAGKLSTLGKMM
CfloF3	109	123	-5.65574	5.16e-05	0.0168	RRGGKMDLNQLPRFK
CflorF3	182	196	-7.45902	8.24e-05	0.0248	QRDLAGKLSTLGKMM
CformF	106	120	-7.34426	8e-05	0.0245	KRGGAMDFAARKPEE
CgF1	73	87	49.7213	5.2e-19	8.82e-15	KRGGRVVLQDIKKPD
CgF2	73	87	49.6721	9.74e-19	8.82e-15	KRGGRIVLQDIKKPD
CgF3	110	124	21.7213	3.67e-09	1.84e-06	KRGGTLDLLPIKKPV
CiF1	93	107	-7.2623	7.83e-05	0.024	QRGGTFDITLVQKKS
CinsF1	113	127	-6.86885	7.08e-05	0.022	KRGGKMNFNVLPRIK
ClactF	71	85	45.8197	3.07e-16	1.11e-12	QRGGRVVYQDIKKPE
ClectF1	126	140	37.8525	3.64e-13	3.94e-10	KRGGRILLQDVVKPT
ClectF2	111	125	-6.96721	7.26e-05	0.0225	KRGGSFSFTNFGRTA
CquadF	72	86	24.2951	1.09e-09	5.82e-07	QRGGRVVLHDVFPPS
CquinF1	109	123	11.1803	2.73e-07	0.000114	KRNGAVELNTIKKPA
CrF1	99	113	8.7541	6.47e-07	0.000257	KRSGKVIAFDIKMPG
CrF2	102	116	-4.09836	3.4e-05	0.0114	KRSGWVAAFDIKMPG
CrogF1	72	86	45.1639	6.48e-16	1.96e-12	KRGGRILLQDIKKPE
CsculF	95	109	6.93443	1.2e-06	0.000465	RRGGQIGVFNIKMPS
CsecF2	107	121	-5.81967	5.38e-05	0.0174	KRGGVMDFAARKTEE
CsinF	72	86	40.2459	5.87e-14	7.6e-11	KRGGKVVFQDIAKPS
CvF	73	87	45.4754	4.47e-16	1.44e-12	KRGGRIVLQNIQKPE
CxF1	73	87	30.1148	5.12e-11	3.42e-08	KRGGRVIYHPIEKPM
CxF2	71	85	25.8852	4.93e-10	2.79e-07	ERGGRVRFTDIPTPA
CxF3	71	85	6	1.64e-06	0.00063	ERGGQVQFKDTPTPA
D_alloF1	71	85	31.6721	2.08e-11	1.49e-08	KRGGSIVLTDIKAPV
D_citrF	133	147	23	2.02e-09	1.03e-06	KRGGQLRLTSIEAPS
D_ponF1	73	87	32.4426	1.31e-11	9.88e-09	IRGGRIVLMAIEAPE
D_ponF2	180	194	-2.44262	2.15e-05	0.00749	QRDLAGKLSSLEKMM
D_ponF3	112	126	-6.09836	5.79e-05	0.0184	SRGGEMSFSNIDTVN
D_pterF1	81	95	44	2.12e-15	4.81e-12	QRGGRIVLQDIPKPV
D_pterF2	73	87	33.7049	6e-12	4.86e-09	QRGGRIILDDIRKPL
D_sulfF	74	88	27.8197	1.81e-10	1.09e-07	QRGGTIALKDVKAPT
D_virF2	178	192	-6.40984	6.28e-05	0.0197	QRDLAGKVSDLQKMM
DalbF1	84	98	24.0984	1.2e-09	6.37e-07	KRGGQIVLSAVPEPL
DanaF1	91	105	15.377	5.5e-08	2.45e-05	KRGGAIILSSVPEPI
DanaF3	176	190	1.45902	6.89e-06	0.00252	QRDLAGKLTTLKKML
DbiaF	83	97	9.70492	4.63e-07	0.000187	KRGGLIILSSVPEPL
DbipF	84	98	20.8197	5.52e-09	2.7e-06	KRGGAIILKSVPEPL
DeleF2	83	97	14.082	9.15e-08	3.95e-05	KRGGLIVLSSVPEPL
DereF	83	97	14.082	9.15e-08	3.95e-05	KRGGLIVLSSVPEPL
DeugF3	83	97	9.70492	4.63e-07	0.000187	KRGGLIILSSVPEPL
DficF1	83	97	3.78689	3.36e-06	0.00126	KRGGLIILGSVPEPI
DgrimF2	84	98	17.7869	2.06e-08	9.62e-06	KRGGSIILSSVPEPL
DguanF	84	98	7.65574	9.44e-07	0.000369	KRGGLIRLSAVPEPM
DhydF1	83	97	5.91803	1.69e-06	0.000645	KRGGLIRLGTVPEPV
DkikF1	85	99	16.2951	3.81e-08	1.74e-05	KRGGVIILSSVPEPI
DkikF2	176	190	-0.803279	1.35e-05	0.00477	QRELAGKLTTLKKML
DkikF3	112	126	-5.85246	5.43e-05	0.0175	KRGGVVDFNTRHESP
DmF1HCH	213	227	-4.13115	3.43e-05	0.0114	QRELAGKLTTLKKMM
DmF3HCH	83	97	11.1803	2.73e-07	0.000114	KRGGLIILSSVPQPL
DmirF	177	191	-7.04918	7.42e-05	0.0228	QRELAGKLVTLKKMM
DmojF3	104	118	9.91803	4.3e-07	0.000177	KRGGLIRLSTVPEPL
DnavF	104	118	9.91803	4.3e-07	0.000177	KRGGLIRLSTVPEPL
DpF2	102	116	-6.03279	5.69e-05	0.0182	KRGGSVAPLMDNSSG
DpF3a	72	86	24.7705	8.61e-10	4.71e-07	LRGGRVVLTAINRPA
DpF3b	72	86	22.1639	2.99e-09	1.51e-06	LRGGRVVFSAINRPA
DpF3c	72	86	26.2459	4.1e-10	2.34e-07	IRGGRVVLTSINRPA
DpF3d	71	85	23.8361	1.36e-09	7.12e-07	LRGGKVVFQPIDRPA
DpF3e	72	86	16.6393	3.31e-08	1.52e-05	RRGGRVVFTGVASPA
DpseF	84	98	8.01639	8.35e-07	0.000329	KRGGLVRLSAVPEPI
DrhoF1	176	190	-1.86885	1.83e-05	0.00639	QRDLAGKLTTLKKMM
DrhoF2	83	97	14.082	9.15e-08	3.95e-05	KRGGLIVLSSVPEPL
DserF	112	126	-6.98361	7.29e-05	0.0225	KRGGIVDFNTRHESP
DsuboF1	177	191	-4.13115	3.43e-05	0.0114	QRELAGKLTTLKKMM
DsuboF2	121	135	-6.81967	6.99e-05	0.0218	KRGGIVDFNSRHESA
DsubpF1	83	97	9.70492	4.63e-07	0.000187	KRGGLIILSSVPEPL
DtakF	83	97	15.5574	5.12e-08	2.3e-05	KRGGLIVLSSVPQPL
DvirF1	83	97	16.6885	3.24e-08	1.5e-05	KRGGSIILSSVPEPV
DwilF1	72	86	8.04918	8.25e-07	0.000326	KRGGLIRLEGIPEPL
DwilF3	177	191	-4.13115	3.43e-05	0.0114	QRELAGKLTTLKKMM
DyakF	109	123	14.082	9.15e-08	3.95e-05	KRGGLIVLSSVPEPL
DzF	71	85	45.8197	3.07e-16	1.11e-12	QRGGRVVYQDIKKPE
EaffF1	183	197	9.83607	4.42e-07	0.000181	ERGGTVQFKTIDEPN
EaffF2	153	167	15.541	5.16e-08	2.3e-05	ERGGTVQLQTIDEPN
EaffF3	107	121	15.541	5.16e-08	2.3e-05	ERGGTVQLQTIDEPN
EaffF4	72	86	37.7705	3.86e-13	4.13e-10	SRGGRVVFQDIAKPT
EandF	73	87	42.5902	8.11e-15	1.5e-11	KRGGRIVLQDIAKPI
EdofF	73	87	40.5738	4.52e-14	6.09e-11	KRGGRIVLKQIEKPD
EmF1	71	85	41.4426	2.17e-14	3.28e-11	ERGGRIVLQDIKRPD
EmF2	71	85	38.0492	3.15e-13	3.45e-10	LRGGRINLKDIKKPD
EpF1a	71	85	44.4754	1.35e-15	3.34e-12	QRGGRIVLQEIKKPE
EpF1b	71	85	44.4754	1.35e-15	3.34e-12	QRGGRIVLQEIKKPE
EsinF	72	86	40.8525	3.6e-14	4.91e-11	QRGGRIVLQAIAAPP
FarisF1	71	85	11.5082	2.42e-07	0.000103	KRGGLIVLTAINEPI
FcF1	170	184	15.082	6.19e-08	2.73e-05	DRGGRIMLQPIAKPS
FcF3	102	116	0.131148	1.02e-05	0.0037	MRGLSVKSSAIPPLI
GaF	72	86	37.4426	4.88e-13	5.07e-10	QRGGRIVMKEIKKPE
GfuscF2	176	190	-7.40984	8.13e-05	0.0246	QRDLAGKISTLKKMM
GoccF3	170	184	30.7705	3.52e-11	2.44e-08	MRGGRIILRSINKPA
HanaF	93	107	-8.13115	9.77e-05	0.029	LRGGTVSGVHVDMPP
HarmF1	98	112	-3.96721	3.28e-05	0.0111	LRGGTPLISGLEPPT
HdF1a	72	86	39.5082	1.05e-13	1.26e-10	ERGGRIVLQDVKKPA
HdF1b	72	86	39.5082	1.05e-13	1.26e-10	ERGGRIVLQDVKKPA
HdF2	73	87	32.7869	1.06e-11	8.14e-09	QRGGRITLFDIRKPG
HdisF1	110	124	7.54098	9.82e-07	0.000382	RRGGYIRLKNLKSPI
HdisF2	73	87	47.2951	5.02e-17	2.38e-13	TRGGRIVLQDIKKPD
HdivF	72	86	37.082	6.32e-13	6.36e-10	KRGGRIVLQDVQRPR
HgF	73	87	44.2131	1.73e-15	4.02e-12	QRGGRVKLQDIKRPE
HhalF1	73	87	23.8361	1.36e-09	7.12e-07	KRGGKVVFAPIASPA
HhalF2	106	120	15.8689	4.52e-08	2.05e-05	KRGGKVIYCDIKAFE
HillF2	176	190	-4.2459	3.53e-05	0.0117	QRELAGKLSTLKKMM
HillF3	122	136	35.918	1.41e-12	1.34e-09	KRGGKIVLEDIKRPE
HlF1	73	87	43.4426	3.61e-15	7.2e-12	MRGGRVVLQPIQKPA
HlF2	95	109	1.59016	6.62e-06	0.00243	LRGGTVSNVNVDMPA
HpF1	72	86	29.2295	8.4e-11	5.33e-08	KRGGKVILSDLKKPA
HrufF	73	87	47.2951	5.02e-17	2.38e-13	TRGGRIVLQDIKKPD
HsalF1	70	84	31.377	2.47e-11	1.75e-08	KRGGNIFLQPIKDPV
HspaF1	95	109	25.6393	5.58e-10	3.14e-07	KRGGKVSSFDIKMPT
HspaF2	73	87	23.5246	1.58e-09	8.14e-07	KRGGLILLQDVQKPV
HspaF3	78	92	38.5574	2.17e-13	2.49e-10	QRGGRIVLEDIKRPE
HuHF	76	90	49.5246	1.42e-18	1.18e-14	QRGGRIFLQDIKKPD
HuLF	72	86	34.3279	4.04e-12	3.35e-09	QRGGRALFQDIKKPA
HvF1	72	86	29.7213	6.39e-11	4.16e-08	KRGGRVVYKDVQGPQ
HvF2	72	86	34.623	3.34e-12	2.92e-09	KRGGRIILKDVQAPQ
HvF3	71	85	35.082	2.47e-12	2.26e-09	KRGGRIFLQSVIAPQ
HvF4	120	134	20.2295	7.18e-09	3.47e-06	KRSGRVTFFDITAPV
IscapF	92	106	0.803279	8.39e-06	0.00305	KRGSTVSLVNIDMPQ
LbF1a	71	85	41.4426	2.17e-14	3.28e-11	ERGGRIVLQDIKRPD
LbF1b	71	85	41.4426	2.17e-14	3.28e-11	ERGGRIVLQDIKRPD
LdecF2	72	86	33.9836	5.03e-12	4.14e-09	KRGGRLILKDIKAPE
LhespF	71	85	34.7213	3.13e-12	2.76e-09	KRGGRILLQNISKPT
LlongF1	112	126	13.459	1.16e-07	5e-05	KRGGKMEFRKVEKPR
LpolF	104	118	8.7541	6.47e-07	0.000257	KRSGKVIAFDIKMPG
LsalmF1	72	86	30.2131	4.84e-11	3.26e-08	LRGGRVVFQDISRPN
LseriF1	176	190	-4.2459	3.53e-05	0.0117	QRELAGKLSTLKKMM
LseriF2	120	134	-1.44262	1.62e-05	0.0057	RRGGKANFNVVHESP
MdemF2	71	85	31.7541	1.98e-11	1.44e-08	KRGGSIVLTDIKSPE
MdomF	176	190	-4.13115	3.43e-05	0.0114	QRELAGKLTTLKKMM
MmereF	73	87	45.8033	3.13e-16	1.11e-12	KRGGRVVLQNIQKPD
MnF1	72	86	32.2131	1.5e-11	1.11e-08	SRGGRIVLQAIAEPT
MnF2	72	86	30.2951	4.62e-11	3.13e-08	KRGGTVVLQTIASPS
MnF3	72	86	10.0492	4.1e-07	0.00017	KRGGRLELQNISAQI
MpharF2	71	85	28.2131	1.46e-10	9e-08	KRGGDIVLMDVQAPS
MpharF3	130	144	22.6721	2.36e-09	1.19e-06	MRGGKVHLGTISPPD
MpharF4	58	72	28.2131	1.46e-10	9e-08	KRGGDIVLMDVQAPS
MrosF	72	86	17.7541	2.08e-08	9.71e-06	KRGGTILLQSIACPS
MrotF1	111	125	-1.13115	1.48e-05	0.00523	KRGGRMNFNQLPRFK
MyesF1	73	87	39.1639	1.37e-13	1.62e-10	KRGGRIVLQDVKKAD
MyesF2	73	87	49.6721	9.74e-19	8.82e-15	KRGGRIVLQDIKKPD
NlecF2	181	195	-6.16393	5.89e-05	0.0186	QRDLAGKYTTLQKMM
NlugF1	73	87	27.6066	2.02e-10	1.21e-07	KRGGRINLIDVRAPP
NlugF2	98	112	19.1148	1.17e-08	5.55e-06	KRGGDLKLLDIEAPI
NmelF1	168	182	-7.95082	9.33e-05	0.0278	QRDLAGKISTLGKME
NmelF2	177	191	-7.95082	9.33e-05	0.0278	QRDLAGKISTLGKME
NmelF3	50	64	-7.60656	8.55e-05	0.0256	IKDVQVNLQSFAMAN
NvecF1	71	85	45.623	3.82e-16	1.27e-12	ERGGRIVLQDIKKPE
NvecF2	124	138	35.0492	2.52e-12	2.29e-09	KRGGRVKLHHIMKPC
NvecF4	71	85	45.623	3.82e-16	1.27e-12	ERGGRIVLQDIKKPE
NvecF5	71	85	43.459	3.56e-15	7.2e-12	QRGGRIVLQNVKKPE
NvecF6	132	146	34.3443	4e-12	3.35e-09	KRGGRVKLNDIPTPC
NvecF7	73	87	44.9508	8.33e-16	2.24e-12	QRGGRIVLQDIKRPE
NvesF2	114	128	-3.2459	2.69e-05	0.00933	KRGGRMDFNKVKLFN
OabiF1	134	148	34.377	3.91e-12	3.33e-09	KRGGSIVLTDIKAPE
OabiF2	163	177	2.13115	5.62e-06	0.0021	MRGGLVNLCPICSPQ
OabiF4	111	125	-3.7541	3.09e-05	0.0106	KRGGKMNFNQLPRFK
OaF	73	87	38.2131	2.8e-13	3.1e-10	MRGGRVVLQPVDKPE
OalbF	71	85	26.623	3.38e-10	1.95e-07	QRGGRVVISPVTAPP
ObF1	75	89	34.3443	4e-12	3.35e-09	KRGGRVVLQNIDEPE
ObF2	72	86	41.623	1.86e-14	3.05e-11	KRGGRIVLQAVMKPE
ObF3	73	87	33.6557	6.19e-12	4.97e-09	KRGGRILLKQVEKPD
ObirF1	71	85	29.4262	7.53e-11	4.84e-08	KRGGDVVLMDIAAPS
ObirF2	149	163	-3.7377	3.08e-05	0.0106	QRGGKMNFNQLPRFK
OcF1	72	86	37.7213	4e-13	4.24e-10	KRGGRIVLQPITVPP
OcF2	73	87	34.9836	2.64e-12	2.37e-09	DRGGRIVLQDIKKPE
OeduF	73	87	49.6721	9.74e-19	8.82e-15	KRGGRIVLQDIKKPD
OlignF1	139	153	26.8852	2.95e-10	1.71e-07	MRGGRVHLCPVLPPT
OmouF	73	87	44.9672	8.18e-16	2.24e-12	MRGGRVVLQPIQKPS
OpF1	71	85	49.3934	2.98e-18	2.12e-14	KRGGRIVLQDIKKPE
OpF2	75	89	29.4918	7.26e-11	4.7e-08	NRGGCIVLQDIKKPE
OtaurF1	73	87	33.0492	9.03e-12	7.03e-09	QRGGRIVLLPISQPE
PaibuF	75	89	48.4754	1.08e-17	5.98e-14	MRGGRIVLQDIQKPE
PannF	72	86	35.082	2.47e-12	2.26e-09	RRGGKVVFQDIAKPT
PbarF2	109	123	0.0655738	1.04e-05	0.00373	ERGGKMDMNQLPRSK
PcanF1	114	128	-3.7541	3.09e-05	0.0106	KRGGKMNFNQLPRIK
PcarF1	72	86	28.8033	1.06e-10	6.62e-08	KRGGRVVLETIASPN
PcarF2	72	86	32.7541	1.08e-11	8.24e-09	SRGGRIVLQAVAAPT
PclarF1	72	86	39.6066	9.69e-14	1.21e-10	KRGGRIVLQAIAAPT
PdF1	129	143	20.1311	7.5e-09	3.61e-06	KRGGALILNDVPKPP
PdF2	75	89	48.5246	1.07e-17	5.98e-14	MRGGRVVLQDIQKPE
PdF3	72	86	18.082	1.82e-08	8.54e-06	DRGGRALFQDVQKPS
PdF4	117	131	16.8033	3.09e-08	1.43e-05	KRGGRLRLKKIHDPK
PdomF1	114	128	-3.7541	3.09e-05	0.0106	KRGGKMNFNQLPRIK
PeF	73	87	39.5902	9.81e-14	1.21e-10	QRGGRIVLSDIKRPD
PgracF3	91	105	21.2295	4.59e-09	2.26e-06	KRGGNLEFMDIQAPP
PjF	72	86	39.8852	7.8e-14	9.97e-11	KRGGRIVLQQIAAPS
PlenF	71	85	34.4426	3.75e-12	3.22e-09	KRGARIVLQAIAAPS
PleucF	76	90	49.1311	4.13e-18	2.75e-14	MRGGRIVLQDIKKPE
PmamF	63	77	2.08197	5.7e-06	0.00212	QRGGTTSYFQIKPPG
PmonF2	71	85	33.5574	6.58e-12	5.25e-09	KRGGGIVLQPIAAPP
PoF1a	71	85	45	7.9e-16	2.24e-12	QRGGRVVLQDIKRPE
PoF1b	71	85	40.9016	3.45e-14	4.78e-11	QRGGRVILQDIKRPD
PoF2a	71	85	41.2951	2.47e-14	3.62e-11	QRGGRLVLHDIKKPE
PoF2b	71	85	44.9508	8.33e-16	2.24e-12	QRGGRIVLQDIKRPE
PpapF2	112	126	18.082	1.82e-08	8.54e-06	KRGGKMEFRAVEKPR
PpernF	115	129	14.7705	7e-08	3.07e-05	RRGGKMEFRSVEKPR
PtepF2	98	112	0.0655738	1.04e-05	0.00373	SRGARFSGFDVKMPG
PvirF	73	87	49.6721	9.74e-19	8.82e-15	KRGGRIVLQDIKKPD
PxylF1	114	128	3.62295	3.54e-06	0.00132	MRGGTPAITCVKGPP
RdecF1	73	87	46.2787	1.87e-16	7.47e-13	KRGGRVVLQAIQKPD
RdecF2	73	87	43.9508	2.23e-15	4.93e-12	KRGGRVVLQPITKPE
RdecF3	118	132	15.2459	5.8e-08	2.57e-05	KRGGYVEFRSIEAPS
RpedF1	73	87	36.2131	1.16e-12	1.12e-09	KRGGRIILKDIKAPN
RpedF2	108	122	-3.77049	3.1e-05	0.0106	KRGGTMRFDSLVHSE
RphilF	73	87	46.2787	1.87e-16	7.47e-13	KRGGRVVLQAIQKPD
RpomF1	143	157	27.8689	1.76e-10	1.07e-07	KRGGTILLQDLPAPQ
RpomF2	110	124	27.8689	1.76e-10	1.07e-07	KRGGTILLQDLPAPQ
RsperF1	73	87	34.5902	3.41e-12	2.95e-09	KRGGRIVLKDVGKPA
RsperF3	106	120	-3.90164	3.22e-05	0.0109	KRGGTMNFSARKPEE
ScalcF1	120	134	10.8525	3.07e-07	0.000128	RRGGRVNFNSVHESP
ScalcF2	176	190	-4.2459	3.53e-05	0.0117	QRELAGKLSTLKKMM
ScF	73	87	43.6721	2.89e-15	6.27e-12	KRGGRIVLQPISKPD
SclavF	74	88	12.7377	1.53e-07	6.52e-05	KRGGNTVFSDITAPQ
SdF1	71	85	21.3607	4.32e-09	2.14e-06	DRGGKVVLSDIKAPA
SdF2	72	86	47.5574	3.44e-17	1.8e-13	QRGGRVVLQDIKKPS
SdumF2	94	108	1.86885	6.09e-06	0.00224	SRGARFSGFDVKMPS
SdumF3	93	107	1.86885	6.09e-06	0.00224	SRGARFSGFDVKMPS
SdumF4	94	108	1.86885	6.09e-06	0.00224	SRGARFSGFDVKMPS
SflavF1	199	213	-6.13115	5.84e-05	0.0185	QRDLAGKLSTLNKMM
SflavF2	113	127	4.60656	2.59e-06	0.00098	KRGGHMQFNKITNTE
SfrugF1	98	112	-6.06557	5.74e-05	0.0183	LRGGAPLISGLELPA
SgranF	73	87	47.082	6.93e-17	3.14e-13	KRGGRIVLQPIQKPE
SinvF3	71	85	26.9672	2.83e-10	1.65e-07	KRGGDIILTDIQAPS
SinvF4	129	143	4.40984	2.75e-06	0.00104	MRCGKVHLGVISPPD
SkF1	137	151	27.4098	2.24e-10	1.33e-07	RRGGRIVMKSVPQPD
SkF2	103	117	27.4098	2.24e-10	1.33e-07	RRGGRIVMKSVPQPD
SkF3	71	85	44.8525	9.29e-16	2.44e-12	KRGGRIVLQDVKKPQ
SkF4	72	86	42.3443	1.01e-14	1.79e-11	KRGGRVVLQNITKPE
SlebF1	177	191	-1.86885	1.83e-05	0.00639	QRDLAGKLTTLKKMM
SlF1	71	85	41.4426	2.17e-14	3.28e-11	ERGGRIVLQDIKRPD
SlF2	73	87	35.7213	1.61e-12	1.52e-09	RRGGRVVLQDVAKPI
SlitF	98	112	-5.63934	5.13e-05	0.0168	LRGGSPLISGLEPPN
SmaiF	73	87	35.918	1.41e-12	1.34e-09	KRGGRIILKQIEKPE
SmF	73	87	37.5902	4.39e-13	4.61e-10	QRGGRLKLKDIKAPE
SoryF1	112	126	0.0983607	1.03e-05	0.00372	SRGGEMNFENVAKDL
SoryF2	176	190	-7.39344	8.1e-05	0.0246	QRDLAGKLSTLEKLM
SoryF3	181	195	-4.42623	3.71e-05	0.0122	QRDLAGKLSTLEKMM
SpF1	72	86	23.7377	1.42e-09	7.43e-07	QRGGSIVFQDIKAPH
SpF2	74	88	25.4262	6.21e-10	3.48e-07	ERGGRIKLSDVSQPC
SschlF	73	87	49.6721	9.74e-19	8.82e-15	KRGGRIVLQDIKKPD
StF1	77	91	41.4098	2.24e-14	3.33e-11	QRGGRVKLQDVKVPE
StF2	75	89	31.7213	2.02e-11	1.46e-08	QRGGRMKLSDIKAPA
StF3	77	91	41.9672	1.39e-14	2.34e-11	KRGGRIVLQPIAAPP
StF4	102	116	6.95082	1.2e-06	0.000465	KRGGTVHLLPIQPFN
StF5	73	87	5.80328	1.75e-06	0.000667	KRGGNVVYYPLKACY
SycF1a	71	85	32.2131	1.5e-11	1.11e-08	KRGGRVVLTPIDKPA
SycF1b	71	85	32.2131	1.5e-11	1.11e-08	KRGGRVVLTPIDKPA
SycF2	71	85	23.8689	1.34e-09	7.08e-07	KRGGCVTLEPIPTPS
SycF3	71	85	30.6393	3.79e-11	2.61e-08	LRGGRVCFTDIKTPQ
TaF1	72	86	42.5574	8.34e-15	1.51e-11	TRGGRIVLQDIKRPE
TaF2	71	85	37.2131	5.76e-13	5.91e-10	TRGGRIVLMDITKPE
TcastF2	126	140	24.7213	8.82e-10	4.78e-07	MRGGQVTLFPITVPE
TcastF3	73	87	29.082	9.11e-11	5.75e-08	KRGGRLALTDIPAPE
TcurvF	56	70	27.2459	2.45e-10	1.43e-07	MRGGKVHLCAISPPD
TdalmF1	84	98	31.377	2.47e-11	1.75e-08	KRGGTIELQDIEAPN
TgF	73	87	49.0164	4.9e-18	3.05e-14	KRGGRIVLQDIQKPD
TinfF2	108	122	-6.7377	6.84e-05	0.0214	KRGGVMQLDTEVPRE
TpF1	71	85	24.9344	7.94e-10	4.37e-07	LRGGRVIFQNIDKPA
TtetrF	75	89	49.6721	9.74e-19	8.82e-15	KRGGRIVLQDIKKPD
TurtF1	96	110	11.4918	2.43e-07	0.000103	RRGAKVSTFDVEMPT
TurtF2	75	89	43.2951	4.18e-15	8.16e-12	QRGGRIVLQDVKKPA
VemeF2	129	143	27.2459	2.45e-10	1.43e-07	MRGGKVHLCAISPPD
WaurF1	131	145	24.7377	8.75e-10	4.76e-07	MRGGKVHLCALPPPD
WaurF3	122	136	7.67213	9.39e-07	0.000368	QRGGKMDLNQLPRSK
ZcucF	200	214	-5.81967	5.38e-05	0.0174	QRDLAGKLSTLTKMM

## Sheet: SignalP
# ID	Prediction	SP(Sec/SPI)	OTHER	CS info	CS position	CS prob
AaegF1	SP(Sec/SPI)	0.99619	0.00381	CS pos: 20-21. VNA-AV. Pr: 0.9175	20	0.9175
AaegF2	SP(Sec/SPI)	0.995329	0.004671	CS pos: 19-20. ANG-AA. Pr: 0.4025	19	0.4025
AaegF3	OTHER	0.002075	0.997925
AaegF4	SP(Sec/SPI)	0.99845	0.00155	CS pos: 19-20. VRA-DN. Pr: 0.9732	19	0.9732
AaegF5	SP(Sec/SPI)	0.989315	0.010685	CS pos: 26-27. AQA-QE. Pr: 0.9293	26	0.9293
AaegF6	SP(Sec/SPI)	0.993889	0.006111	CS pos: 22-23. TRA-QI. Pr: 0.9386	22	0.9386
AaegF7	SP(Sec/SPI)	0.938725	0.061275	CS pos: 19-20. VQN-NP. Pr: 0.4521	19	0.4521
AaF1	OTHER	0.000381	0.999619
AaF2	OTHER	0.000432	0.999568
AaF3a	SP(Sec/SPI)	0.989878	0.010122	CS pos: 20-21. VYS-NR. Pr: 0.9485	20	0.9485
AaF3b	SP(Sec/SPI)	0.986134	0.013866	CS pos: 20-21. VYS-NR. Pr: 0.9458	20	0.9458
AalbiF1	OTHER	0.004277	0.995723
AalbiF2	SP(Sec/SPI)	0.989335	0.010665	CS pos: 28-29. VQA-AD. Pr: 0.7762	28	0.7762
AalboF1	OTHER	0.001522	0.998478
AalboF2	SP(Sec/SPI)	0.992808	0.007192	CS pos: 26-27. AQA-QE. Pr: 0.9276	26	0.9276
AalboF3	SP(Sec/SPI)	0.995068	0.004932	CS pos: 26-27. AQA-QE. Pr: 0.9363	26	0.9363
AalboF4	SP(Sec/SPI)	0.997455	0.002545	CS pos: 19-20. VNG-AV. Pr: 0.6974	19	0.6974
AastF	SP(Sec/SPI)	0.990228	0.009772	CS pos: 17-18. IAA-ED. Pr: 0.5011	17	0.5011
AcalF1	OTHER	0.00056	0.99944
AcalF2	OTHER	0.000539	0.999461
AcoluF1	SP(Sec/SPI)	0.9935	0.0065	CS pos: 21-22. AFA-TD. Pr: 0.8041	21	0.8041
AcoluF2	SP(Sec/SPI)	0.99794	0.00206	CS pos: 26-27. ASA-QV. Pr: 0.8759	26	0.8759
AdF	OTHER	0.00033	0.99967
AdorF	SP(Sec/SPI)	0.995824	0.004176	CS pos: 19-20. SLG-ND. Pr: 0.8998	19	0.8998
AechF	OTHER	0.00053	0.99947
AfarF	OTHER	0.000504	0.999496
AfloF1	OTHER	0.000625	0.999375
AfloF2	SP(Sec/SPI)	0.994089	0.005911	CS pos: 19-20. SLG-ND. Pr: 0.8732	19	0.8732
AfloF3	SP(Sec/SPI)	0.998264	0.001736	CS pos: 16-17. TSA-EY. Pr: 0.9617	16	0.9617
AfloF4	OTHER	0.000517	0.999483
AglabF1	OTHER	0.000279	0.999721
AglabF2	SP(Sec/SPI)	0.982997	0.017003	CS pos: 25-26. TSA-EL. Pr: 0.8289	25	0.8289
AjF1	OTHER	0.000334	0.999666
AjF2	OTHER	0.000532	0.999468
AlF	OTHER	0.000683	0.999317
AmelF	SP(Sec/SPI)	0.999167	0.000833	CS pos: 16-17. ASA-EY. Pr: 0.9742	16	0.9742
ApacF	OTHER	0.000699	0.999301
ApF1	OTHER	0.000862	0.999138
ApF2	OTHER	0.000412	0.999588
ApF3	OTHER	0.000481	0.999519
AplanF1	SP(Sec/SPI)	0.999135	0.000865	CS pos: 17-18. VTA-QQ. Pr: 0.8964	17	0.8964
AplanF2	SP(Sec/SPI)	0.988576	0.011424	CS pos: 19-20. SFT-AD. Pr: 0.5289	19	0.5289
AplanF3	OTHER	0.000381	0.999619
ApurF1	OTHER	0.000645	0.999355
ApurF2	OTHER	0.000489	0.999511
AqF1a	OTHER	0.000561	0.999439
AqF1b	OTHER	0.000637	0.999363
ArosF	SP(Sec/SPI)	0.985436	0.014564	CS pos: 19-20. AAG-DR. Pr: 0.6750	19	0.6750
AstepF1	SP(Sec/SPI)	0.992218	0.007782	CS pos: 21-22. AFA-TD. Pr: 0.8251	21	0.8251
AstepF2	SP(Sec/SPI)	0.997068	0.002932	CS pos: 26-27. ASA-QV. Pr: 0.8452	26	0.8452
AsuumF	OTHER	0.001649	0.998351
AtF1a	OTHER	0.000445	0.999555
AtF1b	OTHER	0.000445	0.999555
AtranF1	OTHER	0.001372	0.998628
AtranF2	SP(Sec/SPI)	0.999502	0.000498	CS pos: 17-18. ALA-VD. Pr: 0.9717	17	0.9717
AtumF1	SP(Sec/SPI)	0.999262	0.000738	CS pos: 17-18. VAA-ED. Pr: 0.7059	17	0.7059
AtumF2	SP(Sec/SPI)	0.997606	0.002394	CS pos: 17-18. TTA-EQ. Pr: 0.7069	17	0.7069
AvF1	OTHER	0.000328	0.999672
AvF2	OTHER	0.000402	0.999598
AvF3	OTHER	0.000433	0.999567
AvulF	OTHER	0.000372	0.999628
BanynF1	SP(Sec/SPI)	0.999592	0.000408	CS pos: 17-18. AAA-DV. Pr: 0.8096	17	0.8096
BanynF2	SP(Sec/SPI)	0.999529	0.000471	CS pos: 20-21. AFA-TQ. Pr: 0.9311	20	0.9311
BbelF	OTHER	0.000552	0.999448
BbF	OTHER	0.000404	0.999596
BcockF	OTHER	0.000385	0.999615
BcoprF1	SP(Sec/SPI)	0.999692	0.000308	CS pos: 17-18. TNA-QD. Pr: 0.9873	17	0.9873
BcoprF2	SP(Sec/SPI)	0.999194	0.000806	CS pos: 19-20. SNA-KL. Pr: 0.8859	19	0.8859
BcoprF3	SP(Sec/SPI)	0.981786	0.018214	CS pos: 17-18. ASG-KL. Pr: 0.7739	17	0.7739
BglabF1	SP(Sec/SPI)	0.990097	0.009903	CS pos: 18-19. IRP-TD. Pr: 0.4078	18	0.4078
BglabF2	OTHER	0.000685	0.999315
BimpF	OTHER	0.003323	0.996677
BlatF	OTHER	0.007431	0.992569
BmoriF1	SP(Sec/SPI)	0.999556	0.000444	CS pos: 17-18. VLA-EE. Pr: 0.9848	17	0.9848
BmoriF2	OTHER	0.000454	0.999546
BmoriF3	SP(Sec/SPI)	0.998758	0.001242	CS pos: 20-21. ATA-TQ. Pr: 0.8582	20	0.8582
BsF1	OTHER	0.000443	0.999557
BsF2	OTHER	0.000622	0.999378
BsF3a	SP(Sec/SPI)	0.993079	0.006921	CS pos: 17-18. ALS-TE. Pr: 0.4462	17	0.4462
BsF3b	SP(Sec/SPI)	0.985687	0.014313	CS pos: 17-18. ALS-TE. Pr: 0.4250	17	0.4250
BtabF1	SP(Sec/SPI)	0.996697	0.003303	CS pos: 20-21. SLA-DT. Pr: 0.6899	20	0.6899
BtabF2	OTHER	0.000554	0.999446
BterF	OTHER	0.001112	0.998888
BtreaF1	SP(Sec/SPI)	0.999338	0.000662	CS pos: 20-21. SSA-DG. Pr: 0.5661	20	0.5661
BtreaF2	OTHER	0.000291	0.999709
BtryF1	SP(Sec/SPI)	0.999042	0.000958	CS pos: 17-18. VNA-QM. Pr: 0.9437	17	0.9437
BtryF2	SP(Sec/SPI)	0.999391	0.000609	CS pos: 19-20. ASA-EN. Pr: 0.8797	19	0.8797
BvosF	SP(Sec/SPI)	0.998245	0.001755	CS pos: 19-20. SLG-NK. Pr: 0.9501	19	0.9501
CbarF	OTHER	0.000386	0.999614
CcaF1	OTHER	0.000654	0.999346
CcaF2	OTHER	0.000247	0.999753
CcalcF	SP(Sec/SPI)	0.99938	0.00062	CS pos: 16-17. ASA-SE. Pr: 0.8883	16	0.8883
CcapF1	SP(Sec/SPI)	0.999644	0.000356	CS pos: 19-20. ASA-EN. Pr: 0.8715	19	0.8715
CcapF2	SP(Sec/SPI)	0.999059	0.000941	CS pos: 17-18. VNA-QM. Pr: 0.9437	17	0.9437
CcapF3	OTHER	0.004299	0.995701
CcF1a	OTHER	0.000386	0.999614
CcF1b	OTHER	0.000352	0.999648
CcinF1	OTHER	0.000412	0.999588
CcinF2	SP(Sec/SPI)	0.997452	0.002548	CS pos: 20-21. VTA-EE. Pr: 0.9593	20	0.9593
CclemF1	SP(Sec/SPI)	0.995964	0.004036	CS pos: 19-20. IQG-SC. Pr: 0.7736	19	0.7736
CclemF2	SP(Sec/SPI)	0.999647	0.000353	CS pos: 20-21. VNG-NT. Pr: 0.8895	20	0.8895
CclemF3	OTHER	0.000501	0.999499
CconF	OTHER	0.000758	0.999242
CcrF1	OTHER	0.000277	0.999723
CcrF2	OTHER	0.000572	0.999428
CcrF3	SP(Sec/SPI)	0.999165	0.000835	CS pos: 17-18. VQG-KG. Pr: 0.9257	17	0.9257
CeF1a	OTHER	0.000421	0.999579
CeF1b	OTHER	0.000526	0.999474
CethF1	SP(Sec/SPI)	0.999185	0.000815	CS pos: 20-21. TFG-TQ. Pr: 0.6885	20	0.6885
CethF2	SP(Sec/SPI)	0.999697	0.000303	CS pos: 19-20. VFA-DV. Pr: 0.9922	19	0.9922
CfelF1	OTHER	0.000228	0.999772
CfelF2	SP(Sec/SPI)	0.998164	0.001836	CS pos: 17-18. AEA-KL. Pr: 0.9141	17	0.9141
CfloF1	OTHER	0.000391	0.999609
CfloF2	SP(Sec/SPI)	0.998989	0.001011	CS pos: 19-20. TMG-NG. Pr: 0.6687	19	0.6687
CfloF3	SP(Sec/SPI)	0.997267	0.002733	CS pos: 16-17. VSA-EF. Pr: 0.8810	16	0.8810
CflorF1	SP(Sec/SPI)	0.998354	0.001646	CS pos: 20-21. SGA-DD. Pr: 0.7141	20	0.7141
CflorF2	SP(Sec/SPI)	0.999491	0.000509	CS pos: 19-20. TSA-EF. Pr: 0.9262	19	0.9262
CflorF3	SP(Sec/SPI)	0.996939	0.003061	CS pos: 20-21. SSA-DE. Pr: 0.7164	20	0.7164
CformF	SP(Sec/SPI)	0.998947	0.001053	CS pos: 16-17. SFA-QY. Pr: 0.9545	16	0.9545
CgF1	OTHER	0.000436	0.999564
CgF2	OTHER	0.000346	0.999654
CgF3	SP(Sec/SPI)	0.95301	0.04699	CS pos: 22-23. GHA-RL. Pr: 0.7076	22	0.7076
CiF1	SP(Sec/SPI)	0.996027	0.003973	CS pos: 18-19. AYG-WG. Pr: 0.6011	18	0.6011
CiF2	SP(Sec/SPI)	0.982183	0.017817	CS pos: 21-22. AFG-QE. Pr: 0.7161	21	0.7161
CinsF1	SP(Sec/SPI)	0.997802	0.002198	CS pos: 18-19. CTA-NF. Pr: 0.9030	18	0.9030
CinsF2	SP(Sec/SPI)	0.998431	0.001569	CS pos: 18-19. ATA-GD. Pr: 0.5920	18	0.5920
ClactF	OTHER	0.000491	0.999509
ClectF1	OTHER	0.000342	0.999658
ClectF2	SP(Sec/SPI)	0.998817	0.001183	CS pos: 18-19. VYG-EY. Pr: 0.9745	18	0.9745
ClectF3	SP(Sec/SPI)	0.992928	0.007072	CS pos: 16-17. AGG-QE. Pr: 0.8694	16	0.8694
CmarF1	SP(Sec/SPI)	0.998094	0.001906	CS pos: 19-20. CSS-DS. Pr: 0.5930	19	0.5930
CmarF2	SP(Sec/SPI)	0.987537	0.012463	CS pos: 16-17. TSA-EF. Pr: 0.9017	16	0.9017
CnastF1	SP(Sec/SPI)	0.999274	0.000726	CS pos: 19-20. AQA-KL. Pr: 0.8573	19	0.8573
CnastF2	SP(Sec/SPI)	0.998047	0.001953	CS pos: 19-20. AHA-RL. Pr: 0.8491	19	0.8491
CnastF3	SP(Sec/SPI)	0.99924	0.00076	CS pos: 16-17. VSA-EE. Pr: 0.9458	16	0.9458
CpalF1	SP(Sec/SPI)	0.975013	0.024987	CS pos: 26-27. AMA-QQ. Pr: 0.9002	26	0.9002
CpalF2	OTHER	0.002967	0.997033
CpalF3	SP(Sec/SPI)	0.723472	0.276528	CS pos: 22-23. SVG-TE. Pr: 0.3374	22	0.3374
CquadF	OTHER	0.000543	0.999457
CquinF1	OTHER	0.012826	0.987174
CquinF2	SP(Sec/SPI)	0.998899	0.001101	CS pos: 19-20. AHG-AV. Pr: 0.6827	19	0.6827
CrF1	SP(Sec/SPI)	0.975144	0.024856	CS pos: 19-20. VVG-VQ. Pr: 0.7775	19	0.7775
CrF2	SP(Sec/SPI)	0.937044	0.062956	CS pos: 22-23. IET-VR. Pr: 0.6805	22	0.6805
CrogF1	OTHER	0.000395	0.999605
CrogF2	SP(Sec/SPI)	0.999217	0.000783	CS pos: 16-17. AMG-SC. Pr: 0.5715	16	0.5715
CsculF	SP(Sec/SPI)	0.977951	0.022049	CS pos: 17-18. AIG-KE. Pr: 0.8348	17	0.8348
CsecF1	SP(Sec/SPI)	0.984457	0.015543	CS pos: 21-22. VDS-VS. Pr: 0.6448	21	0.6448
CsecF2	SP(Sec/SPI)	0.999081	0.000919	CS pos: 16-17. VNC-AE. Pr: 0.9217	16	0.9217
CsinF	OTHER	0.000285	0.999715
CvF	OTHER	0.000388	0.999612
CxF1	OTHER	0.000488	0.999512
CxF2	OTHER	0.000582	0.999418
CxF3	OTHER	0.000592	0.999408
D_alloF1	OTHER	0.000579	0.999421
D_alloF2	SP(Sec/SPI)	0.994346	0.005654	CS pos: 19-20. AVG-DG. Pr: 0.4483	19	0.4483
D_citrF	OTHER	0.001015	0.998985
D_novF	SP(Sec/SPI)	0.998857	0.001143	CS pos: 19-20. SQG-LK. Pr: 0.9227	19	0.9227
D_noxF	SP(Sec/SPI)	0.999028	0.000972	CS pos: 22-23. AQG-KM. Pr: 0.8758	22	0.8758
D_plexF	SP(Sec/SPI)	0.999585	0.000415	CS pos: 20-21. AFG-TQ. Pr: 0.9103	20	0.9103
D_ponF1	OTHER	0.000242	0.999758
D_ponF2	SP(Sec/SPI)	0.998696	0.001304	CS pos: 19-20. VQA-EL. Pr: 0.9544	19	0.9544
D_ponF3	SP(Sec/SPI)	0.998998	0.001002	CS pos: 16-17. VSA-NE. Pr: 0.9337	16	0.9337
D_pterF1	OTHER	0.000214	0.999786
D_pterF2	OTHER	0.000427	0.999573
D_quadF	SP(Sec/SPI)	0.998659	0.001341	CS pos: 20-21. TFG-DG. Pr: 0.7220	20	0.7220
D_sulfF	OTHER	0.000341	0.999659
D_virF1	SP(Sec/SPI)	0.996492	0.003508	CS pos: 18-19. LQA-VQ. Pr: 0.8265	18	0.8265
D_virF2	SP(Sec/SPI)	0.972514	0.027486	CS pos: 18-19. LYA-IQ. Pr: 0.7480	18	0.7480
DalbF1	OTHER	0.001633	0.998367
DalbF2	SP(Sec/SPI)	0.999605	0.000395	CS pos: 19-20. AQA-QE. Pr: 0.8855	19	0.8855
DalbF3	SP(Sec/SPI)	0.998147	0.001853	CS pos: 23-24. AQA-DS. Pr: 0.8946	23	0.8946
DanaF1	OTHER	0.006058	0.993942
DanaF2	SP(Sec/SPI)	0.999485	0.000515	CS pos: 19-20. ALA-KE. Pr: 0.8857	19	0.8857
DanaF3	SP(Sec/SPI)	0.998801	0.001199	CS pos: 19-20. AYG-DF. Pr: 0.5086	19	0.5086
DbiaF	OTHER	0.000529	0.999471
DbipF	OTHER	0.000802	0.999198
DbusF1	SP(Sec/SPI)	0.999201	0.000799	CS pos: 22-23. AQA-ES. Pr: 0.9223	22	0.9223
DbusF2	SP(Sec/SPI)	0.999814	0.000186	CS pos: 18-19. AQA-QE. Pr: 0.9455	18	0.9455
DeleF1	SP(Sec/SPI)	0.999619	0.000381	CS pos: 19-20. ALA-KD. Pr: 0.9441	19	0.9441
DeleF2	OTHER	0.000546	0.999454
DereF	OTHER	0.000521	0.999479
DeugF1	SP(Sec/SPI)	0.99959	0.00041	CS pos: 19-20. ALA-NN. Pr: 0.9260	19	0.9260
DeugF2	SP(Sec/SPI)	0.998573	0.001427	CS pos: 17-18. AQA-YG. Pr: 0.5144	17	0.5144
DeugF3	OTHER	0.000602	0.999398
DficF1	OTHER	0.000909	0.999091
DficF2	SP(Sec/SPI)	0.999584	0.000416	CS pos: 19-20. ALA-KD. Pr: 0.8985	19	0.8985
DgrimF1	SP(Sec/SPI)	0.99908	0.00092	CS pos: 22-23. AQA-EN. Pr: 0.9256	22	0.9256
DgrimF2	OTHER	0.001152	0.998848
DgrimF3	SP(Sec/SPI)	0.999662	0.000338	CS pos: 19-20. AQA-EE. Pr: 0.8455	19	0.8455
DguanF	OTHER	0.001048	0.998952
DhydF1	OTHER	0.000443	0.999557
DhydF2	SP(Sec/SPI)	0.998744	0.001256	CS pos: 22-23. SQA-DN. Pr: 0.9136	22	0.9136
DhydF3	SP(Sec/SPI)	0.999766	0.000234	CS pos: 19-20. AHA-QE. Pr: 0.9405	19	0.9405
DinnF1	SP(Sec/SPI)	0.999188	0.000812	CS pos: 22-23. AQA-DS. Pr: 0.9302	22	0.9302
DinnF2	SP(Sec/SPI)	0.999572	0.000428	CS pos: 19-20. AQA-QE. Pr: 0.9130	19	0.9130
DkikF1	OTHER	0.002387	0.997613
DkikF2	SP(Sec/SPI)	0.998647	0.001353	CS pos: 19-20. AYG-DF. Pr: 0.4956	19	0.4956
DkikF3	SP(Sec/SPI)	0.999694	0.000306	CS pos: 19-20. ASA-NE. Pr: 0.8207	19	0.8207
DmF1HCH	SP(Sec/SPI)	0.99411	0.00589	CS pos: 17-18. AQA-YG. Pr: 0.5392	17	0.5392
DmF2LCH	SP(Sec/SPI)	0.999618	0.000382	CS pos: 19-20. ALA-KD. Pr: 0.9282	19	0.9282
DmF3HCH	OTHER	0.000547	0.999453
DmirF	SP(Sec/SPI)	0.998988	0.001012	CS pos: 20-21. AYG-DF. Pr: 0.9165	20	0.9165
DmojF1	SP(Sec/SPI)	0.999623	0.000377	CS pos: 19-20. AQA-QE. Pr: 0.9046	19	0.9046
DmojF2	OTHER	0.002313	0.997687
DmojF3	OTHER	0.024828	0.975172
DnavF	OTHER	0.002612	0.997388
DpF1	SP(Sec/SPI)	0.997131	0.002869	CS pos: 22-23. AYA-SE. Pr: 0.9344	22	0.9344
DpF2	OTHER	0.113143	0.886857
DpF3a	OTHER	0.000457	0.999543
DpF3b	OTHER	0.000347	0.999653
DpF3c	OTHER	0.00074	0.99926
DpF3d	OTHER	0.000418	0.999582
DpF3e	OTHER	0.000498	0.999502
DpseF	OTHER	0.002106	0.997894
DrhoF1	SP(Sec/SPI)	0.998883	0.001117	CS pos: 17-18. AQA-YG. Pr: 0.5008	17	0.5008
DrhoF2	OTHER	0.00078	0.99922
DserF	SP(Sec/SPI)	0.999661	0.000339	CS pos: 19-20. AMA-NE. Pr: 0.8501	19	0.8501
DsuboF1	SP(Sec/SPI)	0.999214	0.000786	CS pos: 20-21. AYG-DF. Pr: 0.9012	20	0.9012
DsuboF2	SP(Sec/SPI)	0.999613	0.000387	CS pos: 19-20. AQA-EE. Pr: 0.7603	19	0.7603
DsubpF1	OTHER	0.000606	0.999394
DsubpF2	SP(Sec/SPI)	0.99943	0.00057	CS pos: 19-20. ALA-SN. Pr: 0.8795	19	0.8795
DtakF	OTHER	0.000588	0.999412
DvirF1	OTHER	0.000823	0.999177
DvirF2	SP(Sec/SPI)	0.999084	0.000916	CS pos: 22-23. AQA-DN. Pr: 0.9591	22	0.9591
DvirF3	SP(Sec/SPI)	0.99971	0.00029	CS pos: 19-20. AQA-QE. Pr: 0.9027	19	0.9027
DwilF1	OTHER	0.000901	0.999099
DwilF2	SP(Sec/SPI)	0.999358	0.000642	CS pos: 20-21. ALA-DE. Pr: 0.9531	20	0.9531
DwilF3	SP(Sec/SPI)	0.999252	0.000748	CS pos: 20-21. AYG-DF. Pr: 0.9264	20	0.9264
DyakF	OTHER	0.000334	0.999666
DzF	OTHER	0.000339	0.999661
EaffF1	SP(Sec/SPI)	0.926065	0.073935	CS pos: 23-24. TET-KT. Pr: 0.3285	23	0.3285
EaffF2	OTHER	0.000706	0.999294
EaffF3	SP(Sec/SPI)	0.919583	0.080417	CS pos: 23-24. TET-KT. Pr: 0.3386	23	0.3386
EaffF4	OTHER	0.000309	0.999691
EaffF5	SP(Sec/SPI)	0.997546	0.002454	CS pos: 17-18. CSC-SS. Pr: 0.3539	17	0.3539
EandF	OTHER	0.000213	0.999787
EdofF	OTHER	0.000282	0.999718
EmexF1	SP(Sec/SPI)	0.992011	0.007989	CS pos: 22-23. TSA-NF. Pr: 0.8036	22	0.8036
EmexF2	SP(Sec/SPI)	0.996403	0.003597	CS pos: 19-20. SLG-GG. Pr: 0.8288	19	0.8288
EmF1	OTHER	0.000417	0.999583
EmF2	OTHER	0.000836	0.999164
EpF1a	OTHER	0.000388	0.999612
EpF1b	OTHER	0.000388	0.999612
EsF1	SP(Sec/SPI)	0.996624	0.003376	CS pos: 20-21. ADS-QR. Pr: 0.4351	20	0.4351
EsF2	SP(Sec/SPI)	0.994796	0.005204	CS pos: 18-19. ASA-NE. Pr: 0.8949	18	0.8949
EsinF	OTHER	0.000338	0.999662
FarisF1	OTHER	0.000486	0.999514
FarisF2	SP(Sec/SPI)	0.993259	0.006741	CS pos: 19-20. AVG-DG. Pr: 0.6033	19	0.6033
FarisF3	OTHER	0.000579	0.999421
FcF1	OTHER	0.005761	0.994239
FcF2	SP(Sec/SPI)	0.999482	0.000518	CS pos: 20-21. TLA-AT. Pr: 0.9037	20	0.9037
FcF3	SP(Sec/SPI)	0.999044	0.000956	CS pos: 20-21. VQS-NY. Pr: 0.9626	20	0.9626
FexsF	SP(Sec/SPI)	0.998547	0.001453	CS pos: 19-20. TFG-DG. Pr: 0.7763	19	0.7763
FoccF	SP(Sec/SPI)	0.999665	0.000335	CS pos: 19-20. ASA-DS. Pr: 0.7787	19	0.7787
GaF	OTHER	0.000367	0.999633
GfuscF1	SP(Sec/SPI)	0.999239	0.000761	CS pos: 19-20. LNA-EE. Pr: 0.8330	19	0.8330
GfuscF2	SP(Sec/SPI)	0.998915	0.001085	CS pos: 20-21. VHG-EM. Pr: 0.9427	20	0.9427
GmelF1	SP(Sec/SPI)	0.999252	0.000748	CS pos: 20-21. AFA-TQ. Pr: 0.9540	20	0.9540
GmelF2	SP(Sec/SPI)	0.999569	0.000431	CS pos: 19-20. ALA-ED. Pr: 0.9599	19	0.9599
GoccF1	SP(Sec/SPI)	0.995634	0.004366	CS pos: 17-18. VSA-RL. Pr: 0.8238	17	0.8238
GoccF2	SP(Sec/SPI)	0.934678	0.065322	CS pos: 17-18. VSA-RL. Pr: 0.3322	17	0.3322
GoccF3	OTHER	0.004945	0.995055
HanaF	SP(Sec/SPI)	0.990418	0.009582	CS pos: 15-16. AWA-GN. Pr: 0.9374	15	0.9374
HarmF1	OTHER	0.001388	0.998612
HarmF2	SP(Sec/SPI)	0.999239	0.000761	CS pos: 20-21. ASA-TQ. Pr: 0.9257	20	0.9257
HaztF	SP(Sec/SPI)	0.995282	0.004718	CS pos: 17-18. VTA-VS. Pr: 0.6140	17	0.6140
HdF1a	OTHER	0.00044	0.99956
HdF1b	OTHER	0.000449	0.999551
HdF2	OTHER	0.000366	0.999634
HdisF1	SP(Sec/SPI)	0.982414	0.017586	CS pos: 20-21. ARA-FF. Pr: 0.9229	20	0.9229
HdisF2	OTHER	0.000366	0.999634
HdivF	OTHER	0.000567	0.999433
HgF	OTHER	0.000596	0.999404
HhalF1	OTHER	0.00047	0.99953
HhalF2	OTHER	0.004043	0.995957
HhalF3	SP(Sec/SPI)	0.999051	0.000949	CS pos: 18-19. LHA-AD. Pr: 0.9295	18	0.9295
HhalF4	SP(Sec/SPI)	0.999314	0.000686	CS pos: 19-20. VNA-DS. Pr: 0.9629	19	0.9629
HillF1	SP(Sec/SPI)	0.999433	0.000567	CS pos: 18-19. VYG-AD. Pr: 0.9484	18	0.9484
HillF2	SP(Sec/SPI)	0.998367	0.001633	CS pos: 18-19. AYG-SL. Pr: 0.5707	18	0.5707
HillF3	OTHER	0.001472	0.998528
HkahF1	OTHER	0.005975	0.994025
HkahF2	SP(Sec/SPI)	0.998634	0.001366	CS pos: 16-17. SAA-SD. Pr: 0.2910	16	0.2910
HlabF	SP(Sec/SPI)	0.989953	0.010047	CS pos: 17-18. SGS-LE. Pr: 0.2710	17	0.2710
HlF1	OTHER	0.000356	0.999644
HlF2	SP(Sec/SPI)	0.994511	0.005489	CS pos: 17-18. ASA-GN. Pr: 0.7873	17	0.7873
HpF1	OTHER	0.000436	0.999564
HrufF	OTHER	0.000366	0.999634
HsalF1	OTHER	0.000261	0.999739
HsalF2	SP(Sec/SPI)	0.998179	0.001821	CS pos: 19-20. TLG-DG. Pr: 0.6699	19	0.6699
HspaF1	SP(Sec/SPI)	0.937755	0.062245	CS pos: 16-17. AMA-RV. Pr: 0.7587	16	0.7587
HspaF2	OTHER	0.000324	0.999676
HspaF3	OTHER	0.000759	0.999241
HuHF	OTHER	0.000557	0.999443
HuLF	OTHER	0.000395	0.999605
HvF1	OTHER	0.000565	0.999435
HvF2	OTHER	0.000463	0.999537
HvF3	OTHER	0.000466	0.999534
HvF4	SP(Sec/SPI)	0.980833	0.019167	CS pos: 16-17. ANA-TI. Pr: 0.9044	16	0.9044
IscapF	SP(Sec/SPI)	0.991021	0.008979	CS pos: 17-18. TSG-NN. Pr: 0.7105	17	0.7105
LbF1a	OTHER	0.000492	0.999508
LbF1b	OTHER	0.000492	0.999508
LdecF1	SP(Sec/SPI)	0.995818	0.004182	CS pos: 20-21. SSA-LE. Pr: 0.6512	20	0.6512
LdecF2	OTHER	0.000472	0.999528
LdecF3	SP(Sec/SPI)	0.995959	0.004041	CS pos: 17-18. GLA-SP. Pr: 0.4197	17	0.4197
LhespF	OTHER	0.000283	0.999717
LlongF1	SP(Sec/SPI)	0.999249	0.000751	CS pos: 19-20. TSA-TN. Pr: 0.8845	19	0.8845
LlongF2	SP(Sec/SPI)	0.999244	0.000756	CS pos: 19-20. ASA-DL. Pr: 0.8207	19	0.8207
LpolF	SP(Sec/SPI)	0.907677	0.092323	CS pos: 25-26. GVA-KY. Pr: 0.3565	25	0.3565
LsalmF1	OTHER	0.000505	0.999495
LsalmF2	SP(Sec/SPI)	0.998806	0.001194	CS pos: 17-18. CVG-GP. Pr: 0.5664	17	0.5664
LsalmF3	SP(Sec/SPI)	0.994673	0.005327	CS pos: 21-22. AHG-SC. Pr: 0.8933	21	0.8933
LseriF1	SP(Sec/SPI)	0.997616	0.002384	CS pos: 20-21. VFG-EL. Pr: 0.9145	20	0.9145
LseriF2	SP(Sec/SPI)	0.998607	0.001393	CS pos: 19-20. VKT-EE. Pr: 0.8758	19	0.8758
MdemF1	SP(Sec/SPI)	0.993971	0.006029	CS pos: 19-20. SFG-DG. Pr: 0.5532	19	0.5532
MdemF2	OTHER	0.000531	0.999469
MdomF	SP(Sec/SPI)	0.997757	0.002243	CS pos: 20-21. VFG-EL. Pr: 0.8097	20	0.8097
MgenF1	SP(Sec/SPI)	0.997708	0.002292	CS pos: 16-17. ASG-QK. Pr: 0.9212	16	0.9212
MgenF2	SP(Sec/SPI)	0.996291	0.003709	CS pos: 18-19. GSS-ES. Pr: 0.4114	18	0.4114
MhypF1	SP(Sec/SPI)	0.998756	0.001244	CS pos: 17-18. AAA-EV. Pr: 0.6426	17	0.6426
MhypF2	OTHER	0.000841	0.999159
MhypF3	SP(Sec/SPI)	0.999676	0.000324	CS pos: 20-21. AFA-TQ. Pr: 0.9351	20	0.9351
MmereF	OTHER	0.000276	0.999724
MnF1	OTHER	0.000324	0.999676
MnF2	OTHER	0.000362	0.999638
MnF3	OTHER	0.000594	0.999406
MnF4	SP(Sec/SPI)	0.999387	0.000613	CS pos: 20-21. TGA-TE. Pr: 0.7889	20	0.7889
MnF5	SP(Sec/SPI)	0.982494	0.017506	CS pos: 20-21. IHA-QQ. Pr: 0.8943	20	0.8943
MpharF1	SP(Sec/SPI)	0.969166	0.030834	CS pos: 20-21. IFG-NK. Pr: 0.8421	20	0.8421
MpharF2	OTHER	0.000412	0.999588
MpharF3	OTHER	0.000353	0.999647
MpharF4	OTHER	0.084819	0.915181
MrosF	OTHER	0.000318	0.999682
MrotF1	SP(Sec/SPI)	0.994195	0.005805	CS pos: 16-17. VSA-EF. Pr: 0.8860	16	0.8860
MrotF2	SP(Sec/SPI)	0.999149	0.000851	CS pos: 19-20. SLG-DG. Pr: 0.8058	19	0.8058
MsexF1	SP(Sec/SPI)	0.999337	0.000663	CS pos: 20-21. VAA-DT. Pr: 0.5170	20	0.5170
MsexF2	SP(Sec/SPI)	0.996436	0.003564	CS pos: 20-21. AIA-TQ. Pr: 0.8371	20	0.8371
MyesF1	OTHER	0.000846	0.999154
MyesF2	OTHER	0.000556	0.999444
NfulvF1	SP(Sec/SPI)	0.999119	0.000881	CS pos: 19-20. VFG-DG. Pr: 0.8564	19	0.8564
NfulvF2	SP(Sec/SPI)	0.996816	0.003184	CS pos: 16-17. ASA-EY. Pr: 0.9244	16	0.9244
NlecF1	SP(Sec/SPI)	0.991783	0.008217	CS pos: 22-23. VQS-IC. Pr: 0.8490	22	0.8490
NlecF2	SP(Sec/SPI)	0.992955	0.007045	CS pos: 22-23. VYS-VC. Pr: 0.8960	22	0.8960
NlugF1	OTHER	0.000526	0.999474
NlugF2	OTHER	0.027236	0.972764
NlugF3	SP(Sec/SPI)	0.998246	0.001754	CS pos: 17-18. VAA-SI. Pr: 0.2995	17	0.2995
NlugF4	SP(Sec/SPI)	0.995802	0.004198	CS pos: 19-20. VEC-QN. Pr: 0.7717	19	0.7717
NmelF1	SP(Sec/SPI)	0.784624	0.215376	CS pos: 20-21. TNA-HV. Pr: 0.7180	20	0.7180
NmelF2	SP(Sec/SPI)	0.999172	0.000828	CS pos: 19-20. SLA-DS. Pr: 0.7535	19	0.7535
NmelF3	SP(Sec/SPI)	0.997913	0.002087	CS pos: 16-17. TSA-EV. Pr: 0.8747	16	0.8747
NvecF1	OTHER	0.000358	0.999642
NvecF2	SP(Sec/SPI)	0.991518	0.008482	CS pos: 21-22. AQG-KS. Pr: 0.8071	21	0.8071
NvecF4	OTHER	0.000358	0.999642
NvecF5	OTHER	0.000496	0.999504
NvecF6	SP(Sec/SPI)	0.997374	0.002626	CS pos: 16-17. AES-RI. Pr: 0.7567	16	0.7567
NvecF7	OTHER	0.000711	0.999289
NvesF1	SP(Sec/SPI)	0.998901	0.001099	CS pos: 20-21. SAA-MQ. Pr: 0.4878	20	0.4878
NvesF2	SP(Sec/SPI)	0.999712	0.000288	CS pos: 19-20. AQA-EY. Pr: 0.8623	19	0.8623
NvitrF1	SP(Sec/SPI)	0.999386	0.000614	CS pos: 19-20. TYG-DS. Pr: 0.8746	19	0.8746
NvitrF2	SP(Sec/SPI)	0.999146	0.000854	CS pos: 16-17. ASA-EY. Pr: 0.9584	16	0.9584
OabiF1	OTHER	0.001228	0.998772
OabiF2	OTHER	0.001258	0.998742
OabiF3	SP(Sec/SPI)	0.999032	0.000968	CS pos: 19-20. VSG-DG. Pr: 0.7290	19	0.7290
OabiF4	SP(Sec/SPI)	0.998713	0.001287	CS pos: 16-17. TKA-EF. Pr: 0.9395	16	0.9395
OaF	OTHER	0.000553	0.999447
OalbF	OTHER	0.000383	0.999617
ObF1	OTHER	0.000354	0.999646
ObF2	OTHER	0.000657	0.999343
ObF3	OTHER	0.000291	0.999709
ObirF1	OTHER	0.000544	0.999456
ObirF2	OTHER	0.340511	0.659489
ObirF3	SP(Sec/SPI)	0.99858	0.00142	CS pos: 19-20. GLG-DG. Pr: 0.6227	19	0.6227
ObrunF1	OTHER	0.000702	0.999298
ObrunF2	SP(Sec/SPI)	0.950503	0.049497	CS pos: 27-28. ASA-EY. Pr: 0.8953	27	0.8953
OcF1	OTHER	0.000321	0.999679
OcF2	OTHER	0.000303	0.999697
OdF1	SP(Sec/SPI)	0.981075	0.018925	CS pos: 15-16. CFA-KP. Pr: 0.7887	15	0.7887
OeduF	OTHER	0.000348	0.999652
OfurF1	SP(Sec/SPI)	0.996455	0.003545	CS pos: 20-21. ALA-TQ. Pr: 0.9101	20	0.9101
OfurF2	SP(Sec/SPI)	0.998998	0.001002	CS pos: 20-21. ALA-TQ. Pr: 0.9393	20	0.9393
OfurF3	SP(Sec/SPI)	0.999745	0.000255	CS pos: 19-20. ALA-AD. Pr: 0.9469	19	0.9469
OlignF1	OTHER	0.001123	0.998877
OlignF2	SP(Sec/SPI)	0.998221	0.001779	CS pos: 16-17. ASA-EF. Pr: 0.9126	16	0.9126
OlignF3	SP(Sec/SPI)	0.998992	0.001008	CS pos: 19-20. SLG-DG. Pr: 0.7601	19	0.7601
OmouF	OTHER	0.000335	0.999665
OpF1	OTHER	0.000422	0.999578
OpF2	OTHER	0.000275	0.999725
OtaurF1	OTHER	0.000336	0.999664
OtaurF2	SP(Sec/SPI)	0.997025	0.002975	CS pos: 19-20. ISG-EL. Pr: 0.8845	19	0.8845
OtaurF3	SP(Sec/SPI)	0.998536	0.001464	CS pos: 21-22. AIA-EE. Pr: 0.8753	21	0.8753
PaegF1	SP(Sec/SPI)	0.999521	0.000479	CS pos: 20-21. AFA-TQ. Pr: 0.9288	20	0.9288
PaegF2	SP(Sec/SPI)	0.999447	0.000553	CS pos: 17-18. AAA-DV. Pr: 0.8158	17	0.8158
PaibuF	OTHER	0.000251	0.999749
PannF	OTHER	0.000236	0.999764
PbarF1	OTHER	0.0004	0.9996
PbarF2	SP(Sec/SPI)	0.992705	0.007295	CS pos: 16-17. AFA-EY. Pr: 0.9126	16	0.9126
PcanF1	SP(Sec/SPI)	0.998929	0.001071	CS pos: 16-17. VSA-ED. Pr: 0.9421	16	0.9421
PcanF2	SP(Sec/SPI)	0.997741	0.002259	CS pos: 17-18. SLA-ST. Pr: 0.5749	17	0.5749
PcarF1	OTHER	0.000274	0.999726
PcarF2	OTHER	0.000568	0.999432
PclarF1	OTHER	0.000372	0.999628
PclarF2	SP(Sec/SPI)	0.996991	0.003009	CS pos: 19-20. VQA-TT. Pr: 0.7393	19	0.7393
PdF1	SP(Sec/SPI)	0.998551	0.001449	CS pos: 20-21. AEA-SE. Pr: 0.7834	20	0.7834
PdF2	OTHER	0.0003	0.9997
PdF3	OTHER	0.000486	0.999514
PdF4	SP(Sec/SPI)	0.939983	0.060017	CS pos: 27-28. ALA-NF. Pr: 0.8182	27	0.8182
PdomF1	SP(Sec/SPI)	0.999101	0.000899	CS pos: 16-17. VSA-ED. Pr: 0.9510	16	0.9510
PdomF2	SP(Sec/SPI)	0.997505	0.002495	CS pos: 21-22. TKS-EF. Pr: 0.4246	21	0.4246
PeF	OTHER	0.000462	0.999538
PgracF1	SP(Sec/SPI)	0.994904	0.005096	CS pos: 16-17. ASA-QY. Pr: 0.9436	16	0.9436
PgracF2	SP(Sec/SPI)	0.993083	0.006917	CS pos: 19-20. TFG-ME. Pr: 0.9175	19	0.9175
PgracF3	OTHER	0.000802	0.999198
PjF	OTHER	0.000311	0.999689
PlenF	OTHER	0.000277	0.999723
PleucF	OTHER	0.000492	0.999508
PmacF	SP(Sec/SPI)	0.999697	0.000303	CS pos: 22-23. AFA-AD. Pr: 0.9716	22	0.9716
PmamF	OTHER	0.000584	0.999416
PmonF1	SP(Sec/SPI)	0.992197	0.007803	CS pos: 20-21. VVG-HP. Pr: 0.6637	20	0.6637
PmonF2	OTHER	0.000786	0.999214
PoF1a	OTHER	0.000292	0.999708
PoF1b	OTHER	0.000372	0.999628
PoF2a	OTHER	0.000343	0.999657
PoF2b	OTHER	0.000848	0.999152
PpapF1	SP(Sec/SPI)	0.995764	0.004236	CS pos: 19-20. ASA-SL. Pr: 0.6726	19	0.6726
PpapF2	SP(Sec/SPI)	0.999543	0.000457	CS pos: 19-20. ASA-NK. Pr: 0.8740	19	0.8740
PpernF	SP(Sec/SPI)	0.999464	0.000536	CS pos: 19-20. TSA-DN. Pr: 0.6228	19	0.6228
PpolF	SP(Sec/SPI)	0.99927	0.00073	CS pos: 16-17. AMA-GL. Pr: 0.3670	16	0.3670
PpyrF	SP(Sec/SPI)	0.993006	0.006994	CS pos: 19-20. SSA-SL. Pr: 0.5100	19	0.5100
PrapF1	SP(Sec/SPI)	0.999508	0.000492	CS pos: 19-20. VSA-DT. Pr: 0.8993	19	0.8993
PrapF2	SP(Sec/SPI)	0.998622	0.001378	CS pos: 21-22. AYA-TQ. Pr: 0.8790	21	0.8790
PtepF1	SP(Sec/SPI)	0.838681	0.161319	CS pos: 21-22. AVG-VK. Pr: 0.3884	21	0.3884
PtepF2	SP(Sec/SPI)	0.997598	0.002402	CS pos: 18-19. VLS-GS. Pr: 0.7188	18	0.7188
PvanF	SP(Sec/SPI)	0.989494	0.010506	CS pos: 20-21. VVG-HP. Pr: 0.6756	20	0.6756
PvirF	OTHER	0.000351	0.999649
PxuthF	SP(Sec/SPI)	0.999349	0.000651	CS pos: 20-21. ISA-KQ. Pr: 0.9650	20	0.9650
PxylF1	OTHER	0.00285	0.99715
PxylF2	SP(Sec/SPI)	0.998534	0.001466	CS pos: 20-21. AFG-TQ. Pr: 0.7754	20	0.7754
PxylF3	SP(Sec/SPI)	0.99975	0.00025	CS pos: 21-22. ASA-AD. Pr: 0.8814	21	0.8814
RappF	SP(Sec/SPI)	0.983909	0.016091	CS pos: 15-16. AWA-GN. Pr: 0.9130	15	0.9130
RdecF1	OTHER	0.000246	0.999754
RdecF2	OTHER	0.000479	0.999521
RdecF3	SP(Sec/SPI)	0.694388	0.305612	CS pos: 33-34. VSG-AK. Pr: 0.2344	33	0.2344
RpedF1	OTHER	0.0004	0.9996
RpedF2	SP(Sec/SPI)	0.997407	0.002593	CS pos: 17-18. VGA-EF. Pr: 0.9652	17	0.9652
RpedF3	SP(Sec/SPI)	0.998885	0.001115	CS pos: 19-20. VTA-DN. Pr: 0.9451	19	0.9451
RphilF	OTHER	0.000243	0.999757
RpomF1	OTHER	0.000604	0.999396
RpomF2	OTHER	0.000415	0.999585
RpomF3	SP(Sec/SPI)	0.997665	0.002335	CS pos: 17-18. VNS-QM. Pr: 0.9303	17	0.9303
RsperF1	OTHER	0.00045	0.99955
RsperF2	SP(Sec/SPI)	0.996117	0.003883	CS pos: 21-22. VTA-KL. Pr: 0.5878	21	0.5878
RsperF3	SP(Sec/SPI)	0.998159	0.001841	CS pos: 16-17. SFA-QY. Pr: 0.9481	16	0.9481
ScalcF1	SP(Sec/SPI)	0.997744	0.002256	CS pos: 19-20. VKT-EE. Pr: 0.9009	19	0.9009
ScalcF2	SP(Sec/SPI)	0.997844	0.002156	CS pos: 20-21. VFA-EL. Pr: 0.8977	20	0.8977
ScF	OTHER	0.000259	0.999741
SclavF	OTHER	0.000371	0.999629
SdF1	OTHER	0.000412	0.999588
SdF2	OTHER	0.000328	0.999672
SdumF1	SP(Sec/SPI)	0.894541	0.105459	CS pos: 21-22. VVG-FL. Pr: 0.5059	21	0.5059
SdumF2	SP(Sec/SPI)	0.990641	0.009359	CS pos: 15-16. AYG-LY. Pr: 0.9662	15	0.9662
SdumF3	OTHER	0.000913	0.999087
SdumF4	SP(Sec/SPI)	0.990641	0.009359	CS pos: 15-16. AYG-LY. Pr: 0.9662	15	0.9662
SflavF1	SP(Sec/SPI)	0.995604	0.004396	CS pos: 19-20. VQG-AD. Pr: 0.8848	19	0.8848
SflavF2	SP(Sec/SPI)	0.999314	0.000686	CS pos: 19-20. SYA-TD. Pr: 0.9573	19	0.9573
SfrugF1	OTHER	0.001985	0.998015
SfrugF2	SP(Sec/SPI)	0.999575	0.000425	CS pos: 19-20. ALA-AD. Pr: 0.9497	19	0.9497
SfrugF3	SP(Sec/SPI)	0.999129	0.000871	CS pos: 20-21. ASA-TQ. Pr: 0.9240	20	0.9240
SgranF	OTHER	0.000483	0.999517
SinvF1	SP(Sec/SPI)	0.997164	0.002836	CS pos: 16-17. VSA-EN. Pr: 0.9593	16	0.9593
SinvF2	SP(Sec/SPI)	0.971078	0.028922	CS pos: 20-21. IFG-NK. Pr: 0.7826	20	0.7826
SinvF3	OTHER	0.00043	0.99957
SinvF4	OTHER	0.000328	0.999672
SkF1	SP(Sec/SPI)	0.996676	0.003324	CS pos: 19-20. VLS-EI. Pr: 0.7825	19	0.7825
SkF2	SP(Sec/SPI)	0.996781	0.003219	CS pos: 19-20. VLS-EI. Pr: 0.7809	19	0.7809
SkF3	OTHER	0.000299	0.999701
SkF4	OTHER	0.000539	0.999461
SlebF1	SP(Sec/SPI)	0.998638	0.001362	CS pos: 20-21. AYG-DF. Pr: 0.9171	20	0.9171
SlebF2	SP(Sec/SPI)	0.999295	0.000705	CS pos: 19-20. AQA-NE. Pr: 0.8872	19	0.8872
SlF1	OTHER	0.000533	0.999467
SlF2	OTHER	0.000495	0.999505
SlitF	OTHER	0.009599	0.990401
SmaiF	OTHER	0.000253	0.999747
SmF	OTHER	0.00056	0.99944
SoryF1	SP(Sec/SPI)	0.99946	0.00054	CS pos: 17-18. GSC-AE. Pr: 0.4920	17	0.4920
SoryF2	SP(Sec/SPI)	0.997721	0.002279	CS pos: 17-18. ASA-RL. Pr: 0.8390	17	0.8390
SoryF3	SP(Sec/SPI)	0.989313	0.010687	CS pos: 22-23. TSG-EL. Pr: 0.7708	22	0.7708
SoryF4	SP(Sec/SPI)	0.993869	0.006131	CS pos: 21-22. ALC-AD. Pr: 0.7033	21	0.7033
SpF1	OTHER	0.000398	0.999602
SpF2	OTHER	0.000629	0.999371
SricF	SP(Sec/SPI)	0.999767	0.000233	CS pos: 19-20. VYA-GD. Pr: 0.9862	19	0.9862
SschlF	OTHER	0.000449	0.999551
StF1	OTHER	0.000428	0.999572
StF2	OTHER	0.00059	0.99941
StF3	OTHER	0.000371	0.999629
StF4	OTHER	0.001425	0.998575
StF5	OTHER	0.000841	0.999159
SycF1a	OTHER	0.000446	0.999554
SycF1b	OTHER	0.000446	0.999554
SycF2	OTHER	0.00065	0.99935
SycF3	OTHER	0.001042	0.998958
TaF1	OTHER	0.000261	0.999739
TaF2	OTHER	0.000539	0.999461
TcastF1	SP(Sec/SPI)	0.996447	0.003553	CS pos: 19-20. VKG-EE. Pr: 0.9714	19	0.9714
TcastF2	OTHER	0.000585	0.999415
TcastF3	OTHER	0.000296	0.999704
TcastF4	SP(Sec/SPI)	0.999421	0.000579	CS pos: 17-18. ATA-HE. Pr: 0.8995	17	0.8995
TcurvF	OTHER	0.012848	0.987152
TdalmF1	OTHER	0.034797	0.965203
TdalmF2	SP(Sec/SPI)	0.961387	0.038613	CS pos: 23-24. GFG-LE. Pr: 0.7264	23	0.7264
TgF	OTHER	0.000344	0.999656
TinfF1	SP(Sec/SPI)	0.998071	0.001929	CS pos: 18-19. VCA-ND. Pr: 0.7903	18	0.7903
TinfF2	SP(Sec/SPI)	0.99901	0.00099	CS pos: 18-19. TNA-EY. Pr: 0.9923	18	0.9923
TnF1HCH	SP(Sec/SPI)	0.998774	0.001226	CS pos: 20-21. ASA-TQ. Pr: 0.9228	20	0.9228
TnF2LCH	SP(Sec/SPI)	0.999779	0.000221	CS pos: 19-20. SLA-AD. Pr: 0.9302	19	0.9302
TpalmF1	SP(Sec/SPI)	0.999667	0.000333	CS pos: 19-20. ASA-ET. Pr: 0.8646	19	0.8646
TpalmF2	SP(Sec/SPI)	0.992006	0.007994	CS pos: 23-24. VSA-DK. Pr: 0.8837	23	0.8837
TpF1	OTHER	0.000737	0.999263
TpretF1	SP(Sec/SPI)	0.953903	0.046097	CS pos: 31-32. STA-SE. Pr: 0.7840	31	0.7840
TpretF2	SP(Sec/SPI)	0.998373	0.001627	CS pos: 17-18. STA-EF. Pr: 0.7672	17	0.7672
TpretF3	SP(Sec/SPI)	0.999563	0.000437	CS pos: 20-21. ISA-DS. Pr: 0.7665	20	0.7665
TtetrF	OTHER	0.00077	0.99923
TurtF1	SP(Sec/SPI)	0.956251	0.043749	CS pos: 21-22. NDA-EM. Pr: 0.3391	21	0.3391
TurtF2	OTHER	0.00067	0.99933
VemeF1	SP(Sec/SPI)	0.995491	0.004509	CS pos: 20-21. TFG-DG. Pr: 0.7810	20	0.7810
VemeF2	OTHER	0.000554	0.999446
VmandF	SP(Sec/SPI)	0.998384	0.001616	CS pos: 16-17. CLG-VE. Pr: 0.8318	16	0.8318
VtamF	SP(Sec/SPI)	0.999316	0.000684	CS pos: 19-20. AFG-TQ. Pr: 0.7627	19	0.7627
WaurF1	OTHER	0.00043	0.99957
WaurF2	SP(Sec/SPI)	0.991986	0.008014	CS pos: 20-21. TFG-DG. Pr: 0.8163	20	0.8163
WaurF3	SP(Sec/SPI)	0.991178	0.008822	CS pos: 29-30. VSA-EY. Pr: 0.9630	29	0.9630
ZcesF	SP(Sec/SPI)	0.998887	0.001113	CS pos: 18-19. AFA-TQ. Pr: 0.8611	18	0.8611
ZcucF	OTHER	0.04104	0.95896
ZnevF1	SP(Sec/SPI)	0.999164	0.000836	CS pos: 16-17. SSA-EF. Pr: 0.7911	16	0.7911
ZnevF2	SP(Sec/SPI)	0.997029	0.002971	CS pos: 21-22. VTA-EL. Pr: 0.7595	21	0.7595

## Sheet: IREs
Sequence	Start	End	Loop Type	Mismatches	3' Bulge	N25	GU/UG	Pred. Loop	Pred. Pairs	Pred. C8	Free Energy	Quality	SortedQuality			Quality	Sorted_Quality
AaF1	131	162	1	-	-	C	0	☑	☑	☑	-3.9	High	1_High			High	1_High
AaF3a	31	62	2	-	-	A	2	☑	☑	☑	-5.2	High	1_High			Medium	2_Medium
AaF3b	31	62	2	-	-	A	2	☑	☑	☑	-5.2	High	1_High			Low	3_Low
AalbiF2	150	181	1	-	-	A	2	☑	☑	☑	-7.3	High	1_High
AalbiF2	150	182	1	-	N23b:A	A	2	☑	☑	☑	-3.8	High	1_High
AastF	90	121	1	-	-	C	0	☑	☑	☑	-12	High	1_High
AdF	16	47	1	-	-	C	0	☑	☑	☑	-11.5	High	1_High
AdorF	231	262	1	-	-	A	0	☑	☑	☑	-9.9	High	1_High
AdorF	231	263	1	-	N23b:A	A	0	☑	☑	☑	-5.5	High	1_High
AfarF	16	47	1	-	-	C	1	☑	☑	☑	-8.7	High	1_High
AfloF2	261	292	1	-	-	A	0	☑	☑	☑	-9.9	High	1_High
AfloF2	261	293	1	-	N23b:A	A	0	☑	☑	☑	-5.5	High	1_High
AfloF4	3	34	1	N09-N24:G_A	-	C	1	☑	☑	☑	-5	High	1_High
AfloF4	3	35	1	-	N23b:A	C	1	☑	☑	☑	-2.4	High	1_High
AglabF2	82	113	1	-	-	A	1	☑	☑	☑	-9.1	High	1_High
AglabF2	82	114	1	-	N23b:A	A	1	☑	☑	☑	-5.2	High	1_High
AjF2	31	62	1	-	-	C	0	☑	☑	☑	-8.1	High	1_High
AlF	1	32	1	-	-	C	1	☑	☑	☑	-5.4	High	1_High
ApacF	37	68	2	-	-	C	1	☑	☑	☑	-10.3	High	1_High
ApF2	42	73	1	-	-	C	1	☑	☑	☑	-6.9	High	1_High
ApF3	30	61	1	-	-	C	1	☑	☑	☑	-6.5	High	1_High
ApurF1	71	102	1	-	-	C	1	☑	☑	☑	-8.7	High	1_High
AqF1a	53	84	1	-	-	C	1	☑	☑	☑	-8.9	High	1_High
AqF1b	43	74	1	-	-	C	2	☒	☑	☒	-6.3	Medium	2_Medium
ArosF	66	97	1	-	-	A	1	☑	☑	☑	-6.9	High	1_High
ArosF	66	98	1	-	N23b:A	A	1	☑	☑	☑	-2.1	High	1_High
AtF1a	20	51	1	-	-	C	0	☑	☑	☑	-9.3	High	1_High
AtF1b	19	50	1	-	-	C	0	☑	☑	☑	-9.3	High	1_High
AtranF2	114	145	1	-	-	A	2	☑	☑	☑	-7.2	High	1_High
AtranF2	114	146	1	-	N23b:A	A	2	☑	☑	☑	-3.2	High	1_High
AtumF2	71	102	1	-	-	A	1	☑	☑	☑	-8.7	High	1_High
AtumF2	71	103	1	-	N23b:A	A	1	☑	☑	☑	-4.2	High	1_High
AvF2	58	89	1	-	-	C	0	☑	☑	☑	-4.5	High	1_High
BanynF1	57	88	1	-	-	A	2	☑	☑	☑	-11	High	1_High
BanynF1	57	89	1	-	N23b:A	A	2	☑	☑	☑	-6.5	High	1_High
BbelF	1	32	1	-	-	C	0	☑	☑	☑	-6.3	High	1_High
BbF	14	45	1	-	-	C	0	☑	☑	☑	-6.3	High	1_High
BcoprF2	205	236	1	-	-	A	0	☑	☑	☑	-5.7	High	1_High
BcoprF2	205	237	1	-	N23b:A	A	0	☑	☑	☑	-1.7	High	1_High
BglabF2	33	64	1	-	-	C	1	☑	☑	☑	-8.5	High	1_High
BmoriF1	96	127	1	-	-	A	2	☑	☑	☑	-11.1	High	1_High
BmoriF1	96	128	1	-	N23b:A	A	2	☑	☑	☑	-6.6	High	1_High
BmoriF3	202	233	1	-	-	A	2	☑	☑	☑	-11	High	1_High
BmoriF3	202	234	1	-	N23b:A	A	2	☑	☑	☑	-6.5	High	1_High
BsF1	66	97	1	-	-	C	1	☑	☑	☑	-8.5	High	1_High
BtreaF1	134	165	1	-	-	A	1	☑	☑	☑	-9.9	High	1_High
BtreaF1	134	166	1	-	N23b:A	A	1	☑	☑	☑	-5.5	High	1_High
BvosF	135	166	1	-	-	A	0	☑	☑	☑	-10.2	High	1_High
BvosF	135	167	1	-	N23b:A	A	0	☑	☑	☑	-5.8	High	1_High
CcaF1	33	64	1	N13-N20:T_C	-	C	1	☑	☑	☒	-4	Medium	2_Medium
CcinF2	248	279	1	-	-	A	1	☑	☑	☑	-9.9	High	1_High
CcinF2	248	280	1	-	N23b:A	A	1	☑	☑	☑	-5.5	High	1_High
CclemF3	37	68	1	-	-	C	0	☑	☑	☒	-6	High	1_High
CconF	41	72	2	-	-	C	1	☑	☑	☑	-7.6	High	1_High
CcrF1	19	50	1	-	-	C	0	☑	☑	☑	-5.8	High	1_High
CethF1	96	127	1	-	-	A	2	☑	☑	☑	-12.5	High	1_High
CethF1	96	128	1	-	N23b:A	A	2	☑	☑	☑	-8.8	High	1_High
CethF2	101	132	1	-	-	A	2	☑	☑	☑	-11	High	1_High
CethF2	101	133	1	-	N23b:A	A	2	☑	☑	☑	-6.5	High	1_High
CfloF2	84	115	1	-	-	A	0	☑	☑	☑	-10.2	High	1_High
CfloF2	84	116	1	-	N23b:A	A	0	☑	☑	☑	-5.8	High	1_High
CgF1	6	37	1	-	-	C	1	☑	☑	☑	-8.3	High	1_High
CgF2	1	31	1	-	-	C	1	☒	☑	☑	-4.9	Medium	2_Medium
CinsF2	80	111	1	-	-	A	0	☑	☑	☑	-7.7	High	1_High
CinsF2	80	112	1	-	N23b:A	A	0	☑	☑	☑	-2.9	High	1_High
ClactF	1	29	1	-	-	C	1	☑	☑	☒	-3.1	Medium	2_Medium
CmarF1	278	309	1	-	-	A	0	☑	☑	☑	-8.3	High	1_High
CmarF1	278	310	1	-	N23b:A	A	0	☑	☑	☑	-4	High	1_High
CnastF1	181	212	1	-	-	A	1	☒	☑	☑	-7.6	Medium	2_Medium
CnastF1	181	213	1	-	N23b:A	A	1	☒	☑	☑	-2.8	Medium	2_Medium
CrF1	39	70	1	-	-	A	1	☒	☑	☑	-12.9	High	1_High
CrF1	39	71	1	-	N23b:A	A	1	☒	☑	☑	-8	Medium	2_Medium
CrF2	48	79	1	-	-	A	2	☑	☑	☑	-11.3	High	1_High
CrF2	48	80	1	-	N23b:A	A	2	☑	☑	☑	-7.5	High	1_High
CrogF1	35	66	1	-	-	C	0	☑	☑	☑	-7.8	High	1_High
CsculF	48	79	1	-	-	A	1	☑	☑	☑	-12.8	High	1_High
CsculF	48	80	1	-	N23b:A	A	1	☑	☑	☑	-7.9	High	1_High
CsecF1	79	110	1	-	-	A	1	☑	☑	☑	-8.8	High	1_High
CsecF1	79	111	1	-	N23b:A	A	1	☑	☑	☑	-4	High	1_High
CsinF	27	58	2	-	-	C	2	☑	☑	☑	-8	High	1_High
D_alloF2	168	199	1	-	-	A	0	☑	☑	☑	-8.3	High	1_High
D_alloF2	168	200	1	-	N23b:A	A	0	☑	☑	☑	-3.5	High	1_High
D_novF	76	107	1	-	-	A	0	☑	☑	☑	-10.2	High	1_High
D_novF	76	108	1	-	N23b:A	A	0	☑	☑	☑	-5.8	High	1_High
D_ponF2	256	287	1	-	-	A	1	☑	☑	☑	-7.4	High	1_High
D_ponF2	256	288	1	-	N23b:A	A	1	☑	☑	☑	-3.6	High	1_High
D_quadF	120	151	1	-	-	A	0	☑	☑	☑	-8.6	High	1_High
D_quadF	120	152	1	-	N23b:A	A	0	☑	☑	☑	-4.3	High	1_High
D_sulfF	29	60	1	-	-	C	0	☑	☑	☑	-9.4	High	1_High
D_virF1	124	155	1	-	-	A	1	☑	☑	☑	-7.9	High	1_High
D_virF1	124	156	1	-	N23b:A	A	1	☑	☑	☑	-3.5	High	1_High
D_virF2	124	155	1	-	-	A	2	☑	☑	☑	-6.9	High	1_High
D_virF2	124	156	1	-	N23b:A	A	2	☑	☑	☑	-3.1	High	1_High
DinnF1	180	211	1	-	-	A	2	☑	☑	☑	-8.6	High	1_High
DinnF1	180	212	1	-	N23b:A	A	2	☑	☑	☑	-3.8	High	1_High
DpF3b	8	39	1	-	-	C	0	☑	☑	☑	-5.7	High	1_High
DpF3c	11	42	1	-	-	C	1	☒	☑	☑	-3.9	Medium	2_Medium
DpF3d	1	27	1	N09-N24:C_T	-	C	1	☒	☑	☑	-2.3	Medium	2_Medium
DsuboF1	151	182	1	-	-	A	1	☑	☑	☑	-9.6	High	1_High
DsuboF1	151	183	1	-	N23b:A	A	1	☑	☑	☑	-4.8	High	1_High
DwilF3	340	371	1	-	-	A	2	☑	☑	☑	-9.7	High	1_High
DwilF3	340	372	1	-	N23b:A	A	2	☑	☑	☑	-5.3	High	1_High
DzF	9	40	1	-	-	C	1	☑	☑	☒	-4.2	High	1_High
EaffF4	44	75	2	N10-N23:T_C	-	C	1	☒	☑	☑	-4.8	Medium	2_Medium
EmexF2	72	103	1	-	-	A	0	☑	☑	☑	-10.2	High	1_High
EmexF2	72	104	1	-	N23b:A	A	0	☑	☑	☑	-5.8	High	1_High
EmF1	45	76	1	-	-	C	1	☑	☑	☑	-8.5	High	1_High
EpF1a	15	46	1	-	-	C	0	☑	☑	☑	-10.4	High	1_High
EpF1b	17	48	1	-	-	C	0	☑	☑	☑	-10.4	High	1_High
EsF1	79	110	1	-	-	C	0	☒	☑	☒	-8.9	Medium	2_Medium
EsF2	40	71	1	-	-	C	1	☑	☑	☑	-9.9	High	1_High
FarisF2	103	134	1	-	-	A	0	☑	☑	☑	-8.3	High	1_High
FarisF2	103	135	1	-	N23b:A	A	0	☑	☑	☑	-3.5	High	1_High
FexsF	105	136	1	-	-	A	0	☑	☑	☑	-10.2	High	1_High
FexsF	105	137	1	-	N23b:A	A	0	☑	☑	☑	-5.8	High	1_High
GaF	31	62	1	-	-	C	0	☑	☑	☑	-11.1	High	1_High
GmelF1	122	153	1	-	-	A	1	☑	☑	☑	-11.4	High	1_High
GmelF1	122	154	1	-	N23b:A	A	1	☑	☑	☑	-6.9	High	1_High
GmelF2	125	156	1	-	-	A	2	☑	☑	☑	-11	High	1_High
GmelF2	125	157	1	-	N23b:A	A	2	☑	☑	☑	-6.5	High	1_High
HarmF2	155	186	1	-	-	A	2	☑	☑	☑	-11	High	1_High
HarmF2	155	187	1	-	N23b:A	A	2	☑	☑	☑	-6.5	High	1_High
HdF1a	4	35	1	-	-	C	1	☑	☑	☑	-7.4	High	1_High
HdF1b	4	35	1	-	-	C	1	☑	☑	☑	-7.4	High	1_High
HdisF2	31	62	1	-	-	C	1	☑	☑	☑	-7.7	High	1_High
HgF	11	42	1	-	-	C	0	☑	☑	☑	-8.1	High	1_High
HhalF4	51	82	1	-	-	A	1	☑	☑	☑	-8.8	High	1_High
HhalF4	51	83	1	-	N23b:A	A	1	☑	☑	☑	-4	High	1_High
HillF2	137	168	1	-	-	A	1	☑	☑	☑	-11.2	High	1_High
HillF2	137	169	1	-	N23b:A	A	1	☑	☑	☑	-6.4	High	1_High
HlF1	15	46	1	-	-	C	0	☑	☑	☒	-5.3	High	1_High
HpF1	6	37	1	-	-	C	0	☑	☑	☑	-6.4	High	1_High
HrufF	11	42	1	-	-	C	1	☑	☑	☑	-7.7	High	1_High
HsalF2	104	135	1	-	-	A	0	☑	☑	☑	-8.6	High	1_High
HsalF2	104	136	1	-	N23b:A	A	0	☑	☑	☑	-4.3	High	1_High
HspaF1	58	89	1	-	-	A	0	☑	☑	☑	-12.9	High	1_High
HspaF1	58	90	1	-	N23b:A	A	0	☑	☑	☑	-8	High	1_High
HspaF2	238	269	1	-	-	C	0	☑	☑	☑	-5.5	High	1_High
HuHF	32	63	1	-	-	C	1	☑	☑	☑	-6.7	High	1_High
HuHF	7	38	13	N09-N24:G_G	-	G	1	☑	☑	☒	-5.2	Medium	2_Medium
HuLF	26	57	1	-	-	C	1	☑	☑	☑	-5.3	High	1_High
HvF1	10	41	1	-	-	C	0	☑	☑	☑	-9.5	High	1_High
HvF2	46	77	1	-	-	C	0	☑	☑	☑	-9.2	High	1_High
HvF3	32	63	1	-	-	C	0	☑	☑	☑	-8.8	High	1_High
LbF1a	19	50	1	-	-	C	1	☑	☑	☑	-7.5	High	1_High
LbF1b	19	50	1	-	-	C	1	☑	☑	☑	-7.5	High	1_High
LdecF1	77	108	1	-	-	A	2	☑	☑	☑	-7.5	High	1_High
LdecF1	77	109	1	-	N23b:A	A	2	☑	☑	☑	-3.1	High	1_High
LdecF3	160	191	1	-	-	A	1	☑	☑	☑	-7.9	High	1_High
LdecF3	160	192	1	-	N23b:A	A	1	☑	☑	☑	-5	High	1_High
LhespF	600	631	1	-	-	A	2	☒	☑	☑	-4.5	Medium	2_Medium
LlongF2	104	135	1	-	-	A	1	☑	☑	☑	-6	High	1_High
LlongF2	104	136	1	-	N23b:A	A	1	☑	☑	☑	-2.4	High	1_High
LpolF	54	85	1	-	-	A	1	☑	☑	☑	-12.9	High	1_High
LpolF	54	86	1	-	N23b:A	A	1	☑	☑	☑	-8	High	1_High
MdemF1	168	199	1	-	-	A	0	☑	☑	☑	-8.5	High	1_High
MdemF1	168	200	1	-	N23b:A	A	0	☑	☑	☑	-3.7	High	1_High
MdomF	177	208	1	-	-	A	0	☑	☑	☑	-7.6	High	1_High
MdomF	177	209	1	-	N23b:A	A	0	☑	☑	☑	-2.8	High	1_High
MgenF2	124	155	1	N11-N22:A_A	-	A	0	☑	☑	☑	-5.6	High	1_High
MhypF1	172	203	1	-	-	A	2	☑	☑	☑	-11	High	1_High
MhypF1	172	204	1	-	N23b:A	A	2	☑	☑	☑	-6.5	High	1_High
MhypF3	137	168	1	-	-	A	2	☑	☑	☑	-11.9	High	1_High
MhypF3	137	169	1	-	N23b:A	A	2	☑	☑	☑	-7.4	High	1_High
MmereF	13	44	1	-	-	C	1	☑	☑	☑	-7.7	High	1_High
MnF2	28	59	1	N09-N24:G_A	-	C	1	☑	☑	☑	-7.3	High	1_High
MnF4	162	193	1	-	-	C	1	☑	☑	☒	-10	Medium	2_Medium
MnF5	38	69	1	-	-	C	1	☒	☑	☒	-10.8	Medium	2_Medium
MpharF1	139	170	1	-	-	A	0	☑	☑	☑	-10.2	High	1_High
MpharF1	139	171	1	-	N23b:A	A	0	☑	☑	☑	-5.8	High	1_High
MrotF2	115	146	1	-	-	A	0	☑	☑	☑	-10.2	High	1_High
MrotF2	115	147	1	-	N23b:A	A	0	☑	☑	☑	-5.8	High	1_High
MsexF1	170	201	1	-	-	A	2	☑	☑	☑	-11	High	1_High
MsexF1	170	202	1	-	N23b:A	A	2	☑	☑	☑	-6.5	High	1_High
MsexF2	331	362	1	-	-	A	1	☑	☑	☑	-11.1	High	1_High
MsexF2	331	363	1	-	N23b:A	A	1	☑	☑	☑	-6.6	High	1_High
MyesF1	24	55	1	-	-	C	1	☑	☑	☑	-8.7	High	1_High
MyesF2	24	55	1	-	-	C	1	☑	☑	☑	-8.7	High	1_High
NfulvF1	101	132	1	-	-	A	0	☑	☑	☑	-8.6	High	1_High
NfulvF1	101	133	1	-	N23b:A	A	0	☑	☑	☑	-4.3	High	1_High
NlecF1	90	121	1	-	-	A	1	☑	☑	☑	-2.5	High	1_High
NlecF1	90	122	1	-	N23b:A	A	1	☑	☑	☑	-0.3	High	1_High
NlecF2	117	148	1	-	-	A	1	☑	☑	☑	-5.4	High	1_High
NlecF2	117	149	1	-	N23b:A	A	1	☑	☑	☑	-1.4	High	1_High
NlugF1	141	172	1	-	-	A	2	☑	☑	☑	-6.2	High	1_High
NlugF4	206	237	1	-	-	A	1	☑	☑	☑	-9.7	High	1_High
NlugF4	206	238	1	-	N23b:A	A	1	☑	☑	☑	-4.9	High	1_High
NmelF2	469	500	1	-	-	A	0	☑	☑	☑	-10.2	High	1_High
NmelF2	469	501	1	-	N23b:A	A	0	☑	☑	☑	-5.8	High	1_High
NvecF1	27	58	1	-	-	C	0	☑	☑	☑	-5.1	High	1_High
NvecF4	25	56	1	-	-	C	0	☑	☑	☑	-5.1	High	1_High
NvecF7	11	42	1	-	-	C	0	☑	☑	☑	-5	High	1_High
NvesF1	57	88	1	-	-	A	1	☑	☑	☑	-7.9	High	1_High
NvesF1	57	89	1	-	N23b:A	A	1	☑	☑	☑	-5.6	High	1_High
NvitrF1	251	282	1	-	-	A	1	☑	☑	☑	-9.9	High	1_High
NvitrF1	251	283	1	-	N23b:A	A	1	☑	☑	☑	-5.5	High	1_High
OabiF3	88	119	1	-	-	A	0	☑	☑	☑	-8.7	High	1_High
OabiF3	88	120	1	-	N23b:A	A	0	☑	☑	☑	-3.9	High	1_High
OaF	105	136	1	-	-	C	1	☑	☑	☑	-7.4	High	1_High
ObF3	33	64	1	-	-	C	1	☑	☑	☑	-7.4	High	1_High
ObirF3	76	107	1	-	-	A	0	☑	☑	☑	-9.4	High	1_High
ObirF3	76	108	1	-	N23b:A	A	0	☑	☑	☑	-5	High	1_High
OcF1	63	94	1	-	-	C	1	☒	☑	☒	-4.1	Medium	2_Medium
OcF2	31	62	1	N09-N24:G_A	-	C	0	☑	☑	☑	-5.4	High	1_High
OcF2	31	63	1	-	N23b:A	T	1	☑	☑	☑	-4.4	High	1_High
OfurF1	112	143	1	-	-	A	1	☑	☑	☑	-11.1	High	1_High
OfurF1	112	144	1	-	N23b:A	A	1	☑	☑	☑	-6.6	High	1_High
OfurF3	209	240	1	-	-	A	2	☑	☑	☑	-8.5	High	1_High
OfurF3	209	241	1	-	N23b:A	A	2	☑	☑	☑	-4	High	1_High
OlignF3	81	112	1	-	-	A	0	☑	☑	☑	-6.3	High	1_High
OlignF3	81	113	1	-	N23b:A	A	0	☑	☑	☑	-1.9	High	1_High
OmouF	4	35	1	-	-	C	0	☑	☑	☑	-7.4	High	1_High
OpF1	247	278	1	-	-	C	2	☑	☑	☑	-5.5	High	1_High
OtaurF2	94	125	1	-	-	A	0	☑	☑	☑	-9.6	High	1_High
OtaurF2	94	126	1	-	N23b:A	A	0	☑	☑	☑	-5.9	High	1_High
PcanF2	206	237	1	-	-	A	0	☑	☑	☑	-9.9	High	1_High
PcanF2	206	238	1	-	N23b:A	A	0	☑	☑	☑	-5.7	High	1_High
PclarF2	1	31	1	-	-	C	0	☑	☑	☑	-8.5	High	1_High
PdF3	34	65	1	-	-	C	0	☑	☑	☑	-6.7	High	1_High
PeF	21	52	18	N09-N24:G_A	-	C	0	☑	☑	☑	-7	High	1_High
PgracF2	109	140	1	-	-	A	0	☑	☑	☑	-10.2	High	1_High
PgracF2	109	141	1	-	N23b:A	A	0	☑	☑	☑	-5.8	High	1_High
PmamF	154	185	18	N09-N24:G_A	-	C	0	☒	☑	☒	-2.9	Low	3_Low
PmonF1	26	57	1	-	-	C	1	☑	☑	☑	-10.4	High	1_High
PpapF1	57	88	1	-	-	A	1	☑	☑	☑	-6	High	1_High
PpapF1	57	89	1	-	N23b:A	A	1	☑	☑	☑	-2.4	High	1_High
PpyrF	92	123	1	-	-	A	0	☑	☑	☑	-7.9	High	1_High
PpyrF	92	124	1	-	N23b:A	A	0	☑	☑	☑	-4	High	1_High
PrapF1	98	129	1	-	-	A	2	☑	☑	☑	-11	High	1_High
PrapF1	98	130	1	-	N23b:A	A	2	☑	☑	☑	-6.5	High	1_High
PtepF2	93	124	1	-	-	A	1	☑	☑	☑	-11.8	High	1_High
PtepF2	93	125	1	-	N23b:A	A	1	☑	☑	☑	-6.9	High	1_High
PvanF	54	85	1	-	-	C	1	☑	☑	☑	-10.4	High	1_High
PvirF	16	47	1	-	-	C	1	☑	☑	☑	-7	High	1_High
PxuthF	86	117	1	-	-	A	1	☑	☑	☑	-11.6	High	1_High
PxuthF	86	118	1	-	N23b:A	A	1	☑	☑	☑	-7.1	High	1_High
PxylF2	134	165	1	-	-	A	2	☑	☑	☑	-9	High	1_High
PxylF2	134	166	1	-	N23b:A	A	2	☑	☑	☑	-4.5	High	1_High
PxylF3	129	160	1	-	-	A	2	☑	☑	☑	-11.1	High	1_High
PxylF3	129	161	1	-	N23b:A	A	2	☑	☑	☑	-6.6	High	1_High
RdecF2	15	46	1	-	-	C	1	☑	☑	☑	-7.7	High	1_High
RpedF3	109	140	1	-	-	A	1	☑	☑	☑	-8.9	High	1_High
RpedF3	109	141	1	-	N23b:A	A	1	☑	☑	☑	-4.5	High	1_High
RsperF2	72	103	1	-	-	A	1	☑	☑	☑	-8.8	High	1_High
RsperF2	72	104	1	-	N23b:A	A	1	☑	☑	☑	-4	High	1_High
ScF	9	40	1	-	-	C	1	☑	☑	☒	-3.4	Medium	2_Medium
SclavF	58	89	18	N09-N24:G_A	-	C	0	☑	☑	☑	-8.7	High	1_High
SdumF2	46	77	1	-	-	A	1	☑	☑	☑	-11.4	High	1_High
SdumF2	46	78	1	-	N23b:A	A	1	☑	☑	☑	-6.5	High	1_High
SdumF4	50	81	1	-	-	A	1	☑	☑	☑	-11.4	High	1_High
SdumF4	50	82	1	-	N23b:A	A	1	☑	☑	☑	-6.5	High	1_High
SfrugF2	113	144	1	-	-	A	1	☑	☑	☑	-11.5	High	1_High
SfrugF2	113	145	1	-	N23b:A	A	1	☑	☑	☑	-7	High	1_High
SfrugF3	120	151	1	-	-	A	1	☑	☑	☑	-11.4	High	1_High
SfrugF3	120	152	1	-	N23b:A	A	1	☑	☑	☑	-6.9	High	1_High
SfrugF3	70	102	9	-	N21b:G	T	2	☒	☑	☑	0	Low	3_Low
SgranF	15	46	1	-	-	C	1	☑	☑	☑	-7.7	High	1_High
SinvF2	240	271	1	-	-	A	0	☑	☑	☑	-10.2	High	1_High
SinvF2	240	272	1	-	N23b:A	A	0	☑	☑	☑	-5.8	High	1_High
SkF4	115	146	1	N09-N24:G_A	-	C	0	☑	☑	☑	-8.6	High	1_High
SlF1	22	53	1	-	-	C	1	☑	☑	☑	-7.5	High	1_High
SlF2	22	53	1	-	-	C	0	☑	☑	☑	-5.8	High	1_High
SmaiF	11	42	1	-	-	C	0	☑	☑	☑	-6.3	High	1_High
SmF	19	50	1	-	-	C	0	☑	☑	☑	-8.1	High	1_High
SoryF3	107	138	1	-	-	A	2	☑	☑	☑	-7.3	High	1_High
SoryF3	107	139	1	-	N23b:A	A	2	☑	☑	☑	-3.2	High	1_High
SpF1	310	341	1	-	-	C	0	☒	☑	☑	-4.9	High	1_High
SricF	143	174	1	-	-	A	2	☑	☑	☑	-11	High	1_High
SricF	143	175	1	-	N23b:A	A	2	☑	☑	☑	-6.5	High	1_High
SschlF	21	52	1	-	-	C	1	☑	☑	☑	-8.4	High	1_High
StF1	1	30	1	-	-	C	0	☑	☑	☒	-3.7	High	1_High
StF2	10	41	1	-	-	C	0	☑	☑	☑	-4.7	High	1_High
StF3	2	33	1	-	-	C	1	☑	☑	☒	-4.9	Medium	2_Medium
TcastF1	100	131	1	-	-	A	1	☑	☑	☑	-7.9	High	1_High
TcastF1	100	132	1	-	N23b:A	A	1	☑	☑	☑	-3.6	High	1_High
TgF	39	70	1	-	-	C	1	☑	☑	☑	-5.6	High	1_High
TinfF1	117	148	1	-	-	A	2	☑	☑	☑	-8.8	High	1_High
TinfF1	117	149	1	-	N23b:A	A	2	☑	☑	☑	-4.3	High	1_High
TnF1HCH	129	160	1	-	-	A	2	☑	☑	☑	-11	High	1_High
TnF1HCH	129	161	1	-	N23b:A	A	2	☑	☑	☑	-6.5	High	1_High
TnF2LCH	100	131	1	-	-	A	2	☑	☑	☑	-11	High	1_High
TnF2LCH	100	132	1	-	N23b:A	A	2	☑	☑	☑	-6.5	High	1_High
TpalmF2	117	148	1	-	-	A	0	☑	☑	☑	-10.6	High	1_High
TpalmF2	117	149	1	-	N23b:A	A	0	☑	☑	☑	-5.7	High	1_High
TpretF3	293	324	1	-	-	A	1	☑	☑	☑	-7.5	High	1_High
TpretF3	243	274	11	N07-N25:T_T	-	T	0	☑	☑	☑	-7.3	High	1_High
TpretF3	293	325	1	-	N23b:A	A	1	☑	☑	☑	-3.1	High	1_High
VemeF1	113	144	1	-	-	A	0	☑	☑	☑	-10.2	High	1_High
VemeF1	113	145	1	-	N23b:A	A	0	☑	☑	☑	-5.8	High	1_High
VmandF	185	216	9	-	-	A	0	☑	☑	☑	-10.5	High	1_High
VmandF	185	217	9	-	N23b:A	A	0	☑	☑	☑	-6.3	High	1_High
VtamF	131	162	1	-	-	A	2	☑	☑	☑	-12.1	High	1_High
VtamF	131	163	1	-	N23b:A	A	2	☑	☑	☑	-7.6	High	1_High
WaurF2	131	162	1	-	-	A	0	☑	☑	☑	-9.9	High	1_High
WaurF2	131	163	1	-	N23b:A	A	0	☑	☑	☑	-5.5	High	1_High
ZcesF	109	140	1	-	-	A	2	☑	☑	☑	-11.3	High	1_High
ZcesF	109	141	1	-	N23b:A	A	2	☑	☑	☑	-6.8	High	1_High
ZnevF2	74	105	1	-	-	A	1	☑	☑	☑	-8.8	High	1_High
ZnevF2	74	106	1	-	N23b:A	A	1	☑	☑	☑	-4	High	1_High

[truncated: 3 more sheets: AA_Sequences, 5UTR_mRNA_Sequences, PDB_names]
