# Supplementary material for: Conservative and Atypical Ferritins of Sponges
Source: Int J Mol Sci. 2021 Aug 11;22(16):8635. doi: 10.3390/ijms22168635 (PMC8395497; doi:10.3390/ijms22168635)
Supplement: Supplementary file 1 [file ijms-22-08635-s001.zip › suppl_tables/TableS02. Regulatory sequences in the 5prime region of the ferritin genes of H. dujardini.xlsx]

## Sheet: all_results
Gene	Start	End	Strand	PatternName	PatternSeq	N_Mismatches	MatchedSequence	start_wrt_TSS	end_wrt_TSS	CoordinatesFilter
HdF1a	705	712	+	TATA_box	TATA[AT]AA[GA]	0	TATAAAAA	-7124	-7117	FALSE
HdF1a	6033	6040	+	TATA_box	TATA[AT]AA[GA]	0	TATATAAA	-1796	-1789	FALSE
HdF1a	45	51	+	BRE	[GC][GC][GA]CGCC	0	CGGCGCC	-7784	-7778	FALSE
HdF1a	72	78	+	BRE	[GC][GC][GA]CGCC	0	GGGCGCC	-7757	-7751	FALSE
HdF1a	1344	1350	+	BRE	[GC][GC][GA]CGCC	0	CCGCGCC	-6485	-6479	FALSE
HdF1a	121	127	+	Inr	[CT][CT]A[ACGT][TA][CT][CT]	0	CTAGACT	-7708	-7702	FALSE
HdF1a	126	132	+	Inr	[CT][CT]A[ACGT][TA][CT][CT]	0	CTAGTCT	-7703	-7697	FALSE
HdF1a	496	502	+	Inr	[CT][CT]A[ACGT][TA][CT][CT]	0	CCAATTT	-7333	-7327	FALSE
HdF1a	526	532	+	Inr	[CT][CT]A[ACGT][TA][CT][CT]	0	CCACTCT	-7303	-7297	FALSE
HdF1a	536	542	+	Inr	[CT][CT]A[ACGT][TA][CT][CT]	0	TTAGATT	-7293	-7287	FALSE
HdF1a	563	569	+	Inr	[CT][CT]A[ACGT][TA][CT][CT]	0	CCATTTT	-7266	-7260	FALSE
HdF1a	574	580	+	Inr	[CT][CT]A[ACGT][TA][CT][CT]	0	CCACTTT	-7255	-7249	FALSE
HdF1a	580	586	+	Inr	[CT][CT]A[ACGT][TA][CT][CT]	0	TCATTCT	-7249	-7243	FALSE
HdF1a	686	692	+	Inr	[CT][CT]A[ACGT][TA][CT][CT]	0	CTATATC	-7143	-7137	FALSE
HdF1a	913	919	+	Inr	[CT][CT]A[ACGT][TA][CT][CT]	0	CTACACC	-6916	-6910	FALSE
HdF1a	929	935	+	Inr	[CT][CT]A[ACGT][TA][CT][CT]	0	CTATACC	-6900	-6894	FALSE
HdF1a	943	949	+	Inr	[CT][CT]A[ACGT][TA][CT][CT]	0	CCACATT	-6886	-6880	FALSE
HdF1a	955	961	+	Inr	[CT][CT]A[ACGT][TA][CT][CT]	0	CCAGTTC	-6874	-6868	FALSE
HdF1a	969	975	+	Inr	[CT][CT]A[ACGT][TA][CT][CT]	0	TTATATT	-6860	-6854	FALSE
HdF1a	980	986	+	Inr	[CT][CT]A[ACGT][TA][CT][CT]	0	TTATACT	-6849	-6843	FALSE
HdF1a	1211	1217	+	Inr	[CT][CT]A[ACGT][TA][CT][CT]	0	TCAATTT	-6618	-6612	FALSE
HdF1a	1614	1620	+	Inr	[CT][CT]A[ACGT][TA][CT][CT]	0	TCACACT	-6215	-6209	FALSE
HdF1a	1632	1638	+	Inr	[CT][CT]A[ACGT][TA][CT][CT]	0	TCACACC	-6197	-6191	FALSE
HdF1a	1859	1865	+	Inr	[CT][CT]A[ACGT][TA][CT][CT]	0	CTACACC	-5970	-5964	FALSE
HdF1a	1913	1919	+	Inr	[CT][CT]A[ACGT][TA][CT][CT]	0	TTAGTCT	-5916	-5910	FALSE
HdF1a	2200	2206	+	Inr	[CT][CT]A[ACGT][TA][CT][CT]	0	TCAGTTC	-5629	-5623	FALSE
HdF1a	2305	2311	+	Inr	[CT][CT]A[ACGT][TA][CT][CT]	0	TTAGTTT	-5524	-5518	FALSE
HdF1a	2677	2683	+	Inr	[CT][CT]A[ACGT][TA][CT][CT]	0	TCACTCT	-5152	-5146	FALSE
HdF1a	2683	2689	+	Inr	[CT][CT]A[ACGT][TA][CT][CT]	0	TTAAATC	-5146	-5140	FALSE
HdF1a	2930	2936	+	Inr	[CT][CT]A[ACGT][TA][CT][CT]	0	CCACATC	-4899	-4893	FALSE
HdF1a	3026	3032	+	Inr	[CT][CT]A[ACGT][TA][CT][CT]	0	TCAGTTT	-4803	-4797	FALSE
HdF1a	3100	3106	+	Inr	[CT][CT]A[ACGT][TA][CT][CT]	0	CCAGATC	-4729	-4723	FALSE
HdF1a	3117	3123	+	Inr	[CT][CT]A[ACGT][TA][CT][CT]	0	TCAGATC	-4712	-4706	FALSE
HdF1a	3177	3183	+	Inr	[CT][CT]A[ACGT][TA][CT][CT]	0	CTATACT	-4652	-4646	FALSE
HdF1a	3225	3231	+	Inr	[CT][CT]A[ACGT][TA][CT][CT]	0	TCACATT	-4604	-4598	FALSE
HdF1a	3271	3277	+	Inr	[CT][CT]A[ACGT][TA][CT][CT]	0	TCACTTC	-4558	-4552	FALSE
HdF1a	3310	3316	+	Inr	[CT][CT]A[ACGT][TA][CT][CT]	0	CTAGTTT	-4519	-4513	FALSE
HdF1a	3373	3379	+	Inr	[CT][CT]A[ACGT][TA][CT][CT]	0	CTAATCC	-4456	-4450	FALSE
HdF1a	3515	3521	+	Inr	[CT][CT]A[ACGT][TA][CT][CT]	0	TCATTTC	-4314	-4308	FALSE
HdF1a	3737	3743	+	Inr	[CT][CT]A[ACGT][TA][CT][CT]	0	TCATACC	-4092	-4086	FALSE
HdF1a	3800	3806	+	Inr	[CT][CT]A[ACGT][TA][CT][CT]	0	CTATATT	-4029	-4023	FALSE
HdF1a	3860	3866	+	Inr	[CT][CT]A[ACGT][TA][CT][CT]	0	TTACTCC	-3969	-3963	FALSE
HdF1a	3882	3888	+	Inr	[CT][CT]A[ACGT][TA][CT][CT]	0	TTATTCT	-3947	-3941	FALSE
HdF1a	3955	3961	+	Inr	[CT][CT]A[ACGT][TA][CT][CT]	0	TCAGTTT	-3874	-3868	FALSE
HdF1a	4041	4047	+	Inr	[CT][CT]A[ACGT][TA][CT][CT]	0	TTATACT	-3788	-3782	FALSE
HdF1a	4092	4098	+	Inr	[CT][CT]A[ACGT][TA][CT][CT]	0	CCACTCC	-3737	-3731	FALSE
HdF1a	4130	4136	+	Inr	[CT][CT]A[ACGT][TA][CT][CT]	0	TCACTTC	-3699	-3693	FALSE
HdF1a	4193	4199	+	Inr	[CT][CT]A[ACGT][TA][CT][CT]	0	CTAAACT	-3636	-3630	FALSE
HdF1a	4369	4375	+	Inr	[CT][CT]A[ACGT][TA][CT][CT]	0	TCACTTC	-3460	-3454	FALSE
HdF1a	4374	4380	+	Inr	[CT][CT]A[ACGT][TA][CT][CT]	0	TCAGTTT	-3455	-3449	FALSE
HdF1a	4453	4459	+	Inr	[CT][CT]A[ACGT][TA][CT][CT]	0	CCACTTT	-3376	-3370	FALSE
HdF1a	4719	4725	+	Inr	[CT][CT]A[ACGT][TA][CT][CT]	0	TTATACT	-3110	-3104	FALSE
HdF1a	4771	4777	+	Inr	[CT][CT]A[ACGT][TA][CT][CT]	0	TCACTCC	-3058	-3052	FALSE
HdF1a	4776	4782	+	Inr	[CT][CT]A[ACGT][TA][CT][CT]	0	CCAGTTC	-3053	-3047	FALSE
HdF1a	4910	4916	+	Inr	[CT][CT]A[ACGT][TA][CT][CT]	0	CCAGTCC	-2919	-2913	FALSE
HdF1a	4929	4935	+	Inr	[CT][CT]A[ACGT][TA][CT][CT]	0	TTATATT	-2900	-2894	FALSE
HdF1a	4934	4940	+	Inr	[CT][CT]A[ACGT][TA][CT][CT]	0	TTATACC	-2895	-2889	FALSE
HdF1a	5149	5155	+	Inr	[CT][CT]A[ACGT][TA][CT][CT]	0	TTACACT	-2680	-2674	FALSE
HdF1a	5502	5508	+	Inr	[CT][CT]A[ACGT][TA][CT][CT]	0	TCAATTT	-2327	-2321	FALSE
HdF1a	5507	5513	+	Inr	[CT][CT]A[ACGT][TA][CT][CT]	0	TTAATCT	-2322	-2316	FALSE
HdF1a	5556	5562	+	Inr	[CT][CT]A[ACGT][TA][CT][CT]	0	TCAGATC	-2273	-2267	FALSE
HdF1a	5618	5624	+	Inr	[CT][CT]A[ACGT][TA][CT][CT]	0	CTAGACT	-2211	-2205	FALSE
HdF1a	5629	5635	+	Inr	[CT][CT]A[ACGT][TA][CT][CT]	0	TTATATT	-2200	-2194	FALSE
HdF1a	5644	5650	+	Inr	[CT][CT]A[ACGT][TA][CT][CT]	0	TCATATT	-2185	-2179	FALSE
HdF1a	5720	5726	+	Inr	[CT][CT]A[ACGT][TA][CT][CT]	0	TTATTTT	-2109	-2103	FALSE
HdF1a	5806	5812	+	Inr	[CT][CT]A[ACGT][TA][CT][CT]	0	TTAAACT	-2023	-2017	FALSE
HdF1a	5843	5849	+	Inr	[CT][CT]A[ACGT][TA][CT][CT]	0	CTATTTC	-1986	-1980	FALSE
HdF1a	5872	5878	+	Inr	[CT][CT]A[ACGT][TA][CT][CT]	0	TCACTTT	-1957	-1951	FALSE
HdF1a	5881	5887	+	Inr	[CT][CT]A[ACGT][TA][CT][CT]	0	TCACTTT	-1948	-1942	FALSE
HdF1a	5923	5929	+	Inr	[CT][CT]A[ACGT][TA][CT][CT]	0	CCACATC	-1906	-1900	FALSE
HdF1a	5928	5934	+	Inr	[CT][CT]A[ACGT][TA][CT][CT]	0	TCATATT	-1901	-1895	FALSE
HdF1a	5933	5939	+	Inr	[CT][CT]A[ACGT][TA][CT][CT]	0	TTAAACC	-1896	-1890	FALSE
HdF1a	6007	6013	+	Inr	[CT][CT]A[ACGT][TA][CT][CT]	0	TTATACC	-1822	-1816	FALSE
HdF1a	6112	6118	+	Inr	[CT][CT]A[ACGT][TA][CT][CT]	0	CTATTCC	-1717	-1711	FALSE
HdF1a	6158	6164	+	Inr	[CT][CT]A[ACGT][TA][CT][CT]	0	CTATATT	-1671	-1665	FALSE
HdF1a	6285	6291	+	Inr	[CT][CT]A[ACGT][TA][CT][CT]	0	CCAAACC	-1544	-1538	FALSE
HdF1a	6329	6335	+	Inr	[CT][CT]A[ACGT][TA][CT][CT]	0	TTATTTC	-1500	-1494	FALSE
HdF1a	6387	6393	+	Inr	[CT][CT]A[ACGT][TA][CT][CT]	0	TCAGACT	-1442	-1436	FALSE
HdF1a	6417	6423	+	Inr	[CT][CT]A[ACGT][TA][CT][CT]	0	CCAGACT	-1412	-1406	FALSE
HdF1a	6445	6451	+	Inr	[CT][CT]A[ACGT][TA][CT][CT]	0	CCAGATC	-1384	-1378	FALSE
HdF1a	6515	6521	+	Inr	[CT][CT]A[ACGT][TA][CT][CT]	0	TTACATC	-1314	-1308	FALSE
HdF1a	6626	6632	+	Inr	[CT][CT]A[ACGT][TA][CT][CT]	0	TTAATTC	-1203	-1197	FALSE
HdF1a	6636	6642	+	Inr	[CT][CT]A[ACGT][TA][CT][CT]	0	TCAATTT	-1193	-1187	FALSE
HdF1a	6650	6656	+	Inr	[CT][CT]A[ACGT][TA][CT][CT]	0	CTACACC	-1179	-1173	FALSE
HdF1a	6711	6717	+	Inr	[CT][CT]A[ACGT][TA][CT][CT]	0	TTAAATC	-1118	-1112	FALSE
HdF1a	6825	6831	+	Inr	[CT][CT]A[ACGT][TA][CT][CT]	0	CTATATC	-1004	-998	FALSE
HdF1a	6836	6842	+	Inr	[CT][CT]A[ACGT][TA][CT][CT]	0	TTAAATC	-993	-987	FALSE
HdF1a	7066	7072	+	Inr	[CT][CT]A[ACGT][TA][CT][CT]	0	TCACACT	-763	-757	FALSE
HdF1a	7082	7088	+	Inr	[CT][CT]A[ACGT][TA][CT][CT]	0	CCACACT	-747	-741	FALSE
HdF1a	7534	7540	+	Inr	[CT][CT]A[ACGT][TA][CT][CT]	0	CTACTCC	-295	-289	FALSE
HdF1a	7588	7594	+	Inr	[CT][CT]A[ACGT][TA][CT][CT]	0	TTAGTTC	-241	-235	FALSE
HdF1a	7727	7733	+	Inr	[CT][CT]A[ACGT][TA][CT][CT]	0	CTATATT	-102	-96	FALSE
HdF1a	7785	7791	+	Inr	[CT][CT]A[ACGT][TA][CT][CT]	0	CCAAACT	-44	-38	FALSE
HdF1a	7877	7883	+	Inr	[CT][CT]A[ACGT][TA][CT][CT]	0	CTACTTC	49	55	FALSE
HdF1a	7882	7888	+	Inr	[CT][CT]A[ACGT][TA][CT][CT]	0	TCATTTT	54	60	FALSE
HdF1a	7888	7894	+	Inr	[CT][CT]A[ACGT][TA][CT][CT]	0	TCAAATC	60	66	FALSE
HdF1a	33	37	+	DPE	[AG]G[AT][CT][GAC]	0	AGACG	-7796	-7792	FALSE
HdF1a	63	67	+	DPE	[AG]G[AT][CT][GAC]	0	AGTTC	-7766	-7762	FALSE
HdF1a	106	110	+	DPE	[AG]G[AT][CT][GAC]	0	AGATG	-7723	-7719	FALSE
HdF1a	139	143	+	DPE	[AG]G[AT][CT][GAC]	0	AGACA	-7690	-7686	FALSE
HdF1a	164	168	+	DPE	[AG]G[AT][CT][GAC]	0	GGACA	-7665	-7661	FALSE
HdF1a	181	185	+	DPE	[AG]G[AT][CT][GAC]	0	GGACA	-7648	-7644	FALSE
HdF1a	195	199	+	DPE	[AG]G[AT][CT][GAC]	0	GGTCC	-7634	-7630	FALSE
HdF1a	247	251	+	DPE	[AG]G[AT][CT][GAC]	0	GGACA	-7582	-7578	FALSE
HdF1a	294	298	+	DPE	[AG]G[AT][CT][GAC]	0	GGTCC	-7535	-7531	FALSE
HdF1a	333	337	+	DPE	[AG]G[AT][CT][GAC]	0	AGTCA	-7496	-7492	FALSE
HdF1a	360	364	+	DPE	[AG]G[AT][CT][GAC]	0	AGTCC	-7469	-7465	FALSE
HdF1a	422	426	+	DPE	[AG]G[AT][CT][GAC]	0	AGTCC	-7407	-7403	FALSE
HdF1a	466	470	+	DPE	[AG]G[AT][CT][GAC]	0	GGATA	-7363	-7359	FALSE
HdF1a	522	526	+	DPE	[AG]G[AT][CT][GAC]	0	GGTTC	-7307	-7303	FALSE
HdF1a	591	595	+	DPE	[AG]G[AT][CT][GAC]	0	AGATC	-7238	-7234	FALSE
HdF1a	639	643	+	DPE	[AG]G[AT][CT][GAC]	0	AGTTC	-7190	-7186	FALSE
HdF1a	795	799	+	DPE	[AG]G[AT][CT][GAC]	0	AGATG	-7034	-7030	FALSE
HdF1a	799	803	+	DPE	[AG]G[AT][CT][GAC]	0	GGACA	-7030	-7026	FALSE
HdF1a	827	831	+	DPE	[AG]G[AT][CT][GAC]	0	GGATA	-7002	-6998	FALSE
HdF1a	837	841	+	DPE	[AG]G[AT][CT][GAC]	0	GGTTG	-6992	-6988	FALSE
HdF1a	877	881	+	DPE	[AG]G[AT][CT][GAC]	0	AGATA	-6952	-6948	FALSE
HdF1a	904	908	+	DPE	[AG]G[AT][CT][GAC]	0	AGTTC	-6925	-6921	FALSE
HdF1a	957	961	+	DPE	[AG]G[AT][CT][GAC]	0	AGTTC	-6872	-6868	FALSE
HdF1a	1106	1110	+	DPE	[AG]G[AT][CT][GAC]	0	AGATA	-6723	-6719	FALSE
HdF1a	1129	1133	+	DPE	[AG]G[AT][CT][GAC]	0	AGATA	-6700	-6696	FALSE
HdF1a	1147	1151	+	DPE	[AG]G[AT][CT][GAC]	0	AGTTC	-6682	-6678	FALSE
HdF1a	1165	1169	+	DPE	[AG]G[AT][CT][GAC]	0	AGACA	-6664	-6660	FALSE
HdF1a	1302	1306	+	DPE	[AG]G[AT][CT][GAC]	0	AGTTC	-6527	-6523	FALSE
HdF1a	1328	1332	+	DPE	[AG]G[AT][CT][GAC]	0	AGTTA	-6501	-6497	FALSE
HdF1a	1383	1387	+	DPE	[AG]G[AT][CT][GAC]	0	GGTTA	-6446	-6442	FALSE
HdF1a	1814	1818	+	DPE	[AG]G[AT][CT][GAC]	0	AGACA	-6015	-6011	FALSE
HdF1a	1893	1897	+	DPE	[AG]G[AT][CT][GAC]	0	GGTTC	-5936	-5932	FALSE
HdF1a	1902	1906	+	DPE	[AG]G[AT][CT][GAC]	0	AGTTA	-5927	-5923	FALSE
HdF1a	1930	1934	+	DPE	[AG]G[AT][CT][GAC]	0	AGACC	-5899	-5895	FALSE
HdF1a	2031	2035	+	DPE	[AG]G[AT][CT][GAC]	0	AGTTC	-5798	-5794	FALSE
HdF1a	2087	2091	+	DPE	[AG]G[AT][CT][GAC]	0	GGTTG	-5742	-5738	FALSE
HdF1a	2202	2206	+	DPE	[AG]G[AT][CT][GAC]	0	AGTTC	-5627	-5623	FALSE
HdF1a	2283	2287	+	DPE	[AG]G[AT][CT][GAC]	0	AGACC	-5546	-5542	FALSE
HdF1a	2338	2342	+	DPE	[AG]G[AT][CT][GAC]	0	AGATC	-5491	-5487	FALSE
HdF1a	2343	2347	+	DPE	[AG]G[AT][CT][GAC]	0	AGTTG	-5486	-5482	FALSE
HdF1a	2372	2376	+	DPE	[AG]G[AT][CT][GAC]	0	GGATC	-5457	-5453	FALSE
HdF1a	2382	2386	+	DPE	[AG]G[AT][CT][GAC]	0	GGTTG	-5447	-5443	FALSE
HdF1a	2443	2447	+	DPE	[AG]G[AT][CT][GAC]	0	AGACG	-5386	-5382	FALSE
HdF1a	2465	2469	+	DPE	[AG]G[AT][CT][GAC]	0	GGTTG	-5364	-5360	FALSE
HdF1a	2471	2475	+	DPE	[AG]G[AT][CT][GAC]	0	AGATC	-5358	-5354	FALSE
HdF1a	2504	2508	+	DPE	[AG]G[AT][CT][GAC]	0	GGTCA	-5325	-5321	FALSE
HdF1a	2534	2538	+	DPE	[AG]G[AT][CT][GAC]	0	AGTTG	-5295	-5291	FALSE
HdF1a	2568	2572	+	DPE	[AG]G[AT][CT][GAC]	0	AGACA	-5261	-5257	FALSE
HdF1a	2600	2604	+	DPE	[AG]G[AT][CT][GAC]	0	AGACC	-5229	-5225	FALSE
HdF1a	2672	2676	+	DPE	[AG]G[AT][CT][GAC]	0	AGTCC	-5157	-5153	FALSE
HdF1a	2706	2710	+	DPE	[AG]G[AT][CT][GAC]	0	GGATG	-5123	-5119	FALSE
HdF1a	2725	2729	+	DPE	[AG]G[AT][CT][GAC]	0	GGACG	-5104	-5100	FALSE
HdF1a	2731	2735	+	DPE	[AG]G[AT][CT][GAC]	0	AGTTG	-5098	-5094	FALSE
HdF1a	2879	2883	+	DPE	[AG]G[AT][CT][GAC]	0	AGTCC	-4950	-4946	FALSE
HdF1a	2894	2898	+	DPE	[AG]G[AT][CT][GAC]	0	AGTTG	-4935	-4931	FALSE
HdF1a	2995	2999	+	DPE	[AG]G[AT][CT][GAC]	0	AGTCA	-4834	-4830	FALSE
HdF1a	3037	3041	+	DPE	[AG]G[AT][CT][GAC]	0	AGATG	-4792	-4788	FALSE
HdF1a	3064	3068	+	DPE	[AG]G[AT][CT][GAC]	0	AGATC	-4765	-4761	FALSE
HdF1a	3088	3092	+	DPE	[AG]G[AT][CT][GAC]	0	GGTTG	-4741	-4737	FALSE
HdF1a	3095	3099	+	DPE	[AG]G[AT][CT][GAC]	0	GGTCA	-4734	-4730	FALSE
HdF1a	3102	3106	+	DPE	[AG]G[AT][CT][GAC]	0	AGATC	-4727	-4723	FALSE
HdF1a	3119	3123	+	DPE	[AG]G[AT][CT][GAC]	0	AGATC	-4710	-4706	FALSE
HdF1a	3129	3133	+	DPE	[AG]G[AT][CT][GAC]	0	GGACC	-4700	-4696	FALSE
HdF1a	3141	3145	+	DPE	[AG]G[AT][CT][GAC]	0	GGTTA	-4688	-4684	FALSE
HdF1a	3237	3241	+	DPE	[AG]G[AT][CT][GAC]	0	GGTTG	-4592	-4588	FALSE
HdF1a	3391	3395	+	DPE	[AG]G[AT][CT][GAC]	0	GGACC	-4438	-4434	FALSE
HdF1a	3413	3417	+	DPE	[AG]G[AT][CT][GAC]	0	GGATG	-4416	-4412	FALSE
HdF1a	3417	3421	+	DPE	[AG]G[AT][CT][GAC]	0	GGATG	-4412	-4408	FALSE
HdF1a	3430	3434	+	DPE	[AG]G[AT][CT][GAC]	0	GGATG	-4399	-4395	FALSE
HdF1a	3449	3453	+	DPE	[AG]G[AT][CT][GAC]	0	AGTTG	-4380	-4376	FALSE
HdF1a	3468	3472	+	DPE	[AG]G[AT][CT][GAC]	0	AGACA	-4361	-4357	FALSE
HdF1a	3479	3483	+	DPE	[AG]G[AT][CT][GAC]	0	GGACC	-4350	-4346	FALSE
HdF1a	3527	3531	+	DPE	[AG]G[AT][CT][GAC]	0	AGTTC	-4302	-4298	FALSE
HdF1a	3649	3653	+	DPE	[AG]G[AT][CT][GAC]	0	AGATA	-4180	-4176	FALSE
HdF1a	3674	3678	+	DPE	[AG]G[AT][CT][GAC]	0	GGTCA	-4155	-4151	FALSE
HdF1a	3713	3717	+	DPE	[AG]G[AT][CT][GAC]	0	AGTCA	-4116	-4112	FALSE
HdF1a	3726	3730	+	DPE	[AG]G[AT][CT][GAC]	0	GGTTC	-4103	-4099	FALSE
HdF1a	3765	3769	+	DPE	[AG]G[AT][CT][GAC]	0	GGTTC	-4064	-4060	FALSE
HdF1a	3840	3844	+	DPE	[AG]G[AT][CT][GAC]	0	AGTTG	-3989	-3985	FALSE
HdF1a	3844	3848	+	DPE	[AG]G[AT][CT][GAC]	0	GGTTG	-3985	-3981	FALSE
HdF1a	3971	3975	+	DPE	[AG]G[AT][CT][GAC]	0	AGTTG	-3858	-3854	FALSE
HdF1a	4032	4036	+	DPE	[AG]G[AT][CT][GAC]	0	GGTCA	-3797	-3793	FALSE
HdF1a	4172	4176	+	DPE	[AG]G[AT][CT][GAC]	0	GGTTA	-3657	-3653	FALSE
HdF1a	4215	4219	+	DPE	[AG]G[AT][CT][GAC]	0	AGACA	-3614	-3610	FALSE
HdF1a	4326	4330	+	DPE	[AG]G[AT][CT][GAC]	0	AGATC	-3503	-3499	FALSE
HdF1a	4364	4368	+	DPE	[AG]G[AT][CT][GAC]	0	AGATA	-3465	-3461	FALSE
HdF1a	4756	4760	+	DPE	[AG]G[AT][CT][GAC]	0	GGTCC	-3073	-3069	FALSE
HdF1a	4768	4772	+	DPE	[AG]G[AT][CT][GAC]	0	GGTTC	-3061	-3057	FALSE
HdF1a	4778	4782	+	DPE	[AG]G[AT][CT][GAC]	0	AGTTC	-3051	-3047	FALSE
HdF1a	4821	4825	+	DPE	[AG]G[AT][CT][GAC]	0	GGACC	-3008	-3004	FALSE
HdF1a	4907	4911	+	DPE	[AG]G[AT][CT][GAC]	0	GGACC	-2922	-2918	FALSE
HdF1a	4912	4916	+	DPE	[AG]G[AT][CT][GAC]	0	AGTCC	-2917	-2913	FALSE
HdF1a	4968	4972	+	DPE	[AG]G[AT][CT][GAC]	0	GGATG	-2861	-2857	FALSE
HdF1a	5014	5018	+	DPE	[AG]G[AT][CT][GAC]	0	GGACA	-2815	-2811	FALSE
HdF1a	5141	5145	+	DPE	[AG]G[AT][CT][GAC]	0	GGTCG	-2688	-2684	FALSE
HdF1a	5147	5151	+	DPE	[AG]G[AT][CT][GAC]	0	AGTTA	-2682	-2678	FALSE
HdF1a	5211	5215	+	DPE	[AG]G[AT][CT][GAC]	0	AGTCA	-2618	-2614	FALSE
HdF1a	5371	5375	+	DPE	[AG]G[AT][CT][GAC]	0	AGACA	-2458	-2454	FALSE
HdF1a	5462	5466	+	DPE	[AG]G[AT][CT][GAC]	0	AGTTG	-2367	-2363	FALSE
HdF1a	5516	5520	+	DPE	[AG]G[AT][CT][GAC]	0	AGTTC	-2313	-2309	FALSE
HdF1a	5558	5562	+	DPE	[AG]G[AT][CT][GAC]	0	AGATC	-2271	-2267	FALSE
HdF1a	5763	5767	+	DPE	[AG]G[AT][CT][GAC]	0	AGATC	-2066	-2062	FALSE
HdF1a	6089	6093	+	DPE	[AG]G[AT][CT][GAC]	0	AGTCA	-1740	-1736	FALSE
HdF1a	6103	6107	+	DPE	[AG]G[AT][CT][GAC]	0	AGTTG	-1726	-1722	FALSE
HdF1a	6180	6184	+	DPE	[AG]G[AT][CT][GAC]	0	GGACG	-1649	-1645	FALSE
HdF1a	6235	6239	+	DPE	[AG]G[AT][CT][GAC]	0	AGATG	-1594	-1590	FALSE
HdF1a	6425	6429	+	DPE	[AG]G[AT][CT][GAC]	0	GGACG	-1404	-1400	FALSE
HdF1a	6437	6441	+	DPE	[AG]G[AT][CT][GAC]	0	GGACG	-1392	-1388	FALSE
HdF1a	6447	6451	+	DPE	[AG]G[AT][CT][GAC]	0	AGATC	-1382	-1378	FALSE
HdF1a	6456	6460	+	DPE	[AG]G[AT][CT][GAC]	0	AGTTA	-1373	-1369	FALSE
HdF1a	6469	6473	+	DPE	[AG]G[AT][CT][GAC]	0	GGACA	-1360	-1356	FALSE
HdF1a	6513	6517	+	DPE	[AG]G[AT][CT][GAC]	0	AGTTA	-1316	-1312	FALSE
HdF1a	6598	6602	+	DPE	[AG]G[AT][CT][GAC]	0	GGACA	-1231	-1227	FALSE
HdF1a	6602	6606	+	DPE	[AG]G[AT][CT][GAC]	0	AGACC	-1227	-1223	FALSE
HdF1a	6620	6624	+	DPE	[AG]G[AT][CT][GAC]	0	AGTCA	-1209	-1205	FALSE
HdF1a	6665	6669	+	DPE	[AG]G[AT][CT][GAC]	0	AGATG	-1164	-1160	FALSE
HdF1a	6677	6681	+	DPE	[AG]G[AT][CT][GAC]	0	GGATG	-1152	-1148	FALSE
HdF1a	6705	6709	+	DPE	[AG]G[AT][CT][GAC]	0	AGTCA	-1124	-1120	FALSE
HdF1a	6983	6987	+	DPE	[AG]G[AT][CT][GAC]	0	AGATA	-846	-842	FALSE
HdF1a	7064	7068	+	DPE	[AG]G[AT][CT][GAC]	0	AGTCA	-765	-761	FALSE
HdF1a	7079	7083	+	DPE	[AG]G[AT][CT][GAC]	0	AGACC	-750	-746	FALSE
HdF1a	7190	7194	+	DPE	[AG]G[AT][CT][GAC]	0	AGTCC	-639	-635	FALSE
HdF1a	7209	7213	+	DPE	[AG]G[AT][CT][GAC]	0	AGTCC	-620	-616	FALSE
HdF1a	7365	7369	+	DPE	[AG]G[AT][CT][GAC]	0	AGATG	-464	-460	FALSE
HdF1a	7389	7393	+	DPE	[AG]G[AT][CT][GAC]	0	GGATG	-440	-436	FALSE
HdF1a	7401	7405	+	DPE	[AG]G[AT][CT][GAC]	0	GGATC	-428	-424	FALSE
HdF1a	7455	7459	+	DPE	[AG]G[AT][CT][GAC]	0	AGATA	-374	-370	FALSE
HdF1a	7478	7482	+	DPE	[AG]G[AT][CT][GAC]	0	AGATA	-351	-347	FALSE
HdF1a	7504	7508	+	DPE	[AG]G[AT][CT][GAC]	0	AGTCA	-325	-321	FALSE
HdF1a	7570	7574	+	DPE	[AG]G[AT][CT][GAC]	0	GGTTC	-259	-255	FALSE
HdF1a	7590	7594	+	DPE	[AG]G[AT][CT][GAC]	0	AGTTC	-239	-235	FALSE
HdF1a	7712	7716	+	DPE	[AG]G[AT][CT][GAC]	0	GGATC	-117	-113	FALSE
HdF1a	7749	7753	+	DPE	[AG]G[AT][CT][GAC]	0	AGTCG	-80	-76	FALSE
HdF1a	7769	7773	+	DPE	[AG]G[AT][CT][GAC]	0	GGTCA	-60	-56	FALSE
HdF1a	7807	7811	+	DPE	[AG]G[AT][CT][GAC]	0	AGATC	-22	-18	FALSE
AqF1a	151	156	+	Myc_box	CA[ACGT][ACGT]TG	0	CACGTG	-8	-3	TRUE
HdF1a	29	32	+	DCE_I	CTTC	0	CTTC	-7800	-7797	FALSE
HdF1a	186	189	+	DCE_I	CTTC	0	CTTC	-7643	-7640	FALSE
HdF1a	1038	1041	+	DCE_I	CTTC	0	CTTC	-6791	-6788	FALSE
HdF1a	1441	1444	+	DCE_I	CTTC	0	CTTC	-6388	-6385	FALSE
HdF1a	1619	1622	+	DCE_I	CTTC	0	CTTC	-6210	-6207	FALSE
HdF1a	2393	2396	+	DCE_I	CTTC	0	CTTC	-5436	-5433	FALSE
HdF1a	2512	2515	+	DCE_I	CTTC	0	CTTC	-5317	-5314	FALSE
HdF1a	2652	2655	+	DCE_I	CTTC	0	CTTC	-5177	-5174	FALSE
HdF1a	2786	2789	+	DCE_I	CTTC	0	CTTC	-5043	-5040	FALSE
HdF1a	2910	2913	+	DCE_I	CTTC	0	CTTC	-4919	-4916	FALSE
HdF1a	2925	2928	+	DCE_I	CTTC	0	CTTC	-4904	-4901	FALSE
HdF1a	3082	3085	+	DCE_I	CTTC	0	CTTC	-4747	-4744	FALSE
HdF1a	3274	3277	+	DCE_I	CTTC	0	CTTC	-4555	-4552	FALSE
HdF1a	3835	3838	+	DCE_I	CTTC	0	CTTC	-3994	-3991	FALSE
HdF1a	4133	4136	+	DCE_I	CTTC	0	CTTC	-3696	-3693	FALSE
HdF1a	4372	4375	+	DCE_I	CTTC	0	CTTC	-3457	-3454	FALSE
HdF1a	6120	6123	+	DCE_I	CTTC	0	CTTC	-1709	-1706	FALSE
HdF1a	6192	6195	+	DCE_I	CTTC	0	CTTC	-1637	-1634	FALSE
HdF1a	6201	6204	+	DCE_I	CTTC	0	CTTC	-1628	-1625	FALSE
HdF1a	6533	6536	+	DCE_I	CTTC	0	CTTC	-1296	-1293	FALSE
HdF1a	6543	6546	+	DCE_I	CTTC	0	CTTC	-1286	-1283	FALSE
HdF1a	6831	6834	+	DCE_I	CTTC	0	CTTC	-998	-995	FALSE
HdF1a	6888	6891	+	DCE_I	CTTC	0	CTTC	-941	-938	FALSE
HdF1a	7160	7163	+	DCE_I	CTTC	0	CTTC	-669	-666	FALSE
HdF1a	7874	7877	+	DCE_I	CTTC	0	CTTC	46	49	FALSE
HdF1a	7880	7883	+	DCE_I	CTTC	0	CTTC	52	55	FALSE
HdF1a	543	546	+	DCE_II	CTGT	0	CTGT	-7286	-7283	FALSE
HdF1a	648	651	+	DCE_II	CTGT	0	CTGT	-7181	-7178	FALSE
HdF1a	656	659	+	DCE_II	CTGT	0	CTGT	-7173	-7170	FALSE
HdF1a	919	922	+	DCE_II	CTGT	0	CTGT	-6910	-6907	FALSE
HdF1a	1604	1607	+	DCE_II	CTGT	0	CTGT	-6225	-6222	FALSE
HdF1a	1628	1631	+	DCE_II	CTGT	0	CTGT	-6201	-6198	FALSE
HdF1a	1939	1942	+	DCE_II	CTGT	0	CTGT	-5890	-5887	FALSE
HdF1a	2388	2391	+	DCE_II	CTGT	0	CTGT	-5441	-5438	FALSE
HdF1a	2500	2503	+	DCE_II	CTGT	0	CTGT	-5329	-5326	FALSE
HdF1a	3200	3203	+	DCE_II	CTGT	0	CTGT	-4629	-4626	FALSE
HdF1a	3299	3302	+	DCE_II	CTGT	0	CTGT	-4530	-4527	FALSE
HdF1a	3325	3328	+	DCE_II	CTGT	0	CTGT	-4504	-4501	FALSE
HdF1a	3330	3333	+	DCE_II	CTGT	0	CTGT	-4499	-4496	FALSE
HdF1a	3362	3365	+	DCE_II	CTGT	0	CTGT	-4467	-4464	FALSE
HdF1a	3550	3553	+	DCE_II	CTGT	0	CTGT	-4279	-4276	FALSE
HdF1a	3730	3733	+	DCE_II	CTGT	0	CTGT	-4099	-4096	FALSE
HdF1a	4158	4161	+	DCE_II	CTGT	0	CTGT	-3671	-3668	FALSE
HdF1a	4232	4235	+	DCE_II	CTGT	0	CTGT	-3597	-3594	FALSE
HdF1a	4464	4467	+	DCE_II	CTGT	0	CTGT	-3365	-3362	FALSE
HdF1a	4724	4727	+	DCE_II	CTGT	0	CTGT	-3105	-3102	FALSE
HdF1a	4943	4946	+	DCE_II	CTGT	0	CTGT	-2886	-2883	FALSE
HdF1a	5469	5472	+	DCE_II	CTGT	0	CTGT	-2360	-2357	FALSE
HdF1a	5623	5626	+	DCE_II	CTGT	0	CTGT	-2206	-2203	FALSE
HdF1a	5824	5827	+	DCE_II	CTGT	0	CTGT	-2005	-2002	FALSE
HdF1a	5909	5912	+	DCE_II	CTGT	0	CTGT	-1920	-1917	FALSE
HdF1a	6776	6779	+	DCE_II	CTGT	0	CTGT	-1053	-1050	FALSE
HdF1a	7071	7074	+	DCE_II	CTGT	0	CTGT	-758	-755	FALSE
HdF1a	7120	7123	+	DCE_II	CTGT	0	CTGT	-709	-706	FALSE
HdF1a	7689	7692	+	DCE_II	CTGT	0	CTGT	-140	-137	FALSE
HdF1a	7839	7842	+	DCE_II	CTGT	0	CTGT	11	14	FALSE
HdF1a	7866	7869	+	DCE_II	CTGT	0	CTGT	38	41	FALSE
HdF1a	83	85	+	DCE_III	AGC	0	AGC	-7746	-7744	FALSE
HdF1a	101	103	+	DCE_III	AGC	0	AGC	-7728	-7726	FALSE
HdF1a	115	117	+	DCE_III	AGC	0	AGC	-7714	-7712	FALSE
HdF1a	432	434	+	DCE_III	AGC	0	AGC	-7397	-7395	FALSE
HdF1a	556	558	+	DCE_III	AGC	0	AGC	-7273	-7271	FALSE
HdF1a	560	562	+	DCE_III	AGC	0	AGC	-7269	-7267	FALSE
HdF1a	598	600	+	DCE_III	AGC	0	AGC	-7231	-7229	FALSE
HdF1a	622	624	+	DCE_III	AGC	0	AGC	-7207	-7205	FALSE
HdF1a	645	647	+	DCE_III	AGC	0	AGC	-7184	-7182	FALSE
HdF1a	791	793	+	DCE_III	AGC	0	AGC	-7038	-7036	FALSE
HdF1a	925	927	+	DCE_III	AGC	0	AGC	-6904	-6902	FALSE
HdF1a	1099	1101	+	DCE_III	AGC	0	AGC	-6730	-6728	FALSE
HdF1a	1170	1172	+	DCE_III	AGC	0	AGC	-6659	-6657	FALSE
HdF1a	1174	1176	+	DCE_III	AGC	0	AGC	-6655	-6653	FALSE
HdF1a	1177	1179	+	DCE_III	AGC	0	AGC	-6652	-6650	FALSE
HdF1a	1354	1356	+	DCE_III	AGC	0	AGC	-6475	-6473	FALSE
HdF1a	1466	1468	+	DCE_III	AGC	0	AGC	-6363	-6361	FALSE
HdF1a	1775	1777	+	DCE_III	AGC	0	AGC	-6054	-6052	FALSE
HdF1a	1875	1877	+	DCE_III	AGC	0	AGC	-5954	-5952	FALSE
HdF1a	1947	1949	+	DCE_III	AGC	0	AGC	-5882	-5880	FALSE
HdF1a	1981	1983	+	DCE_III	AGC	0	AGC	-5848	-5846	FALSE
HdF1a	2015	2017	+	DCE_III	AGC	0	AGC	-5814	-5812	FALSE
HdF1a	2115	2117	+	DCE_III	AGC	0	AGC	-5714	-5712	FALSE
HdF1a	2137	2139	+	DCE_III	AGC	0	AGC	-5692	-5690	FALSE
HdF1a	2245	2247	+	DCE_III	AGC	0	AGC	-5584	-5582	FALSE
HdF1a	2318	2320	+	DCE_III	AGC	0	AGC	-5511	-5509	FALSE
HdF1a	2323	2325	+	DCE_III	AGC	0	AGC	-5506	-5504	FALSE
HdF1a	2352	2354	+	DCE_III	AGC	0	AGC	-5477	-5475	FALSE
HdF1a	2378	2380	+	DCE_III	AGC	0	AGC	-5451	-5449	FALSE
HdF1a	2478	2480	+	DCE_III	AGC	0	AGC	-5351	-5349	FALSE
HdF1a	2489	2491	+	DCE_III	AGC	0	AGC	-5340	-5338	FALSE
HdF1a	2579	2581	+	DCE_III	AGC	0	AGC	-5250	-5248	FALSE
HdF1a	2612	2614	+	DCE_III	AGC	0	AGC	-5217	-5215	FALSE
HdF1a	2656	2658	+	DCE_III	AGC	0	AGC	-5173	-5171	FALSE
HdF1a	2805	2807	+	DCE_III	AGC	0	AGC	-5024	-5022	FALSE
HdF1a	2813	2815	+	DCE_III	AGC	0	AGC	-5016	-5014	FALSE
HdF1a	3069	3071	+	DCE_III	AGC	0	AGC	-4760	-4758	FALSE
HdF1a	3147	3149	+	DCE_III	AGC	0	AGC	-4682	-4680	FALSE
HdF1a	3233	3235	+	DCE_III	AGC	0	AGC	-4596	-4594	FALSE
HdF1a	3293	3295	+	DCE_III	AGC	0	AGC	-4536	-4534	FALSE
HdF1a	3308	3310	+	DCE_III	AGC	0	AGC	-4521	-4519	FALSE
HdF1a	3486	3488	+	DCE_III	AGC	0	AGC	-4343	-4341	FALSE
HdF1a	3638	3640	+	DCE_III	AGC	0	AGC	-4191	-4189	FALSE
HdF1a	3679	3681	+	DCE_III	AGC	0	AGC	-4150	-4148	FALSE
HdF1a	3698	3700	+	DCE_III	AGC	0	AGC	-4131	-4129	FALSE
HdF1a	3720	3722	+	DCE_III	AGC	0	AGC	-4109	-4107	FALSE
HdF1a	3901	3903	+	DCE_III	AGC	0	AGC	-3928	-3926	FALSE
HdF1a	3938	3940	+	DCE_III	AGC	0	AGC	-3891	-3889	FALSE
HdF1a	4023	4025	+	DCE_III	AGC	0	AGC	-3806	-3804	FALSE
HdF1a	4191	4193	+	DCE_III	AGC	0	AGC	-3638	-3636	FALSE
HdF1a	4268	4270	+	DCE_III	AGC	0	AGC	-3561	-3559	FALSE
HdF1a	4271	4273	+	DCE_III	AGC	0	AGC	-3558	-3556	FALSE
HdF1a	4316	4318	+	DCE_III	AGC	0	AGC	-3513	-3511	FALSE
HdF1a	4337	4339	+	DCE_III	AGC	0	AGC	-3492	-3490	FALSE
HdF1a	4422	4424	+	DCE_III	AGC	0	AGC	-3407	-3405	FALSE
HdF1a	4426	4428	+	DCE_III	AGC	0	AGC	-3403	-3401	FALSE
HdF1a	4462	4464	+	DCE_III	AGC	0	AGC	-3367	-3365	FALSE
HdF1a	4589	4591	+	DCE_III	AGC	0	AGC	-3240	-3238	FALSE
HdF1a	4623	4625	+	DCE_III	AGC	0	AGC	-3206	-3204	FALSE
HdF1a	4790	4792	+	DCE_III	AGC	0	AGC	-3039	-3037	FALSE
HdF1a	4850	4852	+	DCE_III	AGC	0	AGC	-2979	-2977	FALSE
HdF1a	5172	5174	+	DCE_III	AGC	0	AGC	-2657	-2655	FALSE
HdF1a	5243	5245	+	DCE_III	AGC	0	AGC	-2586	-2584	FALSE
HdF1a	5283	5285	+	DCE_III	AGC	0	AGC	-2546	-2544	FALSE
HdF1a	5289	5291	+	DCE_III	AGC	0	AGC	-2540	-2538	FALSE
HdF1a	5333	5335	+	DCE_III	AGC	0	AGC	-2496	-2494	FALSE
HdF1a	5425	5427	+	DCE_III	AGC	0	AGC	-2404	-2402	FALSE
HdF1a	5530	5532	+	DCE_III	AGC	0	AGC	-2299	-2297	FALSE
HdF1a	5572	5574	+	DCE_III	AGC	0	AGC	-2257	-2255	FALSE
HdF1a	5670	5672	+	DCE_III	AGC	0	AGC	-2159	-2157	FALSE
HdF1a	5916	5918	+	DCE_III	AGC	0	AGC	-1913	-1911	FALSE
HdF1a	5942	5944	+	DCE_III	AGC	0	AGC	-1887	-1885	FALSE
HdF1a	5959	5961	+	DCE_III	AGC	0	AGC	-1870	-1868	FALSE
HdF1a	5990	5992	+	DCE_III	AGC	0	AGC	-1839	-1837	FALSE
HdF1a	6028	6030	+	DCE_III	AGC	0	AGC	-1801	-1799	FALSE
HdF1a	6040	6042	+	DCE_III	AGC	0	AGC	-1789	-1787	FALSE
HdF1a	6066	6068	+	DCE_III	AGC	0	AGC	-1763	-1761	FALSE
HdF1a	6096	6098	+	DCE_III	AGC	0	AGC	-1733	-1731	FALSE
HdF1a	6138	6140	+	DCE_III	AGC	0	AGC	-1691	-1689	FALSE
HdF1a	6211	6213	+	DCE_III	AGC	0	AGC	-1618	-1616	FALSE
HdF1a	6336	6338	+	DCE_III	AGC	0	AGC	-1493	-1491	FALSE
HdF1a	6377	6379	+	DCE_III	AGC	0	AGC	-1452	-1450	FALSE
HdF1a	6383	6385	+	DCE_III	AGC	0	AGC	-1446	-1444	FALSE
HdF1a	6398	6400	+	DCE_III	AGC	0	AGC	-1431	-1429	FALSE
HdF1a	6464	6466	+	DCE_III	AGC	0	AGC	-1365	-1363	FALSE
HdF1a	6538	6540	+	DCE_III	AGC	0	AGC	-1291	-1289	FALSE
HdF1a	6809	6811	+	DCE_III	AGC	0	AGC	-1020	-1018	FALSE
HdF1a	7031	7033	+	DCE_III	AGC	0	AGC	-798	-796	FALSE
HdF1a	7040	7042	+	DCE_III	AGC	0	AGC	-789	-787	FALSE
HdF1a	7056	7058	+	DCE_III	AGC	0	AGC	-773	-771	FALSE
HdF1a	7118	7120	+	DCE_III	AGC	0	AGC	-711	-709	FALSE
HdF1a	7137	7139	+	DCE_III	AGC	0	AGC	-692	-690	FALSE
HdF1a	7153	7155	+	DCE_III	AGC	0	AGC	-676	-674	FALSE
HdF1a	7202	7204	+	DCE_III	AGC	0	AGC	-627	-625	FALSE
HdF1a	7282	7284	+	DCE_III	AGC	0	AGC	-547	-545	FALSE
HdF1a	7317	7319	+	DCE_III	AGC	0	AGC	-512	-510	FALSE
HdF1a	7329	7331	+	DCE_III	AGC	0	AGC	-500	-498	FALSE
HdF1a	7333	7335	+	DCE_III	AGC	0	AGC	-496	-494	FALSE
HdF1a	7336	7338	+	DCE_III	AGC	0	AGC	-493	-491	FALSE
HdF1a	7419	7421	+	DCE_III	AGC	0	AGC	-410	-408	FALSE
HdF1a	7508	7510	+	DCE_III	AGC	0	AGC	-321	-319	FALSE
HdF1a	7551	7553	+	DCE_III	AGC	0	AGC	-278	-276	FALSE
HdF1a	7585	7587	+	DCE_III	AGC	0	AGC	-244	-242	FALSE
HdF1a	7625	7627	+	DCE_III	AGC	0	AGC	-204	-202	FALSE
HdF1a	7668	7670	+	DCE_III	AGC	0	AGC	-161	-159	FALSE
HdF1a	7746	7748	+	DCE_III	AGC	0	AGC	-83	-81	FALSE
HdF1a	199	203	+	CAAT_box	CCAAT	0	CCAAT	-7630	-7626	FALSE
HdF1a	496	500	+	CAAT_box	CCAAT	0	CCAAT	-7333	-7329	FALSE
HdF1a	2233	2237	+	CAAT_box	CCAAT	0	CCAAT	-5596	-5592	FALSE
HdF1a	3991	3995	+	CAAT_box	CCAAT	0	CCAAT	-3838	-3834	FALSE
HdF1a	5953	5957	+	CAAT_box	CCAAT	0	CCAAT	-1876	-1872	FALSE
AqF1a	152	158	+	ABRE	ACGTGGC	1	ACGTGCC	-7	-1	TRUE
AqF1a	152	156	+	HRE	[AG]CGTG	0	ACGTG	-7	-3	TRUE
AqF1b	3	8	+	Myc_box	CA[ACGT][ACGT]TG	0	CATGTG	-184	-179	TRUE
AqF1b	22	27	+	Myc_box	CA[ACGT][ACGT]TG	0	CACGTG	-165	-160	TRUE
AqF1b	23	27	+	HRE	[AG]CGTG	0	ACGTG	-164	-160	TRUE
AqF1b	101	106	+	Myc_box	CA[ACGT][ACGT]TG	0	CATGTG	-86	-81	TRUE
AqF1b	121	126	+	Myb_box	[TC]AAC[TG]G	0	TAACTG	-66	-61	TRUE
AqF1b	185	191	+	Inr	[CT][CT]A[ACGT][TA][CT][CT]	0	TTACTTC	-2	5	TRUE
AqF1b	191	196	+	Myc_box	CA[ACGT][ACGT]TG	0	CAGTTG	5	10	TRUE
AqF1b	202	205	+	DCE_II	CTGT	0	CTGT	16	19	TRUE
EmF1	31	37	+	ABRE	ACGTGGC	1	ATGTGGC	-2430	-2424	TRUE
EmF1	57	62	+	Myc_box	CA[ACGT][ACGT]TG	0	CACTTG	-2404	-2399	TRUE
EmF1	70	75	+	Myc_box	CA[ACGT][ACGT]TG	0	CAGATG	-2391	-2386	TRUE
EmF1	176	182	+	MRE	TGC[AG]C[ACGT]C	0	TGCACGC	-2285	-2279	TRUE
EmF1	193	198	+	Myc_box	CA[ACGT][ACGT]TG	0	CAGCTG	-2268	-2263	TRUE
EmF1	316	321	+	Myc_box	CA[ACGT][ACGT]TG	0	CAAATG	-2145	-2140	TRUE
EmF1	418	424	+	ABRE	ACGTGGC	1	ACATGGC	-2043	-2037	TRUE
EmF1	460	465	+	Myc_box	CA[ACGT][ACGT]TG	0	CAGTTG	-2001	-1996	TRUE
EmF1	696	701	+	Myc_box	CA[ACGT][ACGT]TG	0	CATATG	-1765	-1760	TRUE
EmF1	753	758	+	Myc_box	CA[ACGT][ACGT]TG	0	CATTTG	-1708	-1703	TRUE
EmF1	888	893	+	Myc_box	CA[ACGT][ACGT]TG	0	CAGCTG	-1573	-1568	TRUE
EmF1	982	988	+	ABRE	ACGTGGC	1	ACGAGGC	-1479	-1473	TRUE
EmF1	998	1003	+	Myc_box	CA[ACGT][ACGT]TG	0	CACTTG	-1463	-1458	TRUE
EmF1	1233	1237	+	HRE	[AG]CGTG	0	GCGTG	-1228	-1224	TRUE
EmF1	1254	1259	+	Myc_box	CA[ACGT][ACGT]TG	0	CAATTG	-1207	-1202	TRUE
EmF1	1390	1394	+	HRE	[AG]CGTG	0	GCGTG	-1071	-1067	TRUE
EmF1	1471	1481	+	Nrf2	[AG]TGAC[AT][ACT]AGCA	1	ATGACATACCA	-990	-980	TRUE
EmF1	1480	1485	+	Myc_box	CA[ACGT][ACGT]TG	0	CAAATG	-981	-976	TRUE
EmF1	1556	1561	+	Myc_box	CA[ACGT][ACGT]TG	0	CATATG	-905	-900	TRUE
EmF1	1589	1594	+	Myc_box	CA[ACGT][ACGT]TG	0	CAGATG	-872	-867	TRUE
EmF1	1703	1708	+	Myc_box	CA[ACGT][ACGT]TG	0	CAATTG	-758	-753	TRUE
EmF1	1728	1733	+	Myc_box	CA[ACGT][ACGT]TG	0	CACGTG	-733	-728	TRUE
EmF1	1729	1733	+	HRE	[AG]CGTG	0	ACGTG	-732	-728	TRUE
EmF1	1966	1971	+	Myc_box	CA[ACGT][ACGT]TG	0	CAGCTG	-495	-490	TRUE
EmF1	1980	1985	+	NICE_element2	CACCCT	0	CACCCT	-481	-476	TRUE
EmF1	2077	2082	+	Myb_box	[TC]AAC[TG]G	0	CAACTG	-384	-379	TRUE
EmF1	2077	2082	+	Myc_box	CA[ACGT][ACGT]TG	0	CAACTG	-384	-379	TRUE
EmF1	2160	2164	+	HRE	[AG]CGTG	0	GCGTG	-301	-297	TRUE
EmF1	2202	2208	+	ABRE	ACGTGGC	1	ACGTAGC	-259	-253	TRUE
EmF1	2227	2232	+	Myc_box	CA[ACGT][ACGT]TG	0	CAGCTG	-234	-229	TRUE
EmF1	2427	2438	+	Nrf1	[CG][CT]GCGCATGCGC	1	GTACGCATGCGC	-34	-23	TRUE
EmF1	2459	2465	+	Inr	[CT][CT]A[ACGT][TA][CT][CT]	0	TTACTTC	-2	5	TRUE
EmF1	2495	2500	+	Myc_box	CA[ACGT][ACGT]TG	0	CAATTG	35	40	TRUE
EmF1	2503	2508	+	Myc_box	CA[ACGT][ACGT]TG	0	CACTTG	43	48	TRUE
EmF2	43	48	+	Myc_box	CA[ACGT][ACGT]TG	0	CACATG	-10115	-10110	TRUE
EmF2	79	88	+	GC_box	[GT]GGGCGG[GA][GA][CT]	0	GGGGCGGAGT	-10079	-10070	TRUE
EmF2	95	100	+	Myc_box	CA[ACGT][ACGT]TG	0	CAAATG	-10063	-10058	TRUE
EmF2	106	111	+	Myc_box	CA[ACGT][ACGT]TG	0	CATGTG	-10052	-10047	TRUE
EmF2	339	344	+	Myc_box	CA[ACGT][ACGT]TG	0	CAATTG	-9819	-9814	TRUE
EmF2	399	404	+	Myc_box	CA[ACGT][ACGT]TG	0	CATCTG	-9759	-9754	TRUE
EmF2	558	562	+	HRE	[AG]CGTG	0	GCGTG	-9600	-9596	TRUE
EmF2	637	641	+	HRE	[AG]CGTG	0	GCGTG	-9521	-9517	TRUE
EmF2	736	741	+	Myc_box	CA[ACGT][ACGT]TG	0	CAGTTG	-9422	-9417	TRUE
EmF2	926	931	+	Myc_box	CA[ACGT][ACGT]TG	0	CACGTG	-9232	-9227	TRUE
EmF2	927	931	+	HRE	[AG]CGTG	0	ACGTG	-9231	-9227	TRUE
EmF2	1002	1007	+	NICE_element2	CACCCT	0	CACCCT	-9156	-9151	TRUE
EmF2	1063	1073	+	Nrf2	[AG]TGAC[AT][ACT]AGCA	1	ATGACACACCA	-9095	-9085	TRUE
EmF2	1072	1077	+	Myb_box	[TC]AAC[TG]G	0	CAACTG	-9086	-9081	TRUE
EmF2	1072	1077	+	Myc_box	CA[ACGT][ACGT]TG	0	CAACTG	-9086	-9081	TRUE
EmF2	1089	1094	+	Myc_box	CA[ACGT][ACGT]TG	0	CACGTG	-9069	-9064	TRUE
EmF2	1090	1094	+	HRE	[AG]CGTG	0	ACGTG	-9068	-9064	TRUE
EmF2	1155	1160	+	Myb_box	[TC]AAC[TG]G	0	CAACGG	-9003	-8998	TRUE
EmF2	1159	1168	+	GC_box	[GT]GGGCGG[GA][GA][CT]	1	GGAGCGGAGC	-8999	-8990	TRUE
EmF2	1230	1235	+	Myc_box	CA[ACGT][ACGT]TG	0	CAGTTG	-8928	-8923	TRUE
EmF2	1373	1378	+	Myc_box	CA[ACGT][ACGT]TG	0	CAAATG	-8785	-8780	TRUE
EmF2	1663	1668	+	Myc_box	CA[ACGT][ACGT]TG	0	CACATG	-8495	-8490	TRUE
EmF2	1832	1837	+	Myc_box	CA[ACGT][ACGT]TG	0	CAAGTG	-8326	-8321	TRUE
EmF2	2143	2149	+	ABRE	ACGTGGC	1	CCGTGGC	-8015	-8009	TRUE
EmF2	2256	2266	+	Nrf2	[AG]TGAC[AT][ACT]AGCA	1	GTGACAAATCA	-7902	-7892	TRUE
EmF2	2265	2270	+	Myc_box	CA[ACGT][ACGT]TG	0	CATTTG	-7893	-7888	TRUE
EmF2	2460	2465	+	Myc_box	CA[ACGT][ACGT]TG	0	CATATG	-7698	-7693	TRUE
EmF2	2632	2637	+	Myc_box	CA[ACGT][ACGT]TG	0	CACTTG	-7526	-7521	TRUE
EmF2	2748	2753	+	Myc_box	CA[ACGT][ACGT]TG	0	CAAGTG	-7410	-7405	TRUE
EmF2	2897	2902	+	Myc_box	CA[ACGT][ACGT]TG	0	CAAATG	-7261	-7256	TRUE
EmF2	2956	2961	+	Myb_box	[TC]AAC[TG]G	0	CAACGG	-7202	-7197	TRUE
EmF2	3041	3050	+	CsMBE	[AG]TGA[GC][ACGT][ACGT][ACGT]GC	0	ATGACTGCGC	-7117	-7108	TRUE
EmF2	3132	3137	+	Myb_box	[TC]AAC[TG]G	0	TAACTG	-7026	-7021	TRUE
EmF2	3251	3256	+	Myc_box	CA[ACGT][ACGT]TG	0	CAAGTG	-6907	-6902	TRUE
EmF2	3312	3317	+	Myc_box	CA[ACGT][ACGT]TG	0	CACATG	-6846	-6841	TRUE
EmF2	3365	3370	+	Myc_box	CA[ACGT][ACGT]TG	0	CAGCTG	-6793	-6788	TRUE
EmF2	3429	3434	+	Myc_box	CA[ACGT][ACGT]TG	0	CAGATG	-6729	-6724	TRUE
EmF2	3698	3703	+	Myc_box	CA[ACGT][ACGT]TG	0	CAGTTG	-6460	-6455	TRUE
EmF2	3980	3986	+	MRE	TGC[AG]C[ACGT]C	0	TGCACAC	-6178	-6172	TRUE
EmF2	4250	4255	+	Myc_box	CA[ACGT][ACGT]TG	0	CATGTG	-5908	-5903	TRUE
EmF2	4270	4275	+	Myc_box	CA[ACGT][ACGT]TG	0	CATGTG	-5888	-5883	TRUE
EmF2	4375	4380	+	Myc_box	CA[ACGT][ACGT]TG	0	CATTTG	-5783	-5778	TRUE
EmF2	4404	4409	+	Myc_box	CA[ACGT][ACGT]TG	0	CAGCTG	-5754	-5749	TRUE
HdF1b	1031	1038	+	TATA_box	TATA[AT]AA[GA]	0	TATATAAG	-2419	-2412	FALSE
HdF1b	202	208	+	Inr	[CT][CT]A[ACGT][TA][CT][CT]	0	CTATACC	-3248	-3242	FALSE
HdF1b	340	346	+	Inr	[CT][CT]A[ACGT][TA][CT][CT]	0	CCAAACT	-3110	-3104	FALSE
HdF1b	356	362	+	Inr	[CT][CT]A[ACGT][TA][CT][CT]	0	TTATATC	-3094	-3088	FALSE
HdF1b	478	484	+	Inr	[CT][CT]A[ACGT][TA][CT][CT]	0	TTACATT	-2972	-2966	FALSE
HdF1b	747	753	+	Inr	[CT][CT]A[ACGT][TA][CT][CT]	0	TCACTCT	-2703	-2697	FALSE
HdF1b	833	839	+	Inr	[CT][CT]A[ACGT][TA][CT][CT]	0	TCAAACT	-2617	-2611	FALSE
HdF1b	1077	1083	+	Inr	[CT][CT]A[ACGT][TA][CT][CT]	0	TCAGACT	-2373	-2367	FALSE
HdF1b	1788	1794	+	Inr	[CT][CT]A[ACGT][TA][CT][CT]	0	CCAGTCT	-1662	-1656	FALSE
HdF1b	1981	1987	+	Inr	[CT][CT]A[ACGT][TA][CT][CT]	0	TTAGTCT	-1469	-1463	FALSE
HdF1b	2253	2259	+	Inr	[CT][CT]A[ACGT][TA][CT][CT]	0	CCAGACT	-1197	-1191	FALSE
HdF1b	2345	2351	+	Inr	[CT][CT]A[ACGT][TA][CT][CT]	0	CCATTTT	-1105	-1099	FALSE
HdF1b	2541	2547	+	Inr	[CT][CT]A[ACGT][TA][CT][CT]	0	CCACTTT	-909	-903	FALSE
HdF1b	2568	2574	+	Inr	[CT][CT]A[ACGT][TA][CT][CT]	0	TTATTCT	-882	-876	FALSE
HdF1b	2608	2614	+	Inr	[CT][CT]A[ACGT][TA][CT][CT]	0	TCATTCC	-842	-836	FALSE
HdF1b	3150	3156	+	Inr	[CT][CT]A[ACGT][TA][CT][CT]	0	CTACTCT	-300	-294	FALSE
HdF1b	3204	3210	+	Inr	[CT][CT]A[ACGT][TA][CT][CT]	0	TTAGTTC	-246	-240	FALSE
HdF1b	3351	3357	+	Inr	[CT][CT]A[ACGT][TA][CT][CT]	0	CTATATT	-99	-93	FALSE
HdF1b	3406	3412	+	Inr	[CT][CT]A[ACGT][TA][CT][CT]	0	CCAAACT	-44	-38	FALSE
HdF1b	3498	3504	+	Inr	[CT][CT]A[ACGT][TA][CT][CT]	0	CTACTTC	49	55	FALSE
HdF1b	3509	3515	+	Inr	[CT][CT]A[ACGT][TA][CT][CT]	0	TCAAATC	60	66	FALSE
HdF1b	4	8	+	DPE	[AG]G[AT][CT][GAC]	0	GGACA	-3446	-3442	FALSE
HdF1b	38	42	+	DPE	[AG]G[AT][CT][GAC]	0	AGATA	-3412	-3408	FALSE
HdF1b	79	83	+	DPE	[AG]G[AT][CT][GAC]	0	GGTTG	-3371	-3367	FALSE
HdF1b	142	146	+	DPE	[AG]G[AT][CT][GAC]	0	AGTCC	-3308	-3304	FALSE
HdF1b	152	156	+	DPE	[AG]G[AT][CT][GAC]	0	GGACA	-3298	-3294	FALSE
HdF1b	239	243	+	DPE	[AG]G[AT][CT][GAC]	0	AGATA	-3211	-3207	FALSE
HdF1b	257	261	+	DPE	[AG]G[AT][CT][GAC]	0	GGATG	-3193	-3189	FALSE
HdF1b	266	270	+	DPE	[AG]G[AT][CT][GAC]	0	AGACC	-3184	-3180	FALSE
HdF1b	289	293	+	DPE	[AG]G[AT][CT][GAC]	0	GGTCA	-3161	-3157	FALSE
HdF1b	447	451	+	DPE	[AG]G[AT][CT][GAC]	0	AGATA	-3003	-2999	FALSE
HdF1b	511	515	+	DPE	[AG]G[AT][CT][GAC]	0	AGTTA	-2939	-2935	FALSE
HdF1b	551	555	+	DPE	[AG]G[AT][CT][GAC]	0	GGTTA	-2899	-2895	FALSE
HdF1b	817	821	+	DPE	[AG]G[AT][CT][GAC]	0	GGTCG	-2633	-2629	FALSE
HdF1b	824	828	+	DPE	[AG]G[AT][CT][GAC]	0	GGTCG	-2626	-2622	FALSE
HdF1b	857	861	+	DPE	[AG]G[AT][CT][GAC]	0	GGATC	-2593	-2589	FALSE
HdF1b	888	892	+	DPE	[AG]G[AT][CT][GAC]	0	AGACG	-2562	-2558	FALSE
HdF1b	899	903	+	DPE	[AG]G[AT][CT][GAC]	0	AGTTG	-2551	-2547	FALSE
HdF1b	928	932	+	DPE	[AG]G[AT][CT][GAC]	0	AGACC	-2522	-2518	FALSE
HdF1b	952	956	+	DPE	[AG]G[AT][CT][GAC]	0	AGACC	-2498	-2494	FALSE
HdF1b	1013	1017	+	DPE	[AG]G[AT][CT][GAC]	0	AGATG	-2437	-2433	FALSE
HdF1b	1103	1107	+	DPE	[AG]G[AT][CT][GAC]	0	AGACA	-2347	-2343	FALSE
HdF1b	1113	1117	+	DPE	[AG]G[AT][CT][GAC]	0	AGATA	-2337	-2333	FALSE
HdF1b	1177	1181	+	DPE	[AG]G[AT][CT][GAC]	0	AGACA	-2273	-2269	FALSE
HdF1b	1202	1206	+	DPE	[AG]G[AT][CT][GAC]	0	GGTCA	-2248	-2244	FALSE
HdF1b	1221	1225	+	DPE	[AG]G[AT][CT][GAC]	0	AGACA	-2229	-2225	FALSE
HdF1b	1227	1231	+	DPE	[AG]G[AT][CT][GAC]	0	GGATG	-2223	-2219	FALSE
HdF1b	1259	1263	+	DPE	[AG]G[AT][CT][GAC]	0	GGTCA	-2191	-2187	FALSE
HdF1b	1284	1288	+	DPE	[AG]G[AT][CT][GAC]	0	GGATG	-2166	-2162	FALSE
HdF1b	1326	1330	+	DPE	[AG]G[AT][CT][GAC]	0	GGTCA	-2124	-2120	FALSE
HdF1b	1342	1346	+	DPE	[AG]G[AT][CT][GAC]	0	AGACG	-2108	-2104	FALSE
HdF1b	1351	1355	+	DPE	[AG]G[AT][CT][GAC]	0	GGATG	-2099	-2095	FALSE
HdF1b	1392	1396	+	DPE	[AG]G[AT][CT][GAC]	0	GGACA	-2058	-2054	FALSE
HdF1b	1417	1421	+	DPE	[AG]G[AT][CT][GAC]	0	GGATG	-2033	-2029	FALSE
HdF1b	1435	1439	+	DPE	[AG]G[AT][CT][GAC]	0	AGACG	-2015	-2011	FALSE
HdF1b	1444	1448	+	DPE	[AG]G[AT][CT][GAC]	0	GGATG	-2006	-2002	FALSE
HdF1b	1501	1505	+	DPE	[AG]G[AT][CT][GAC]	0	GGATG	-1949	-1945	FALSE
HdF1b	1545	1549	+	DPE	[AG]G[AT][CT][GAC]	0	GGTCA	-1905	-1901	FALSE
HdF1b	1570	1574	+	DPE	[AG]G[AT][CT][GAC]	0	GGATG	-1880	-1876	FALSE
HdF1b	1614	1618	+	DPE	[AG]G[AT][CT][GAC]	0	GGTCA	-1836	-1832	FALSE
HdF1b	1639	1643	+	DPE	[AG]G[AT][CT][GAC]	0	GGATG	-1811	-1807	FALSE
HdF1b	1683	1687	+	DPE	[AG]G[AT][CT][GAC]	0	GGTCA	-1767	-1763	FALSE
HdF1b	1699	1703	+	DPE	[AG]G[AT][CT][GAC]	0	AGACG	-1751	-1747	FALSE
HdF1b	1708	1712	+	DPE	[AG]G[AT][CT][GAC]	0	GGACG	-1742	-1738	FALSE
HdF1b	1785	1789	+	DPE	[AG]G[AT][CT][GAC]	0	GGTCC	-1665	-1661	FALSE
HdF1b	1884	1888	+	DPE	[AG]G[AT][CT][GAC]	0	GGTCA	-1566	-1562	FALSE
HdF1b	1905	1909	+	DPE	[AG]G[AT][CT][GAC]	0	GGACG	-1545	-1541	FALSE
HdF1b	1961	1965	+	DPE	[AG]G[AT][CT][GAC]	0	GGTTC	-1489	-1485	FALSE
HdF1b	1970	1974	+	DPE	[AG]G[AT][CT][GAC]	0	AGTTA	-1480	-1476	FALSE
HdF1b	2016	2020	+	DPE	[AG]G[AT][CT][GAC]	0	AGTCA	-1434	-1430	FALSE
HdF1b	2181	2185	+	DPE	[AG]G[AT][CT][GAC]	0	GGTTG	-1269	-1265	FALSE
HdF1b	2247	2251	+	DPE	[AG]G[AT][CT][GAC]	0	AGTTG	-1203	-1199	FALSE
HdF1b	2366	2370	+	DPE	[AG]G[AT][CT][GAC]	0	AGTTA	-1084	-1080	FALSE
HdF1b	2441	2445	+	DPE	[AG]G[AT][CT][GAC]	0	GGTCC	-1009	-1005	FALSE
HdF1b	2684	2688	+	DPE	[AG]G[AT][CT][GAC]	0	AGATA	-766	-762	FALSE
HdF1b	2750	2754	+	DPE	[AG]G[AT][CT][GAC]	0	AGACC	-700	-696	FALSE
HdF1b	2766	2770	+	DPE	[AG]G[AT][CT][GAC]	0	GGTTC	-684	-680	FALSE
HdF1b	3131	3135	+	DPE	[AG]G[AT][CT][GAC]	0	GGTTA	-319	-315	FALSE
HdF1b	3186	3190	+	DPE	[AG]G[AT][CT][GAC]	0	GGTTC	-264	-260	FALSE
HdF1b	3206	3210	+	DPE	[AG]G[AT][CT][GAC]	0	AGTTC	-244	-240	FALSE
HdF1b	3336	3340	+	DPE	[AG]G[AT][CT][GAC]	0	GGATC	-114	-110	FALSE
HdF1b	3370	3374	+	DPE	[AG]G[AT][CT][GAC]	0	AGTCG	-80	-76	FALSE
HdF1b	3390	3394	+	DPE	[AG]G[AT][CT][GAC]	0	GGTCA	-60	-56	FALSE
HdF1b	3428	3432	+	DPE	[AG]G[AT][CT][GAC]	0	AGATC	-22	-18	FALSE
EmF2	4767	4772	+	Myc_box	CA[ACGT][ACGT]TG	0	CATGTG	-5391	-5386	TRUE
HdF1b	245	248	+	DCE_I	CTTC	0	CTTC	-3205	-3202	FALSE
HdF1b	609	612	+	DCE_I	CTTC	0	CTTC	-2841	-2838	FALSE
HdF1b	783	786	+	DCE_I	CTTC	0	CTTC	-2667	-2664	FALSE
HdF1b	831	834	+	DCE_I	CTTC	0	CTTC	-2619	-2616	FALSE
HdF1b	914	917	+	DCE_I	CTTC	0	CTTC	-2536	-2533	FALSE
HdF1b	2036	2039	+	DCE_I	CTTC	0	CTTC	-1414	-1411	FALSE
HdF1b	2307	2310	+	DCE_I	CTTC	0	CTTC	-1143	-1140	FALSE
HdF1b	2416	2419	+	DCE_I	CTTC	0	CTTC	-1034	-1031	FALSE
HdF1b	2857	2860	+	DCE_I	CTTC	0	CTTC	-593	-590	FALSE
HdF1b	3310	3313	+	DCE_I	CTTC	0	CTTC	-140	-137	FALSE
HdF1b	3495	3498	+	DCE_I	CTTC	0	CTTC	46	49	FALSE
HdF1b	3501	3504	+	DCE_I	CTTC	0	CTTC	52	55	FALSE
HdF1b	52	55	+	DCE_II	CTGT	0	CTGT	-3398	-3395	FALSE
HdF1b	85	88	+	DCE_II	CTGT	0	CTGT	-3365	-3362	FALSE
HdF1b	171	174	+	DCE_II	CTGT	0	CTGT	-3279	-3276	FALSE
HdF1b	213	216	+	DCE_II	CTGT	0	CTGT	-3237	-3234	FALSE
HdF1b	253	256	+	DCE_II	CTGT	0	CTGT	-3197	-3194	FALSE
HdF1b	296	299	+	DCE_II	CTGT	0	CTGT	-3154	-3151	FALSE
HdF1b	499	502	+	DCE_II	CTGT	0	CTGT	-2951	-2948	FALSE
HdF1b	521	524	+	DCE_II	CTGT	0	CTGT	-2929	-2926	FALSE
HdF1b	989	992	+	DCE_II	CTGT	0	CTGT	-2461	-2458	FALSE
HdF1b	2049	2052	+	DCE_II	CTGT	0	CTGT	-1401	-1398	FALSE
HdF1b	2265	2268	+	DCE_II	CTGT	0	CTGT	-1185	-1182	FALSE
HdF1b	2286	2289	+	DCE_II	CTGT	0	CTGT	-1164	-1161	FALSE
HdF1b	2516	2519	+	DCE_II	CTGT	0	CTGT	-934	-931	FALSE
HdF1b	2548	2551	+	DCE_II	CTGT	0	CTGT	-902	-899	FALSE
HdF1b	2630	2633	+	DCE_II	CTGT	0	CTGT	-820	-817	FALSE
HdF1b	2814	2817	+	DCE_II	CTGT	0	CTGT	-636	-633	FALSE
HdF1b	3313	3316	+	DCE_II	CTGT	0	CTGT	-137	-134	FALSE
HdF1b	3460	3463	+	DCE_II	CTGT	0	CTGT	11	14	FALSE
HdF1b	3487	3490	+	DCE_II	CTGT	0	CTGT	38	41	FALSE
HdF1b	9	11	+	DCE_III	AGC	0	AGC	-3441	-3439	FALSE
HdF1b	20	22	+	DCE_III	AGC	0	AGC	-3430	-3428	FALSE
HdF1b	26	28	+	DCE_III	AGC	0	AGC	-3424	-3422	FALSE
HdF1b	42	44	+	DCE_III	AGC	0	AGC	-3408	-3406	FALSE
HdF1b	156	158	+	DCE_III	AGC	0	AGC	-3294	-3292	FALSE
HdF1b	193	195	+	DCE_III	AGC	0	AGC	-3257	-3255	FALSE
HdF1b	235	237	+	DCE_III	AGC	0	AGC	-3215	-3213	FALSE
HdF1b	263	265	+	DCE_III	AGC	0	AGC	-3187	-3185	FALSE
HdF1b	323	325	+	DCE_III	AGC	0	AGC	-3127	-3125	FALSE
HdF1b	331	333	+	DCE_III	AGC	0	AGC	-3119	-3117	FALSE
HdF1b	351	353	+	DCE_III	AGC	0	AGC	-3099	-3097	FALSE
HdF1b	428	430	+	DCE_III	AGC	0	AGC	-3022	-3020	FALSE
HdF1b	474	476	+	DCE_III	AGC	0	AGC	-2976	-2974	FALSE
HdF1b	531	533	+	DCE_III	AGC	0	AGC	-2919	-2917	FALSE
HdF1b	634	636	+	DCE_III	AGC	0	AGC	-2816	-2814	FALSE
HdF1b	843	845	+	DCE_III	AGC	0	AGC	-2607	-2605	FALSE
HdF1b	975	977	+	DCE_III	AGC	0	AGC	-2475	-2473	FALSE
HdF1b	1071	1073	+	DCE_III	AGC	0	AGC	-2379	-2377	FALSE
HdF1b	1094	1096	+	DCE_III	AGC	0	AGC	-2356	-2354	FALSE
HdF1b	1146	1148	+	DCE_III	AGC	0	AGC	-2304	-2302	FALSE
HdF1b	1240	1242	+	DCE_III	AGC	0	AGC	-2210	-2208	FALSE
HdF1b	1611	1613	+	DCE_III	AGC	0	AGC	-1839	-1837	FALSE
HdF1b	1678	1680	+	DCE_III	AGC	0	AGC	-1772	-1770	FALSE
HdF1b	1754	1756	+	DCE_III	AGC	0	AGC	-1696	-1694	FALSE
HdF1b	1769	1771	+	DCE_III	AGC	0	AGC	-1681	-1679	FALSE
HdF1b	1822	1824	+	DCE_III	AGC	0	AGC	-1628	-1626	FALSE
HdF1b	1832	1834	+	DCE_III	AGC	0	AGC	-1618	-1616	FALSE
HdF1b	1888	1890	+	DCE_III	AGC	0	AGC	-1562	-1560	FALSE
HdF1b	1943	1945	+	DCE_III	AGC	0	AGC	-1507	-1505	FALSE
HdF1b	1998	2000	+	DCE_III	AGC	0	AGC	-1452	-1450	FALSE
HdF1b	2080	2082	+	DCE_III	AGC	0	AGC	-1370	-1368	FALSE
HdF1b	2136	2138	+	DCE_III	AGC	0	AGC	-1314	-1312	FALSE
HdF1b	2140	2142	+	DCE_III	AGC	0	AGC	-1310	-1308	FALSE
HdF1b	2146	2148	+	DCE_III	AGC	0	AGC	-1304	-1302	FALSE
HdF1b	2170	2172	+	DCE_III	AGC	0	AGC	-1280	-1278	FALSE
HdF1b	2200	2202	+	DCE_III	AGC	0	AGC	-1250	-1248	FALSE
HdF1b	2377	2379	+	DCE_III	AGC	0	AGC	-1073	-1071	FALSE
HdF1b	2386	2388	+	DCE_III	AGC	0	AGC	-1064	-1062	FALSE
HdF1b	2393	2395	+	DCE_III	AGC	0	AGC	-1057	-1055	FALSE
HdF1b	2406	2408	+	DCE_III	AGC	0	AGC	-1044	-1042	FALSE
HdF1b	2432	2434	+	DCE_III	AGC	0	AGC	-1018	-1016	FALSE
HdF1b	2467	2469	+	DCE_III	AGC	0	AGC	-983	-981	FALSE
HdF1b	2506	2508	+	DCE_III	AGC	0	AGC	-944	-942	FALSE
HdF1b	2729	2731	+	DCE_III	AGC	0	AGC	-721	-719	FALSE
HdF1b	2759	2761	+	DCE_III	AGC	0	AGC	-691	-689	FALSE
HdF1b	2969	2971	+	DCE_III	AGC	0	AGC	-481	-479	FALSE
HdF1b	3014	3016	+	DCE_III	AGC	0	AGC	-436	-434	FALSE
HdF1b	3082	3084	+	DCE_III	AGC	0	AGC	-368	-366	FALSE
HdF1b	3167	3169	+	DCE_III	AGC	0	AGC	-283	-281	FALSE
HdF1b	3201	3203	+	DCE_III	AGC	0	AGC	-249	-247	FALSE
HdF1b	3241	3243	+	DCE_III	AGC	0	AGC	-209	-207	FALSE
HdF1b	3367	3369	+	DCE_III	AGC	0	AGC	-83	-81	FALSE
HdF1b	811	815	+	CAAT_box	CCAAT	0	CCAAT	-2639	-2635	FALSE
EmF2	4795	4800	+	Myb_box	[TC]AAC[TG]G	0	CAACTG	-5363	-5358	TRUE
EmF2	4795	4800	+	Myc_box	CA[ACGT][ACGT]TG	0	CAACTG	-5363	-5358	TRUE
EmF2	4800	4804	+	HRE	[AG]CGTG	0	GCGTG	-5358	-5354	TRUE
EmF2	4852	4857	+	Myc_box	CA[ACGT][ACGT]TG	0	CAATTG	-5306	-5301	TRUE
EmF2	4867	4872	+	Myb_box	[TC]AAC[TG]G	0	TAACTG	-5291	-5286	TRUE
EmF2	4969	4975	+	MRE	TGC[AG]C[ACGT]C	0	TGCACAC	-5189	-5183	TRUE
EmF2	5059	5064	+	Myc_box	CA[ACGT][ACGT]TG	0	CACATG	-5099	-5094	TRUE
EmF2	5087	5092	+	Myc_box	CA[ACGT][ACGT]TG	0	CACTTG	-5071	-5066	TRUE
EmF2	5197	5201	+	HRE	[AG]CGTG	0	ACGTG	-4961	-4957	TRUE
EmF2	5208	5212	+	HRE	[AG]CGTG	0	ACGTG	-4950	-4946	TRUE
EmF2	5325	5330	+	Myc_box	CA[ACGT][ACGT]TG	0	CACATG	-4833	-4828	TRUE
EmF2	5330	5334	+	HRE	[AG]CGTG	0	GCGTG	-4828	-4824	TRUE
EmF2	5330	5348	+	HRE_HAS	[AG]CGTG[ACGT](7,15)CA[GC][AG][TGC]	0	GCGTGACTGCTCTACAGGT	-4828	-4810	TRUE
EmF2	5506	5511	+	Myc_box	CA[ACGT][ACGT]TG	0	CAAATG	-4652	-4647	TRUE
EmF2	5562	5567	+	Myb_box	[TC]AAC[TG]G	0	TAACTG	-4596	-4591	TRUE
EmF2	5631	5636	+	Myc_box	CA[ACGT][ACGT]TG	0	CATTTG	-4527	-4522	TRUE
EmF2	5671	5676	+	Myc_box	CA[ACGT][ACGT]TG	0	CACATG	-4487	-4482	TRUE
EmF2	6004	6010	+	MRE	TGC[AG]C[ACGT]C	0	TGCACAC	-4154	-4148	TRUE
EmF2	6042	6047	+	Myc_box	CA[ACGT][ACGT]TG	0	CACCTG	-4116	-4111	TRUE
EmF2	6118	6123	+	Myc_box	CA[ACGT][ACGT]TG	0	CATGTG	-4040	-4035	TRUE
EmF2	6165	6170	+	Myc_box	CA[ACGT][ACGT]TG	0	CACTTG	-3993	-3988	TRUE
EmF2	6307	6312	+	Myc_box	CA[ACGT][ACGT]TG	0	CATATG	-3851	-3846	TRUE
EmF2	6575	6581	+	ABRE	ACGTGGC	1	TCGTGGC	-3583	-3577	TRUE
EmF2	6749	6754	+	Myc_box	CA[ACGT][ACGT]TG	0	CAATTG	-3409	-3404	TRUE
EmF2	7752	7757	+	Myc_box	CA[ACGT][ACGT]TG	0	CACCTG	-2406	-2401	TRUE
EmF2	8009	8014	+	Myb_box	[TC]AAC[TG]G	0	TAACTG	-2149	-2144	TRUE
EmF2	8191	8196	+	NICE_element2	CACCCT	0	CACCCT	-1967	-1962	TRUE
EmF2	8245	8249	+	HRE	[AG]CGTG	0	GCGTG	-1913	-1909	TRUE
EmF2	8305	8310	+	Myc_box	CA[ACGT][ACGT]TG	0	CATCTG	-1853	-1848	TRUE
EmF2	8372	8377	+	NICE_element1	AAAGAT	0	AAAGAT	-1786	-1781	TRUE
EmF2	8570	8575	+	Myb_box	[TC]AAC[TG]G	0	CAACTG	-1588	-1583	TRUE
EmF2	8570	8575	+	Myc_box	CA[ACGT][ACGT]TG	0	CAACTG	-1588	-1583	TRUE
EmF2	8646	8651	+	Myc_box	CA[ACGT][ACGT]TG	0	CAAATG	-1512	-1507	TRUE
EmF2	8720	8729	+	CsMBE	[AG]TGA[GC][ACGT][ACGT][ACGT]GC	0	GTGAGATGGC	-1438	-1429	TRUE
EmF2	8904	8909	+	Myc_box	CA[ACGT][ACGT]TG	0	CAAGTG	-1254	-1249	TRUE
EmF2	8920	8925	+	Myc_box	CA[ACGT][ACGT]TG	0	CACATG	-1238	-1233	TRUE
EmF2	8942	8947	+	Myc_box	CA[ACGT][ACGT]TG	0	CACCTG	-1216	-1211	TRUE
EmF2	8956	8962	+	ABRE	ACGTGGC	1	GCGTGGC	-1202	-1196	TRUE
EmF2	8956	8960	+	HRE	[AG]CGTG	0	GCGTG	-1202	-1198	TRUE
EmF2	8992	8998	+	ABRE	ACGTGGC	1	ATGTGGC	-1166	-1160	TRUE
EmF2	9154	9159	+	Myc_box	CA[ACGT][ACGT]TG	0	CAGTTG	-1004	-999	TRUE
EmF2	9169	9174	+	Myc_box	CA[ACGT][ACGT]TG	0	CACATG	-989	-984	TRUE
EmF2	9197	9202	+	Myc_box	CA[ACGT][ACGT]TG	0	CATATG	-961	-956	TRUE
EmF2	9262	9267	+	Myc_box	CA[ACGT][ACGT]TG	0	CACGTG	-896	-891	TRUE
EmF2	9263	9267	+	HRE	[AG]CGTG	0	ACGTG	-895	-891	TRUE
EmF2	9289	9294	+	Myc_box	CA[ACGT][ACGT]TG	0	CACATG	-869	-864	TRUE
HdF2	907	913	+	BRE	[GC][GC][GA]CGCC	0	GGACGCC	9	15	FALSE
HdF2	15	21	+	Inr	[CT][CT]A[ACGT][TA][CT][CT]	0	TTATATT	-884	-878	FALSE
HdF2	91	97	+	Inr	[CT][CT]A[ACGT][TA][CT][CT]	0	TTAATTT	-808	-802	FALSE
HdF2	103	109	+	Inr	[CT][CT]A[ACGT][TA][CT][CT]	0	TCAGATC	-796	-790	FALSE
HdF2	141	147	+	Inr	[CT][CT]A[ACGT][TA][CT][CT]	0	CCATTTT	-758	-752	FALSE
HdF2	146	152	+	Inr	[CT][CT]A[ACGT][TA][CT][CT]	0	TTATTCT	-753	-747	FALSE
HdF2	204	210	+	Inr	[CT][CT]A[ACGT][TA][CT][CT]	0	CCAGACT	-695	-689	FALSE
HdF2	253	259	+	Inr	[CT][CT]A[ACGT][TA][CT][CT]	0	TCACACC	-646	-640	FALSE
HdF2	406	412	+	Inr	[CT][CT]A[ACGT][TA][CT][CT]	0	TCACATT	-493	-487	FALSE
HdF2	471	477	+	Inr	[CT][CT]A[ACGT][TA][CT][CT]	0	CTAGTCT	-428	-422	FALSE
HdF2	494	500	+	Inr	[CT][CT]A[ACGT][TA][CT][CT]	0	CTATTCC	-405	-399	FALSE
HdF2	531	537	+	Inr	[CT][CT]A[ACGT][TA][CT][CT]	0	TCATTCT	-368	-362	FALSE
HdF2	613	619	+	Inr	[CT][CT]A[ACGT][TA][CT][CT]	0	TCACTTC	-286	-280	FALSE
HdF2	654	660	+	Inr	[CT][CT]A[ACGT][TA][CT][CT]	0	CTACATC	-245	-239	FALSE
HdF2	53	57	+	DPE	[AG]G[AT][CT][GAC]	0	GGTCA	-846	-842	FALSE
HdF2	105	109	+	DPE	[AG]G[AT][CT][GAC]	0	AGATC	-794	-790	FALSE
HdF2	299	303	+	DPE	[AG]G[AT][CT][GAC]	0	GGACG	-600	-596	FALSE
HdF2	346	350	+	DPE	[AG]G[AT][CT][GAC]	0	AGACA	-553	-549	FALSE
HdF2	382	386	+	DPE	[AG]G[AT][CT][GAC]	0	GGACG	-517	-513	FALSE
HdF2	396	400	+	DPE	[AG]G[AT][CT][GAC]	0	GGTCG	-503	-499	FALSE
HdF2	484	488	+	DPE	[AG]G[AT][CT][GAC]	0	AGATA	-415	-411	FALSE
HdF2	523	527	+	DPE	[AG]G[AT][CT][GAC]	0	GGTTC	-376	-372	FALSE
HdF2	583	587	+	DPE	[AG]G[AT][CT][GAC]	0	GGACA	-316	-312	FALSE
HdF2	678	682	+	DPE	[AG]G[AT][CT][GAC]	0	AGTTA	-221	-217	FALSE
HdF2	710	714	+	DPE	[AG]G[AT][CT][GAC]	0	GGTTC	-189	-185	FALSE
HdF2	907	911	+	DPE	[AG]G[AT][CT][GAC]	0	GGACG	9	13	FALSE
EmF2	9317	9322	+	Myc_box	CA[ACGT][ACGT]TG	0	CATCTG	-841	-836	TRUE
HdF2	32	35	+	DCE_I	CTTC	0	CTTC	-867	-864	FALSE
HdF2	35	38	+	DCE_I	CTTC	0	CTTC	-864	-861	FALSE
HdF2	166	169	+	DCE_I	CTTC	0	CTTC	-733	-730	FALSE
HdF2	616	619	+	DCE_I	CTTC	0	CTTC	-283	-280	FALSE
HdF2	726	729	+	DCE_I	CTTC	0	CTTC	-173	-170	FALSE
HdF2	12	15	+	DCE_II	CTGT	0	CTGT	-887	-884	FALSE
HdF2	377	380	+	DCE_II	CTGT	0	CTGT	-522	-519	FALSE
HdF2	717	720	+	DCE_II	CTGT	0	CTGT	-182	-179	FALSE
HdF2	861	864	+	DCE_II	CTGT	0	CTGT	-38	-35	FALSE
HdF2	26	28	+	DCE_III	AGC	0	AGC	-873	-871	FALSE
HdF2	124	126	+	DCE_III	AGC	0	AGC	-775	-773	FALSE
HdF2	128	130	+	DCE_III	AGC	0	AGC	-771	-769	FALSE
HdF2	136	138	+	DCE_III	AGC	0	AGC	-763	-761	FALSE
HdF2	162	164	+	DCE_III	AGC	0	AGC	-737	-735	FALSE
HdF2	333	335	+	DCE_III	AGC	0	AGC	-566	-564	FALSE
HdF2	361	363	+	DCE_III	AGC	0	AGC	-538	-536	FALSE
HdF2	369	371	+	DCE_III	AGC	0	AGC	-530	-528	FALSE
HdF2	390	392	+	DCE_III	AGC	0	AGC	-509	-507	FALSE
HdF2	437	439	+	DCE_III	AGC	0	AGC	-462	-460	FALSE
HdF2	461	463	+	DCE_III	AGC	0	AGC	-438	-436	FALSE
HdF2	481	483	+	DCE_III	AGC	0	AGC	-418	-416	FALSE
HdF2	491	493	+	DCE_III	AGC	0	AGC	-408	-406	FALSE
HdF2	592	594	+	DCE_III	AGC	0	AGC	-307	-305	FALSE
HdF2	804	806	+	DCE_III	AGC	0	AGC	-95	-93	FALSE
HdF2	833	835	+	DCE_III	AGC	0	AGC	-66	-64	FALSE
HdF2	882	884	+	DCE_III	AGC	0	AGC	-17	-15	FALSE
HdF2	500	504	+	CAAT_box	CCAAT	0	CCAAT	-399	-395	FALSE
EmF2	9363	9368	+	Myc_box	CA[ACGT][ACGT]TG	0	CACATG	-795	-790	TRUE
EmF2	9405	9410	+	NICE_element2	CACCCT	0	CACCCT	-753	-748	TRUE
EmF2	9597	9602	+	Myc_box	CA[ACGT][ACGT]TG	0	CATGTG	-561	-556	TRUE
EmF2	9618	9623	+	Myc_box	CA[ACGT][ACGT]TG	0	CATGTG	-540	-535	TRUE
EmF2	9639	9644	+	Myc_box	CA[ACGT][ACGT]TG	0	CATGTG	-519	-514	TRUE
EmF2	9660	9665	+	Myc_box	CA[ACGT][ACGT]TG	0	CATGTG	-498	-493	TRUE
EmF2	9679	9684	+	Myc_box	CA[ACGT][ACGT]TG	0	CAGGTG	-479	-474	TRUE
EmF2	9782	9788	+	ABRE	ACGTGGC	1	AGGTGGC	-376	-370	TRUE
EmF2	9841	9845	+	HRE	[AG]CGTG	0	ACGTG	-317	-313	TRUE
EmF2	9841	9863	+	HRE_HAS	[AG]CGTG[ACGT](7,15)CA[GC][AG][TGC]	0	ACGTGTACTAACCTTAAACAGAT	-317	-295	TRUE
EmF2	9966	9971	+	Myc_box	CA[ACGT][ACGT]TG	0	CACGTG	-192	-187	TRUE
AqF1a	12	18	+	Inr	[CT][CT]A[ACGT][TA][CT][CT]	0	TTACACC	-147	-141	FALSE
AqF1a	70	76	+	Inr	[CT][CT]A[ACGT][TA][CT][CT]	0	CCACACC	-89	-83	FALSE
AqF1a	172	178	+	Inr	[CT][CT]A[ACGT][TA][CT][CT]	0	CCATTCC	14	20	FALSE
AqF1a	256	262	+	Inr	[CT][CT]A[ACGT][TA][CT][CT]	0	CTAATTC	98	104	FALSE
AqF1a	25	29	+	DPE	[AG]G[AT][CT][GAC]	0	AGATA	-134	-130	FALSE
AqF1a	67	71	+	DPE	[AG]G[AT][CT][GAC]	0	AGACC	-92	-88	FALSE
AqF1a	148	152	+	DPE	[AG]G[AT][CT][GAC]	0	AGTCA	-11	-7	FALSE
AqF1a	159	163	+	DPE	[AG]G[AT][CT][GAC]	0	AGTTA	0	5	FALSE
AqF1a	199	203	+	DPE	[AG]G[AT][CT][GAC]	0	AGTCA	41	45	FALSE
AqF1a	242	246	+	DPE	[AG]G[AT][CT][GAC]	0	AGATA	84	88	FALSE
AqF1a	285	288	+	DCE_I	CTTC	0	CTTC	127	130	FALSE
AqF1a	48	51	+	DCE_II	CTGT	0	CTGT	-111	-108	FALSE
AqF1a	210	213	+	DCE_II	CTGT	0	CTGT	52	55	FALSE
AqF1a	218	221	+	DCE_II	CTGT	0	CTGT	60	63	FALSE
AqF1a	288	291	+	DCE_II	CTGT	0	CTGT	130	133	FALSE
AqF1a	85	87	+	DCE_III	AGC	0	AGC	-74	-72	FALSE
AqF1a	102	104	+	DCE_III	AGC	0	AGC	-57	-55	FALSE
AqF1a	222	224	+	DCE_III	AGC	0	AGC	64	66	FALSE
AqF1a	129	133	+	CAAT_box	CCAAT	0	CCAAT	-30	-26	FALSE
EmF2	9967	9971	+	HRE	[AG]CGTG	0	ACGTG	-191	-187	TRUE
EmF2	10014	10019	+	Myc_box	CA[ACGT][ACGT]TG	0	CAGTTG	-144	-139	TRUE
EmF2	10028	10033	+	Myc_box	CA[ACGT][ACGT]TG	0	CATGTG	-130	-125	TRUE
EmF2	10034	10039	+	Myc_box	CA[ACGT][ACGT]TG	0	CACATG	-124	-119	TRUE
AqF1b	14	18	+	DPE	[AG]G[AT][CT][GAC]	0	AGTTG	-173	-169	FALSE
AqF1b	98	102	+	DPE	[AG]G[AT][CT][GAC]	0	GGTCA	-89	-85	FALSE
AqF1b	192	196	+	DPE	[AG]G[AT][CT][GAC]	0	AGTTG	6	10	FALSE
AqF1b	238	242	+	DPE	[AG]G[AT][CT][GAC]	0	AGATC	52	56	FALSE
AqF1b	75	78	+	DCE_I	CTTC	0	CTTC	-112	-109	FALSE
AqF1b	188	191	+	DCE_I	CTTC	0	CTTC	2	5	FALSE
AqF1b	247	250	+	DCE_I	CTTC	0	CTTC	61	64	FALSE
AqF1b	274	277	+	DCE_I	CTTC	0	CTTC	88	91	FALSE
AqF1b	310	313	+	DCE_I	CTTC	0	CTTC	124	127	FALSE
AqF1b	55	58	+	DCE_II	CTGT	0	CTGT	-132	-129	FALSE
EmF2	10036	10041	+	Myc_box	CA[ACGT][ACGT]TG	0	CATGTG	-122	-117	TRUE
AqF1b	226	229	+	DCE_II	CTGT	0	CTGT	40	43	FALSE
AqF1b	46	48	+	DCE_III	AGC	0	AGC	-141	-139	FALSE
AqF1b	79	81	+	DCE_III	AGC	0	AGC	-108	-106	FALSE
AqF1b	152	154	+	DCE_III	AGC	0	AGC	-35	-33	FALSE
AqF1b	293	295	+	DCE_III	AGC	0	AGC	107	109	FALSE
AqF1b	128	132	+	CAAT_box	CCAAT	0	CCAAT	-59	-55	FALSE
EmF2	10084	10089	+	Myc_box	CA[ACGT][ACGT]TG	0	CAAATG	-74	-69	TRUE
EmF2	10100	10105	+	Myc_box	CA[ACGT][ACGT]TG	0	CAATTG	-58	-53	TRUE
EmF2	10141	10146	+	Myc_box	CA[ACGT][ACGT]TG	0	CAGCTG	-17	-12	TRUE
EmF2	10163	10168	+	Myc_box	CA[ACGT][ACGT]TG	0	CAATTG	6	11	TRUE
EmF2	10170	10176	+	ABRE	ACGTGGC	1	ACGCGGC	13	19	TRUE
HdF1a	200	205	+	Myc_box	CA[ACGT][ACGT]TG	0	CAATTG	-7629	-7624	TRUE
EmF1	177	183	+	BRE	[GC][GC][GA]CGCC	0	GCACGCC	-2284	-2278	FALSE
EmF1	1895	1901	+	BRE	[GC][GC][GA]CGCC	0	CCACGCC	-566	-560	FALSE
EmF1	54	60	+	Inr	[CT][CT]A[ACGT][TA][CT][CT]	0	TTACACT	-2407	-2401	FALSE
EmF1	153	159	+	Inr	[CT][CT]A[ACGT][TA][CT][CT]	0	TCAGACT	-2308	-2302	FALSE
EmF1	308	314	+	Inr	[CT][CT]A[ACGT][TA][CT][CT]	0	CCAATTT	-2153	-2147	FALSE
EmF1	436	442	+	Inr	[CT][CT]A[ACGT][TA][CT][CT]	0	TCAAACT	-2025	-2019	FALSE
EmF1	474	480	+	Inr	[CT][CT]A[ACGT][TA][CT][CT]	0	TTAATTT	-1987	-1981	FALSE
EmF1	552	558	+	Inr	[CT][CT]A[ACGT][TA][CT][CT]	0	TTACATT	-1909	-1903	FALSE
EmF1	713	719	+	Inr	[CT][CT]A[ACGT][TA][CT][CT]	0	TTAAATT	-1748	-1742	FALSE
EmF1	763	769	+	Inr	[CT][CT]A[ACGT][TA][CT][CT]	0	CTAGATC	-1698	-1692	FALSE
EmF1	1038	1044	+	Inr	[CT][CT]A[ACGT][TA][CT][CT]	0	CCATTCT	-1423	-1417	FALSE
EmF1	1306	1312	+	Inr	[CT][CT]A[ACGT][TA][CT][CT]	0	TCAGTTT	-1155	-1149	FALSE
EmF1	1460	1466	+	Inr	[CT][CT]A[ACGT][TA][CT][CT]	0	CCAAATT	-1001	-995	FALSE
EmF1	1515	1521	+	Inr	[CT][CT]A[ACGT][TA][CT][CT]	0	CTATTTT	-946	-940	FALSE
EmF1	1866	1872	+	Inr	[CT][CT]A[ACGT][TA][CT][CT]	0	TCAATTT	-595	-589	FALSE
EmF1	1888	1894	+	Inr	[CT][CT]A[ACGT][TA][CT][CT]	0	CTACTTT	-573	-567	FALSE
EmF1	1908	1914	+	Inr	[CT][CT]A[ACGT][TA][CT][CT]	0	TTAGTTC	-553	-547	FALSE
EmF1	2056	2062	+	Inr	[CT][CT]A[ACGT][TA][CT][CT]	0	CTAATTC	-405	-399	FALSE
EmF1	2118	2124	+	Inr	[CT][CT]A[ACGT][TA][CT][CT]	0	TTAGTCT	-343	-337	FALSE
EmF1	2380	2386	+	Inr	[CT][CT]A[ACGT][TA][CT][CT]	0	TCACTTC	-81	-75	FALSE
EmF1	2440	2446	+	Inr	[CT][CT]A[ACGT][TA][CT][CT]	0	TTAGACC	-21	-15	FALSE
EmF1	2453	2459	+	Inr	[CT][CT]A[ACGT][TA][CT][CT]	0	TCAAATT	-8	-2	FALSE
HdF1a	224	229	+	Myb_box	[TC]AAC[TG]G	0	TAACTG	-7605	-7600	TRUE
EmF1	2543	2549	+	Inr	[CT][CT]A[ACGT][TA][CT][CT]	0	TTACTTT	83	89	FALSE
EmF1	29	33	+	DPE	[AG]G[AT][CT][GAC]	0	GGATG	-2432	-2428	FALSE
EmF1	71	75	+	DPE	[AG]G[AT][CT][GAC]	0	AGATG	-2390	-2386	FALSE
EmF1	89	93	+	DPE	[AG]G[AT][CT][GAC]	0	GGATG	-2372	-2368	FALSE
EmF1	148	152	+	DPE	[AG]G[AT][CT][GAC]	0	AGTTG	-2313	-2309	FALSE
EmF1	162	166	+	DPE	[AG]G[AT][CT][GAC]	0	GGTTC	-2299	-2295	FALSE
EmF1	263	267	+	DPE	[AG]G[AT][CT][GAC]	0	GGATA	-2198	-2194	FALSE
EmF1	330	334	+	DPE	[AG]G[AT][CT][GAC]	0	AGACA	-2131	-2127	FALSE
EmF1	335	339	+	DPE	[AG]G[AT][CT][GAC]	0	AGATC	-2126	-2122	FALSE
EmF1	461	465	+	DPE	[AG]G[AT][CT][GAC]	0	AGTTG	-2000	-1996	FALSE
EmF1	507	511	+	DPE	[AG]G[AT][CT][GAC]	0	GGATA	-1954	-1950	FALSE
EmF1	538	542	+	DPE	[AG]G[AT][CT][GAC]	0	AGTTG	-1923	-1919	FALSE
EmF1	572	576	+	DPE	[AG]G[AT][CT][GAC]	0	AGATC	-1889	-1885	FALSE
EmF1	605	609	+	DPE	[AG]G[AT][CT][GAC]	0	AGTTG	-1856	-1852	FALSE
EmF1	657	661	+	DPE	[AG]G[AT][CT][GAC]	0	GGATA	-1804	-1800	FALSE
EmF1	707	711	+	DPE	[AG]G[AT][CT][GAC]	0	GGATA	-1754	-1750	FALSE
EmF1	744	748	+	DPE	[AG]G[AT][CT][GAC]	0	AGACA	-1717	-1713	FALSE
EmF1	765	769	+	DPE	[AG]G[AT][CT][GAC]	0	AGATC	-1696	-1692	FALSE
EmF1	793	797	+	DPE	[AG]G[AT][CT][GAC]	0	GGATA	-1668	-1664	FALSE
EmF1	867	871	+	DPE	[AG]G[AT][CT][GAC]	0	GGTTG	-1594	-1590	FALSE
EmF1	914	918	+	DPE	[AG]G[AT][CT][GAC]	0	AGATC	-1547	-1543	FALSE
EmF1	1080	1084	+	DPE	[AG]G[AT][CT][GAC]	0	GGATC	-1381	-1377	FALSE
EmF1	1163	1167	+	DPE	[AG]G[AT][CT][GAC]	0	GGTTG	-1298	-1294	FALSE
EmF1	1337	1341	+	DPE	[AG]G[AT][CT][GAC]	0	AGTTC	-1124	-1120	FALSE
EmF1	1424	1428	+	DPE	[AG]G[AT][CT][GAC]	0	AGACG	-1037	-1033	FALSE
EmF1	1487	1491	+	DPE	[AG]G[AT][CT][GAC]	0	AGTCC	-974	-970	FALSE
EmF1	1590	1594	+	DPE	[AG]G[AT][CT][GAC]	0	AGATG	-871	-867	FALSE
EmF1	1642	1646	+	DPE	[AG]G[AT][CT][GAC]	0	GGTTC	-819	-815	FALSE
EmF1	1679	1683	+	DPE	[AG]G[AT][CT][GAC]	0	GGTCG	-782	-778	FALSE
EmF1	1700	1704	+	DPE	[AG]G[AT][CT][GAC]	0	AGTCA	-761	-757	FALSE
EmF1	1803	1807	+	DPE	[AG]G[AT][CT][GAC]	0	AGTCA	-658	-654	FALSE
EmF1	1816	1820	+	DPE	[AG]G[AT][CT][GAC]	0	GGACA	-645	-641	FALSE
EmF1	1823	1827	+	DPE	[AG]G[AT][CT][GAC]	0	GGTTG	-638	-634	FALSE
EmF1	1831	1835	+	DPE	[AG]G[AT][CT][GAC]	0	GGTTC	-630	-626	FALSE
EmF1	1877	1881	+	DPE	[AG]G[AT][CT][GAC]	0	GGACA	-584	-580	FALSE
EmF1	1906	1910	+	DPE	[AG]G[AT][CT][GAC]	0	AGTTA	-555	-551	FALSE
EmF1	1910	1914	+	DPE	[AG]G[AT][CT][GAC]	0	AGTTC	-551	-547	FALSE
EmF1	2019	2023	+	DPE	[AG]G[AT][CT][GAC]	0	GGTTG	-442	-438	FALSE
EmF1	2150	2154	+	DPE	[AG]G[AT][CT][GAC]	0	AGTTA	-311	-307	FALSE
EmF1	2255	2259	+	DPE	[AG]G[AT][CT][GAC]	0	AGTCC	-206	-202	FALSE
EmF1	2260	2264	+	DPE	[AG]G[AT][CT][GAC]	0	AGATA	-201	-197	FALSE
EmF1	2346	2350	+	DPE	[AG]G[AT][CT][GAC]	0	AGACA	-115	-111	FALSE
EmF1	2442	2446	+	DPE	[AG]G[AT][CT][GAC]	0	AGACC	-19	-15	FALSE
EmF1	2532	2536	+	DPE	[AG]G[AT][CT][GAC]	0	GGACA	72	76	FALSE
EmF1	111	114	+	DCE_I	CTTC	0	CTTC	-2350	-2347	FALSE
EmF1	190	193	+	DCE_I	CTTC	0	CTTC	-2271	-2268	FALSE
EmF1	285	288	+	DCE_I	CTTC	0	CTTC	-2176	-2173	FALSE
EmF1	408	411	+	DCE_I	CTTC	0	CTTC	-2053	-2050	FALSE
EmF1	929	932	+	DCE_I	CTTC	0	CTTC	-1532	-1529	FALSE
EmF1	1047	1050	+	DCE_I	CTTC	0	CTTC	-1414	-1411	FALSE
EmF1	1380	1383	+	DCE_I	CTTC	0	CTTC	-1081	-1078	FALSE
EmF1	1915	1918	+	DCE_I	CTTC	0	CTTC	-546	-543	FALSE
EmF1	2269	2272	+	DCE_I	CTTC	0	CTTC	-192	-189	FALSE
EmF1	2351	2354	+	DCE_I	CTTC	0	CTTC	-110	-107	FALSE
EmF1	2383	2386	+	DCE_I	CTTC	0	CTTC	-78	-75	FALSE
EmF1	2462	2465	+	DCE_I	CTTC	0	CTTC	2	5	FALSE
EmF1	2483	2486	+	DCE_I	CTTC	0	CTTC	23	26	FALSE
EmF1	454	457	+	DCE_II	CTGT	0	CTGT	-2007	-2004	FALSE
EmF1	635	638	+	DCE_II	CTGT	0	CTGT	-1826	-1823	FALSE
EmF1	945	948	+	DCE_II	CTGT	0	CTGT	-1516	-1513	FALSE
EmF1	1499	1502	+	DCE_II	CTGT	0	CTGT	-962	-959	FALSE
EmF1	1569	1572	+	DCE_II	CTGT	0	CTGT	-892	-889	FALSE
EmF1	1630	1633	+	DCE_II	CTGT	0	CTGT	-831	-828	FALSE
EmF1	2002	2005	+	DCE_II	CTGT	0	CTGT	-459	-456	FALSE
EmF1	2080	2083	+	DCE_II	CTGT	0	CTGT	-381	-378	FALSE
EmF1	2101	2104	+	DCE_II	CTGT	0	CTGT	-360	-357	FALSE
EmF1	2166	2169	+	DCE_II	CTGT	0	CTGT	-295	-292	FALSE
EmF1	2230	2233	+	DCE_II	CTGT	0	CTGT	-231	-228	FALSE
EmF1	2387	2390	+	DCE_II	CTGT	0	CTGT	-74	-71	FALSE
EmF1	2514	2517	+	DCE_II	CTGT	0	CTGT	54	57	FALSE
EmF1	2540	2543	+	DCE_II	CTGT	0	CTGT	80	83	FALSE
EmF1	7	9	+	DCE_III	AGC	0	AGC	-2454	-2452	FALSE
EmF1	41	43	+	DCE_III	AGC	0	AGC	-2420	-2418	FALSE
EmF1	96	98	+	DCE_III	AGC	0	AGC	-2365	-2363	FALSE
EmF1	99	101	+	DCE_III	AGC	0	AGC	-2362	-2360	FALSE
EmF1	102	104	+	DCE_III	AGC	0	AGC	-2359	-2357	FALSE
EmF1	118	120	+	DCE_III	AGC	0	AGC	-2343	-2341	FALSE
EmF1	128	130	+	DCE_III	AGC	0	AGC	-2333	-2331	FALSE
EmF1	194	196	+	DCE_III	AGC	0	AGC	-2267	-2265	FALSE
EmF1	213	215	+	DCE_III	AGC	0	AGC	-2248	-2246	FALSE
EmF1	221	223	+	DCE_III	AGC	0	AGC	-2240	-2238	FALSE
EmF1	273	275	+	DCE_III	AGC	0	AGC	-2188	-2186	FALSE
EmF1	306	308	+	DCE_III	AGC	0	AGC	-2155	-2153	FALSE
EmF1	349	351	+	DCE_III	AGC	0	AGC	-2112	-2110	FALSE
EmF1	362	364	+	DCE_III	AGC	0	AGC	-2099	-2097	FALSE
EmF1	406	408	+	DCE_III	AGC	0	AGC	-2055	-2053	FALSE
EmF1	645	647	+	DCE_III	AGC	0	AGC	-1816	-1814	FALSE
EmF1	653	655	+	DCE_III	AGC	0	AGC	-1808	-1806	FALSE
EmF1	724	726	+	DCE_III	AGC	0	AGC	-1737	-1735	FALSE
EmF1	860	862	+	DCE_III	AGC	0	AGC	-1601	-1599	FALSE
EmF1	886	888	+	DCE_III	AGC	0	AGC	-1575	-1573	FALSE
EmF1	889	891	+	DCE_III	AGC	0	AGC	-1572	-1570	FALSE
EmF1	901	903	+	DCE_III	AGC	0	AGC	-1560	-1558	FALSE
EmF1	1010	1012	+	DCE_III	AGC	0	AGC	-1451	-1449	FALSE
EmF1	1104	1106	+	DCE_III	AGC	0	AGC	-1357	-1355	FALSE
EmF1	1108	1110	+	DCE_III	AGC	0	AGC	-1353	-1351	FALSE
EmF1	1248	1250	+	DCE_III	AGC	0	AGC	-1213	-1211	FALSE
EmF1	1513	1515	+	DCE_III	AGC	0	AGC	-948	-946	FALSE
EmF1	1574	1576	+	DCE_III	AGC	0	AGC	-887	-885	FALSE
EmF1	1587	1589	+	DCE_III	AGC	0	AGC	-874	-872	FALSE
EmF1	1596	1598	+	DCE_III	AGC	0	AGC	-865	-863	FALSE
EmF1	1650	1652	+	DCE_III	AGC	0	AGC	-811	-809	FALSE
EmF1	1715	1717	+	DCE_III	AGC	0	AGC	-746	-744	FALSE
EmF1	1811	1813	+	DCE_III	AGC	0	AGC	-650	-648	FALSE
EmF1	1967	1969	+	DCE_III	AGC	0	AGC	-494	-492	FALSE
EmF1	1993	1995	+	DCE_III	AGC	0	AGC	-468	-466	FALSE
EmF1	2040	2042	+	DCE_III	AGC	0	AGC	-421	-419	FALSE
EmF1	2087	2089	+	DCE_III	AGC	0	AGC	-374	-372	FALSE
EmF1	2206	2208	+	DCE_III	AGC	0	AGC	-255	-253	FALSE
EmF1	2228	2230	+	DCE_III	AGC	0	AGC	-233	-231	FALSE
EmF1	2285	2287	+	DCE_III	AGC	0	AGC	-176	-174	FALSE
EmF1	2295	2297	+	DCE_III	AGC	0	AGC	-166	-164	FALSE
EmF1	2318	2320	+	DCE_III	AGC	0	AGC	-143	-141	FALSE
EmF1	2481	2483	+	DCE_III	AGC	0	AGC	21	23	FALSE
EmF1	2577	2579	+	DCE_III	AGC	0	AGC	117	119	FALSE
EmF1	308	312	+	CAAT_box	CCAAT	0	CCAAT	-2153	-2149	FALSE
EmF1	665	669	+	CAAT_box	CCAAT	0	CCAAT	-1796	-1792	FALSE
EmF1	922	926	+	CAAT_box	CCAAT	0	CCAAT	-1539	-1535	FALSE
EmF1	938	942	+	CAAT_box	CCAAT	0	CCAAT	-1523	-1519	FALSE
EmF1	1253	1257	+	CAAT_box	CCAAT	0	CCAAT	-1208	-1204	FALSE
EmF1	2449	2453	+	CAAT_box	CCAAT	0	CCAAT	-12	-8	FALSE
HdF1a	283	290	+	Sph1_box	CATGCATG	0	CATGCATG	-7546	-7539	TRUE
HdF1a	287	294	+	Sph1_box	CATGCATG	0	CATGCATG	-7542	-7535	TRUE
HdF1a	459	466	+	Sph1_box	CATGCATG	0	CATGCATG	-7370	-7363	TRUE
HdF1a	735	740	+	Myc_box	CA[ACGT][ACGT]TG	0	CAAATG	-7094	-7089	TRUE
HdF1a	857	862	+	Myc_box	CA[ACGT][ACGT]TG	0	CACCTG	-6972	-6967	TRUE
HdF1a	863	868	+	Myc_box	CA[ACGT][ACGT]TG	0	CAAATG	-6966	-6961	TRUE
HdF1a	916	921	+	Myc_box	CA[ACGT][ACGT]TG	0	CACCTG	-6913	-6908	TRUE
HdF1a	1019	1026	+	Sph1_box	CATGCATG	0	CATGCATG	-6810	-6803	TRUE
HdF1a	1091	1096	+	Myc_box	CA[ACGT][ACGT]TG	0	CAATTG	-6738	-6733	TRUE
HdF1a	1291	1296	+	Myc_box	CA[ACGT][ACGT]TG	0	CACTTG	-6538	-6533	TRUE
HdF1a	1398	1403	+	Myc_box	CA[ACGT][ACGT]TG	0	CAGGTG	-6431	-6426	TRUE
HdF1a	1409	1414	+	Myc_box	CA[ACGT][ACGT]TG	0	CACCTG	-6420	-6415	TRUE
HdF1a	1429	1434	+	Myc_box	CA[ACGT][ACGT]TG	0	CACTTG	-6400	-6395	TRUE
HdF1a	1448	1453	+	Myc_box	CA[ACGT][ACGT]TG	0	CACATG	-6381	-6376	TRUE
HdF1a	1480	1489	+	GC_box	[GT]GGGCGG[GA][GA][CT]	1	GGGGTGGGGT	-6349	-6340	TRUE
HdF1a	1673	1679	+	MRE	TGC[AG]C[ACGT]C	0	TGCGCAC	-6156	-6150	TRUE
HdF1a	1826	1831	+	Myb_box	[TC]AAC[TG]G	0	CAACGG	-6003	-5998	TRUE
HdF1a	1967	1972	+	Myc_box	CA[ACGT][ACGT]TG	0	CACATG	-5862	-5857	TRUE
HdF1a	1968	1974	+	ABRE	ACGTGGC	1	ACATGGC	-5861	-5855	TRUE
HdF1a	2005	2010	+	Myc_box	CA[ACGT][ACGT]TG	0	CAAATG	-5824	-5819	TRUE
HdF1a	2041	2050	+	CsMBE	[AG]TGA[GC][ACGT][ACGT][ACGT]GC	0	GTGACACTGC	-5788	-5779	TRUE
HdF1a	2211	2216	+	Myc_box	CA[ACGT][ACGT]TG	0	CACCTG	-5618	-5613	TRUE
HdF1a	2247	2252	+	Myc_box	CA[ACGT][ACGT]TG	0	CACTTG	-5582	-5577	TRUE
HdF1a	2260	2265	+	Myc_box	CA[ACGT][ACGT]TG	0	CAAGTG	-5569	-5564	TRUE
HdF1a	2285	2291	+	ABRE	ACGTGGC	1	ACCTGGC	-5544	-5538	TRUE
HdF1a	2342	2347	+	Myc_box	CA[ACGT][ACGT]TG	0	CAGTTG	-5487	-5482	TRUE
HdF1a	2480	2485	+	Myc_box	CA[ACGT][ACGT]TG	0	CACCTG	-5349	-5344	TRUE
HdF1a	2491	2496	+	Myc_box	CA[ACGT][ACGT]TG	0	CAATTG	-5338	-5333	TRUE
HdF1a	2547	2556	+	NFkB	GGG[AG][ACGT]T[TC][TC][TC][TC]	0	GGGGCTTTCC	-5282	-5273	TRUE
HdF1a	2586	2592	+	ABRE	ACGTGGC	1	ACGTGAC	-5243	-5237	TRUE
HdF1a	2586	2590	+	HRE	[AG]CGTG	0	ACGTG	-5243	-5239	TRUE
HdF1a	2586	2603	+	HRE_HAS	[AG]CGTG[ACGT](7,15)CA[GC][AG][TGC]	0	ACGTGACATACCGCAGAC	-5243	-5226	TRUE
HdF1a	2834	2843	+	DRE_element	CTACCGAC[TA]T	1	CTACCGACAG	-4995	-4986	TRUE
EmF2	3121	3128	+	TATA_box	TATA[AT]AA[GA]	0	TATATAAG	-7037	-7030	FALSE
EmF2	3153	3160	+	TATA_box	TATA[AT]AA[GA]	0	TATAAAAA	-7005	-6998	FALSE
EmF2	6776	6783	+	TATA_box	TATA[AT]AA[GA]	0	TATAAAAA	-3382	-3375	FALSE
EmF2	674	680	+	BRE	[GC][GC][GA]CGCC	0	GGGCGCC	-9484	-9478	FALSE
EmF2	15	21	+	Inr	[CT][CT]A[ACGT][TA][CT][CT]	0	CTAAACT	-10143	-10137	FALSE
EmF2	132	138	+	Inr	[CT][CT]A[ACGT][TA][CT][CT]	0	TCAGTTC	-10026	-10020	FALSE
EmF2	137	143	+	Inr	[CT][CT]A[ACGT][TA][CT][CT]	0	TCATACC	-10021	-10015	FALSE
EmF2	413	419	+	Inr	[CT][CT]A[ACGT][TA][CT][CT]	0	CCACTTT	-9745	-9739	FALSE
EmF2	579	585	+	Inr	[CT][CT]A[ACGT][TA][CT][CT]	0	CTAGTTC	-9579	-9573	FALSE
EmF2	605	611	+	Inr	[CT][CT]A[ACGT][TA][CT][CT]	0	TCAATCC	-9553	-9547	FALSE
EmF2	958	964	+	Inr	[CT][CT]A[ACGT][TA][CT][CT]	0	CCAGTTC	-9200	-9194	FALSE
EmF2	971	977	+	Inr	[CT][CT]A[ACGT][TA][CT][CT]	0	CCAATCC	-9187	-9181	FALSE
EmF2	976	982	+	Inr	[CT][CT]A[ACGT][TA][CT][CT]	0	CCAATTC	-9182	-9176	FALSE
EmF2	999	1005	+	Inr	[CT][CT]A[ACGT][TA][CT][CT]	0	CCACACC	-9159	-9153	FALSE
EmF2	1026	1032	+	Inr	[CT][CT]A[ACGT][TA][CT][CT]	0	TCACATT	-9132	-9126	FALSE
EmF2	1098	1104	+	Inr	[CT][CT]A[ACGT][TA][CT][CT]	0	CTATTTC	-9060	-9054	FALSE
EmF2	1107	1113	+	Inr	[CT][CT]A[ACGT][TA][CT][CT]	0	TTAATTT	-9051	-9045	FALSE
EmF2	1524	1530	+	Inr	[CT][CT]A[ACGT][TA][CT][CT]	0	CTATACT	-8634	-8628	FALSE
EmF2	1550	1556	+	Inr	[CT][CT]A[ACGT][TA][CT][CT]	0	TCATTTT	-8608	-8602	FALSE
EmF2	1563	1569	+	Inr	[CT][CT]A[ACGT][TA][CT][CT]	0	TTAAATT	-8595	-8589	FALSE
EmF2	1569	1575	+	Inr	[CT][CT]A[ACGT][TA][CT][CT]	0	TTAAATC	-8589	-8583	FALSE
EmF2	1610	1616	+	Inr	[CT][CT]A[ACGT][TA][CT][CT]	0	CCAATCT	-8548	-8542	FALSE
EmF2	1630	1636	+	Inr	[CT][CT]A[ACGT][TA][CT][CT]	0	CCACACC	-8528	-8522	FALSE
EmF2	1716	1722	+	Inr	[CT][CT]A[ACGT][TA][CT][CT]	0	CCACATC	-8442	-8436	FALSE
EmF2	1738	1744	+	Inr	[CT][CT]A[ACGT][TA][CT][CT]	0	CTAAATC	-8420	-8414	FALSE
EmF2	1802	1808	+	Inr	[CT][CT]A[ACGT][TA][CT][CT]	0	TTAATTT	-8356	-8350	FALSE
EmF2	1813	1819	+	Inr	[CT][CT]A[ACGT][TA][CT][CT]	0	TTAATCC	-8345	-8339	FALSE
EmF2	1979	1985	+	Inr	[CT][CT]A[ACGT][TA][CT][CT]	0	CTATTTT	-8179	-8173	FALSE
EmF2	2154	2160	+	Inr	[CT][CT]A[ACGT][TA][CT][CT]	0	TCAATTT	-8004	-7998	FALSE
EmF2	2187	2193	+	Inr	[CT][CT]A[ACGT][TA][CT][CT]	0	TTAAATT	-7971	-7965	FALSE
EmF2	2376	2382	+	Inr	[CT][CT]A[ACGT][TA][CT][CT]	0	TCAGTCT	-7782	-7776	FALSE
EmF2	2484	2490	+	Inr	[CT][CT]A[ACGT][TA][CT][CT]	0	TCAGTTT	-7674	-7668	FALSE
EmF2	2572	2578	+	Inr	[CT][CT]A[ACGT][TA][CT][CT]	0	CTATTTT	-7586	-7580	FALSE
EmF2	2586	2592	+	Inr	[CT][CT]A[ACGT][TA][CT][CT]	0	TCATACT	-7572	-7566	FALSE
EmF2	2591	2597	+	Inr	[CT][CT]A[ACGT][TA][CT][CT]	0	CTACACC	-7567	-7561	FALSE
EmF2	2596	2602	+	Inr	[CT][CT]A[ACGT][TA][CT][CT]	0	CCATTTC	-7562	-7556	FALSE
EmF2	2691	2697	+	Inr	[CT][CT]A[ACGT][TA][CT][CT]	0	TCAAATC	-7467	-7461	FALSE
EmF2	2701	2707	+	Inr	[CT][CT]A[ACGT][TA][CT][CT]	0	TCAAATT	-7457	-7451	FALSE
EmF2	2761	2767	+	Inr	[CT][CT]A[ACGT][TA][CT][CT]	0	CTACATT	-7397	-7391	FALSE
EmF2	2798	2804	+	Inr	[CT][CT]A[ACGT][TA][CT][CT]	0	CTATACT	-7360	-7354	FALSE
EmF2	2973	2979	+	Inr	[CT][CT]A[ACGT][TA][CT][CT]	0	TCATATC	-7185	-7179	FALSE
EmF2	3075	3081	+	Inr	[CT][CT]A[ACGT][TA][CT][CT]	0	TTATATT	-7083	-7077	FALSE
EmF2	3084	3090	+	Inr	[CT][CT]A[ACGT][TA][CT][CT]	0	CTACACT	-7074	-7068	FALSE
EmF2	3337	3343	+	Inr	[CT][CT]A[ACGT][TA][CT][CT]	0	TCATATC	-6821	-6815	FALSE
EmF2	3636	3642	+	Inr	[CT][CT]A[ACGT][TA][CT][CT]	0	CTAAATT	-6522	-6516	FALSE
EmF2	3647	3653	+	Inr	[CT][CT]A[ACGT][TA][CT][CT]	0	CTAATTC	-6511	-6505	FALSE
EmF2	3769	3775	+	Inr	[CT][CT]A[ACGT][TA][CT][CT]	0	TCACATC	-6389	-6383	FALSE
EmF2	3947	3953	+	Inr	[CT][CT]A[ACGT][TA][CT][CT]	0	TCACATC	-6211	-6205	FALSE
EmF2	4027	4033	+	Inr	[CT][CT]A[ACGT][TA][CT][CT]	0	TTACTTC	-6131	-6125	FALSE
EmF2	4090	4096	+	Inr	[CT][CT]A[ACGT][TA][CT][CT]	0	TTACTTC	-6068	-6062	FALSE
EmF2	4112	4118	+	Inr	[CT][CT]A[ACGT][TA][CT][CT]	0	TTATATT	-6046	-6040	FALSE
EmF2	4395	4401	+	Inr	[CT][CT]A[ACGT][TA][CT][CT]	0	TTATTTC	-5763	-5757	FALSE
EmF2	4478	4484	+	Inr	[CT][CT]A[ACGT][TA][CT][CT]	0	TCAAATT	-5680	-5674	FALSE
EmF2	4560	4566	+	Inr	[CT][CT]A[ACGT][TA][CT][CT]	0	CTACATT	-5598	-5592	FALSE
EmF2	4642	4648	+	Inr	[CT][CT]A[ACGT][TA][CT][CT]	0	CTAGACT	-5516	-5510	FALSE
EmF2	4672	4678	+	Inr	[CT][CT]A[ACGT][TA][CT][CT]	0	CTAGTTC	-5486	-5480	FALSE
EmF2	4873	4879	+	Inr	[CT][CT]A[ACGT][TA][CT][CT]	0	TCATTTT	-5285	-5279	FALSE
EmF2	4940	4946	+	Inr	[CT][CT]A[ACGT][TA][CT][CT]	0	CCAGATT	-5218	-5212	FALSE
EmF2	5217	5223	+	Inr	[CT][CT]A[ACGT][TA][CT][CT]	0	CTATTTT	-4941	-4935	FALSE
EmF2	5243	5249	+	Inr	[CT][CT]A[ACGT][TA][CT][CT]	0	CTACTTC	-4915	-4909	FALSE
EmF2	5248	5254	+	Inr	[CT][CT]A[ACGT][TA][CT][CT]	0	TCAGATC	-4910	-4904	FALSE
EmF2	5422	5428	+	Inr	[CT][CT]A[ACGT][TA][CT][CT]	0	TCAAATT	-4736	-4730	FALSE
EmF2	5555	5561	+	Inr	[CT][CT]A[ACGT][TA][CT][CT]	0	CCAGTCC	-4603	-4597	FALSE
EmF2	5628	5634	+	Inr	[CT][CT]A[ACGT][TA][CT][CT]	0	TTACATT	-4530	-4524	FALSE
EmF2	5689	5695	+	Inr	[CT][CT]A[ACGT][TA][CT][CT]	0	TTATTTT	-4469	-4463	FALSE
EmF2	5699	5705	+	Inr	[CT][CT]A[ACGT][TA][CT][CT]	0	TTAGATT	-4459	-4453	FALSE
EmF2	5908	5914	+	Inr	[CT][CT]A[ACGT][TA][CT][CT]	0	TCAATTT	-4250	-4244	FALSE
EmF2	5953	5959	+	Inr	[CT][CT]A[ACGT][TA][CT][CT]	0	CCAAATT	-4205	-4199	FALSE
EmF2	6061	6067	+	Inr	[CT][CT]A[ACGT][TA][CT][CT]	0	CCAAACT	-4097	-4091	FALSE
EmF2	6389	6395	+	Inr	[CT][CT]A[ACGT][TA][CT][CT]	0	TCATTCT	-3769	-3763	FALSE
EmF2	6394	6400	+	Inr	[CT][CT]A[ACGT][TA][CT][CT]	0	CTATTTC	-3764	-3758	FALSE
EmF2	6425	6431	+	Inr	[CT][CT]A[ACGT][TA][CT][CT]	0	TCACTTC	-3733	-3727	FALSE
EmF2	6436	6442	+	Inr	[CT][CT]A[ACGT][TA][CT][CT]	0	CTAGTCT	-3722	-3716	FALSE
EmF2	6448	6454	+	Inr	[CT][CT]A[ACGT][TA][CT][CT]	0	CCAGACC	-3710	-3704	FALSE
EmF2	6490	6496	+	Inr	[CT][CT]A[ACGT][TA][CT][CT]	0	CTACTTC	-3668	-3662	FALSE
EmF2	6678	6684	+	Inr	[CT][CT]A[ACGT][TA][CT][CT]	0	TTATATC	-3480	-3474	FALSE
EmF2	6721	6727	+	Inr	[CT][CT]A[ACGT][TA][CT][CT]	0	CCACATT	-3437	-3431	FALSE
EmF2	6759	6765	+	Inr	[CT][CT]A[ACGT][TA][CT][CT]	0	TTATATC	-3399	-3393	FALSE
EmF2	6842	6848	+	Inr	[CT][CT]A[ACGT][TA][CT][CT]	0	TTATTTC	-3316	-3310	FALSE
EmF2	7167	7173	+	Inr	[CT][CT]A[ACGT][TA][CT][CT]	0	TTAATCC	-2991	-2985	FALSE
EmF2	7841	7847	+	Inr	[CT][CT]A[ACGT][TA][CT][CT]	0	TTACATC	-2317	-2311	FALSE
EmF2	7846	7852	+	Inr	[CT][CT]A[ACGT][TA][CT][CT]	0	TCACTCC	-2312	-2306	FALSE
EmF2	7970	7976	+	Inr	[CT][CT]A[ACGT][TA][CT][CT]	0	CCAATTC	-2188	-2182	FALSE
EmF2	7975	7981	+	Inr	[CT][CT]A[ACGT][TA][CT][CT]	0	TCAGATC	-2183	-2177	FALSE
EmF2	8329	8335	+	Inr	[CT][CT]A[ACGT][TA][CT][CT]	0	TTATTTC	-1829	-1823	FALSE
EmF2	8404	8410	+	Inr	[CT][CT]A[ACGT][TA][CT][CT]	0	TCAATCT	-1754	-1748	FALSE
EmF2	8609	8615	+	Inr	[CT][CT]A[ACGT][TA][CT][CT]	0	TCAGATT	-1549	-1543	FALSE
EmF2	8743	8749	+	Inr	[CT][CT]A[ACGT][TA][CT][CT]	0	CCAAATT	-1415	-1409	FALSE
EmF2	8934	8940	+	Inr	[CT][CT]A[ACGT][TA][CT][CT]	0	CCACTCC	-1224	-1218	FALSE
EmF2	8969	8975	+	Inr	[CT][CT]A[ACGT][TA][CT][CT]	0	CCATACC	-1189	-1183	FALSE
EmF2	9021	9027	+	Inr	[CT][CT]A[ACGT][TA][CT][CT]	0	CTAATTC	-1137	-1131	FALSE
EmF2	9144	9150	+	Inr	[CT][CT]A[ACGT][TA][CT][CT]	0	TTACTTT	-1014	-1008	FALSE
EmF2	9304	9310	+	Inr	[CT][CT]A[ACGT][TA][CT][CT]	0	TCATATC	-854	-848	FALSE
EmF2	9340	9346	+	Inr	[CT][CT]A[ACGT][TA][CT][CT]	0	TCACATC	-818	-812	FALSE
EmF2	9728	9734	+	Inr	[CT][CT]A[ACGT][TA][CT][CT]	0	TCAATCC	-430	-424	FALSE
EmF2	9863	9869	+	Inr	[CT][CT]A[ACGT][TA][CT][CT]	0	TCAATCC	-295	-289	FALSE
EmF2	10184	10190	+	Inr	[CT][CT]A[ACGT][TA][CT][CT]	0	TCACATC	27	33	FALSE
EmF2	10260	10266	+	Inr	[CT][CT]A[ACGT][TA][CT][CT]	0	CTATTTT	103	109	FALSE
EmF2	10270	10276	+	Inr	[CT][CT]A[ACGT][TA][CT][CT]	0	CTATACT	113	119	FALSE
EmF2	26	30	+	DPE	[AG]G[AT][CT][GAC]	0	AGTTG	-10132	-10128	FALSE
EmF2	38	42	+	DPE	[AG]G[AT][CT][GAC]	0	GGATC	-10120	-10116	FALSE
EmF2	65	69	+	DPE	[AG]G[AT][CT][GAC]	0	GGTTG	-10093	-10089	FALSE
EmF2	91	95	+	DPE	[AG]G[AT][CT][GAC]	0	AGTCC	-10067	-10063	FALSE
EmF2	134	138	+	DPE	[AG]G[AT][CT][GAC]	0	AGTTC	-10024	-10020	FALSE
EmF2	149	153	+	DPE	[AG]G[AT][CT][GAC]	0	GGTTC	-10009	-10005	FALSE
EmF2	155	159	+	DPE	[AG]G[AT][CT][GAC]	0	AGTCG	-10003	-9999	FALSE
EmF2	163	167	+	DPE	[AG]G[AT][CT][GAC]	0	GGACG	-9995	-9991	FALSE
EmF2	173	177	+	DPE	[AG]G[AT][CT][GAC]	0	GGACC	-9985	-9981	FALSE
EmF2	222	226	+	DPE	[AG]G[AT][CT][GAC]	0	GGACC	-9936	-9932	FALSE
EmF2	262	266	+	DPE	[AG]G[AT][CT][GAC]	0	AGATA	-9896	-9892	FALSE
EmF2	278	282	+	DPE	[AG]G[AT][CT][GAC]	0	GGACC	-9880	-9876	FALSE
EmF2	330	334	+	DPE	[AG]G[AT][CT][GAC]	0	AGTCG	-9828	-9824	FALSE
EmF2	335	339	+	DPE	[AG]G[AT][CT][GAC]	0	AGATC	-9823	-9819	FALSE
EmF2	368	372	+	DPE	[AG]G[AT][CT][GAC]	0	GGTTC	-9790	-9786	FALSE
EmF2	405	409	+	DPE	[AG]G[AT][CT][GAC]	0	GGTTC	-9753	-9749	FALSE
EmF2	427	431	+	DPE	[AG]G[AT][CT][GAC]	0	GGATG	-9731	-9727	FALSE
EmF2	444	448	+	DPE	[AG]G[AT][CT][GAC]	0	GGATA	-9714	-9710	FALSE
EmF2	493	497	+	DPE	[AG]G[AT][CT][GAC]	0	AGACG	-9665	-9661	FALSE
EmF2	504	508	+	DPE	[AG]G[AT][CT][GAC]	0	GGTTG	-9654	-9650	FALSE
EmF2	531	535	+	DPE	[AG]G[AT][CT][GAC]	0	GGACC	-9627	-9623	FALSE
EmF2	541	545	+	DPE	[AG]G[AT][CT][GAC]	0	AGACA	-9617	-9613	FALSE
EmF2	581	585	+	DPE	[AG]G[AT][CT][GAC]	0	AGTTC	-9577	-9573	FALSE
EmF2	619	623	+	DPE	[AG]G[AT][CT][GAC]	0	GGACA	-9539	-9535	FALSE
EmF2	687	691	+	DPE	[AG]G[AT][CT][GAC]	0	AGATC	-9471	-9467	FALSE
EmF2	737	741	+	DPE	[AG]G[AT][CT][GAC]	0	AGTTG	-9421	-9417	FALSE
EmF2	741	745	+	DPE	[AG]G[AT][CT][GAC]	0	GGTTG	-9417	-9413	FALSE
EmF2	771	775	+	DPE	[AG]G[AT][CT][GAC]	0	AGACC	-9387	-9383	FALSE
EmF2	801	805	+	DPE	[AG]G[AT][CT][GAC]	0	GGATA	-9357	-9353	FALSE
EmF2	809	813	+	DPE	[AG]G[AT][CT][GAC]	0	AGTTG	-9349	-9345	FALSE
EmF2	827	831	+	DPE	[AG]G[AT][CT][GAC]	0	GGTTG	-9331	-9327	FALSE
EmF2	885	889	+	DPE	[AG]G[AT][CT][GAC]	0	GGTTG	-9273	-9269	FALSE
EmF2	919	923	+	DPE	[AG]G[AT][CT][GAC]	0	GGATA	-9239	-9235	FALSE
EmF2	936	940	+	DPE	[AG]G[AT][CT][GAC]	0	AGTTA	-9222	-9218	FALSE
EmF2	960	964	+	DPE	[AG]G[AT][CT][GAC]	0	AGTTC	-9198	-9194	FALSE
EmF2	1014	1018	+	DPE	[AG]G[AT][CT][GAC]	0	GGTTG	-9144	-9140	FALSE
EmF2	1120	1124	+	DPE	[AG]G[AT][CT][GAC]	0	GGTTG	-9038	-9034	FALSE
EmF2	1144	1148	+	DPE	[AG]G[AT][CT][GAC]	0	AGTCC	-9014	-9010	FALSE
EmF2	1231	1235	+	DPE	[AG]G[AT][CT][GAC]	0	AGTTG	-8927	-8923	FALSE
EmF2	1282	1286	+	DPE	[AG]G[AT][CT][GAC]	0	AGTTG	-8876	-8872	FALSE
EmF2	1308	1312	+	DPE	[AG]G[AT][CT][GAC]	0	AGTCC	-8850	-8846	FALSE
EmF2	1320	1324	+	DPE	[AG]G[AT][CT][GAC]	0	AGTCA	-8838	-8834	FALSE
EmF2	1512	1516	+	DPE	[AG]G[AT][CT][GAC]	0	AGATG	-8646	-8642	FALSE
EmF2	1606	1610	+	DPE	[AG]G[AT][CT][GAC]	0	GGTTC	-8552	-8548	FALSE
EmF2	1688	1692	+	DPE	[AG]G[AT][CT][GAC]	0	GGTCG	-8470	-8466	FALSE
EmF2	1704	1708	+	DPE	[AG]G[AT][CT][GAC]	0	GGTTC	-8454	-8450	FALSE
EmF2	1710	1714	+	DPE	[AG]G[AT][CT][GAC]	0	AGACG	-8448	-8444	FALSE
EmF2	1745	1749	+	DPE	[AG]G[AT][CT][GAC]	0	GGTTC	-8413	-8409	FALSE
EmF2	1772	1776	+	DPE	[AG]G[AT][CT][GAC]	0	GGTCC	-8386	-8382	FALSE
EmF2	1827	1831	+	DPE	[AG]G[AT][CT][GAC]	0	AGATA	-8331	-8327	FALSE
EmF2	1890	1894	+	DPE	[AG]G[AT][CT][GAC]	0	GGACG	-8268	-8264	FALSE
EmF2	1906	1910	+	DPE	[AG]G[AT][CT][GAC]	0	AGTCG	-8252	-8248	FALSE
EmF2	1959	1963	+	DPE	[AG]G[AT][CT][GAC]	0	GGACC	-8199	-8195	FALSE
EmF2	1996	2000	+	DPE	[AG]G[AT][CT][GAC]	0	GGACA	-8162	-8158	FALSE
EmF2	2018	2022	+	DPE	[AG]G[AT][CT][GAC]	0	AGTCG	-8140	-8136	FALSE
EmF2	2127	2131	+	DPE	[AG]G[AT][CT][GAC]	0	AGATA	-8031	-8027	FALSE
EmF2	2134	2138	+	DPE	[AG]G[AT][CT][GAC]	0	GGACA	-8024	-8020	FALSE
EmF2	2152	2156	+	DPE	[AG]G[AT][CT][GAC]	0	GGTCA	-8006	-8002	FALSE
EmF2	2335	2339	+	DPE	[AG]G[AT][CT][GAC]	0	AGACC	-7823	-7819	FALSE
EmF2	2361	2365	+	DPE	[AG]G[AT][CT][GAC]	0	AGATA	-7797	-7793	FALSE
EmF2	2369	2373	+	DPE	[AG]G[AT][CT][GAC]	0	AGATA	-7789	-7785	FALSE
EmF2	2389	2393	+	DPE	[AG]G[AT][CT][GAC]	0	AGACA	-7769	-7765	FALSE
EmF2	2395	2399	+	DPE	[AG]G[AT][CT][GAC]	0	AGATG	-7763	-7759	FALSE
EmF2	2405	2409	+	DPE	[AG]G[AT][CT][GAC]	0	AGATA	-7753	-7749	FALSE
EmF2	2419	2423	+	DPE	[AG]G[AT][CT][GAC]	0	AGATG	-7739	-7735	FALSE
EmF2	2433	2437	+	DPE	[AG]G[AT][CT][GAC]	0	AGTTA	-7725	-7721	FALSE
EmF2	2451	2455	+	DPE	[AG]G[AT][CT][GAC]	0	AGTTG	-7707	-7703	FALSE
EmF2	2482	2486	+	DPE	[AG]G[AT][CT][GAC]	0	GGTCA	-7676	-7672	FALSE
EmF2	2725	2729	+	DPE	[AG]G[AT][CT][GAC]	0	GGTTC	-7433	-7429	FALSE
EmF2	2885	2889	+	DPE	[AG]G[AT][CT][GAC]	0	GGATA	-7273	-7269	FALSE
EmF2	2902	2906	+	DPE	[AG]G[AT][CT][GAC]	0	GGATA	-7256	-7252	FALSE
EmF2	2926	2930	+	DPE	[AG]G[AT][CT][GAC]	0	GGTTC	-7232	-7228	FALSE
EmF2	2994	2998	+	DPE	[AG]G[AT][CT][GAC]	0	GGTCA	-7164	-7160	FALSE
EmF2	3184	3188	+	DPE	[AG]G[AT][CT][GAC]	0	AGATA	-6974	-6970	FALSE
EmF2	3347	3351	+	DPE	[AG]G[AT][CT][GAC]	0	AGTTA	-6811	-6807	FALSE
EmF2	3355	3359	+	DPE	[AG]G[AT][CT][GAC]	0	AGTCA	-6803	-6799	FALSE
EmF2	3430	3434	+	DPE	[AG]G[AT][CT][GAC]	0	AGATG	-6728	-6724	FALSE
EmF2	3548	3552	+	DPE	[AG]G[AT][CT][GAC]	0	AGACA	-6610	-6606	FALSE
EmF2	3557	3561	+	DPE	[AG]G[AT][CT][GAC]	0	AGATA	-6601	-6597	FALSE
EmF2	3597	3601	+	DPE	[AG]G[AT][CT][GAC]	0	AGTTC	-6561	-6557	FALSE
EmF2	3614	3618	+	DPE	[AG]G[AT][CT][GAC]	0	AGACA	-6544	-6540	FALSE
EmF2	3699	3703	+	DPE	[AG]G[AT][CT][GAC]	0	AGTTG	-6459	-6455	FALSE
EmF2	3728	3732	+	DPE	[AG]G[AT][CT][GAC]	0	GGTTG	-6430	-6426	FALSE
EmF2	3802	3806	+	DPE	[AG]G[AT][CT][GAC]	0	GGATA	-6356	-6352	FALSE
EmF2	3876	3880	+	DPE	[AG]G[AT][CT][GAC]	0	GGATA	-6282	-6278	FALSE
EmF2	3930	3934	+	DPE	[AG]G[AT][CT][GAC]	0	AGTCC	-6228	-6224	FALSE
EmF2	4065	4069	+	DPE	[AG]G[AT][CT][GAC]	0	GGTTA	-6093	-6089	FALSE
EmF2	4104	4108	+	DPE	[AG]G[AT][CT][GAC]	0	GGATG	-6054	-6050	FALSE
EmF2	4307	4311	+	DPE	[AG]G[AT][CT][GAC]	0	GGTCC	-5851	-5847	FALSE
EmF2	4410	4414	+	DPE	[AG]G[AT][CT][GAC]	0	GGTTC	-5748	-5744	FALSE
EmF2	4460	4464	+	DPE	[AG]G[AT][CT][GAC]	0	GGACA	-5698	-5694	FALSE
EmF2	4537	4541	+	DPE	[AG]G[AT][CT][GAC]	0	AGTTA	-5621	-5617	FALSE
EmF2	4569	4573	+	DPE	[AG]G[AT][CT][GAC]	0	AGACA	-5589	-5585	FALSE
EmF2	4674	4678	+	DPE	[AG]G[AT][CT][GAC]	0	AGTTC	-5484	-5480	FALSE
EmF2	4682	4686	+	DPE	[AG]G[AT][CT][GAC]	0	AGACA	-5476	-5472	FALSE
EmF2	4959	4963	+	DPE	[AG]G[AT][CT][GAC]	0	AGATA	-5199	-5195	FALSE
EmF2	5121	5125	+	DPE	[AG]G[AT][CT][GAC]	0	GGTTA	-5037	-5033	FALSE
EmF2	5250	5254	+	DPE	[AG]G[AT][CT][GAC]	0	AGATC	-4908	-4904	FALSE
EmF2	5309	5313	+	DPE	[AG]G[AT][CT][GAC]	0	AGTTG	-4849	-4845	FALSE
EmF2	5432	5436	+	DPE	[AG]G[AT][CT][GAC]	0	AGTCA	-4726	-4722	FALSE
EmF2	5436	5440	+	DPE	[AG]G[AT][CT][GAC]	0	AGATA	-4722	-4718	FALSE
EmF2	5471	5475	+	DPE	[AG]G[AT][CT][GAC]	0	GGTTC	-4687	-4683	FALSE
EmF2	5511	5515	+	DPE	[AG]G[AT][CT][GAC]	0	GGTTC	-4647	-4643	FALSE
EmF2	5557	5561	+	DPE	[AG]G[AT][CT][GAC]	0	AGTCC	-4601	-4597	FALSE
EmF2	5590	5594	+	DPE	[AG]G[AT][CT][GAC]	0	GGATG	-4568	-4564	FALSE
EmF2	5626	5630	+	DPE	[AG]G[AT][CT][GAC]	0	AGTTA	-4532	-4528	FALSE
EmF2	5641	5645	+	DPE	[AG]G[AT][CT][GAC]	0	GGACC	-4517	-4513	FALSE
EmF2	5780	5784	+	DPE	[AG]G[AT][CT][GAC]	0	GGACC	-4378	-4374	FALSE
EmF2	5789	5793	+	DPE	[AG]G[AT][CT][GAC]	0	GGACC	-4369	-4365	FALSE
EmF2	5809	5813	+	DPE	[AG]G[AT][CT][GAC]	0	GGTTG	-4349	-4345	FALSE
EmF2	5897	5901	+	DPE	[AG]G[AT][CT][GAC]	0	GGATC	-4261	-4257	FALSE
EmF2	5976	5980	+	DPE	[AG]G[AT][CT][GAC]	0	GGTTA	-4182	-4178	FALSE
EmF2	5985	5989	+	DPE	[AG]G[AT][CT][GAC]	0	GGTTA	-4173	-4169	FALSE
EmF2	6016	6020	+	DPE	[AG]G[AT][CT][GAC]	0	AGATA	-4142	-4138	FALSE
EmF2	6083	6087	+	DPE	[AG]G[AT][CT][GAC]	0	AGTTG	-4075	-4071	FALSE
EmF2	6097	6101	+	DPE	[AG]G[AT][CT][GAC]	0	AGACA	-4061	-4057	FALSE
EmF2	6218	6222	+	DPE	[AG]G[AT][CT][GAC]	0	AGACC	-3940	-3936	FALSE
EmF2	6223	6227	+	DPE	[AG]G[AT][CT][GAC]	0	AGACA	-3935	-3931	FALSE
EmF2	6417	6421	+	DPE	[AG]G[AT][CT][GAC]	0	AGATA	-3741	-3737	FALSE
EmF2	6450	6454	+	DPE	[AG]G[AT][CT][GAC]	0	AGACC	-3708	-3704	FALSE
EmF2	6598	6602	+	DPE	[AG]G[AT][CT][GAC]	0	AGTTA	-3560	-3556	FALSE
EmF2	6612	6616	+	DPE	[AG]G[AT][CT][GAC]	0	AGACG	-3546	-3542	FALSE
EmF2	6767	6771	+	DPE	[AG]G[AT][CT][GAC]	0	AGATA	-3391	-3387	FALSE
EmF2	6805	6809	+	DPE	[AG]G[AT][CT][GAC]	0	AGACG	-3353	-3349	FALSE
EmF2	6840	6844	+	DPE	[AG]G[AT][CT][GAC]	0	GGTTA	-3318	-3314	FALSE
EmF2	6853	6857	+	DPE	[AG]G[AT][CT][GAC]	0	AGATA	-3305	-3301	FALSE
EmF2	6862	6866	+	DPE	[AG]G[AT][CT][GAC]	0	GGACG	-3296	-3292	FALSE
EmF2	6886	6890	+	DPE	[AG]G[AT][CT][GAC]	0	GGACA	-3272	-3268	FALSE
EmF2	6916	6920	+	DPE	[AG]G[AT][CT][GAC]	0	GGACA	-3242	-3238	FALSE
EmF2	6940	6944	+	DPE	[AG]G[AT][CT][GAC]	0	GGACA	-3218	-3214	FALSE
EmF2	6970	6974	+	DPE	[AG]G[AT][CT][GAC]	0	GGACG	-3188	-3184	FALSE
EmF2	6994	6998	+	DPE	[AG]G[AT][CT][GAC]	0	GGACA	-3164	-3160	FALSE
EmF2	7025	7029	+	DPE	[AG]G[AT][CT][GAC]	0	GGACA	-3133	-3129	FALSE
EmF2	7049	7053	+	DPE	[AG]G[AT][CT][GAC]	0	GGACA	-3109	-3105	FALSE
EmF2	7102	7106	+	DPE	[AG]G[AT][CT][GAC]	0	GGACA	-3056	-3052	FALSE
EmF2	7132	7136	+	DPE	[AG]G[AT][CT][GAC]	0	GGACA	-3026	-3022	FALSE
EmF2	7156	7160	+	DPE	[AG]G[AT][CT][GAC]	0	GGACA	-3002	-2998	FALSE
EmF2	7186	7190	+	DPE	[AG]G[AT][CT][GAC]	0	GGACG	-2972	-2968	FALSE
EmF2	7210	7214	+	DPE	[AG]G[AT][CT][GAC]	0	GGACA	-2948	-2944	FALSE
EmF2	7238	7242	+	DPE	[AG]G[AT][CT][GAC]	0	GGACA	-2920	-2916	FALSE
EmF2	7262	7266	+	DPE	[AG]G[AT][CT][GAC]	0	GGACA	-2896	-2892	FALSE
EmF2	7292	7296	+	DPE	[AG]G[AT][CT][GAC]	0	GGACG	-2866	-2862	FALSE
EmF2	7316	7320	+	DPE	[AG]G[AT][CT][GAC]	0	GGACA	-2842	-2838	FALSE
EmF2	7346	7350	+	DPE	[AG]G[AT][CT][GAC]	0	GGACA	-2812	-2808	FALSE
EmF2	7370	7374	+	DPE	[AG]G[AT][CT][GAC]	0	GGACA	-2788	-2784	FALSE
EmF2	7400	7404	+	DPE	[AG]G[AT][CT][GAC]	0	GGACG	-2758	-2754	FALSE
EmF2	7424	7428	+	DPE	[AG]G[AT][CT][GAC]	0	GGACA	-2734	-2730	FALSE
EmF2	7452	7456	+	DPE	[AG]G[AT][CT][GAC]	0	GGACA	-2706	-2702	FALSE
EmF2	7477	7481	+	DPE	[AG]G[AT][CT][GAC]	0	GGACA	-2681	-2677	FALSE
EmF2	7507	7511	+	DPE	[AG]G[AT][CT][GAC]	0	GGACA	-2651	-2647	FALSE
EmF2	7531	7535	+	DPE	[AG]G[AT][CT][GAC]	0	GGACA	-2627	-2623	FALSE
EmF2	7561	7565	+	DPE	[AG]G[AT][CT][GAC]	0	GGACA	-2597	-2593	FALSE
EmF2	7585	7589	+	DPE	[AG]G[AT][CT][GAC]	0	GGACA	-2573	-2569	FALSE
EmF2	7613	7617	+	DPE	[AG]G[AT][CT][GAC]	0	GGACA	-2545	-2541	FALSE
EmF2	7637	7641	+	DPE	[AG]G[AT][CT][GAC]	0	GGACA	-2521	-2517	FALSE
EmF2	7667	7671	+	DPE	[AG]G[AT][CT][GAC]	0	GGACA	-2491	-2487	FALSE
EmF2	7691	7695	+	DPE	[AG]G[AT][CT][GAC]	0	GGACA	-2467	-2463	FALSE
EmF2	7721	7725	+	DPE	[AG]G[AT][CT][GAC]	0	GGACG	-2437	-2433	FALSE
EmF2	7745	7749	+	DPE	[AG]G[AT][CT][GAC]	0	GGACA	-2413	-2409	FALSE
EmF2	7773	7777	+	DPE	[AG]G[AT][CT][GAC]	0	GGACG	-2385	-2381	FALSE
EmF2	7780	7784	+	DPE	[AG]G[AT][CT][GAC]	0	GGACA	-2378	-2374	FALSE
EmF2	7786	7790	+	DPE	[AG]G[AT][CT][GAC]	0	GGTTC	-2372	-2368	FALSE
EmF2	7797	7801	+	DPE	[AG]G[AT][CT][GAC]	0	GGACA	-2361	-2357	FALSE
EmF2	7826	7830	+	DPE	[AG]G[AT][CT][GAC]	0	GGACA	-2332	-2328	FALSE
EmF2	7859	7863	+	DPE	[AG]G[AT][CT][GAC]	0	GGACA	-2299	-2295	FALSE
EmF2	7894	7898	+	DPE	[AG]G[AT][CT][GAC]	0	GGACA	-2264	-2260	FALSE
EmF2	7918	7922	+	DPE	[AG]G[AT][CT][GAC]	0	GGACA	-2240	-2236	FALSE
EmF2	7977	7981	+	DPE	[AG]G[AT][CT][GAC]	0	AGATC	-2181	-2177	FALSE
EmF2	7984	7988	+	DPE	[AG]G[AT][CT][GAC]	0	GGACC	-2174	-2170	FALSE
EmF2	8021	8025	+	DPE	[AG]G[AT][CT][GAC]	0	GGTTA	-2137	-2133	FALSE
EmF2	8033	8037	+	DPE	[AG]G[AT][CT][GAC]	0	AGTCA	-2125	-2121	FALSE
EmF2	8040	8044	+	DPE	[AG]G[AT][CT][GAC]	0	AGACG	-2118	-2114	FALSE
EmF2	8215	8219	+	DPE	[AG]G[AT][CT][GAC]	0	AGTTG	-1943	-1939	FALSE
EmF2	8232	8236	+	DPE	[AG]G[AT][CT][GAC]	0	AGTTC	-1926	-1922	FALSE
EmF2	8262	8266	+	DPE	[AG]G[AT][CT][GAC]	0	GGTCC	-1896	-1892	FALSE
EmF2	8293	8297	+	DPE	[AG]G[AT][CT][GAC]	0	AGACA	-1865	-1861	FALSE
EmF2	8344	8348	+	DPE	[AG]G[AT][CT][GAC]	0	GGTTC	-1814	-1810	FALSE
EmF2	8374	8378	+	DPE	[AG]G[AT][CT][GAC]	0	AGATG	-1784	-1780	FALSE
EmF2	8401	8405	+	DPE	[AG]G[AT][CT][GAC]	0	GGATC	-1757	-1753	FALSE
EmF2	8635	8639	+	DPE	[AG]G[AT][CT][GAC]	0	GGACG	-1523	-1519	FALSE
EmF2	8643	8647	+	DPE	[AG]G[AT][CT][GAC]	0	GGACA	-1515	-1511	FALSE
EmF2	8658	8662	+	DPE	[AG]G[AT][CT][GAC]	0	GGTTC	-1500	-1496	FALSE
EmF2	8667	8671	+	DPE	[AG]G[AT][CT][GAC]	0	GGATG	-1491	-1487	FALSE
EmF2	8686	8690	+	DPE	[AG]G[AT][CT][GAC]	0	GGTTA	-1472	-1468	FALSE
EmF2	8723	8727	+	DPE	[AG]G[AT][CT][GAC]	0	AGATG	-1435	-1431	FALSE
EmF2	8767	8771	+	DPE	[AG]G[AT][CT][GAC]	0	GGACA	-1391	-1387	FALSE
EmF2	8826	8830	+	DPE	[AG]G[AT][CT][GAC]	0	AGTTC	-1332	-1328	FALSE
EmF2	8869	8873	+	DPE	[AG]G[AT][CT][GAC]	0	GGACA	-1289	-1285	FALSE
EmF2	8873	8877	+	DPE	[AG]G[AT][CT][GAC]	0	AGTCC	-1285	-1281	FALSE
EmF2	9067	9071	+	DPE	[AG]G[AT][CT][GAC]	0	AGACC	-1091	-1087	FALSE
EmF2	9155	9159	+	DPE	[AG]G[AT][CT][GAC]	0	AGTTG	-1003	-999	FALSE
EmF2	9285	9289	+	DPE	[AG]G[AT][CT][GAC]	0	GGTCC	-873	-869	FALSE
EmF2	9422	9426	+	DPE	[AG]G[AT][CT][GAC]	0	GGTTG	-736	-732	FALSE
EmF2	9461	9465	+	DPE	[AG]G[AT][CT][GAC]	0	GGATG	-697	-693	FALSE
EmF2	9507	9511	+	DPE	[AG]G[AT][CT][GAC]	0	GGATG	-651	-647	FALSE
EmF2	9539	9543	+	DPE	[AG]G[AT][CT][GAC]	0	AGACA	-619	-615	FALSE
EmF2	9558	9562	+	DPE	[AG]G[AT][CT][GAC]	0	GGATG	-600	-596	FALSE
EmF2	9594	9598	+	DPE	[AG]G[AT][CT][GAC]	0	GGACA	-564	-560	FALSE
EmF2	9615	9619	+	DPE	[AG]G[AT][CT][GAC]	0	GGACA	-543	-539	FALSE
EmF2	9636	9640	+	DPE	[AG]G[AT][CT][GAC]	0	GGACA	-522	-518	FALSE
EmF2	9657	9661	+	DPE	[AG]G[AT][CT][GAC]	0	GGACA	-501	-497	FALSE
EmF2	9676	9680	+	DPE	[AG]G[AT][CT][GAC]	0	GGACA	-482	-478	FALSE
EmF2	9725	9729	+	DPE	[AG]G[AT][CT][GAC]	0	AGATC	-433	-429	FALSE
EmF2	9860	9864	+	DPE	[AG]G[AT][CT][GAC]	0	AGATC	-298	-294	FALSE
EmF2	9899	9903	+	DPE	[AG]G[AT][CT][GAC]	0	AGTCG	-259	-255	FALSE
EmF2	10015	10019	+	DPE	[AG]G[AT][CT][GAC]	0	AGTTG	-143	-139	FALSE
EmF2	10073	10077	+	DPE	[AG]G[AT][CT][GAC]	0	GGACG	-85	-81	FALSE
EmF2	10118	10122	+	DPE	[AG]G[AT][CT][GAC]	0	AGACA	-40	-36	FALSE
EmF2	10233	10237	+	DPE	[AG]G[AT][CT][GAC]	0	AGACC	76	80	FALSE
EmF2	192	195	+	DCE_I	CTTC	0	CTTC	-9966	-9963	FALSE
EmF2	242	245	+	DCE_I	CTTC	0	CTTC	-9916	-9913	FALSE
EmF2	312	315	+	DCE_I	CTTC	0	CTTC	-9846	-9843	FALSE
EmF2	987	990	+	DCE_I	CTTC	0	CTTC	-9171	-9168	FALSE
EmF2	1006	1009	+	DCE_I	CTTC	0	CTTC	-9152	-9149	FALSE
EmF2	1263	1266	+	DCE_I	CTTC	0	CTTC	-8895	-8892	FALSE
EmF2	1329	1332	+	DCE_I	CTTC	0	CTTC	-8829	-8826	FALSE
EmF2	1583	1586	+	DCE_I	CTTC	0	CTTC	-8575	-8572	FALSE
EmF2	1722	1725	+	DCE_I	CTTC	0	CTTC	-8436	-8433	FALSE
EmF2	1964	1967	+	DCE_I	CTTC	0	CTTC	-8194	-8191	FALSE
EmF2	2544	2547	+	DCE_I	CTTC	0	CTTC	-7614	-7611	FALSE
EmF2	2568	2571	+	DCE_I	CTTC	0	CTTC	-7590	-7587	FALSE
EmF2	2584	2587	+	DCE_I	CTTC	0	CTTC	-7574	-7571	FALSE
EmF2	2699	2702	+	DCE_I	CTTC	0	CTTC	-7459	-7456	FALSE
EmF2	3391	3394	+	DCE_I	CTTC	0	CTTC	-6767	-6764	FALSE
EmF2	3397	3400	+	DCE_I	CTTC	0	CTTC	-6761	-6758	FALSE
EmF2	3400	3403	+	DCE_I	CTTC	0	CTTC	-6758	-6755	FALSE
EmF2	3412	3415	+	DCE_I	CTTC	0	CTTC	-6746	-6743	FALSE
EmF2	3610	3613	+	DCE_I	CTTC	0	CTTC	-6548	-6545	FALSE
EmF2	3890	3893	+	DCE_I	CTTC	0	CTTC	-6268	-6265	FALSE
EmF2	3945	3948	+	DCE_I	CTTC	0	CTTC	-6213	-6210	FALSE
EmF2	4030	4033	+	DCE_I	CTTC	0	CTTC	-6128	-6125	FALSE
EmF2	4093	4096	+	DCE_I	CTTC	0	CTTC	-6065	-6062	FALSE
EmF2	4401	4404	+	DCE_I	CTTC	0	CTTC	-5757	-5754	FALSE
EmF2	4901	4904	+	DCE_I	CTTC	0	CTTC	-5257	-5254	FALSE
EmF2	5246	5249	+	DCE_I	CTTC	0	CTTC	-4912	-4909	FALSE
EmF2	5795	5798	+	DCE_I	CTTC	0	CTTC	-4363	-4360	FALSE
EmF2	6428	6431	+	DCE_I	CTTC	0	CTTC	-3730	-3727	FALSE
EmF2	6493	6496	+	DCE_I	CTTC	0	CTTC	-3665	-3662	FALSE
EmF2	8195	8198	+	DCE_I	CTTC	0	CTTC	-1963	-1960	FALSE
EmF2	8351	8354	+	DCE_I	CTTC	0	CTTC	-1807	-1804	FALSE
EmF2	8619	8622	+	DCE_I	CTTC	0	CTTC	-1539	-1536	FALSE
EmF2	8802	8805	+	DCE_I	CTTC	0	CTTC	-1356	-1353	FALSE
EmF2	8901	8904	+	DCE_I	CTTC	0	CTTC	-1257	-1254	FALSE
EmF2	9302	9305	+	DCE_I	CTTC	0	CTTC	-856	-853	FALSE
EmF2	9330	9333	+	DCE_I	CTTC	0	CTTC	-828	-825	FALSE
EmF2	10129	10132	+	DCE_I	CTTC	0	CTTC	-29	-26	FALSE
EmF2	10251	10254	+	DCE_I	CTTC	0	CTTC	94	97	FALSE
EmF2	20	23	+	DCE_II	CTGT	0	CTGT	-10138	-10135	FALSE
EmF2	294	297	+	DCE_II	CTGT	0	CTGT	-9864	-9861	FALSE
EmF2	349	352	+	DCE_II	CTGT	0	CTGT	-9809	-9806	FALSE
EmF2	382	385	+	DCE_II	CTGT	0	CTGT	-9776	-9773	FALSE
EmF2	1023	1026	+	DCE_II	CTGT	0	CTGT	-9135	-9132	FALSE
EmF2	1340	1343	+	DCE_II	CTGT	0	CTGT	-8818	-8815	FALSE
EmF2	1411	1414	+	DCE_II	CTGT	0	CTGT	-8747	-8744	FALSE
EmF2	1415	1418	+	DCE_II	CTGT	0	CTGT	-8743	-8740	FALSE
EmF2	1795	1798	+	DCE_II	CTGT	0	CTGT	-8363	-8360	FALSE
EmF2	2170	2173	+	DCE_II	CTGT	0	CTGT	-7988	-7985	FALSE
EmF2	2219	2222	+	DCE_II	CTGT	0	CTGT	-7939	-7936	FALSE
EmF2	2240	2243	+	DCE_II	CTGT	0	CTGT	-7918	-7915	FALSE
EmF2	2383	2386	+	DCE_II	CTGT	0	CTGT	-7775	-7772	FALSE
EmF2	2640	2643	+	DCE_II	CTGT	0	CTGT	-7518	-7515	FALSE
EmF2	2866	2869	+	DCE_II	CTGT	0	CTGT	-7292	-7289	FALSE
EmF2	3060	3063	+	DCE_II	CTGT	0	CTGT	-7098	-7095	FALSE
EmF2	3368	3371	+	DCE_II	CTGT	0	CTGT	-6790	-6787	FALSE
EmF2	3416	3419	+	DCE_II	CTGT	0	CTGT	-6742	-6739	FALSE
EmF2	3580	3583	+	DCE_II	CTGT	0	CTGT	-6578	-6575	FALSE
EmF2	3671	3674	+	DCE_II	CTGT	0	CTGT	-6487	-6484	FALSE
EmF2	3721	3724	+	DCE_II	CTGT	0	CTGT	-6437	-6434	FALSE
EmF2	3752	3755	+	DCE_II	CTGT	0	CTGT	-6406	-6403	FALSE
EmF2	3840	3843	+	DCE_II	CTGT	0	CTGT	-6318	-6315	FALSE
EmF2	3855	3858	+	DCE_II	CTGT	0	CTGT	-6303	-6300	FALSE
EmF2	3866	3869	+	DCE_II	CTGT	0	CTGT	-6292	-6289	FALSE
EmF2	4614	4617	+	DCE_II	CTGT	0	CTGT	-5544	-5541	FALSE
EmF2	4870	4873	+	DCE_II	CTGT	0	CTGT	-5288	-5285	FALSE
EmF2	5229	5232	+	DCE_II	CTGT	0	CTGT	-4929	-4926	FALSE
EmF2	5385	5388	+	DCE_II	CTGT	0	CTGT	-4773	-4770	FALSE
EmF2	5418	5421	+	DCE_II	CTGT	0	CTGT	-4740	-4737	FALSE
EmF2	5501	5504	+	DCE_II	CTGT	0	CTGT	-4657	-4654	FALSE
EmF2	5841	5844	+	DCE_II	CTGT	0	CTGT	-4317	-4314	FALSE
EmF2	5962	5965	+	DCE_II	CTGT	0	CTGT	-4196	-4193	FALSE
EmF2	6386	6389	+	DCE_II	CTGT	0	CTGT	-3772	-3769	FALSE
EmF2	6503	6506	+	DCE_II	CTGT	0	CTGT	-3655	-3652	FALSE
EmF2	7869	7872	+	DCE_II	CTGT	0	CTGT	-2289	-2286	FALSE
EmF2	8289	8292	+	DCE_II	CTGT	0	CTGT	-1869	-1866	FALSE
EmF2	8298	8301	+	DCE_II	CTGT	0	CTGT	-1860	-1857	FALSE
EmF2	8308	8311	+	DCE_II	CTGT	0	CTGT	-1850	-1847	FALSE
EmF2	8578	8581	+	DCE_II	CTGT	0	CTGT	-1580	-1577	FALSE
EmF2	8625	8628	+	DCE_II	CTGT	0	CTGT	-1533	-1530	FALSE
EmF2	8822	8825	+	DCE_II	CTGT	0	CTGT	-1336	-1333	FALSE
EmF2	8945	8948	+	DCE_II	CTGT	0	CTGT	-1213	-1210	FALSE
EmF2	9089	9092	+	DCE_II	CTGT	0	CTGT	-1069	-1066	FALSE
EmF2	9112	9115	+	DCE_II	CTGT	0	CTGT	-1046	-1043	FALSE
EmF2	9353	9356	+	DCE_II	CTGT	0	CTGT	-805	-802	FALSE
EmF2	9374	9377	+	DCE_II	CTGT	0	CTGT	-784	-781	FALSE
EmF2	9584	9587	+	DCE_II	CTGT	0	CTGT	-574	-571	FALSE
EmF2	10144	10147	+	DCE_II	CTGT	0	CTGT	-14	-11	FALSE
EmF2	5	7	+	DCE_III	AGC	0	AGC	-10153	-10151	FALSE
EmF2	216	218	+	DCE_III	AGC	0	AGC	-9942	-9940	FALSE
EmF2	240	242	+	DCE_III	AGC	0	AGC	-9918	-9916	FALSE
EmF2	292	294	+	DCE_III	AGC	0	AGC	-9866	-9864	FALSE
EmF2	461	463	+	DCE_III	AGC	0	AGC	-9697	-9695	FALSE
EmF2	545	547	+	DCE_III	AGC	0	AGC	-9613	-9611	FALSE
EmF2	719	721	+	DCE_III	AGC	0	AGC	-9439	-9437	FALSE
EmF2	984	986	+	DCE_III	AGC	0	AGC	-9174	-9172	FALSE
EmF2	997	999	+	DCE_III	AGC	0	AGC	-9161	-9159	FALSE
EmF2	1129	1131	+	DCE_III	AGC	0	AGC	-9029	-9027	FALSE
EmF2	1161	1163	+	DCE_III	AGC	0	AGC	-8997	-8995	FALSE
EmF2	1166	1168	+	DCE_III	AGC	0	AGC	-8992	-8990	FALSE
EmF2	1355	1357	+	DCE_III	AGC	0	AGC	-8803	-8801	FALSE
EmF2	1371	1373	+	DCE_III	AGC	0	AGC	-8787	-8785	FALSE
EmF2	1383	1385	+	DCE_III	AGC	0	AGC	-8775	-8773	FALSE
EmF2	1902	1904	+	DCE_III	AGC	0	AGC	-8256	-8254	FALSE
EmF2	2110	2112	+	DCE_III	AGC	0	AGC	-8048	-8046	FALSE
EmF2	2430	2432	+	DCE_III	AGC	0	AGC	-7728	-7726	FALSE
EmF2	2733	2735	+	DCE_III	AGC	0	AGC	-7425	-7423	FALSE
EmF2	2774	2776	+	DCE_III	AGC	0	AGC	-7384	-7382	FALSE
EmF2	2825	2827	+	DCE_III	AGC	0	AGC	-7333	-7331	FALSE
EmF2	3006	3008	+	DCE_III	AGC	0	AGC	-7152	-7150	FALSE
EmF2	3013	3015	+	DCE_III	AGC	0	AGC	-7145	-7143	FALSE
EmF2	3114	3116	+	DCE_III	AGC	0	AGC	-7044	-7042	FALSE
EmF2	3181	3183	+	DCE_III	AGC	0	AGC	-6977	-6975	FALSE
EmF2	3230	3232	+	DCE_III	AGC	0	AGC	-6928	-6926	FALSE
EmF2	3248	3250	+	DCE_III	AGC	0	AGC	-6910	-6908	FALSE
EmF2	3363	3365	+	DCE_III	AGC	0	AGC	-6795	-6793	FALSE
EmF2	3366	3368	+	DCE_III	AGC	0	AGC	-6792	-6790	FALSE
EmF2	3623	3625	+	DCE_III	AGC	0	AGC	-6535	-6533	FALSE
EmF2	3644	3646	+	DCE_III	AGC	0	AGC	-6514	-6512	FALSE
EmF2	3696	3698	+	DCE_III	AGC	0	AGC	-6462	-6460	FALSE
EmF2	3712	3714	+	DCE_III	AGC	0	AGC	-6446	-6444	FALSE
EmF2	3748	3750	+	DCE_III	AGC	0	AGC	-6410	-6408	FALSE
EmF2	3965	3967	+	DCE_III	AGC	0	AGC	-6193	-6191	FALSE
EmF2	4100	4102	+	DCE_III	AGC	0	AGC	-6058	-6056	FALSE
EmF2	4125	4127	+	DCE_III	AGC	0	AGC	-6033	-6031	FALSE
EmF2	4360	4362	+	DCE_III	AGC	0	AGC	-5798	-5796	FALSE
EmF2	4405	4407	+	DCE_III	AGC	0	AGC	-5753	-5751	FALSE
EmF2	4425	4427	+	DCE_III	AGC	0	AGC	-5733	-5731	FALSE
EmF2	4434	4436	+	DCE_III	AGC	0	AGC	-5724	-5722	FALSE
EmF2	4497	4499	+	DCE_III	AGC	0	AGC	-5661	-5659	FALSE
EmF2	4541	4543	+	DCE_III	AGC	0	AGC	-5617	-5615	FALSE
EmF2	4662	4664	+	DCE_III	AGC	0	AGC	-5496	-5494	FALSE
EmF2	4666	4668	+	DCE_III	AGC	0	AGC	-5492	-5490	FALSE
EmF2	4670	4672	+	DCE_III	AGC	0	AGC	-5488	-5486	FALSE
EmF2	4743	4745	+	DCE_III	AGC	0	AGC	-5415	-5413	FALSE
EmF2	4839	4841	+	DCE_III	AGC	0	AGC	-5319	-5317	FALSE
EmF2	4899	4901	+	DCE_III	AGC	0	AGC	-5259	-5257	FALSE
EmF2	4998	5000	+	DCE_III	AGC	0	AGC	-5160	-5158	FALSE
EmF2	5028	5030	+	DCE_III	AGC	0	AGC	-5130	-5128	FALSE
EmF2	5095	5097	+	DCE_III	AGC	0	AGC	-5063	-5061	FALSE
EmF2	5110	5112	+	DCE_III	AGC	0	AGC	-5048	-5046	FALSE
EmF2	5491	5493	+	DCE_III	AGC	0	AGC	-4667	-4665	FALSE
EmF2	6070	6072	+	DCE_III	AGC	0	AGC	-4088	-4086	FALSE
EmF2	6116	6118	+	DCE_III	AGC	0	AGC	-4042	-4040	FALSE
EmF2	6353	6355	+	DCE_III	AGC	0	AGC	-3805	-3803	FALSE
EmF2	6405	6407	+	DCE_III	AGC	0	AGC	-3753	-3751	FALSE
EmF2	6630	6632	+	DCE_III	AGC	0	AGC	-3528	-3526	FALSE
EmF2	6637	6639	+	DCE_III	AGC	0	AGC	-3521	-3519	FALSE
EmF2	7830	7832	+	DCE_III	AGC	0	AGC	-2328	-2326	FALSE
EmF2	7838	7840	+	DCE_III	AGC	0	AGC	-2320	-2318	FALSE
EmF2	7874	7876	+	DCE_III	AGC	0	AGC	-2284	-2282	FALSE
EmF2	7967	7969	+	DCE_III	AGC	0	AGC	-2191	-2189	FALSE
EmF2	8244	8246	+	DCE_III	AGC	0	AGC	-1914	-1912	FALSE
EmF2	8382	8384	+	DCE_III	AGC	0	AGC	-1776	-1774	FALSE
EmF2	8415	8417	+	DCE_III	AGC	0	AGC	-1743	-1741	FALSE
EmF2	8437	8439	+	DCE_III	AGC	0	AGC	-1721	-1719	FALSE
EmF2	8446	8448	+	DCE_III	AGC	0	AGC	-1712	-1710	FALSE
EmF2	8501	8503	+	DCE_III	AGC	0	AGC	-1657	-1655	FALSE
EmF2	8604	8606	+	DCE_III	AGC	0	AGC	-1554	-1552	FALSE
EmF2	8794	8796	+	DCE_III	AGC	0	AGC	-1364	-1362	FALSE
EmF2	8856	8858	+	DCE_III	AGC	0	AGC	-1302	-1300	FALSE
EmF2	8899	8901	+	DCE_III	AGC	0	AGC	-1259	-1257	FALSE
EmF2	8918	8920	+	DCE_III	AGC	0	AGC	-1240	-1238	FALSE
EmF2	8932	8934	+	DCE_III	AGC	0	AGC	-1226	-1224	FALSE
EmF2	8964	8966	+	DCE_III	AGC	0	AGC	-1194	-1192	FALSE
EmF2	8986	8988	+	DCE_III	AGC	0	AGC	-1172	-1170	FALSE
EmF2	9051	9053	+	DCE_III	AGC	0	AGC	-1107	-1105	FALSE
EmF2	9152	9154	+	DCE_III	AGC	0	AGC	-1006	-1004	FALSE
EmF2	9184	9186	+	DCE_III	AGC	0	AGC	-974	-972	FALSE
EmF2	9195	9197	+	DCE_III	AGC	0	AGC	-963	-961	FALSE
EmF2	9281	9283	+	DCE_III	AGC	0	AGC	-877	-875	FALSE
EmF2	9443	9445	+	DCE_III	AGC	0	AGC	-715	-713	FALSE
EmF2	9450	9452	+	DCE_III	AGC	0	AGC	-708	-706	FALSE
EmF2	9473	9475	+	DCE_III	AGC	0	AGC	-685	-683	FALSE
EmF2	9492	9494	+	DCE_III	AGC	0	AGC	-666	-664	FALSE
EmF2	9523	9525	+	DCE_III	AGC	0	AGC	-635	-633	FALSE
EmF2	9890	9892	+	DCE_III	AGC	0	AGC	-268	-266	FALSE
EmF2	10082	10084	+	DCE_III	AGC	0	AGC	-76	-74	FALSE
EmF2	10142	10144	+	DCE_III	AGC	0	AGC	-16	-14	FALSE
EmF2	971	975	+	CAAT_box	CCAAT	0	CCAAT	-9187	-9183	FALSE
EmF2	976	980	+	CAAT_box	CCAAT	0	CCAAT	-9182	-9178	FALSE
EmF2	1610	1614	+	CAAT_box	CCAAT	0	CCAAT	-8548	-8544	FALSE
EmF2	5532	5536	+	CAAT_box	CCAAT	0	CCAAT	-4626	-4622	FALSE
EmF2	6664	6668	+	CAAT_box	CCAAT	0	CCAAT	-3494	-3490	FALSE
EmF2	7970	7974	+	CAAT_box	CCAAT	0	CCAAT	-2188	-2184	FALSE
HdF1a	2933	2938	+	Myc_box	CA[ACGT][ACGT]TG	0	CATCTG	-4896	-4891	TRUE
HdF1a	3124	3129	+	Myc_box	CA[ACGT][ACGT]TG	0	CAACTG	-4705	-4700	TRUE
HdF1a	3124	3129	+	Myb_box	[TC]AAC[TG]G	0	CAACTG	-4705	-4700	TRUE
HdF1a	3383	3388	+	NICE_element2	CACCCT	0	CACCCT	-4446	-4441	TRUE
HdF1a	3473	3478	+	Myc_box	CA[ACGT][ACGT]TG	0	CAATTG	-4356	-4351	TRUE
HdF1a	3622	3628	+	ABRE	ACGTGGC	1	ATGTGGC	-4207	-4201	TRUE
HdF1a	3666	3671	+	NICE_element2	CACCCT	0	CACCCT	-4163	-4158	TRUE
HdF1a	3970	3975	+	Myc_box	CA[ACGT][ACGT]TG	0	CAGTTG	-3859	-3854	TRUE
HdF1a	4136	4141	+	Myc_box	CA[ACGT][ACGT]TG	0	CAATTG	-3693	-3688	TRUE
HdF1a	4148	4153	+	Myc_box	CA[ACGT][ACGT]TG	0	CATGTG	-3681	-3676	TRUE
HdF1a	4229	4234	+	Myc_box	CA[ACGT][ACGT]TG	0	CATCTG	-3600	-3595	TRUE
HdF1a	4273	4278	+	Myc_box	CA[ACGT][ACGT]TG	0	CACATG	-3556	-3551	TRUE
HdF1a	4297	4302	+	Myc_box	CA[ACGT][ACGT]TG	0	CATTTG	-3532	-3527	TRUE
HdF1a	4336	4341	+	Myc_box	CA[ACGT][ACGT]TG	0	CAGCTG	-3493	-3488	TRUE
HdF1a	4461	4466	+	Myc_box	CA[ACGT][ACGT]TG	0	CAGCTG	-3368	-3363	TRUE
HdF1a	4609	4616	+	Sph1_box	CATGCATG	0	CATGCATG	-3220	-3213	TRUE
HdF1a	4625	4632	+	Sph1_box	CATGCATG	0	CATGCATG	-3204	-3197	TRUE
HdF1a	4666	4671	+	Myc_box	CA[ACGT][ACGT]TG	0	CATATG	-3163	-3158	TRUE
HdF1a	4746	4751	+	Myc_box	CA[ACGT][ACGT]TG	0	CATGTG	-3083	-3078	TRUE
HdF1a	4835	4844	+	DRE_element	CTACCGAC[TA]T	1	CTACCAACTT	-2994	-2985	TRUE
HdF1a	4971	4977	+	MRE	TGC[AG]C[ACGT]C	0	TGCACCC	-2858	-2852	TRUE
HdF1a	5096	5101	+	Myc_box	CA[ACGT][ACGT]TG	0	CATGTG	-2733	-2728	TRUE
HdF1a	5119	5124	+	Myc_box	CA[ACGT][ACGT]TG	0	CATGTG	-2710	-2705	TRUE
HdF1a	5214	5219	+	Myc_box	CA[ACGT][ACGT]TG	0	CACATG	-2615	-2610	TRUE
HdF1a	5242	5247	+	Myc_box	CA[ACGT][ACGT]TG	0	CAGCTG	-2587	-2582	TRUE
HdF1a	5268	5273	+	Myc_box	CA[ACGT][ACGT]TG	0	CATGTG	-2561	-2556	TRUE
HdF1a	5400	5405	+	Myc_box	CA[ACGT][ACGT]TG	0	CATGTG	-2429	-2424	TRUE
HdF1a	5562	5567	+	Myc_box	CA[ACGT][ACGT]TG	0	CATGTG	-2267	-2262	TRUE
HdF1a	6102	6107	+	Myc_box	CA[ACGT][ACGT]TG	0	CAGTTG	-1727	-1722	TRUE
HdF1a	6106	6112	+	MRE	TGC[AG]C[ACGT]C	0	TGCACTC	-1723	-1717	TRUE
HdF1a	6234	6239	+	Myc_box	CA[ACGT][ACGT]TG	0	CAGATG	-1595	-1590	TRUE
HdF1a	6263	6268	+	Myc_box	CA[ACGT][ACGT]TG	0	CAAGTG	-1566	-1561	TRUE
HdF1a	6367	6372	+	Myc_box	CA[ACGT][ACGT]TG	0	CACATG	-1462	-1457	TRUE
HdF1a	6657	6662	+	Myc_box	CA[ACGT][ACGT]TG	0	CAAATG	-1172	-1167	TRUE
HdF1a	6968	6972	+	HRE	[AG]CGTG	0	GCGTG	-861	-857	TRUE
HdF1a	7085	7090	+	Myc_box	CA[ACGT][ACGT]TG	0	CACTTG	-744	-739	TRUE
HdF1a	7102	7107	+	Myc_box	CA[ACGT][ACGT]TG	0	CACATG	-727	-722	TRUE
HdF1a	7231	7235	+	HRE	[AG]CGTG	0	GCGTG	-598	-594	TRUE
HdF1a	7291	7298	+	Sph1_box	CATGCATG	0	CATGCATG	-538	-531	TRUE
HdF1a	7318	7322	+	HRE	[AG]CGTG	0	GCGTG	-511	-507	TRUE
HdF1a	7318	7342	+	HRE_HAS	[AG]CGTG[ACGT](7,15)CA[GC][AG][TGC]	0	GCGTGACCACTAGCTAGCAGCAGGC	-511	-487	TRUE
HdF1a	7359	7363	+	HRE	[AG]CGTG	0	ACGTG	-470	-466	TRUE
HdF1a	7405	7410	+	Myc_box	CA[ACGT][ACGT]TG	0	CATGTG	-424	-419	TRUE
HdF1a	7462	7466	+	HRE	[AG]CGTG	0	GCGTG	-367	-363	TRUE
HdF1a	7485	7489	+	HRE	[AG]CGTG	0	GCGTG	-344	-340	TRUE
HdF1a	7485	7502	+	HRE_HAS	[AG]CGTG[ACGT](7,15)CA[GC][AG][TGC]	0	GCGTGGTGCAACGCACAC	-344	-327	TRUE
HdF1a	7510	7515	+	Myc_box	CA[ACGT][ACGT]TG	0	CACGTG	-319	-314	TRUE
HdF1a	7511	7515	+	HRE	[AG]CGTG	0	ACGTG	-318	-314	TRUE
HdF1a	7692	7697	+	Myb_box	[TC]AAC[TG]G	0	TAACTG	-137	-132	TRUE
HdF1a	7695	7706	+	Nrf1	[CG][CT]GCGCATGCGC	1	CTGCGCACGCGC	-134	-123	TRUE
HdF1a	7696	7702	+	MRE	TGC[AG]C[ACGT]C	0	TGCGCAC	-133	-127	TRUE
HdF1a	7772	7777	+	Myc_box	CA[ACGT][ACGT]TG	0	CAAGTG	-57	-52	TRUE
HdF1a	7857	7861	+	DPE	[AG]G[AT][CT][GAC]	0	GGACC	29	33	TRUE
HdF1b	29	34	+	Myc_box	CA[ACGT][ACGT]TG	0	CAACTG	-3421	-3416	TRUE
HdF1b	29	34	+	Myb_box	[TC]AAC[TG]G	0	CAACTG	-3421	-3416	TRUE
HdF1b	126	130	+	HRE	[AG]CGTG	0	GCGTG	-3324	-3320	TRUE
HdF1b	366	371	+	Myc_box	CA[ACGT][ACGT]TG	0	CACCTG	-3084	-3079	TRUE
HdF1b	439	444	+	Myc_box	CA[ACGT][ACGT]TG	0	CATGTG	-3011	-3006	TRUE
HdF1b	466	471	+	Myc_box	CA[ACGT][ACGT]TG	0	CAGGTG	-2984	-2979	TRUE
HdF1b	566	571	+	Myc_box	CA[ACGT][ACGT]TG	0	CAGGTG	-2884	-2879	TRUE
HdF1b	577	582	+	Myc_box	CA[ACGT][ACGT]TG	0	CACCTG	-2873	-2868	TRUE
HdF1b	612	617	+	Myc_box	CA[ACGT][ACGT]TG	0	CATGTG	-2838	-2833	TRUE
HdF1b	787	791	+	HRE	[AG]CGTG	0	GCGTG	-2663	-2659	TRUE
HdF1b	861	866	+	Myc_box	CA[ACGT][ACGT]TG	0	CATATG	-2589	-2584	TRUE
HdF1b	874	879	+	Myc_box	CA[ACGT][ACGT]TG	0	CACGTG	-2576	-2571	TRUE
HdF1b	875	881	+	ABRE	ACGTGGC	1	ACGTGTC	-2575	-2569	TRUE
HdF1b	875	879	+	HRE	[AG]CGTG	0	ACGTG	-2575	-2571	TRUE
HdF1b	1004	1009	+	Myc_box	CA[ACGT][ACGT]TG	0	CACCTG	-2446	-2441	TRUE
HdF1b	1762	1767	+	Myc_box	CA[ACGT][ACGT]TG	0	CACGTG	-1688	-1683	TRUE
HdF1b	1763	1767	+	HRE	[AG]CGTG	0	ACGTG	-1687	-1683	TRUE
HdF1b	1859	1864	+	Myc_box	CA[ACGT][ACGT]TG	0	CAACTG	-1591	-1586	TRUE
HdF1b	1859	1864	+	Myb_box	[TC]AAC[TG]G	0	CAACTG	-1591	-1586	TRUE
HdF1b	2095	2100	+	Myc_box	CA[ACGT][ACGT]TG	0	CACGTG	-1355	-1350	TRUE
HdF1b	2096	2102	+	ABRE	ACGTGGC	1	ACGTGGG	-1354	-1348	TRUE
HdF1b	2096	2100	+	HRE	[AG]CGTG	0	ACGTG	-1354	-1350	TRUE
HdF1b	2099	2108	+	GC_box	[GT]GGGCGG[GA][GA][CT]	1	TGGGCAGAAT	-1351	-1342	TRUE
HdF1b	2121	2130	+	GC_box	[GT]GGGCGG[GA][GA][CT]	1	GGGGGGGAAT	-1329	-1320	TRUE
HdF1b	2129	2138	+	CsMBE	[AG]TGA[GC][ACGT][ACGT][ACGT]GC	0	ATGAGGTAGC	-1321	-1312	TRUE
HdF1b	2156	2162	+	ABRE	ACGTGGC	1	ACGAGGC	-1294	-1288	TRUE
HdF1b	2617	2622	+	Myc_box	CA[ACGT][ACGT]TG	0	CAGGTG	-833	-828	TRUE
HdF1b	2693	2698	+	Myc_box	CA[ACGT][ACGT]TG	0	CATCTG	-757	-752	TRUE
HdF1b	2722	2731	+	CsMBE	[AG]TGA[GC][ACGT][ACGT][ACGT]GC	0	GTGAGTGAGC	-728	-719	TRUE
HdF1b	2732	2737	+	Myc_box	CA[ACGT][ACGT]TG	0	CACATG	-718	-713	TRUE
HdF1b	2734	2739	+	Myc_box	CA[ACGT][ACGT]TG	0	CATGTG	-716	-711	TRUE
HdF1b	2923	2932	+	GC_box	[GT]GGGCGG[GA][GA][CT]	1	GGGCCGGGGC	-527	-518	TRUE
HdF1b	2945	2954	+	GC_box	[GT]GGGCGG[GA][GA][CT]	0	GGGGCGGGGC	-505	-496	TRUE
HdF1b	2967	2976	+	GC_box	[GT]GGGCGG[GA][GA][CT]	1	GGAGCGGGGC	-483	-474	TRUE
HdF1b	2972	2981	+	GC_box	[GT]GGGCGG[GA][GA][CT]	1	GGGGCTGAAC	-478	-469	TRUE
HdF1b	2990	2999	+	GC_box	[GT]GGGCGG[GA][GA][CT]	0	GGGGCGGGGC	-460	-451	TRUE
HdF1b	3012	3021	+	GC_box	[GT]GGGCGG[GA][GA][CT]	1	GGAGCGGGGC	-438	-429	TRUE
HdF1b	3034	3043	+	GC_box	[GT]GGGCGG[GA][GA][CT]	1	GGGGAGGGGC	-416	-407	TRUE
HdF1b	3058	3067	+	GC_box	[GT]GGGCGG[GA][GA][CT]	1	GGGCCGGGGC	-392	-383	TRUE
HdF1b	3080	3089	+	GC_box	[GT]GGGCGG[GA][GA][CT]	1	GGAGCGGGGC	-370	-361	TRUE
HdF1b	3102	3111	+	GC_box	[GT]GGGCGG[GA][GA][CT]	1	TGGGAGGGGC	-348	-339	TRUE
HdF1b	3316	3321	+	Myb_box	[TC]AAC[TG]G	0	TAACTG	-134	-129	TRUE
HdF1b	3319	3330	+	Nrf1	[CG][CT]GCGCATGCGC	1	CTGCGCACGCGC	-131	-120	TRUE
HdF1b	3320	3326	+	MRE	TGC[AG]C[ACGT]C	0	TGCGCAC	-130	-124	TRUE
HdF1b	3360	3370	+	Nrf2	[AG]TGAC[AT][ACT]AGCA	1	GTAACAAAGCA	-90	-80	TRUE
HdF1b	3393	3398	+	Myc_box	CA[ACGT][ACGT]TG	0	CAAGTG	-57	-52	TRUE
HdF1b	3478	3482	+	DPE	[AG]G[AT][CT][GAC]	0	GGACC	29	33	TRUE
HdF2	47	51	+	HRE	[AG]CGTG	0	GCGTG	-852	-848	TRUE
HdF2	47	71	+	HRE_HAS	[AG]CGTG[ACGT](7,15)CA[GC][AG][TGC]	0	GCGTGTGGTCACATGGGCAACACGT	-852	-828	TRUE
HdF2	56	61	+	Myc_box	CA[ACGT][ACGT]TG	0	CACATG	-843	-838	TRUE
HdF2	67	72	+	Myc_box	CA[ACGT][ACGT]TG	0	CACGTG	-832	-827	TRUE
HdF2	68	74	+	ABRE	ACGTGGC	1	ACGTGAC	-831	-825	TRUE
HdF2	68	72	+	HRE	[AG]CGTG	0	ACGTG	-831	-827	TRUE
HdF2	76	82	+	MRE	TGC[AG]C[ACGT]C	0	TGCACCC	-823	-817	TRUE
HdF2	573	578	+	Myc_box	CA[ACGT][ACGT]TG	0	CACATG	-326	-321	TRUE
HdF2	574	580	+	ABRE	ACGTGGC	1	ACATGGC	-325	-319	TRUE
HdF2	884	889	+	Myc_box	CA[ACGT][ACGT]TG	0	CAGGTG	-15	-10	TRUE
HdF2	920	926	+	MRE	TGC[AG]C[ACGT]C	0	TGCGCCC	22	28	TRUE
HdF2	929	933	+	DPE	[AG]G[AT][CT][GAC]	0	GGATA	31	35	TRUE

## Sheet: motifs
Group, name	Description	Motif_regex		coordinate, from	coordinate, to	ID, JASPAR database	Reference
Core promoter elements
TATA_box		TATA[AT]AA[GA]	TATAWAAR	-31	-26	POL012.1	Smale and Kadonaga, 2003
BRE	TF2B Recognition Element	[GC][GC][GA]CGCC	SSRCGCC	-37	-32	POL006.1	Smale and Kadonaga, 2003
Inr	Initiator	[CT][CT]AN[TA][CT][CT]	YYANWYY	-2	4	POL002.1	Smale and Kadonaga, 2003
DPE	Downstream Promoter Element	[AG]G[AT][CT][GAC]	RGWYV	28	32	POL005.1	Smale and Kadonaga, 2003
DCE_I	Downstream Core Element	CTTC	CTTC	6	11	POL008.1	Lewis et al, 2000
DCE_II	Downstream Core Element	CTGT	CTGT	16	21	POL009.1
DCE_III	Downstream Core Element	AGC	AGC	30	34	POL010.1
CAAT_box		CCAAT	CCAAT	-75	-80	POL004.1	Maity et al, 1988
GC_box		[GT]GGGCGG[GA][GA][CT]	KGGGCGGRRY			MA0079.1	Dynan WS and Tjian R, 1985
Other motifs
Nrf1		[CG][CT]GCGCATGCGC	SYGCGCATGCGC			MA0506.1	Raghunath et al, 2018
Nrf2		[AG]TGAC[AT][ACT]AGCA	RTGACWHAGCA			MA0150.1	Raghunath et al, 2018
ABRE	Abscisic Acid-Responsive Element	ACGTGGC	ACGTGGC				Marcotte et al. 1989
DRE_element	Dehydration-responsive element	CTACCGAC[TA]T	CTACCGACWT			MA1032.1	Yamaguchi and Shinozaki 1994
MRE	Metal response element	TGC[AG]CNC	TGCRCNC				Karin et al. 1987
Myb_box		[TC]AAC[TG]G	YAACKG				Biedenkapp et al. 1988
Myc_box		CANNTG	CANNTG				Murre et al. 1989
Sph1_box		CATGCATG	CATGCATG				Baumlein et al. 1992
NICE_element1	Nodule-lnfected Cell Expression Element	AAAGAT	AAAGAT				Szczyglowski et al. 1994
NICE_element2	Nodule-lnfected Cell Expression Element	CACCCT	CACCCT
NICE_element3	Nodule-lnfected Cell Expression Element	GTCTCTT	GTCTCTT
NFkB	Nuclear factor-κB	GGG[AG]NT[TC][TC][TC][TC]	GGGRNTYYYY			MA0105.2	Sen and Baltimore, 2006
HRE	Hypoxia-Response Element	[AG]CGTG	RCGTG				Romney et al., 2011
HRE_HAS	Hypoxia-Response Element+Hypoxia Ancillary Sequence	[AG]CGTG(.{7,15})CA[GC][AG][TGC]					Rashid et al. 2017
CsMBE_strong	CNC–sMaf binding element (a.k.a. ARE/EpRE)	[AG]TGA[GC]TCAGC	RTGASTCAGC				Otsuki et al. 2016
CsMBE	CNC–sMaf binding element (a.k.a. ARE/EpRE)	[AG]TGA[GC][ACGT][ACGT][ACGT]GC	RTGASNNNGC				Otsuki et al. 2016

## Sheet: upstream_seqs
>HdF1a_upstream	7916
TTTTGAGAAACACAGGAATACCGGTAATCTTCAGACGCGTTTTTCGGCGCCAAAGTCTAACAAGTTCTATCGGGCGCCTGACAGCAGGCCTAGGGGCGTTAGCGGAGATGGGCTAGCTCGCTAGACTAGTCTCACCACAGACACAGTAAAACCTCTGAAATGAGGACACCTCCCTAATAGGGACACTTCGCTATGGTCCCAATTGTGTCTGGATTGTAGAAATTAACTGAGGCACCGCCGAAATCAGGACACCTCCCTAATATACGTATATGTACACTTTACCATGCATGCATGGTCCCAAGGGTGTCCGGATTAGAGAGGTCTCACTGCATAGTCATAACGTATGCATAGAGTGCAGTAGTCCCCTCTTAATCGCATACTGCTTACAGGAATATTACT…
>HdF1b_upstream	3537
ACAGGACAAGCGCCCTCACAGCACCAGCCAACTGCTTAGATAGCTTAACTCCTGTAGTCTTTTGTGTAATCTTGTTCTGGTTGCCTGTTGAAATGAGAATTTGAACAATGCTAATCGTCCCTTATGCGTGAATAGGTTTATAGTCCGGAACGGACAGCATGCAGAATGTTCTGTTTTATCTGGCATAATGATAGCTAGGGGCTATACCTCGCCTGTTATAATTGTGTGTGTACAAGCTAGATATCTTCCTCCCTGTGGATGTAGCAGACCTCTCAACCTGCCATTGGTGGTCAGGCTGTATTGTGATTTGATGGAGTGAAATAGCCAGAGAGCAAAACCCCAAACTGCATAGCCCTTATATCATTCACCTGCCTGCACCATCTATCACATAATATTAAC…
>HdF2_upstream	967
TTCCAAAAAGGCTGTTATATTTTGAAGCAACCTTCTTCTCGGTTTGGCGTGTGGTCACATGGGCAACACGTGACTTGCACCCGCCAAAATTTAATTTCATTATCAGATCATATAGTCTGGCGTAGCCAGCCCCTTAGCCGCCATTTTATTCTACGAAGGCAAGCGCTTCGTAGAAGGAAATGGCGGGTAAGGGGCTGGCTACGCCAGACTAGGCATCATATACATTTTCTGGGGTTTTAACCGCCTCCGGCCTCACACCATCCAAAATTAATGATGAAATCCTCTCTGATCAAAGTATGGACGATATAATGATTTCTATAGTCTATGATCAAAGCAACATTCAGAAGACACGAGAAGAAGAGCTTATGAGCAGAAACTGTTGGACGTAGAGCATGGGTC…
>AqF1a_upstream	312
CTGAAACTCTATTACACCCCCGGGAGATAAATTTTAAATAATATTTCCTGTGGGCCCGCCTGAAATAGACCACACCACTTATTAAGCTTATAATTATTCATAGCCTGCAGGGTGCCAAAAATTTTGAACCAATGAAAATGTTCAGAGAGTCACGTGCCAGTTAAAAGGTATCCATTCCATTGTTGTCATTATCTCACAAGTCACAATTTCTGTCTCGCTGTAGCAGTGTCTGCACGGACTCAGATAACTTATAAACTAATTCTTTTTCCTCTTTTAGAAACACTCTTCTGTTTTAGTATCTAATAAAACACA
>AqF1b_upstream	333
TGCATGTGTGTGTAGTTGCTGCACGTGAATTGACCTTTTATTATCAGCAAAATGCTGTATAATGTTATACAACACTTCAGCGATTATTACATGTCTTGGTCATGTGAGTGAAATTTGTAATAACTGACCAATCAGAATCCACTTATTGCGAAGCGTTGTATAAATCTACACGTCCTTTCCTCCCTTACTTCAGTTGTCTTGCTGTGGCAGTGACTGCACGGACTCCTGTGATACTTAAGATCTTTCCTTCTCTTACTATTAAAAGTAAGGTGCCTTCCTTTGCAAACCTTTTAGCCTACCTTTTACAGACTTCTTGAATCTTGATCGAGTACA
>EmF1_upstream	2596
CACGCCAGCAAATATCCAACATTGCTATGGATGTGGCTAAAGCCCTGAATTATTTACACTTGATGAAACCAGATGCCATTATTCATCGGGATGTAAGCAGCAGCAATGTGCTTCTGGAGCCATTAGGAGCTGATATATGGAAGGCCAAGTTGTCAGACTTGGGTTCATCCAACTTTGCACGCCAAATAACTTCAGCTGGCCCTGGTAATTTCAGCTATGCAGCTCCTGAAAGTTTTGATCCCGAAATGCAATCTCCCAAAATGGATATCTTTAGCTATGGAATTCTTCTTTTAGAAATGTCATATAGCCAATTTCCAAATGTGCAAAACAGACAAGATCTTATTCATAAGCTTTCCTGGCTAGCAATGAAAATAATCATTATGGAATGCACAACAAAAG…
>EmF2_upstream	10301
ACCAAGCGTAACCCCTAAACTGTGTAGTTGCTCTGCAGGATCCACATGATTGCCTCGGTGGAGTGGTTGAAGAGGTGGGGGGCGGAGTGTAGTCCAAATGGGAGGCATGTGTCTATGTAGAACTTGCCTTTTCAGTTCATACCTAGGAGGTTCCAGTCGTCAGGACGCACTGGGACCATGCAAAAGGCAGACTTCAAGTCTACGTTGGCCATCAGAGCCCTGGACCATGCCCATACAGGAGCTTCACTGCATCATTGATGGAGATATAGTGATGGCGGGACCACGATACGGAGCTGTTGTTAGGGCTGCCTCTTCCTCTTATGCTGGCAAGTCGAGATCAATTGTTGACTGTAGGGCTTGCCCTGCTGGTTCGTCCTCGTTCTGTGTACCATCTTGCCC…

## Sheet: upstream_info
	Upstream Length from Start Codon	Transcription Start Site w.r.t. Upstream Start
HdF1a	7916	7829
HdF1b	3537	3450
HdF2	967	899
AqF1a	312	159
AqF1b	333	187
EmF1	2596	2461
EmF2	10301	10158

## Sheet: motifs_sorted
Group, name	Description	Motif_regex	coordinate, from	coordinate, to
ABRE	ACGTGGC	ACGTGGC
BRE	[GC][GC][GA]CGCC	SSRCGCC	-37	-32
CAAT_box	CCAAT	CCAAT	-75	-80
CsMBE	[AG]TGA[GC][ACGT][ACGT][ACGT]GC	RTGASNNNGC
CsMBE_strong	[AG]TGA[GC]TCAGC	RTGASTCAGC
DCE_I	CTTC	CTTC	6	11
DCE_II	CTGT	CTGT	16	21
DCE_III	AGC	AGC	30	34
DPE	[AG]G[AT][CT][GAC]	RGWYV	28	32
DRE_element	CTACCGAC[TA]T	CTACCGACWT
GC_box	[GT]GGGCGG[GA][GA][CT]	KGGGCGGRRY
HRE	[AG]CGTG	RCGTG
HRE_HAS	[AG]CGTG(.{7,15})CA[GC][AG][TGC]
Inr	[CT][CT]AN[TA][CT][CT]	YYANWYY	-2	4
MRE	TGC[AG]CNC	TGCRCNC
Myb_box	[TC]AAC[TG]G	YAACKG
Myc_box	CANNTG	CANNTG
NFkB	GGG[AG]NT[TC][TC][TC][TC]	GGGRNTYYYY
NICE_element1	AAAGAT	AAAGAT
NICE_element2	CACCCT	CACCCT
NICE_element3	GTCTCTT	GTCTCTT
Nrf1	[CG][CT]GCGCATGCGC	SYGCGCATGCGC
Nrf2	[AG]TGAC[AT][ACT]AGCA	RTGACWHAGCA
Sph1_box	CATGCATG	CATGCATG
TATA_box	TATA[AT]AA[GA]	TATAWAAR	-31	-26

## Sheet: emboss_cpgplot
Gene	start_wrt_UpstreamStart	end_wrt_UpstreamStart	start_wrt_TSS	end_wrt_TSS	Length		Parameters: Observed/Expected ratio > 0.60 Percent C + Percent G > 50.00 Length > 200		HdF1a													HdF1b
HdF1a	2533	2736	-5296	-5093	204
HdF1a	7333	7538	-496	-291	206
HdF1b	2336	2541	-1114	-909	206
HdF1b	2868	3136	-582	-314	269
﻿
									HdF2 (no CpG Islands)
									AqF1a (no CpG Islands)													AqF1b (no CpG Islands)
									EmF1 (no CpG Islands)													EmF2 (no CpG Islands)
