# Supplementary material for: Conservative and Atypical Ferritins of Sponges
Source: Int J Mol Sci. 2021 Aug 11;22(16):8635. doi: 10.3390/ijms22168635 (PMC8395497; doi:10.3390/ijms22168635)
Supplement: Supplementary file 1 [file ijms-22-08635-s001.zip › suppl_tables/TableS03. H. panicea ferritin variant calls.xlsx]

## Sheet: IBR7
#CHROM	POS	ID	REF	ALT	QUAL	FILTER	INFO	GT	DP	AD	RO	QR	AO	QA	GL	ref %
ferritin_rep_seq	1	.	A	.	0	.	DP=14;DPB=14;EPPR=18.2106;GTI=0;MQMR=28.1429;NS=1;NUMALT=0;ODDS=0;PAIREDR=1;PQR=0;PRO=0;QR=231;RO=7;RPPR=18.2106	0/0	14	7	7	231	.	.	0	.		0
ferritin_rep_seq	2	.	A	.	0	.	DP=22;DPB=22;EPPR=35.5824;GTI=0;MQMR=23.5333;NS=1;NUMALT=0;ODDS=0;PAIREDR=1;PQR=0;PRO=0;QR=498;RO=15;RPPR=35.5824	0/0	22	15	15	498	.	.	0	.		0.02	0
ferritin_rep_seq	3	.	A	.	6.96124e-15	.	DP=18;DPB=18;EPPR=33.4109;GTI=0;MQMR=22.2143;NS=1;NUMALT=0;ODDS=0;PAIREDR=1;PQR=0;PRO=0;QR=456;RO=14;RPPR=33.4109	0/0	18	14	14	456	.	.	0	.		0.04	0
ferritin_rep_seq	4	.	A	.	0	.	DP=23;DPB=23;EPPR=52.9542;GTI=0;MQMR=21.2609;NS=1;NUMALT=0;ODDS=0;PAIREDR=1;PQR=0;PRO=0;QR=800;RO=23;RPPR=52.9542	0/0	23	23	23	800	.	.	0	.		0.06	0
ferritin_rep_seq	5	.	A	.	0	.	DP=35;DPB=35;EPPR=79.0118;GTI=0;MQMR=22.8571;NS=1;NUMALT=0;ODDS=0;PAIREDR=1;PQR=0;PRO=0;QR=1237;RO=35;RPPR=79.0118	0/0	35	35	35	1237	.	.	0	.		0.08	0
ferritin_rep_seq	6	.	G	.	0	.	DP=38;DPB=38;EPPR=85.5263;GTI=0;MQMR=24.3158;NS=1;NUMALT=0;ODDS=0;PAIREDR=1;PQR=0;PRO=0;QR=1318;RO=38;RPPR=85.5263	0/0	38	38	38	1318	.	.	0	.		0.1	0
ferritin_rep_seq	7	.	G	.	0	.	DP=40;DPB=40;EPPR=89.8692;GTI=0;MQMR=23.375;NS=1;NUMALT=0;ODDS=0;PAIREDR=1;PQR=0;PRO=0;QR=1365;RO=40;RPPR=89.8692	0/0	40	40	40	1365	.	.	0	.		0.12	0
ferritin_rep_seq	8	.	C	.	2.98362e-15	.	DP=42;DPB=42;EPPR=94.2121;GTI=0;MQMR=22.6429;NS=1;NUMALT=0;ODDS=0;PAIREDR=1;PQR=0;PRO=0;QR=1466;RO=42;RPPR=94.2121	0/0	42	42	42	1466	.	.	0	.		0.14	0
ferritin_rep_seq	9	.	A	.	6.35853e-15	.	DP=43;DPB=43;EPPR=87.8997;GTI=0;MQMR=22.3023;NS=1;NUMALT=0;ODDS=0;PAIREDR=1;PQR=0;PRO=0;QR=1530;RO=43;RPPR=96.3836	0/0	43	43	43	1530	.	.	0	.		0.16	0
ferritin_rep_seq	10	.	A	.	6.35853e-15	.	DP=43;DPB=43;EPPR=87.8997;GTI=0;MQMR=22.3023;NS=1;NUMALT=0;ODDS=0;PAIREDR=1;PQR=0;PRO=0;QR=1561;RO=43;RPPR=96.3836	0/0	43	43	43	1561	.	.	0	.		0.18	0
ferritin_rep_seq	11	.	C	.	2.6851e-14	.	DP=49;DPB=49;EPPR=100.904;GTI=0;MQMR=22.1837;NS=1;NUMALT=0;ODDS=0;PAIREDR=1;PQR=0;PRO=0;QR=1775;RO=49;RPPR=109.412	0/0	49	49	49	1775	.	.	0	.		0.2	0
ferritin_rep_seq	12	.	A	.	2.6851e-14	.	DP=49;DPB=49;EPPR=100.904;GTI=0;MQMR=22.1837;NS=1;NUMALT=0;ODDS=0;PAIREDR=1;PQR=0;PRO=0;QR=1808;RO=49;RPPR=109.412	0/0	49	49	49	1808	.	.	0	.		0.22	0
ferritin_rep_seq	13	.	C	.	0	.	DP=56;DPB=56;EPPR=113.913;GTI=0;MQMR=22.7091;NS=1;NUMALT=0;ODDS=0;PAIREDR=1;PQR=0;PRO=0;QR=2016;RO=55;RPPR=122.441	0/0	56	55	55	2016	.	.	0	.		0.24	0
ferritin_rep_seq	14	.	G	.	2.68227e-15	.	DP=60;DPB=60;EPPR=124.758;GTI=0;MQMR=23.45;NS=1;NUMALT=0;ODDS=0;PAIREDR=1;PQR=0;PRO=0;QR=2168;RO=60;RPPR=133.299	0/0	60	60	60	2168	.	.	0	.		0.26	0
ferritin_rep_seq	15	.	C	.	1.97084e-14	.	DP=65;DPB=65;EPPR=135.604;GTI=0;MQMR=24.2769;NS=1;NUMALT=0;ODDS=0;PAIREDR=1;PQR=0;PRO=0;QR=2302;RO=65;RPPR=144.156	0/0	65	65	65	2302	.	.	0	.		0.28	0
ferritin_rep_seq	16	.	C	.	5.54488e-15	.	DP=69;DPB=69;EPPR=142.112;GTI=0;MQMR=24.2647;NS=1;NUMALT=0;ODDS=0;PAIREDR=1;PQR=0;PRO=0;QR=2455;RO=68;RPPR=150.67	0/0	69	68	68	2455	.	.	0	.		0.3	0
ferritin_rep_seq	17	.	T	.	0	.	DP=69;DPB=69;EPPR=142.112;GTI=0;MQMR=24.2647;NS=1;NUMALT=0;ODDS=0;PAIREDR=1;PQR=0;PRO=0;QR=2445;RO=68;RPPR=150.67	0/0	69	68	68	2445	.	.	0	.		0.32	0
ferritin_rep_seq	18	.	C	.	4.02006e-14	.	DP=71;DPB=71;EPPR=148.621;GTI=0;MQMR=24.2817;NS=1;NUMALT=0;ODDS=0;PAIREDR=1;PQR=0;PRO=0;QR=2558;RO=71;RPPR=157.185	0/0	71	71	71	2558	.	.	0	.		0.34	1
ferritin_rep_seq	19	.	T	.	4.47814e-14	.	DP=73;DPB=73;EPPR=148.621;GTI=0;MQMR=24.5352;NS=1;NUMALT=0;ODDS=0;PAIREDR=1;PQR=0;PRO=0;QR=2583;RO=71;RPPR=157.185	0/0	73	71	71	2583	.	.	0	.		0.36	0
ferritin_rep_seq	20	.	T	.	0	.	DP=76;DPB=76;EPPR=159.471;GTI=0;MQMR=25.4211;NS=1;NUMALT=0;ODDS=0;PAIREDR=1;PQR=0;PRO=0;QR=2772;RO=76;RPPR=168.042	0/0	76	76	76	2772	.	.	0	.		0.38	0
ferritin_rep_seq	21	.	C	.	0	.	DP=78;DPB=78;EPPR=159.471;GTI=0;MQMR=25.4474;NS=1;NUMALT=0;ODDS=0;PAIREDR=1;PQR=0;PRO=0;QR=2828;RO=76;RPPR=168.042	0/0	78	76	76	2828	.	.	0	.		0.4	0
ferritin_rep_seq	22	.	T	.	0	.	DP=78;DPB=78;EPPR=159.471;GTI=0;MQMR=25.6842;NS=1;NUMALT=0;ODDS=0;PAIREDR=1;PQR=0;PRO=0;QR=2824;RO=76;RPPR=168.042	0/0	78	76	76	2824	.	.	0	.		0.42	0
ferritin_rep_seq	23	.	C	.	5.77998e-14	.	DP=79;DPB=79;EPPR=161.641;GTI=0;MQMR=25.6623;NS=1;NUMALT=0;ODDS=0;PAIREDR=1;PQR=0;PRO=0;QR=2801;RO=77;RPPR=170.214	0/0	79	77	77	2801	.	.	0	.		0.44	1
ferritin_rep_seq	24	.	A	.	3.44149e-14	.	DP=81;DPB=81;EPPR=163.811;GTI=0;MQMR=25.8462;NS=1;NUMALT=0;ODDS=0;PAIREDR=1;PQR=0;PRO=0;QR=2850;RO=78;RPPR=172.385	0/0	81	78	78	2850	.	.	0	.		0.46	0
ferritin_rep_seq	25	.	C	.	0	.	DP=94;DPB=94;EPPR=187.683;GTI=0;MQMR=26.8202;NS=1;NUMALT=0;ODDS=0;PAIREDR=1;PQR=0;PRO=0;QR=3254;RO=89;RPPR=196.271	0/0	94	89	89	3254	.	.	0	.		0.48	0
ferritin_rep_seq	26	.	T	.	2.0492e-14	.	DP=97;DPB=97;EPPR=181.172;GTI=0;MQMR=26.7442;NS=1;NUMALT=0;ODDS=0;PAIREDR=1;PQR=0;PRO=0;QR=3154;RO=86;RPPR=189.757	0/0	97	86	86	3154	.	.	0	.		0.5	0
ferritin_rep_seq	27	.	C	.	0	.	DP=102;DPB=102;EPPR=189.853;GTI=0;MQMR=26.4889;NS=1;NUMALT=0;ODDS=0;PAIREDR=1;PQR=0;PRO=0;QR=3282;RO=90;RPPR=198.443	0/0	102	90	90	3282	.	.	0	.		0.52	0
ferritin_rep_seq	28	.	A	.	0	.	DP=106;DPB=106;EPPR=211.559;GTI=0;MQMR=27.45;NS=1;NUMALT=0;ODDS=0;PAIREDR=1;PQR=0;PRO=0;QR=3586;RO=100;RPPR=220.158	0/0	106	100	100	3586	.	.	0	.		0.54	2
ferritin_rep_seq	29	.	G	.	0	.	DP=111;DPB=111;EPPR=224.816;GTI=0;MQMR=27.9636;NS=1;NUMALT=0;ODDS=0;PAIREDR=0.990909;PQR=0;PRO=0;QR=3920;RO=110;RPPR=241.872	0/0	111	110	110	3920	.	.	0	.		0.56	0
ferritin_rep_seq	30	.	T	.	2.77247e-14	.	DP=116;DPB=116;EPPR=229.154;GTI=0;MQMR=27.9107;NS=1;NUMALT=0;ODDS=0;PAIREDR=0.991071;PQR=0;PRO=0;QR=4091;RO=112;RPPR=246.215	0/0	116	112	112	4091	.	.	0	.		0.58	1
ferritin_rep_seq	31	.	T	.	2.16978e-14	.	DP=120;DPB=120;EPPR=239.778;GTI=0;MQMR=28.1593;NS=1;NUMALT=0;ODDS=0;PAIREDR=1;PQR=0;PRO=0;QR=4119;RO=113;RPPR=248.387	0/0	120	113	113	4119	.	.	0	.		0.6	0
ferritin_rep_seq	32	.	C	.	0	.	DP=134;DPB=134;EPPR=253.345;GTI=0;MQMR=28.4252;NS=1;NUMALT=0;ODDS=0;PAIREDR=0.984252;PQR=0;PRO=0;QR=4626;RO=127;RPPR=278.787	0/0	134	127	127	4626	.	.	0	.		0.62	0
ferritin_rep_seq	33	.	T	.	3.96584e-14	.	DP=152;DPB=152;EPPR=290.188;GTI=0;MQMR=29.0625;NS=1;NUMALT=0;ODDS=0;PAIREDR=0.986111;PQR=0;PRO=0;QR=5255;RO=144;RPPR=315.702	0/0	152	144	144	5255	.	.	0	.		0.64	0
ferritin_rep_seq	34	.	C	.	0	.	DP=185;DPB=185;EPPR=363.914;GTI=0;MQMR=30.4607;NS=1;NUMALT=0;ODDS=0;PAIREDR=0.988764;PQR=0;PRO=0;QR=6392;RO=178;RPPR=389.532	0/0	185	178	178	6392	.	.	0	.		0.66	0
ferritin_rep_seq	35	.	T	.	3.92968e-14	.	DP=206;DPB=206;EPPR=390.249;GTI=0;MQMR=30.5825;NS=1;NUMALT=0;ODDS=0;PAIREDR=0.984536;PQR=0;PRO=0;QR=6878;RO=194;RPPR=424.276	0/0	206	194	194	6878	.	.	0	.		0.68	1
ferritin_rep_seq	36	.	T	.	0	.	DP=344;DPB=344;EPPR=691.784;GTI=0;MQMR=33.2132;NS=1;NUMALT=0;ODDS=0;PAIREDR=0.984985;PQR=0;PRO=0;QR=11577;RO=333;RPPR=726.111	0/0	344	333	333	11577	.	.	0	.		0.7	1
ferritin_rep_seq	37	.	G	.	0	.	DP=488;DPB=488;EPPR=1008.85;GTI=0;MQMR=33.6315;NS=1;NUMALT=0;ODDS=0;PAIREDR=0.985507;PQR=0;PRO=0;QR=16549;RO=483;RPPR=1051.83	0/0	488	483	483	16549	.	.	0	.		0.72	0
ferritin_rep_seq	38	.	C	.	4.45037e-13	.	DP=606;DPB=606;EPPR=1254.14;GTI=0;MQMR=33.7366;NS=1;NUMALT=0;ODDS=0;PAIREDR=0.988255;PQR=0;PRO=0;QR=20521;RO=596;RPPR=1297.21	0/0	606	596	596	20521	.	.	0	.		0.74	4
ferritin_rep_seq	39	.	T	.	4.26715e-13	.	DP=730;DPB=730;EPPR=1465.88;GTI=0;MQMR=33.3166;NS=1;NUMALT=0;ODDS=0;PAIREDR=0.983264;PQR=0;PRO=0;QR=24612;RO=717;RPPR=1559.96	0/0	730	717	717	24612	.	.	0	.		0.76	3
ferritin_rep_seq	40	.	G	.	0	.	DP=879;DPB=879;EPPR=1842.5;GTI=0;MQMR=33.5225;NS=1;NUMALT=0;ODDS=0;PAIREDR=0.991926;PQR=0;PRO=0;QR=29747;RO=867;RPPR=1885.68	0/0	879	867	867	29747	.	.	0	.		0.78	8
ferritin_rep_seq	41	.	T	.	7.61823e-14	.	DP=1039;DPB=1039;EPPR=2164.04;GTI=0;MQMR=33.6002;NS=1;NUMALT=0;ODDS=0;PAIREDR=0.991202;PQR=0;PRO=0;QR=35576;RO=1023;RPPR=2224.43	0/0	1039	1023	1023	35576	.	.	0	.		0.8	9
ferritin_rep_seq	42	.	G	.	0	.	DP=1257;DPB=1257;EPPR=2641.91;GTI=0;MQMR=34.0544;NS=1;NUMALT=0;ODDS=0;PAIREDR=0.98721;PQR=0;PRO=0;QR=43592;RO=1251;RPPR=2719.52	0/0	1257	1251	1251	43592	.	.	0	.		0.82	7
ferritin_rep_seq	43	.	G	.	9.83616e-14	.	DP=1513;DPB=1513;EPPR=3195.54;GTI=0;MQMR=34.1175;NS=1;NUMALT=0;ODDS=0;PAIREDR=0.9834;PQR=0;PRO=0;QR=52641;RO=1506;RPPR=3273.25	0/0	1513	1506	1506	52641	.	.	0	.		0.84	4
ferritin_rep_seq	44	.	C	.	2.43975e-13	.	DP=1618;DPB=1618;EPPR=3372.18;GTI=0;MQMR=34.0993;NS=1;NUMALT=0;ODDS=0;PAIREDR=0.982619;PQR=0;PRO=0;QR=56693;RO=1611;RPPR=3501.25	0/0	1618	1611	1611	56693	.	.	0	.		0.86	1
ferritin_rep_seq	45	.	A	.	5.58346e-13	.	DP=1849;DPB=1849;EPPR=3818.01;GTI=0;MQMR=33.9466;NS=1;NUMALT=0;ODDS=0;PAIREDR=0.981481;PQR=0;PRO=0;QR=64902;RO=1836;RPPR=3989.83	0/0	1849	1836	1836	64902	.	.	0	.		0.88	0
ferritin_rep_seq	46	.	G	.	8.30286e-13	.	DP=2067;DPB=2067;EPPR=4196.1;GTI=0;MQMR=34.07;NS=1;NUMALT=0;ODDS=0;PAIREDR=0.980554;PQR=0;PRO=0;QR=73088;RO=2057;RPPR=4469.73	0/0	2067	2057	2057	73088	.	.	0	.		0.9	0
ferritin_rep_seq	47	.	T	.	1.92889e-15	.	DP=2280;DPB=2280;EPPR=4538.63;GTI=0;MQMR=34.2115;NS=1;NUMALT=0;ODDS=0;PAIREDR=0.97532;PQR=0;PRO=0;QR=81408;RO=2269;RPPR=4930.08	0/0	2280	2269	2269	81408	.	.	0	.		0.92	0
ferritin_rep_seq	48	.	G	.	0	.	DP=2567;DPB=2567;EPPR=5133.36;GTI=0;MQMR=34.4328;NS=1;NUMALT=0;ODDS=0;PAIREDR=0.975696;PQR=0;PRO=0;QR=91583;RO=2551;RPPR=5542.44	0/0	2567	2551	2551	91583	.	.	0	.		0.94	1
ferritin_rep_seq	49	.	T	.	0	.	DP=2829;DPB=2829;EPPR=5601.68;GTI=0;MQMR=34.4366;NS=1;NUMALT=0;ODDS=0;PAIREDR=0.970891;PQR=0;PRO=0;QR=101373;RO=2817;RPPR=6120.05	0/0	2829	2817	2817	101373	.	.	0	.		0.96	6
ferritin_rep_seq	50	.	C	.	0	.	DP=3039;DPB=3039;EPPR=5945.5;GTI=0;MQMR=34.4533;NS=1;NUMALT=0;ODDS=0;PAIREDR=0.969008;PQR=0;PRO=0;QR=109257;RO=3033;RPPR=6589.09	0/0	3039	3033	3033	109257	.	.	0	.		0.98	17
ferritin_rep_seq	51	.	T	.	1.02604e-12	.	DP=3240;DPB=3240;EPPR=6322.7;GTI=0;MQMR=34.5848;NS=1;NUMALT=0;ODDS=0;PAIREDR=0.970279;PQR=0;PRO=0;QR=116620;RO=3230;RPPR=7016.87	0/0	3240	3230	3230	116620	.	.	0	0.996914		1	669
ferritin_rep_seq	52	.	A	.	1.15334e-12	.	DP=3381;DPB=3381;EPPR=6649.63;GTI=0;MQMR=34.7073;NS=1;NUMALT=0;ODDS=0;PAIREDR=0.974092;PQR=0;PRO=0;QR=121731;RO=3358;RPPR=7294.81	0/0	3381	3358	3358	121731	.	.	0	0.993197
ferritin_rep_seq	53	.	C	.	0	.	DP=3699;DPB=3699;EPPR=7246.99;GTI=0;MQMR=34.735;NS=1;NUMALT=0;ODDS=0;PAIREDR=0.967488;PQR=0;PRO=0;QR=134251;RO=3691;RPPR=8017.91	0/0	3699	3691	3691	134251	.	.	0	0.997837
ferritin_rep_seq	54	.	A	.	3.35586e-13	.	DP=3928;DPB=3928;EPPR=7699.19;GTI=0;MQMR=34.6715;NS=1;NUMALT=0;ODDS=0;PAIREDR=0.967305;PQR=0;PRO=0;QR=142717;RO=3915;RPPR=8504.32	0/0	3928	3915	3915	142717	.	.	0	0.99669
ferritin_rep_seq	55	.	C	.	0	.	DP=4118;DPB=4118;EPPR=8073.81;GTI=0;MQMR=34.6443;NS=1;NUMALT=0;ODDS=0;PAIREDR=0.967129;PQR=0;PRO=0;QR=150051;RO=4107;RPPR=8912.56	0/0	4118	4107	4107	150051	.	.	0	0.997329
ferritin_rep_seq	56	.	G	.	1.63935e-13	.	DP=4317;DPB=4317;EPPR=8451.41;GTI=0;MQMR=34.5903;NS=1;NUMALT=0;ODDS=0;PAIREDR=0.967734;PQR=0;PRO=0;QR=157545;RO=4308;RPPR=9349.03	0/0	4317	4308	4308	157545	.	.	0	0.997915
ferritin_rep_seq	57	.	G	.	0	.	DP=4415;DPB=4415;EPPR=8564.81;GTI=0;MQMR=34.5259;NS=1;NUMALT=0;ODDS=0;PAIREDR=0.967317;PQR=0;PRO=0;QR=161085;RO=4406;RPPR=9561.83	0/0	4415	4406	4406	161085	.	.	0	0.997961
ferritin_rep_seq	58	.	A	.	9.79757e-13	.	DP=4546;DPB=4546;EPPR=8729.29;GTI=0;MQMR=34.5275;NS=1;NUMALT=0;ODDS=0;PAIREDR=0.967585;PQR=0;PRO=0;QR=162796;RO=4535;RPPR=9815.92	0/0	4546	4535	4535	162796	.	.	0	0.99758
ferritin_rep_seq	59	.	T	.	1.46964e-12	.	DP=4702;DPB=4702;EPPR=8744.9;GTI=0;MQMR=34.4421;NS=1;NUMALT=0;ODDS=0;PAIREDR=0.965077;PQR=0;PRO=0;QR=172908;RO=4696;RPPR=10139.5	0/0	4702	4696	4696	172908	.	.	0	0.998724
ferritin_rep_seq	60	.	T	.	1.46578e-12	.	DP=4790;DPB=4790;EPPR=8820.06;GTI=0;MQMR=34.5415;NS=1;NUMALT=0;ODDS=0;PAIREDR=0.967072;PQR=0;PRO=0;QR=176407;RO=4768;RPPR=10261.3	0/0	4790	4768	4768	176407	.	.	0	0.995407
ferritin_rep_seq	61	.	C	.	2.70397e-12	.	DP=4995;DPB=4995;EPPR=9028.63;GTI=0;MQMR=34.5053;NS=1;NUMALT=0;ODDS=0;PAIREDR=0.963677;PQR=0;PRO=0;QR=184816;RO=4983;RPPR=10728.1	0/0	4995	4983	4983	184816	.	.	0	0.997598
ferritin_rep_seq	62	.	T	.	3.01256e-12	.	DP=5108;DPB=5108;EPPR=9213.03;GTI=0;MQMR=34.5386;NS=1;NUMALT=0;ODDS=0;PAIREDR=0.963123;PQR=0;PRO=0;QR=189257;RO=5098;RPPR=10977.8	0/0	5108	5098	5098	189257	.	.	0	0.998042
ferritin_rep_seq	63	.	C	.	8.37036e-13	.	DP=5309;DPB=5309;EPPR=9413.31;GTI=0;MQMR=34.4857;NS=1;NUMALT=0;ODDS=0;PAIREDR=0.96344;PQR=0;PRO=0;QR=195876;RO=5279;RPPR=11301.8	0/0	5309	5279	5279	195876	.	.	0	0.994349
ferritin_rep_seq	64	.	T	.	1.67793e-12	.	DP=5549;DPB=5549;EPPR=9812.7;GTI=0;MQMR=34.4906;NS=1;NUMALT=0;ODDS=0;PAIREDR=0.963679;PQR=0;PRO=0;QR=205161;RO=5534;RPPR=11846.8	0/0	5549	5534	5534	205161	.	.	0	0.997297
ferritin_rep_seq	65	.	T	.	0	.	DP=5707;DPB=5707;EPPR=9965.46;GTI=0;MQMR=34.4366;NS=1;NUMALT=0;ODDS=0;PAIREDR=0.96243;PQR=0;PRO=0;QR=211022;RO=5696;RPPR=12172.7	0/0	5707	5696	5696	211022	.	.	0	0.998073
ferritin_rep_seq	66	.	G	.	0	.	DP=5940;DPB=5940;EPPR=10405.5;GTI=0;MQMR=34.4423;NS=1;NUMALT=0;ODDS=0;PAIREDR=0.964794;PQR=0;PRO=0;QR=218500;RO=5908;RPPR=12624.5	0/0	5940	5908	5908	218500	.	.	0	0.994613
ferritin_rep_seq	67	.	T	.	0	.	DP=5991;DPB=5991;EPPR=10406.6;GTI=0;MQMR=34.4308;NS=1;NUMALT=0;ODDS=0;PAIREDR=0.964112;PQR=0;PRO=0;QR=221403;RO=5963;RPPR=12709.4	0/0	5991	5963	5963	221403	.	.	0	0.995326
ferritin_rep_seq	68	.	T	.	2.96241e-12	.	DP=6232;DPB=6232;EPPR=10812.4;GTI=0;MQMR=34.4375;NS=1;NUMALT=0;ODDS=0;PAIREDR=0.963704;PQR=0;PRO=0;QR=229479;RO=6199;RPPR=13161.7	0/0	6232	6199	6199	229479	.	.	0	0.994705
ferritin_rep_seq	69	.	A	.	0	.	DP=6464;DPB=6464;EPPR=11195.6;GTI=0;MQMR=34.4316;NS=1;NUMALT=0;ODDS=0;PAIREDR=0.963193;PQR=0;PRO=0;QR=238085;RO=6439;RPPR=13657	0/0	6464	6439	6439	238085	.	.	0	0.996132
ferritin_rep_seq	70	.	T	.	0	.	DP=6699;DPB=6699;EPPR=11547;GTI=0;MQMR=34.3332;NS=1;NUMALT=0;ODDS=0;PAIREDR=0.959958;PQR=0;PRO=0;QR=247253;RO=6693;RPPR=14191.3	0/0	6699	6693	6693	247253	.	.	0	0.999104
ferritin_rep_seq	71	.	T	.	0	.	DP=6959;DPB=6959;EPPR=12108.8;GTI=0;MQMR=34.4375;NS=1;NUMALT=0;ODDS=0;PAIREDR=0.962642;PQR=0;PRO=0;QR=256198;RO=6933;RPPR=14695.2	0/0	6959	6933	6933	256198	.	.	0	0.996264
ferritin_rep_seq	72	.	T	.	0	.	DP=7110;DPB=7110;EPPR=12319.3;GTI=0;MQMR=34.4334;NS=1;NUMALT=0;ODDS=0;PAIREDR=0.960884;PQR=0;PRO=0;QR=262446;RO=7107;RPPR=15055.9	0/0	7110	7107	7107	262446	.	.	0	0.999578
ferritin_rep_seq	73	.	A	.	1.04147e-12	.	DP=7327;DPB=7327;EPPR=12823.2;GTI=0;MQMR=34.4693;NS=1;NUMALT=0;ODDS=0;PAIREDR=0.962102;PQR=0;PRO=0;QR=270258;RO=7309;RPPR=15494.4	0/0	7327	7309	7309	270258	.	.	0	0.997543
ferritin_rep_seq	74	.	C	.	0	.	DP=7543;DPB=7543;EPPR=12910.1;GTI=0;MQMR=34.4183;NS=1;NUMALT=0;ODDS=0;PAIREDR=0.960331;PQR=0;PRO=0;QR=277690;RO=7487;RPPR=15829.4	0/0	7543	7487	7487	277690	.	.	0	0.992576
ferritin_rep_seq	75	.	T	.	2.26424e-12	.	DP=7811;DPB=7811;EPPR=13364.3;GTI=0;MQMR=34.3612;NS=1;NUMALT=0;ODDS=0;PAIREDR=0.959338;PQR=0;PRO=0;QR=288914;RO=7796;RPPR=16500.3	0/0	7811	7796	7796	288914	.	.	0	0.99808
ferritin_rep_seq	76	.	G	.	1.23434e-13	.	DP=7977;DPB=7977;EPPR=13525.1;GTI=0;MQMR=34.3529;NS=1;NUMALT=0;ODDS=0;PAIREDR=0.959086;PQR=0;PRO=0;QR=294375;RO=7968;RPPR=16822.3	0/0	7977	7968	7968	294375	.	.	0	0.998872
ferritin_rep_seq	77	.	A	.	0	.	DP=8177;DPB=8177;EPPR=13917.3;GTI=0;MQMR=34.3598;NS=1;NUMALT=0;ODDS=0;PAIREDR=0.959726;PQR=0;PRO=0;QR=301809;RO=8169;RPPR=17224.4	0/0	8177	8169	8169	301809	.	.	0	0.999022
ferritin_rep_seq	78	.	G	.	0	.	DP=8464;DPB=8464;EPPR=14407.2;GTI=0;MQMR=34.3467;NS=1;NUMALT=0;ODDS=0;PAIREDR=0.959669;PQR=0;PRO=0;QR=313110;RO=8455;RPPR=17802.6	0/0	8464	8455	8455	313110	.	.	0	0.998937
ferritin_rep_seq	79	.	T	.	0	.	DP=8547;DPB=8547;EPPR=14491.9;GTI=0;MQMR=34.3328;NS=1;NUMALT=0;ODDS=0;PAIREDR=0.959573;PQR=0;PRO=0;QR=317585;RO=8534;RPPR=17948.4	0/0	8547	8534	8534	317585	.	.	0	0.998479
ferritin_rep_seq	80	.	A	.	0	.	DP=8617;DPB=8617;EPPR=14628.1;GTI=0;MQMR=34.3529;NS=1;NUMALT=0;ODDS=0;PAIREDR=0.960205;PQR=0;PRO=0;QR=320315;RO=8594;RPPR=18070.1	0/0	8617	8594	8594	320315	.	.	0	0.997331
ferritin_rep_seq	81	.	C	.	0	.	DP=8855;DPB=8855;EPPR=15000.7;GTI=0;MQMR=34.3247;NS=1;NUMALT=0;ODDS=0;PAIREDR=0.959597;PQR=0;PRO=0;QR=328810;RO=8836;RPPR=18569.9	0/0	8855	8836	8836	328810	.	.	0	0.997854
ferritin_rep_seq	82	.	A	.	0	.	DP=9115;DPB=9115;EPPR=15544.2;GTI=0;MQMR=34.3392;NS=1;NUMALT=0;ODDS=0;PAIREDR=0.960018;PQR=0;PRO=0;QR=338103;RO=9104;RPPR=19143.1	0/0	9115	9104	9104	338103	.	.	0	0.998793
ferritin_rep_seq	83	.	T	.	1.02219e-12	.	DP=9353;DPB=9353;EPPR=15960.7;GTI=0;MQMR=34.3213;NS=1;NUMALT=0;ODDS=0;PAIREDR=0.960728;PQR=0;PRO=0;QR=348221;RO=9345;RPPR=19640.7	0/0	9353	9345	9345	348221	.	.	0	0.999145
ferritin_rep_seq	84	.	T	.	2.22567e-12	.	DP=9531;DPB=9531;EPPR=16240.9;GTI=0;MQMR=34.2486;NS=1;NUMALT=0;ODDS=0;PAIREDR=0.960634;PQR=0;PRO=0;QR=354344;RO=9526;RPPR=20016.5	0/0	9531	9526	9526	354344	.	.	0	0.999475
ferritin_rep_seq	85	.	C	.	1.11091e-12	.	DP=9795;DPB=9795;EPPR=16660.6;GTI=0;MQMR=34.2228;NS=1;NUMALT=0;ODDS=0;PAIREDR=0.960839;PQR=0;PRO=0;QR=360985;RO=9729;RPPR=20465.7	0/0	9795	9729	9729	360985	.	.	0	0.993262
ferritin_rep_seq	86	.	G	.	2.67697e-12	.	DP=10025;DPB=10025;EPPR=17149.2;GTI=0;MQMR=34.1254;NS=1;NUMALT=0;ODDS=0;PAIREDR=0.961469;PQR=0;PRO=0;QR=371685;RO=10018;RPPR=21076	0/0	10025	10018	10018	371685	.	.	0	0.999302
ferritin_rep_seq	87	.	A	.	0	.	DP=10237;DPB=10237;EPPR=17395.7;GTI=0;MQMR=34.0832;NS=1;NUMALT=0;ODDS=0;PAIREDR=0.961584;PQR=0;PRO=0;QR=378252;RO=10230;RPPR=21510.6	0/0	10237	10230	10230	378252	.	.	0	0.999316
ferritin_rep_seq	88	.	G	.	0	.	DP=10421;DPB=10421;EPPR=17605.7;GTI=0;MQMR=34.1025;NS=1;NUMALT=0;ODDS=0;PAIREDR=0.962262;PQR=0;PRO=0;QR=387117;RO=10414;RPPR=21790.6	0/0	10421	10414	10414	387117	.	.	0	0.999328
ferritin_rep_seq	89	.	T	.	0	.	DP=10515;DPB=10515;EPPR=17621.2;GTI=0;MQMR=34.1142;NS=1;NUMALT=0;ODDS=0;PAIREDR=0.962596;PQR=0;PRO=0;QR=391838;RO=10507;RPPR=21975.4	0/0	10515	10507	10507	391838	.	.	0	0.999239
ferritin_rep_seq	90	.	A	.	3.78016e-12	.	DP=10580;DPB=10580;EPPR=17661.1;GTI=0;MQMR=34.1118;NS=1;NUMALT=0;ODDS=0;PAIREDR=0.962732;PQR=0;PRO=0;QR=394615;RO=10572;RPPR=22056.9	0/0	10580	10572	10572	394615	.	.	0	0.999244
ferritin_rep_seq	91	.	C	.	6.50342e-12	.	DP=10711;DPB=10711;EPPR=17869.9;GTI=0;MQMR=34.092;NS=1;NUMALT=0;ODDS=0;PAIREDR=0.962679;PQR=0;PRO=0;QR=399058;RO=10691;RPPR=22289.6	0/0	10711	10691	10691	399058	.	.	0	0.998133
ferritin_rep_seq	92	.	C	.	0	.	DP=10885;DPB=10885;EPPR=17949.6;GTI=0;MQMR=34.1648;NS=1;NUMALT=0;ODDS=0;PAIREDR=0.96342;PQR=0;PRO=0;QR=402061;RO=10771;RPPR=22420.7	0/0	10885	10771	10771	402061	.	.	0	0.989527
ferritin_rep_seq	93	.	T	.	0	.	DP=11129;DPB=11129;EPPR=18425.1;GTI=0;MQMR=34.2011;NS=1;NUMALT=0;ODDS=0;PAIREDR=0.963506;PQR=0;PRO=0;QR=415250;RO=11125;RPPR=23146.6	0/0	11129	11125	11125	415250	.	.	0	0.999641
ferritin_rep_seq	94	.	T	C	96400	.	AB=0.676104;ABP=3076.03;AC=1;AF=0.5;AN=2;AO=7713;CIGAR=1X;DP=11408;DPB=11408;DPRA=0;EPP=12925.6;EPPR=5758.75;GTI=0;LEN=1;MEANALT=3;MQM=30.7557;MQMR=40.894;NS=1;NUMALT=1;ODDS=12618.7;PAIRED=0.967976;PAIREDR=0.955272;PAO=0;PQA=0;PQR=0;PRO=0;QA=288179;QR=137432;RO=3689;RPL=93;RPP=15953.5;RPPR=7772.21;RPR=7620;RUN=1;SAF=7335;SAP=13629.2;SAR=378;SRF=3432;SRP=5936.81;SRR=257;TYPE=snp	0/1	11408	3689,7713	3689	137432	7713	288179	-15288.1,0,-8227.35	0.32337
ferritin_rep_seq	95	.	T	.	4.79849e-12	.	DP=11549;DPB=11549;EPPR=18500.8;GTI=0;MQMR=34.0867;NS=1;NUMALT=0;ODDS=0;PAIREDR=0.96388;PQR=0;PRO=0;QR=430994;RO=11545;RPPR=23922.3	0/0	11549	11545	11545	430994	.	.	0	0.999654
ferritin_rep_seq	96	.	C	.	0	.	DP=11738;DPB=11738;EPPR=18349;GTI=0;MQMR=34.1249;NS=1;NUMALT=0;ODDS=0;PAIREDR=0.963517;PQR=0;PRO=0;QR=436421;RO=11704;RPPR=24106.4	0/0	11738	11704	11704	436421	.	.	0	0.997103
ferritin_rep_seq	97	.	T	.	8.56323e-13	.	DP=11890;DPB=11890;EPPR=18146.7;GTI=0;MQMR=34.1258;NS=1;NUMALT=0;ODDS=0;PAIREDR=0.963789;PQR=0;PRO=0;QR=443445;RO=11875;RPPR=24190.6	0/0	11890	11875	11875	443445	.	.	0	0.998738
ferritin_rep_seq	98	.	T	.	0	.	DP=12146;DPB=12146;EPPR=18345.3;GTI=0;MQMR=34.1964;NS=1;NUMALT=0;ODDS=0;PAIREDR=0.96415;PQR=0;PRO=0;QR=452646;RO=12134;RPPR=24584.3	0/0	12146	12134	12134	452646	.	.	0	0.999012
ferritin_rep_seq	99	.	T	.	0	.	DP=12349;DPB=12349;EPPR=17512.8;GTI=0;MQMR=34.2215;NS=1;NUMALT=0;ODDS=0;PAIREDR=0.963944;PQR=0;PRO=0;QR=460766;RO=12342;RPPR=23865.9	0/0	12349	12342	12342	460766	.	.	0	0.999433
ferritin_rep_seq	100	.	T	.	5.02222e-12	.	DP=12496;DPB=12496;EPPR=16660.6;GTI=0;MQMR=34.2339;NS=1;NUMALT=0;ODDS=0;PAIREDR=0.964835;PQR=0;PRO=0;QR=466519;RO=12484;RPPR=23022.6	0/0	12496	12484	12484	466519	.	.	0	0.99904
ferritin_rep_seq	101	.	C	.	0	.	DP=12649;DPB=12649;EPPR=16013.1;GTI=0;MQMR=34.2034;NS=1;NUMALT=0;ODDS=0;PAIREDR=0.964616;PQR=0;PRO=0;QR=470230;RO=12633;RPPR=22408.4	0/0	12649	12633	12633	470230	.	.	0	0.998735
ferritin_rep_seq	102	.	A	.	1.77436e-12	.	DP=12764;DPB=12764;EPPR=15402.3;GTI=0;MQMR=34.2424;NS=1;NUMALT=0;ODDS=0;PAIREDR=0.965634;PQR=0;PRO=0;QR=474764;RO=12745;RPPR=21693.2	0/0	12764	12745	12745	474764	.	.	0	0.998511
ferritin_rep_seq	103	.	A	.	0	.	DP=12850;DPB=12850;EPPR=14442.9;GTI=0;MQMR=34.2537;NS=1;NUMALT=0;ODDS=0;PAIREDR=0.96492;PQR=0;PRO=0;QR=477598;RO=12828;RPPR=20739.4	0/0	12850	12828	12828	477598	.	.	0	0.998288
ferritin_rep_seq	104	.	T	C	2.08295e-12	.	AB=0;ABP=0;AC=0;AF=0;AN=2;AO=2852;CIGAR=1X;DP=12965;DPB=12965;DPRA=0;EPP=3418.53;EPPR=10036.2;GTI=0;LEN=1;MEANALT=3;MQM=10.7342;MQMR=40.797;NS=1;NUMALT=1;ODDS=8418.76;PAIRED=0.994741;PAIREDR=0.956173;PAO=0;PQA=0;PQR=0;PRO=0;QA=106697;QR=378029;RO=10108;RPL=315;RPP=3762.19;RPPR=16076.9;RPR=2537;RUN=1;SAF=2790;SAP=5669.23;SAR=62;SRF=9180;SRP=14631.8;SRR=928;TYPE=snp	0/0	12965	10108,2852	10108	378029	2852	106697	0,-1172.29,-29257.2	0.779637
ferritin_rep_seq	105	.	C	.	1.16105e-12	.	DP=13149;DPB=13149;EPPR=11952.6;GTI=0;MQMR=34.3751;NS=1;NUMALT=0;ODDS=0;PAIREDR=0.965582;PQR=0;PRO=0;QR=478350;RO=12813;RPPR=18090.9	0/0	13149	12813	12813	478350	.	.	0	0.974447
ferritin_rep_seq	106	.	T	C	0	.	AB=0;ABP=0;AC=0;AF=0;AN=2;AO=2948;CIGAR=1X;DP=13477;DPB=13477;DPRA=0;EPP=2752.43;EPPR=8537.61;GTI=0;LEN=1;MEANALT=3;MQM=10.81;MQMR=40.6721;NS=1;NUMALT=1;ODDS=8291.38;PAIRED=0.994233;PAIREDR=0.955444;PAO=0;PQA=0;PQR=0;PRO=0;QA=109777;QR=393010;RO=10526;RPL=446;RPP=3116.68;RPPR=14517.7;RPR=2502;RUN=1;SAF=2876;SAP=5794.4;SAR=72;SRF=9524;SRP=14985.2;SRR=1002;TYPE=snp	0/0	13477	10526,2948	10526	393010	2948	109777	0,-1227.4,-30376.7	0.781034
ferritin_rep_seq	107	.	T	.	7.09745e-13	.	DP=13640;DPB=13640;EPPR=10694;GTI=0;MQMR=34.3181;NS=1;NUMALT=0;ODDS=0;PAIREDR=0.964056;PQR=0;PRO=0;QR=504249;RO=13521;RPPR=16965.1	0/0	13640	13521	13521	504249	.	.	0	0.991276
ferritin_rep_seq	108	.	T	C	3.68759e-12	.	AB=0;ABP=0;AC=0;AF=0;AN=2;AO=3081;CIGAR=1X;DP=13870;DPB=13870;DPRA=0;EPP=2350.42;EPPR=7694.88;GTI=0;LEN=1;MEANALT=3;MQM=11.0217;MQMR=40.6865;NS=1;NUMALT=1;ODDS=7941.65;PAIRED=0.994482;PAIREDR=0.956409;PAO=0;PQA=0;PQR=0;PRO=0;QA=114748;QR=402755;RO=10782;RPL=564;RPP=2691.24;RPPR=13545;RPR=2517;RUN=1;SAF=2997;SAP=5983.59;SAR=84;SRF=9728;SRP=15155.8;SRR=1054;TYPE=snp	0/0	13870	10782,3081	10782	402755	3081	114748	0,-1154.75,-31021.6	0.777361
ferritin_rep_seq	109	.	A	.	3.75702e-12	.	DP=13991;DPB=13991;EPPR=9100.07;GTI=0;MQMR=34.0874;NS=1;NUMALT=0;ODDS=0;PAIREDR=0.965004;PQR=0;PRO=0;QR=519893;RO=13973;RPPR=15010.4	0/0	13991	13973	13973	519893	.	.	0	0.998713
ferritin_rep_seq	110	.	C	.	0	.	DP=14155;DPB=14155;EPPR=8414.37;GTI=0;MQMR=34.0876;NS=1;NUMALT=0;ODDS=0;PAIREDR=0.965612;PQR=0;PRO=0;QR=527460;RO=14133;RPPR=14071.7	0/0	14155	14133	14133	527460	.	.	0	0.998446
ferritin_rep_seq	111	.	A	.	3.6143e-12	.	DP=14129;DPB=14129;EPPR=6945.84;GTI=0;MQMR=34.3217;NS=1;NUMALT=0;ODDS=0;PAIREDR=0.965385;PQR=0;PRO=0;QR=523010;RO=14040;RPPR=12226.4	0/0	14129	14040	14040	523010	.	.	0	0.993701
ferritin_rep_seq	112	.	T	.	0	.	DP=14338;DPB=14338;EPPR=6100.54;GTI=0;MQMR=34.127;NS=1;NUMALT=0;ODDS=0;PAIREDR=0.965133;PQR=0;PRO=0;QR=534795;RO=14283;RPPR=11286.6	0/0	14338	14283	14283	534795	.	.	0	0.996164
ferritin_rep_seq	113	.	C	.	2.84284e-12	.	DP=14647;DPB=14647;EPPR=5606.11;GTI=0;MQMR=34.3083;NS=1;NUMALT=0;ODDS=0;PAIREDR=0.964564;PQR=0;PRO=0;QR=535310;RO=14364;RPPR=10593.8	0/0	14647	14364	14364	535310	.	.	0	0.980679
ferritin_rep_seq	114	.	T	.	0	.	DP=14673;DPB=14673;EPPR=5014.08;GTI=0;MQMR=34.2597;NS=1;NUMALT=0;ODDS=0;PAIREDR=0.964344;PQR=0;PRO=0;QR=548033;RO=14668;RPPR=9899.14	0/0	14673	14668	14668	548033	.	.	0	0.999659
ferritin_rep_seq	115	.	T	.	3.46772e-12	.	DP=14979;DPB=14979;EPPR=4747.56;GTI=0;MQMR=34.1181;NS=1;NUMALT=0;ODDS=0;PAIREDR=0.964849;PQR=0;PRO=0;QR=559523;RO=14964;RPPR=9717.62	0/0	14979	14964	14964	559523	.	.	0	0.998999
ferritin_rep_seq	116	.	C	.	0	.	DP=15173;DPB=15173;EPPR=3629.88;GTI=0;MQMR=34.2944;NS=1;NUMALT=0;ODDS=0;PAIREDR=0.964802;PQR=0;PRO=0;QR=557098;RO=14944;RPPR=8272.73	0/0	15173	14944	14944	557098	.	.	0	0.984907
ferritin_rep_seq	117	.	A	.	0	.	DP=15425;DPB=15425;EPPR=3057.44;GTI=0;MQMR=34.295;NS=1;NUMALT=0;ODDS=0;PAIREDR=0.964748;PQR=0;PRO=0;QR=564306;RO=15148;RPPR=7633.79	0/0	15425	15148	15148	564306	.	.	0	0.982042
ferritin_rep_seq	118	.	A	.	3.39443e-13	.	DP=15595;DPB=15595;EPPR=2617.49;GTI=0;MQMR=34.2946;NS=1;NUMALT=0;ODDS=0;PAIREDR=0.964787;PQR=0;PRO=0;QR=570136;RO=15307;RPPR=7087.92	0/0	15595	15307	15307	570136	.	.	0	0.981533
ferritin_rep_seq	119	.	T	G	2.86984e-12	.	AB=0;ABP=0;AC=0;AF=0;AN=2;AO=3518;CIGAR=1X;DP=15744;DPB=15744;DPRA=0;EPP=712.34;EPPR=1812.77;GTI=0;LEN=1;MEANALT=3;MQM=11.7368;MQMR=40.4647;NS=1;NUMALT=1;ODDS=7205.32;PAIRED=0.994315;PAIREDR=0.956429;PAO=0;PQA=0;PQR=0;PRO=0;QA=130688;QR=456806;RO=12210;RPL=1111;RPP=1039.75;RPPR=5989.8;RPR=2407;RUN=1;SAF=3356;SAP=6299.93;SAR=162;SRF=10716;SRP=15127.8;SRR=1494;TYPE=snp	0/0	15744	12210,3518	12210	456806	3518	130688	0,-1063.96,-34735.7	0.775534
ferritin_rep_seq	120	.	A	.	0	.	DP=15900;DPB=15900;EPPR=2399.95;GTI=0;MQMR=34.0911;NS=1;NUMALT=0;ODDS=0;PAIREDR=0.965791;PQR=0;PRO=0;QR=589301;RO=15844;RPPR=6784.02	0/0	15900	15844	15844	589301	.	.	0	0.996478
ferritin_rep_seq	121	.	C	.	0	.	DP=16144;DPB=16144;EPPR=1984.73;GTI=0;MQMR=34.3906;NS=1;NUMALT=0;ODDS=0;PAIREDR=0.963747;PQR=0;PRO=0;QR=583550;RO=15640;RPPR=6128.14	0/0	16144	15640	15640	583550	.	.	0	0.968781
ferritin_rep_seq	122	.	T	.	0	.	DP=16358;DPB=16358;EPPR=2153.01;GTI=0;MQMR=34.2673;NS=1;NUMALT=0;ODDS=0;PAIREDR=0.964648;PQR=0;PRO=0;QR=608400;RO=16265;RPPR=6331.62	0/0	16358	16265	16265	608400	.	.	0	0.994315
ferritin_rep_seq	123	.	T	.	1.68372e-12	.	DP=16572;DPB=16572;EPPR=2114.68;GTI=0;MQMR=34.1641;NS=1;NUMALT=0;ODDS=0;PAIREDR=0.965503;PQR=0;PRO=0;QR=617516;RO=16552;RPPR=6402.01	0/0	16572	16552	16552	617516	.	.	0	0.998793
ferritin_rep_seq	124	.	TC	T	0	.	AB=0;ABP=0;AC=0;AF=0;AN=2;AO=3530;CIGAR=1M1D1M;DP=16666;DPB=15493.3;DPRA=0;EPP=420.681;EPPR=844.612;GTI=0;LEN=1;MEANALT=20;MQM=11.7666;MQMR=40.9367;NS=1;NUMALT=1;ODDS=7308.99;PAIRED=0.994051;PAIREDR=0.955397;PAO=0;PQA=0;PQR=0;PRO=0;QA=130582;QR=463366;RO=12488;RPL=1243;RPP=673.482;RPPR=4076.36;RPR=2287;RUN=1;SAF=3358;SAP=6247.13;SAR=172;SRF=10778;SRP=14301.3;SRR=1710;TYPE=del	0|0	16666	12488,3530	12488	463366	3530	130582	0,-1137.49,-35711.8	0.74931
ferritin_rep_seq	127	.	C	.	3.79559e-12	.	DP=17361;DPB=17361;EPPR=1022.7;GTI=0;MQMR=34.452;NS=1;NUMALT=0;ODDS=0;PAIREDR=0.963718;PQR=0;PRO=0;QR=628429;RO=16923;RPPR=4437.91	0/0	17361	16923	16923	628429	.	.	0	0.974771
ferritin_rep_seq	128	.	A	.	0	.	DP=17221;DPB=17221;EPPR=927.554;GTI=0;MQMR=34.4438;NS=1;NUMALT=0;ODDS=0;PAIREDR=0.96414;PQR=0;PRO=0;QR=636240;RO=17122;RPPR=4172.81	0/0	17221	17122	17122	636240	.	.	0	0.994251
ferritin_rep_seq	129	.	G	.	0	.	DP=17330;DPB=17330;EPPR=719.139;GTI=0;MQMR=34.4787;NS=1;NUMALT=0;ODDS=0;PAIREDR=0.96394;PQR=0;PRO=0;QR=641744;RO=17277;RPPR=3718.4	0/0	17330	17277	17277	641744	.	.	0	0.996942
ferritin_rep_seq	130	.	A	.	1.35392e-12	.	DP=17877;DPB=17877;EPPR=954.753;GTI=0;MQMR=34.3263;NS=1;NUMALT=0;ODDS=0;PAIREDR=0.96445;PQR=0;PRO=0;QR=661387;RO=17862;RPPR=4243.45	0/0	17877	17862	17862	661387	.	.	0	0.999161
ferritin_rep_seq	131	.	A	.	5.86312e-13	.	DP=17978;DPB=17978;EPPR=672;GTI=0;MQMR=34.3451;NS=1;NUMALT=0;ODDS=0;PAIREDR=0.964691;PQR=0;PRO=0;QR=666756;RO=17956;RPPR=3703.92	0/0	17978	17956	17956	666756	.	.	0	0.998776
ferritin_rep_seq	132	.	A	.	1.92868e-14	.	DP=18158;DPB=18158;EPPR=456.137;GTI=0;MQMR=34.3749;NS=1;NUMALT=0;ODDS=0;PAIREDR=0.965139;PQR=0;PRO=0;QR=676019;RO=18129;RPPR=3283.07	0/0	18158	18129	18129	676019	.	.	0	0.998403
ferritin_rep_seq	133	.	C	.	0	.	DP=18380;DPB=18380;EPPR=332.827;GTI=0;MQMR=34.5801;NS=1;NUMALT=0;ODDS=0;PAIREDR=0.964485;PQR=0;PRO=0;QR=674104;RO=18077;RPPR=2949.9	0/0	18380	18077	18077	674104	.	.	0	0.983515
ferritin_rep_seq	134	.	T	.	0	.	DP=18557;DPB=18557;EPPR=182.461;GTI=0;MQMR=34.4236;NS=1;NUMALT=0;ODDS=0;PAIREDR=0.965006;PQR=0;PRO=0;QR=691751;RO=18546;RPPR=2607.07	0/0	18557	18546	18546	691751	.	.	0	0.999407
ferritin_rep_seq	135	.	A	G	0	.	AB=0;ABP=0;AC=0;AF=0;AN=2;AO=4094;CIGAR=1X;DP=18763;DPB=18763;DPRA=0;EPP=53.9821;EPPR=68.5092;GTI=0;LEN=1;MEANALT=3;MQM=12.7843;MQMR=40.504;NS=1;NUMALT=1;ODDS=7262.19;PAIRED=0.992428;PAIREDR=0.957575;PAO=0;PQA=0;PQR=0;PRO=0;QA=153137;QR=545448;RO=14661;RPL=1627;RPP=377.263;RPPR=2089.17;RPR=2467;RUN=1;SAF=3763;SAP=6250.44;SAR=331;SRF=12483;SRP=15731.5;SRR=2178;TYPE=snp	0/0	18763	14661,4094	14661	545448	4094	153137	0,-996.698,-41232.8	0.781378
ferritin_rep_seq	136	.	A	.	0	.	DP=18939;DPB=18939;EPPR=48.5678;GTI=0;MQMR=34.4772;NS=1;NUMALT=0;ODDS=0;PAIREDR=0.965588;PQR=0;PRO=0;QR=702182;RO=18918;RPPR=2157.06	0/0	18939	18918	18918	702182	.	.	0	0.998891
ferritin_rep_seq	137	.	A	.	0	.	DP=19148;DPB=19148;EPPR=21.5449;GTI=0;MQMR=34.515;NS=1;NUMALT=0;ODDS=0;PAIREDR=0.965903;PQR=0;PRO=0;QR=710598;RO=19122;RPPR=1917.53	0/0	19148	19122	19122	710598	.	.	0	0.998642
ferritin_rep_seq	138	.	A	.	1.92865e-13	.	DP=19336;DPB=19336;EPPR=4.39591;GTI=0;MQMR=34.5378;NS=1;NUMALT=0;ODDS=0;PAIREDR=0.965974;PQR=0;PRO=0;QR=719842;RO=19309;RPPR=1617.53	0/0	19336	19309	19309	719842	.	.	0	0.998604
ferritin_rep_seq	139	.	G	.	0	.	DP=19647;DPB=19647;EPPR=3.05458;GTI=0;MQMR=34.5854;NS=1;NUMALT=0;ODDS=0;PAIREDR=0.966205;PQR=0;PRO=0;QR=730475;RO=19618;RPPR=1574.54	0/0	19647	19618	19618	730475	.	.	0	0.998524
ferritin_rep_seq	140	.	G	.	8.92967e-13	.	DP=19890;DPB=19890;EPPR=13.1119;GTI=0;MQMR=34.5979;NS=1;NUMALT=0;ODDS=0;PAIREDR=0.965821;PQR=0;PRO=0;QR=733030;RO=19866;RPPR=1441.74	0/0	19890	19866	19866	733030	.	.	0	0.998793
ferritin_rep_seq	141	.	A	.	0	.	DP=20125;DPB=20125;EPPR=65.268;GTI=0;MQMR=34.619;NS=1;NUMALT=0;ODDS=0;PAIREDR=0.966108;PQR=0;PRO=0;QR=747256;RO=20093;RPPR=1186.33	0/0	20125	20093	20093	747256	.	.	0	0.99841
ferritin_rep_seq	142	.	A	.	1.07233e-12	.	DP=20298;DPB=20298;EPPR=80.4022;GTI=0;MQMR=34.6372;NS=1;NUMALT=0;ODDS=0;PAIREDR=0.966604;PQR=0;PRO=0;QR=755356;RO=20272;RPPR=1172.34	0/0	20298	20272	20272	755356	.	.	0	0.998719
ferritin_rep_seq	143	.	A	.	1.13019e-12	.	DP=20418;DPB=20418;EPPR=101.796;GTI=0;MQMR=34.653;NS=1;NUMALT=0;ODDS=0;PAIREDR=0.96674;PQR=0;PRO=0;QR=760074;RO=20385;RPPR=1156.73	0/0	20418	20385	20385	760074	.	.	0	0.998384
ferritin_rep_seq	144	.	T	.	0	.	DP=20564;DPB=20564;EPPR=203.341;GTI=0;MQMR=34.6671;NS=1;NUMALT=0;ODDS=0;PAIREDR=0.966039;PQR=0;PRO=0;QR=767987;RO=20553;RPPR=943.135	0/0	20564	20553	20553	767987	.	.	0	0.999465
ferritin_rep_seq	145	.	G	.	1.90165e-12	.	DP=20875;DPB=20875;EPPR=280.619;GTI=0;MQMR=34.7294;NS=1;NUMALT=0;ODDS=0;PAIREDR=0.96625;PQR=0;PRO=0;QR=776111;RO=20859;RPPR=805.82	0/0	20875	20859	20859	776111	.	.	0	0.999234
ferritin_rep_seq	146	.	G	.	0	.	DP=21123;DPB=21123;EPPR=395.562;GTI=0;MQMR=34.7452;NS=1;NUMALT=0;ODDS=0;PAIREDR=0.966302;PQR=0;PRO=0;QR=781358;RO=21099;RPPR=670.663	0/0	21123	21099	21099	781358	.	.	0	0.998864
ferritin_rep_seq	147	.	C	.	0	.	DP=21438;DPB=21438;EPPR=478.231;GTI=0;MQMR=34.8046;NS=1;NUMALT=0;ODDS=0;PAIREDR=0.965838;PQR=0;PRO=0;QR=796967;RO=21398;RPPR=644.385	0/0	21438	21398	21398	796967	.	.	0	0.998134
ferritin_rep_seq	148	.	T	.	1.68372e-12	.	DP=21700;DPB=21700;EPPR=687.278;GTI=0;MQMR=34.8115;NS=1;NUMALT=0;ODDS=0;PAIREDR=0.966289;PQR=0;PRO=0;QR=809598;RO=21684;RPPR=512.685	0/0	21700	21684	21684	809598	.	.	0	0.999263
ferritin_rep_seq	149	.	G	.	8.87188e-14	.	DP=21986;DPB=21986;EPPR=819.029;GTI=0;MQMR=34.8464;NS=1;NUMALT=0;ODDS=0;PAIREDR=0.966151;PQR=0;PRO=0;QR=818860;RO=21980;RPPR=432.898	0/0	21986	21980	21980	818860	.	.	0	0.999727
ferritin_rep_seq	150	.	A	.	0	.	DP=22228;DPB=22228;EPPR=948.512;GTI=0;MQMR=34.879;NS=1;NUMALT=0;ODDS=0;PAIREDR=0.96671;PQR=0;PRO=0;QR=821101;RO=22199;RPPR=360.236	0/0	22228	22199	22199	821101	.	.	0	0.998695
ferritin_rep_seq	151	.	T	.	1.33077e-12	.	DP=22389;DPB=22389;EPPR=1119.67;GTI=0;MQMR=34.8677;NS=1;NUMALT=0;ODDS=0;PAIREDR=0.9663;PQR=0;PRO=0;QR=833457;RO=22374;RPPR=293.481	0/0	22389	22374	22374	833457	.	.	0	0.99933
ferritin_rep_seq	152	.	C	.	0	.	DP=22604;DPB=22604;EPPR=1132.59;GTI=0;MQMR=35.0795;NS=1;NUMALT=0;ODDS=0;PAIREDR=0.966665;PQR=0;PRO=0;QR=822176;RO=22079;RPPR=298.384	0/0	22604	22079	22079	822176	.	.	0	0.976774
ferritin_rep_seq	153	.	T	.	1.82644e-12	.	DP=22830;DPB=22830;EPPR=1151.73;GTI=0;MQMR=34.8953;NS=1;NUMALT=0;ODDS=0;PAIREDR=0.966862;PQR=0;PRO=0;QR=852093;RO=22814;RPPR=332.3	0/0	22830	22814	22814	852093	.	.	0	0.999299
ferritin_rep_seq	154	.	A	.	0	.	DP=23087;DPB=23087;EPPR=1282.74;GTI=0;MQMR=34.9053;NS=1;NUMALT=0;ODDS=0;PAIREDR=0.967034;PQR=0;PRO=0;QR=860121;RO=23054;RPPR=333.091	0/0	23087	23054	23054	860121	.	.	0	0.998571
ferritin_rep_seq	155	.	G	.	0	.	DP=23387;DPB=23387;EPPR=1448.54;GTI=0;MQMR=34.9447;NS=1;NUMALT=0;ODDS=0;PAIREDR=0.966645;PQR=0;PRO=0;QR=871049;RO=23355;RPPR=312.003	0/0	23387	23355	23355	871049	.	.	0	0.998632
ferritin_rep_seq	156	.	T	.	6.40314e-13	.	DP=23551;DPB=23551;EPPR=1772.87;GTI=0;MQMR=34.965;NS=1;NUMALT=0;ODDS=0;PAIREDR=0.966337;PQR=0;PRO=0;QR=880745;RO=23527;RPPR=217.096	0/0	23551	23527	23527	880745	.	.	0	0.998981
ferritin_rep_seq	157	.	A	.	0	.	DP=23809;DPB=23809;EPPR=2063.05;GTI=0;MQMR=35.0131;NS=1;NUMALT=0;ODDS=0;PAIREDR=0.966517;PQR=0;PRO=0;QR=888397;RO=23773;RPPR=137.852	0/0	23809	23773	23773	888397	.	.	0	0.998488
ferritin_rep_seq	158	.	A	.	0	.	DP=24051;DPB=24051;EPPR=2058.03;GTI=0;MQMR=35.0432;NS=1;NUMALT=0;ODDS=0;PAIREDR=0.966878;PQR=0;PRO=0;QR=894918;RO=24002;RPPR=130.266	0/0	24051	24002	24002	894918	.	.	0	0.997963
ferritin_rep_seq	159	.	A	.	0	.	DP=24343;DPB=24343;EPPR=2066.19;GTI=0;MQMR=35.0509;NS=1;NUMALT=0;ODDS=0;PAIREDR=0.966022;PQR=0;PRO=0;QR=907447;RO=24310;RPPR=117.473	0/0	24343	24310	24310	907447	.	.	0	0.998644
ferritin_rep_seq	160	.	G	.	0	.	DP=24568;DPB=24568;EPPR=1946.7;GTI=0;MQMR=35.0539;NS=1;NUMALT=0;ODDS=0;PAIREDR=0.966126;PQR=0;PRO=0;QR=914200;RO=24532;RPPR=112.858	0/0	24568	24532	24532	914200	.	.	0	0.998535
ferritin_rep_seq	161	.	C	.	1.56607e-12	.	DP=24762;DPB=24762;EPPR=2068.62;GTI=0;MQMR=35.1628;NS=1;NUMALT=0;ODDS=0;PAIREDR=0.965221;PQR=0;PRO=0;QR=915004;RO=24555;RPPR=69.1781	0/0	24762	24555	24555	915004	.	.	0	0.99164
ferritin_rep_seq	162	.	A	.	1.78786e-12	.	DP=24736;DPB=24736;EPPR=2159.9;GTI=0;MQMR=35.0523;NS=1;NUMALT=0;ODDS=0;PAIREDR=0.96572;PQR=0;PRO=0;QR=926169;RO=24708;RPPR=40.8306	0/0	24736	24708	24708	926169	.	.	0	0.998868
ferritin_rep_seq	163	.	G	A	0	.	AB=0;ABP=0;AC=0;AF=0;AN=2;AO=5258;CIGAR=1X;DP=24766;DPB=24766;DPRA=0;EPP=642.119;EPPR=1489.24;GTI=0;LEN=1;MEANALT=3;MQM=14.4816;MQMR=40.6043;NS=1;NUMALT=1;ODDS=7787.67;PAIRED=0.990871;PAIREDR=0.958353;PAO=0;PQA=0;PQR=0;PRO=0;QA=196954;QR=727028;RO=19497;RPL=2676;RPP=6.65943;RPPR=68.5308;RPR=2582;RUN=1;SAF=4575;SAP=6258.76;SAR=683;SRF=15635;SRP=15439.9;SRR=3862;TYPE=snp	0/0	24766	19497,5258	19497	727028	5258	196954	0,-713.968,-54542.4	0.787249
ferritin_rep_seq	164	.	A	.	1.11091e-12	.	DP=24750;DPB=24750;EPPR=2267.4;GTI=0;MQMR=35.0689;NS=1;NUMALT=0;ODDS=0;PAIREDR=0.965505;PQR=0;PRO=0;QR=922339;RO=24728;RPPR=27.4915	0/0	24750	24728	24728	922339	.	.	0	0.999111
ferritin_rep_seq	165	.	A	.	1.703e-12	.	DP=24750;DPB=24750;EPPR=2448.85;GTI=0;MQMR=35.0666;NS=1;NUMALT=0;ODDS=0;PAIREDR=0.965538;PQR=0;PRO=0;QR=927115;RO=24723;RPPR=15.6266	0/0	24750	24723	24723	927115	.	.	0	0.998909
ferritin_rep_seq	166	.	C	.	0	.	DP=24776;DPB=24776;EPPR=2281.4;GTI=0;MQMR=35.2251;NS=1;NUMALT=0;ODDS=0;PAIREDR=0.965413;PQR=0;PRO=0;QR=916533;RO=24460;RPPR=31.0498	0/0	24776	24460	24460	916533	.	.	0	0.987246
ferritin_rep_seq	167	.	T	.	1.30763e-12	.	DP=24801;DPB=24801;EPPR=2193.33;GTI=0;MQMR=35.1011;NS=1;NUMALT=0;ODDS=0;PAIREDR=0.965651;PQR=0;PRO=0;QR=928999;RO=24775;RPPR=44.1368	0/0	24801	24775	24775	928999	.	.	0	0.998952
ferritin_rep_seq	168	.	A	.	3.39443e-13	.	DP=24757;DPB=24757;EPPR=2024.95;GTI=0;MQMR=35.0955;NS=1;NUMALT=0;ODDS=0;PAIREDR=0.965727;PQR=0;PRO=0;QR=922618;RO=24713;RPPR=53.3627	0/0	24757	24713	24713	922618	.	.	0	0.998223
ferritin_rep_seq	169	.	C	.	2.43011e-13	.	DP=24764;DPB=24764;EPPR=2116.06;GTI=0;MQMR=35.1293;NS=1;NUMALT=0;ODDS=0;PAIREDR=0.96566;PQR=0;PRO=0;QR=925285;RO=24694;RPPR=26.2424	0/0	24764	24694	24694	925285	.	.	0	0.997173
ferritin_rep_seq	170	.	G	.	0	.	DP=24790;DPB=24790;EPPR=2043.13;GTI=0;MQMR=35.143;NS=1;NUMALT=0;ODDS=0;PAIREDR=0.965992;PQR=0;PRO=0;QR=919951;RO=24759;RPPR=27.7395	0/0	24790	24759	24759	919951	.	.	0	0.998749
ferritin_rep_seq	171	.	C	.	1.83608e-12	.	DP=24802;DPB=24802;EPPR=2053.56;GTI=0;MQMR=35.1586;NS=1;NUMALT=0;ODDS=0;PAIREDR=0.966527;PQR=0;PRO=0;QR=921872;RO=24766;RPPR=23.7199	0/0	24802	24766	24766	921872	.	.	0	0.998549
ferritin_rep_seq	172	.	C	.	0	.	DP=24701;DPB=24701;EPPR=1790.76;GTI=0;MQMR=35.184;NS=1;NUMALT=0;ODDS=0;PAIREDR=0.966846;PQR=0;PRO=0;QR=916250;RO=24673;RPPR=49.2706	0/0	24701	24673	24673	916250	.	.	0	0.998866
ferritin_rep_seq	173	.	C	A	0	.	AB=0;ABP=0;AC=0;AF=0;AN=2;AO=5106;CIGAR=1X;DP=24699;DPB=24699;DPRA=0;EPP=567.399;EPPR=1202.47;GTI=0;LEN=1;MEANALT=3;MQM=14.4348;MQMR=40.6135;NS=1;NUMALT=1;ODDS=8118.24;PAIRED=0.990403;PAIREDR=0.960968;PAO=0;PQA=0;PQR=0;PRO=0;QA=190285;QR=727704;RO=19548;RPL=2467;RPP=15.5917;RPPR=55.286;RPR=2639;RUN=1;SAF=4298;SAP=5182.95;SAR=808;SRF=15390;SRP=14017.1;SRR=4158;TYPE=snp	0/0	24699	19548,5106	19548	727704	5106	190285	0,-929.113,-54863.9	0.791449
ferritin_rep_seq	174	.	C	.	5.92097e-13	.	DP=24701;DPB=24701;EPPR=1512.76;GTI=0;MQMR=35.1674;NS=1;NUMALT=0;ODDS=0;PAIREDR=0.96772;PQR=0;PRO=0;QR=921628;RO=24628;RPPR=124.12	0/0	24701	24628	24628	921628	.	.	0	0.997045
ferritin_rep_seq	175	.	T	C	6.40313e-12	.	AB=0;ABP=0;AC=0;AF=0;AN=2;AO=5285;CIGAR=1X;DP=24663;DPB=24663;DPRA=0;EPP=292.234;EPPR=965.089;GTI=0;LEN=1;MEANALT=3;MQM=15.0851;MQMR=40.5892;NS=1;NUMALT=1;ODDS=6706.75;PAIRED=0.992242;PAIREDR=0.962093;PAO=0;PQA=0;PQR=0;PRO=0;QA=197166;QR=722635;RO=19337;RPL=2378;RPP=117.99;RPPR=115.082;RPR=2907;RUN=1;SAF=4441;SAP=5319.07;SAR=844;SRF=15104;SRP=13274;SRR=4233;TYPE=snp	0/0	24663	19337,5285	19337	722635	5285	197166	0,-428.255,-53884.1	0.784049
ferritin_rep_seq	176	.	G	.	8.33179e-13	.	DP=24607;DPB=24607;EPPR=1388.93;GTI=0;MQMR=35.1419;NS=1;NUMALT=0;ODDS=0;PAIREDR=0.968213;PQR=0;PRO=0;QR=915224;RO=24570;RPPR=150.082	0/0	24607	24570	24570	915224	.	.	0	0.998496
ferritin_rep_seq	177	.	A	.	1.50049e-12	.	DP=24575;DPB=24575;EPPR=1369.54;GTI=0;MQMR=35.1505;NS=1;NUMALT=0;ODDS=0;PAIREDR=0.968112;PQR=0;PRO=0;QR=909775;RO=24555;RPPR=149.944	0/0	24575	24555	24555	909775	.	.	0	0.999186
ferritin_rep_seq	178	.	G	.	0	.	DP=24677;DPB=24677;EPPR=1214.11;GTI=0;MQMR=35.1616;NS=1;NUMALT=0;ODDS=0;PAIREDR=0.968441;PQR=0;PRO=0;QR=917351;RO=24652;RPPR=168.337	0/0	24677	24652	24652	917351	.	.	0	0.998987
ferritin_rep_seq	179	.	T	.	5.47738e-13	.	DP=24616;DPB=24616;EPPR=1094.73;GTI=0;MQMR=35.162;NS=1;NUMALT=0;ODDS=0;PAIREDR=0.96944;PQR=0;PRO=0;QR=916315;RO=24575;RPPR=172.017	0/0	24616	24575	24575	916315	.	.	0	0.998334
ferritin_rep_seq	180	.	G	C	0	.	AB=0.2189;ABP=16874.5;AC=1;AF=0.5;AN=2;AO=5381;CIGAR=1X;DP=24582;DPB=24582;DPRA=0;EPP=280.343;EPPR=677.778;GTI=0;LEN=1;MEANALT=3;MQM=15.9154;MQMR=40.5919;NS=1;NUMALT=1;ODDS=5396.91;PAIRED=0.992381;PAIREDR=0.962973;PAO=0;PQA=0;PQR=0;PRO=0;QA=200444;QR=713654;RO=19175;RPL=2454;RPP=93.2949;RPPR=99.0693;RPR=2927;RUN=1;SAF=4466;SAP=5091.54;SAR=915;SRF=14802;SRP=12320;SRR=4373;TYPE=snp	0/1	24582	19175,5381	19175	713654	5381	200444	-41.9171,0,-52735.1	0.780042
ferritin_rep_seq	181	.	C	T	0	.	AB=0.218685;ABP=16910.6;AC=1;AF=0.5;AN=2;AO=5379;CIGAR=1X;DP=24597;DPB=24597;DPRA=0;EPP=251.777;EPPR=583.135;GTI=0;LEN=1;MEANALT=3;MQM=16.0446;MQMR=40.6071;NS=1;NUMALT=1;ODDS=5289.34;PAIRED=0.992006;PAIREDR=0.963131;PAO=0;PQA=0;PQR=0;PRO=0;QA=200688;QR=716409;RO=19203;RPL=2431;RPP=110.913;RPPR=119.508;RPR=2948;RUN=1;SAF=4452;SAP=5019.17;SAR=927;SRF=14785;SRP=12156.2;SRR=4418;TYPE=snp	0/1	24597	19203,5379	19203	716409	5379	200688	-85.0098,0,-52981.4	0.780705
ferritin_rep_seq	182	.	G	.	9.27683e-13	.	DP=24530;DPB=24530;EPPR=791.776;GTI=0;MQMR=35.2553;NS=1;NUMALT=0;ODDS=0;PAIREDR=0.969588;PQR=0;PRO=0;QR=911886;RO=24497;RPPR=217.902	0/0	24530	24497	24497	911886	.	.	0	0.998655
ferritin_rep_seq	183	.	A	.	5.95954e-13	.	DP=24521;DPB=24521;EPPR=870.782;GTI=0;MQMR=35.2869;NS=1;NUMALT=0;ODDS=0;PAIREDR=0.969858;PQR=0;PRO=0;QR=907871;RO=24484;RPPR=194.659	0/0	24521	24484	24484	907871	.	.	0	0.998491
ferritin_rep_seq	184	.	G	.	2.33367e-13	.	DP=24652;DPB=24652;EPPR=960.865;GTI=0;MQMR=35.3344;NS=1;NUMALT=0;ODDS=0;PAIREDR=0.970197;PQR=0;PRO=0;QR=915423;RO=24628;RPPR=171.41	0/0	24652	24628	24628	915423	.	.	0	0.999026
ferritin_rep_seq	185	.	G	.	0	.	DP=24760;DPB=24760;EPPR=954.215;GTI=0;MQMR=35.3676;NS=1;NUMALT=0;ODDS=0;PAIREDR=0.971405;PQR=0;PRO=0;QR=917132;RO=24725;RPPR=153.037	0/0	24760	24725	24725	917132	.	.	0	0.998586
ferritin_rep_seq	186	.	C	T	6.49571e-12	.	AB=0.221229;ABP=16842.5;AC=1;AF=0.5;AN=2;AO=5519;CIGAR=1X;DP=24947;DPB=24947;DPRA=0;EPP=265.636;EPPR=595.311;GTI=0;LEN=1;MEANALT=3;MQM=17.083;MQMR=40.6557;NS=1;NUMALT=1;ODDS=3894.96;PAIRED=0.99239;PAIREDR=0.966278;PAO=0;PQA=0;PQR=0;PRO=0;QA=206133;QR=721633;RO=19394;RPL=2491;RPP=116.47;RPPR=79.4021;RPR=3028;RUN=1;SAF=4474;SAP=4629.26;SAR=1045;SRF=14783;SRP=11588.1;SRR=4611;TYPE=snp	0/1	24947	19394,5519	19394	721633	5519	206133	-632.167,0,-53406.9	0.777408
ferritin_rep_seq	187	.	C	.	0	.	DP=24969;DPB=24969;EPPR=688.86;GTI=0;MQMR=35.4408;NS=1;NUMALT=0;ODDS=0;PAIREDR=0.972582;PQR=0;PRO=0;QR=929852;RO=24911;RPPR=215.962	0/0	24969	24911	24911	929852	.	.	0	0.997677
ferritin_rep_seq	188	.	G	.	0	.	DP=25022;DPB=25022;EPPR=681.636;GTI=0;MQMR=35.4813;NS=1;NUMALT=0;ODDS=0;PAIREDR=0.972237;PQR=0;PRO=0;QR=932009;RO=24997;RPPR=166.77	0/0	25022	24997	24997	932009	.	.	0	0.999001
ferritin_rep_seq	189	.	C	.	0	.	DP=25048;DPB=25048;EPPR=669.521;GTI=0;MQMR=35.5284;NS=1;NUMALT=0;ODDS=0;PAIREDR=0.9736;PQR=0;PRO=0;QR=931785;RO=24962;RPPR=172.055	0/0	25048	24962	24962	931785	.	.	0	0.996567
ferritin_rep_seq	190	.	T	.	2.75798e-13	.	DP=25018;DPB=25018;EPPR=775.093;GTI=0;MQMR=35.5572;NS=1;NUMALT=0;ODDS=0;PAIREDR=0.973735;PQR=0;PRO=0;QR=927663;RO=24976;RPPR=146.795	0/0	25018	24976	24976	927663	.	.	0	0.998321
ferritin_rep_seq	191	.	G	.	0	.	DP=25099;DPB=25099;EPPR=879.426;GTI=0;MQMR=35.6142;NS=1;NUMALT=0;ODDS=0;PAIREDR=0.974074;PQR=0;PRO=0;QR=935110;RO=25071;RPPR=128.774	0/0	25099	25071	25071	935110	.	.	0	0.998884
ferritin_rep_seq	192	.	T	.	7.03964e-14	.	DP=25020;DPB=25020;EPPR=871.655;GTI=0;MQMR=35.6284;NS=1;NUMALT=0;ODDS=0;PAIREDR=0.974034;PQR=0;PRO=0;QR=934994;RO=24994;RPPR=128.953	0/0	25020	24994	24994	934994	.	.	0	0.998961
ferritin_rep_seq	193	.	C	.	1.80522e-12	.	DP=25147;DPB=25147;EPPR=776.341;GTI=0;MQMR=35.7648;NS=1;NUMALT=0;ODDS=0;PAIREDR=0.974534;PQR=0;PRO=0;QR=937492;RO=25053;RPPR=160.274	0/0	25147	25053	25053	937492	.	.	0	0.996262
ferritin_rep_seq	194	.	A	.	4.0502e-14	.	DP=25084;DPB=25084;EPPR=688.353;GTI=0;MQMR=35.7174;NS=1;NUMALT=0;ODDS=0;PAIREDR=0.974695;PQR=0;PRO=0;QR=935436;RO=25054;RPPR=202.73	0/0	25084	25054	25054	935436	.	.	0	0.998804
ferritin_rep_seq	195	.	A	.	0	.	DP=24898;DPB=24898;EPPR=634.473;GTI=0;MQMR=35.7325;NS=1;NUMALT=0;ODDS=0;PAIREDR=0.974703;PQR=0;PRO=0;QR=927464;RO=24865;RPPR=178.856	0/0	24898	24865	24865	927464	.	.	0	0.998675
ferritin_rep_seq	196	.	C	.	0	.	DP=24813;DPB=24813;EPPR=677.338;GTI=0;MQMR=35.9911;NS=1;NUMALT=0;ODDS=0;PAIREDR=0.975058;PQR=0;PRO=0;QR=906522;RO=24176;RPPR=145.155	0/0	24813	24176	24176	906522	.	.	0	0.974328
ferritin_rep_seq	197	.	A	.	7.28067e-13	.	DP=24805;DPB=24805;EPPR=545.126;GTI=0;MQMR=35.8131;NS=1;NUMALT=0;ODDS=0;PAIREDR=0.975257;PQR=0;PRO=0;QR=927433;RO=24775;RPPR=177.51	0/0	24805	24775	24775	927433	.	.	0	0.998791
ferritin_rep_seq	198	.	A	.	3.51015e-13	.	DP=24892;DPB=24892;EPPR=429.927;GTI=0;MQMR=35.8772;NS=1;NUMALT=0;ODDS=0;PAIREDR=0.975146;PQR=0;PRO=0;QR=924887;RO=24865;RPPR=185.864	0/0	24892	24865	24865	924887	.	.	0	0.998915
ferritin_rep_seq	199	.	G	.	7.91714e-13	.	DP=24898;DPB=24898;EPPR=360.803;GTI=0;MQMR=35.8956;NS=1;NUMALT=0;ODDS=0;PAIREDR=0.975489;PQR=0;PRO=0;QR=929591;RO=24887;RPPR=205.929	0/0	24898	24887	24887	929591	.	.	0	0.999558
ferritin_rep_seq	200	.	C	.	0	.	DP=24809;DPB=24809;EPPR=380.607;GTI=0;MQMR=36.1395;NS=1;NUMALT=0;ODDS=0;PAIREDR=0.975641;PQR=0;PRO=0;QR=905230;RO=24262;RPPR=170.505	0/0	24809	24262	24262	905230	.	.	0	0.977952
ferritin_rep_seq	201	.	A	.	0	.	DP=24743;DPB=24743;EPPR=409.919;GTI=0;MQMR=35.9678;NS=1;NUMALT=0;ODDS=0;PAIREDR=0.976591;PQR=0;PRO=0;QR=922013;RO=24691;RPPR=200.625	0/0	24743	24691	24691	922013	.	.	0	0.997898
ferritin_rep_seq	202	.	A	.	5.7474e-13	.	DP=24722;DPB=24722;EPPR=444.001;GTI=0;MQMR=36.0256;NS=1;NUMALT=0;ODDS=0;PAIREDR=0.977193;PQR=0;PRO=0;QR=919315;RO=24685;RPPR=141.561	0/0	24722	24685	24685	919315	.	.	0	0.998503
ferritin_rep_seq	203	.	A	.	0	.	DP=24763;DPB=24763;EPPR=411.957;GTI=0;MQMR=36.0474;NS=1;NUMALT=0;ODDS=0;PAIREDR=0.976567;PQR=0;PRO=0;QR=923018;RO=24751;RPPR=118.432	0/0	24763	24751	24751	923018	.	.	0	0.999515
ferritin_rep_seq	204	.	T	.	0	.	DP=24692;DPB=24692;EPPR=316.739;GTI=0;MQMR=36.081;NS=1;NUMALT=0;ODDS=0;PAIREDR=0.976694;PQR=0;PRO=0;QR=921689;RO=24672;RPPR=117.795	0/0	24692	24672	24672	921689	.	.	0	0.99919
ferritin_rep_seq	205	.	C	.	8.10037e-14	.	DP=24790;DPB=24790;EPPR=287.156;GTI=0;MQMR=36.4642;NS=1;NUMALT=0;ODDS=0;PAIREDR=0.976803;PQR=0;PRO=0;QR=887152;RO=23753;RPPR=79.5485	0/0	24790	23753	23753	887152	.	.	0	0.958169
ferritin_rep_seq	206	.	A	.	9.73007e-13	.	DP=24848;DPB=24848;EPPR=266.989;GTI=0;MQMR=36.1763;NS=1;NUMALT=0;ODDS=0;PAIREDR=0.977114;PQR=0;PRO=0;QR=926475;RO=24819;RPPR=107.916	0/0	24848	24819	24819	926475	.	.	0	0.998833
ferritin_rep_seq	207	.	A	.	6.89494e-13	.	DP=24812;DPB=24812;EPPR=242.905;GTI=0;MQMR=36.1717;NS=1;NUMALT=0;ODDS=0;PAIREDR=0.977211;PQR=0;PRO=0;QR=926808;RO=24793;RPPR=115.838	0/0	24812	24793	24793	926808	.	.	0	0.999234
ferritin_rep_seq	208	.	C	.	3.85729e-14	.	DP=24817;DPB=24817;EPPR=262.514;GTI=0;MQMR=36.4716;NS=1;NUMALT=0;ODDS=0;PAIREDR=0.977037;PQR=0;PRO=0;QR=902283;RO=24126;RPPR=79.8548	0/0	24817	24126	24126	902283	.	.	0	0.972156
ferritin_rep_seq	209	.	T	.	0	.	DP=24850;DPB=24850;EPPR=213.974;GTI=0;MQMR=36.2873;NS=1;NUMALT=0;ODDS=0;PAIREDR=0.977442;PQR=0;PRO=0;QR=923226;RO=24825;RPPR=102.969	0/0	24850	24825	24825	923226	.	.	0	0.998994
ferritin_rep_seq	210	.	T	.	0	.	DP=24937;DPB=24937;EPPR=182.254;GTI=0;MQMR=36.3579;NS=1;NUMALT=0;ODDS=0;PAIREDR=0.977561;PQR=0;PRO=0;QR=927805;RO=24912;RPPR=69.5941	0/0	24937	24912	24912	927805	.	.	0	0.998997
ferritin_rep_seq	211	.	G	.	5.49669e-14	.	DP=24873;DPB=24873;EPPR=124.07;GTI=0;MQMR=36.412;NS=1;NUMALT=0;ODDS=0;PAIREDR=0.977625;PQR=0;PRO=0;QR=926916;RO=24849;RPPR=52.8229	0/0	24873	24849	24849	926916	.	.	0	0.999035
ferritin_rep_seq	212	.	G	.	5.8149e-13	.	DP=24829;DPB=24829;EPPR=131.33;GTI=0;MQMR=36.4844;NS=1;NUMALT=0;ODDS=0;PAIREDR=0.977797;PQR=0;PRO=0;QR=925245;RO=24817;RPPR=37.8491	0/0	24829	24817	24817	925245	.	.	0	0.999517
ferritin_rep_seq	213	.	A	.	0	.	DP=24686;DPB=24686;EPPR=141.64;GTI=0;MQMR=36.5142;NS=1;NUMALT=0;ODDS=0;PAIREDR=0.977626;PQR=0;PRO=0;QR=914841;RO=24671;RPPR=17.8783	0/0	24686	24671	24671	914841	.	.	0	0.999392
ferritin_rep_seq	214	.	G	.	0	.	DP=24743;DPB=24743;EPPR=87.0033;GTI=0;MQMR=36.5623;NS=1;NUMALT=0;ODDS=0;PAIREDR=0.977758;PQR=0;PRO=0;QR=924131;RO=24728;RPPR=29.1892	0/0	24743	24728	24728	924131	.	.	0	0.999394
ferritin_rep_seq	215	.	T	.	7.39639e-13	.	DP=24971;DPB=24971;EPPR=78.9145;GTI=0;MQMR=36.6245;NS=1;NUMALT=0;ODDS=0;PAIREDR=0.978075;PQR=0;PRO=0;QR=908323;RO=24903;RPPR=32.4447	0/0	24971	24903	24903	908323	.	.	0	0.997277
ferritin_rep_seq	216	.	T	.	0	.	DP=25207;DPB=25207;EPPR=93.5889;GTI=0;MQMR=36.6606;NS=1;NUMALT=0;ODDS=0;PAIREDR=0.977806;PQR=0;PRO=0;QR=934846;RO=25187;RPPR=22.6265	0/0	25207	25187	25187	934846	.	.	0	0.999207
ferritin_rep_seq	217	.	C	.	1.66829e-13	.	DP=25392;DPB=25392;EPPR=70.1402;GTI=0;MQMR=36.727;NS=1;NUMALT=0;ODDS=0;PAIREDR=0.978005;PQR=0;PRO=0;QR=942151;RO=25278;RPPR=11.6972	0/0	25392	25278	25278	942151	.	.	0	0.99551
ferritin_rep_seq	218	.	T	.	8.99718e-13	.	DP=25415;DPB=25415;EPPR=70.9094;GTI=0;MQMR=36.725;NS=1;NUMALT=0;ODDS=0;PAIREDR=0.978061;PQR=0;PRO=0;QR=950976;RO=25389;RPPR=4.06409	0/0	25415	25389	25389	950976	.	.	0	0.998977
ferritin_rep_seq	219	.	A	.	0	.	DP=25420;DPB=25420;EPPR=21.5051;GTI=0;MQMR=36.7594;NS=1;NUMALT=0;ODDS=0;PAIREDR=0.978493;PQR=0;PRO=0;QR=947121;RO=25387;RPPR=8.5722	0/0	25420	25387	25387	947121	.	.	0	0.998702
ferritin_rep_seq	220	.	C	.	0	.	DP=25534;DPB=25534;EPPR=11.1203;GTI=0;MQMR=36.8224;NS=1;NUMALT=0;ODDS=0;PAIREDR=0.978937;PQR=0;PRO=0;QR=951312;RO=25400;RPPR=7.22364	0/0	25534	25400	25400	951312	.	.	0	0.994752
ferritin_rep_seq	221	.	G	.	0	.	DP=25639;DPB=25639;EPPR=3.3155;GTI=0;MQMR=36.8806;NS=1;NUMALT=0;ODDS=0;PAIREDR=0.978801;PQR=0;PRO=0;QR=956121;RO=25614;RPPR=12.4677	0/0	25639	25614	25614	956121	.	.	0	0.999025
ferritin_rep_seq	222	.	C	.	1.0029e-13	.	DP=25675;DPB=25675;EPPR=11.9105;GTI=0;MQMR=36.9086;NS=1;NUMALT=0;ODDS=0;PAIREDR=0.979189;PQR=0;PRO=0;QR=954776;RO=25612;RPPR=3.99921	0/0	25675	25612	25612	954776	.	.	0	0.997546
ferritin_rep_seq	223	.	C	.	8.36072e-13	.	DP=25799;DPB=25799;EPPR=37.0099;GTI=0;MQMR=36.9444;NS=1;NUMALT=0;ODDS=0;PAIREDR=0.979731;PQR=0;PRO=0;QR=960726;RO=25753;RPPR=3.18105	0/0	25799	25753	25753	960726	.	.	0	0.998217
ferritin_rep_seq	224	.	A	.	2.06367e-13	.	DP=25777;DPB=25777;EPPR=61.573;GTI=0;MQMR=36.9099;NS=1;NUMALT=0;ODDS=0;PAIREDR=0.979712;PQR=0;PRO=0;QR=956300;RO=25729;RPPR=3.48504	0/0	25777	25729	25729	956300	.	.	0	0.998138
ferritin_rep_seq	225	.	T	.	1.06077e-13	.	DP=25919;DPB=25919;EPPR=41.2382;GTI=0;MQMR=36.9265;NS=1;NUMALT=0;ODDS=0;PAIREDR=0.979522;PQR=0;PRO=0;QR=965861;RO=25881;RPPR=22.7462	0/0	25919	25881	25881	965861	.	.	0	0.998534
ferritin_rep_seq	226	.	G	.	0	.	DP=25984;DPB=25984;EPPR=36.0018;GTI=0;MQMR=36.9847;NS=1;NUMALT=0;ODDS=0;PAIREDR=0.979698;PQR=0;PRO=0;QR=971102;RO=25958;RPPR=37.0609	0/0	25984	25958	25958	971102	.	.	0	0.998999
ferritin_rep_seq	227	.	T	.	0	.	DP=26003;DPB=26003;EPPR=22.7689;GTI=0;MQMR=37.0178;NS=1;NUMALT=0;ODDS=0;PAIREDR=0.980083;PQR=0;PRO=0;QR=974826;RO=25958;RPPR=58.9847	0/0	26003	25958	25958	974826	.	.	0	0.998269
ferritin_rep_seq	228	.	A	.	1.48989e-13	.	DP=26022;DPB=26022;EPPR=14.9501;GTI=0;MQMR=37.0418;NS=1;NUMALT=0;ODDS=0;PAIREDR=0.980028;PQR=0;PRO=0;QR=970501;RO=25986;RPPR=74.046	0/0	26022	25986	25986	970501	.	.	0	0.998617
ferritin_rep_seq	229	.	C	.	1.01255e-13	.	DP=26193;DPB=26193;EPPR=13.8954;GTI=0;MQMR=37.0491;NS=1;NUMALT=0;ODDS=0;PAIREDR=0.979879;PQR=0;PRO=0;QR=979394;RO=26142;RPPR=72.7061	0/0	26193	26142	26142	979394	.	.	0	0.998053
ferritin_rep_seq	230	.	A	.	0	.	DP=26281;DPB=26281;EPPR=10.2079;GTI=0;MQMR=37.0622;NS=1;NUMALT=0;ODDS=0;PAIREDR=0.980194;PQR=0;PRO=0;QR=981931;RO=26255;RPPR=53.2003	0/0	26281	26255	26255	981931	.	.	0	0.999011
ferritin_rep_seq	231	.	C	.	0	.	DP=26369;DPB=26369;EPPR=8.89654;GTI=0;MQMR=37.1279;NS=1;NUMALT=0;ODDS=0;PAIREDR=0.980265;PQR=0;PRO=0;QR=984996;RO=26299;RPPR=70.3375	0/0	26369	26299	26299	984996	.	.	0	0.997345
ferritin_rep_seq	232	.	C	.	0	.	DP=26333;DPB=26333;EPPR=19.9587;GTI=0;MQMR=37.1777;NS=1;NUMALT=0;ODDS=0;PAIREDR=0.980784;PQR=0;PRO=0;QR=980400;RO=26176;RPPR=86.9654	0/0	26333	26176	26176	980400	.	.	0	0.994038
ferritin_rep_seq	233	.	T	.	2.41082e-13	.	DP=26498;DPB=26498;EPPR=30.9322;GTI=0;MQMR=37.1185;NS=1;NUMALT=0;ODDS=0;PAIREDR=0.980971;PQR=0;PRO=0;QR=988628;RO=26433;RPPR=129.121	0/0	26498	26433	26433	988628	.	.	0	0.997547
ferritin_rep_seq	234	.	A	.	1.43685e-13	.	DP=26620;DPB=26620;EPPR=37.7316;GTI=0;MQMR=37.1108;NS=1;NUMALT=0;ODDS=0;PAIREDR=0.980704;PQR=0;PRO=0;QR=988966;RO=26586;RPPR=126.58	0/0	26620	26586	26586	988966	.	.	0	0.998723
ferritin_rep_seq	235	.	T	.	4.72038e-13	.	DP=26791;DPB=26791;EPPR=54.2795;GTI=0;MQMR=37.1391;NS=1;NUMALT=0;ODDS=0;PAIREDR=0.980911;PQR=0;PRO=0;QR=997114;RO=26769;RPPR=161.776	0/0	26791	26769	26769	997114	.	.	0	0.999179
ferritin_rep_seq	236	.	C	.	6.1717e-14	.	DP=26880;DPB=26880;EPPR=57.2843;GTI=0;MQMR=37.3357;NS=1;NUMALT=0;ODDS=0;PAIREDR=0.981236;PQR=0;PRO=0;QR=987874;RO=26380;RPPR=128.763	0/0	26880	26380	26380	987874	.	.	0	0.981399
ferritin_rep_seq	237	.	T	.	1.80812e-13	.	DP=27064;DPB=27064;EPPR=90.571;GTI=0;MQMR=37.126;NS=1;NUMALT=0;ODDS=0;PAIREDR=0.981354;PQR=0;PRO=0;QR=1007944;RO=27030;RPPR=125.739	0/0	27064	27030	27030	1007944	.	.	0	0.998744
ferritin_rep_seq	238	.	C	.	0	.	DP=27331;DPB=27331;EPPR=140.474;GTI=0;MQMR=37.1497;NS=1;NUMALT=0;ODDS=0;PAIREDR=0.98164;PQR=0;PRO=0;QR=1018912;RO=27233;RPPR=111.231	0/0	27331	27233	27233	1018912	.	.	0	0.996414
ferritin_rep_seq	239	.	T	.	3.2739e-13	.	DP=27449;DPB=27449;EPPR=111.307;GTI=0;MQMR=37.0926;NS=1;NUMALT=0;ODDS=0;PAIREDR=0.981752;PQR=0;PRO=0;QR=1019356;RO=27401;RPPR=170.319	0/0	27449	27401	27401	1019356	.	.	0	0.998251
ferritin_rep_seq	240	.	C	.	9.10325e-13	.	DP=27607;DPB=27607;EPPR=117.305;GTI=0;MQMR=37.2641;NS=1;NUMALT=0;ODDS=0;PAIREDR=0.981534;PQR=0;PRO=0;QR=1015709;RO=27131;RPPR=189.634	0/0	27607	27131	27131	1015709	.	.	0	0.982758
ferritin_rep_seq	241	.	T	.	7.32894e-14	.	DP=27652;DPB=27652;EPPR=208.381;GTI=0;MQMR=37.1339;NS=1;NUMALT=0;ODDS=0;PAIREDR=0.981964;PQR=0;PRO=0;QR=1033530;RO=27612;RPPR=174.339	0/0	27652	27612	27612	1033530	.	.	0	0.998553
ferritin_rep_seq	242	.	A	.	0	.	DP=27630;DPB=27630;EPPR=289.388;GTI=0;MQMR=37.1391;NS=1;NUMALT=0;ODDS=0;PAIREDR=0.982104;PQR=0;PRO=0;QR=1026885;RO=27604;RPPR=176.718	0/0	27630	27604	27604	1026885	.	.	0	0.999059
ferritin_rep_seq	243	.	T	.	3.95377e-14	.	DP=27713;DPB=27713;EPPR=365.317;GTI=0;MQMR=37.1887;NS=1;NUMALT=0;ODDS=0;PAIREDR=0.982694;PQR=0;PRO=0;QR=1036942;RO=27679;RPPR=215.303	0/0	27713	27679	27679	1036942	.	.	0	0.998773
ferritin_rep_seq	244	.	G	.	0	.	DP=27855;DPB=27855;EPPR=395.356;GTI=0;MQMR=37.2092;NS=1;NUMALT=0;ODDS=0;PAIREDR=0.982854;PQR=0;PRO=0;QR=1038932;RO=27820;RPPR=222.787	0/0	27855	27820	27820	1038932	.	.	0	0.998743
ferritin_rep_seq	245	.	T	.	0	.	DP=27941;DPB=27941;EPPR=432.314;GTI=0;MQMR=37.2085;NS=1;NUMALT=0;ODDS=0;PAIREDR=0.982715;PQR=0;PRO=0;QR=1045104;RO=27886;RPPR=233.38	0/0	27941	27886	27886	1045104	.	.	0	0.998032
ferritin_rep_seq	246	.	C	.	3.46193e-13	.	DP=27937;DPB=27937;EPPR=343.108;GTI=0;MQMR=37.265;NS=1;NUMALT=0;ODDS=0;PAIREDR=0.98245;PQR=0;PRO=0;QR=1040401;RO=27863;RPPR=242.502	0/0	27937	27863	27863	1040401	.	.	0	0.997351
ferritin_rep_seq	247	.	C	.	0	.	DP=27746;DPB=27746;EPPR=254.043;GTI=0;MQMR=37.2388;NS=1;NUMALT=0;ODDS=0;PAIREDR=0.983023;PQR=0;PRO=0;QR=1032886;RO=27685;RPPR=241.3	0/0	27746	27685	27685	1032886	.	.	0	0.997801
ferritin_rep_seq	248	.	A	.	1.02219e-13	.	DP=27631;DPB=27631;EPPR=293.919;GTI=0;MQMR=37.2495;NS=1;NUMALT=0;ODDS=0;PAIREDR=0.983299;PQR=0;PRO=0;QR=1029917;RO=27603;RPPR=204.149	0/0	27631	27603	27603	1029917	.	.	0	0.998987
ferritin_rep_seq	249	.	A	.	0	.	DP=27655;DPB=27655;EPPR=343.082;GTI=0;MQMR=37.2829;NS=1;NUMALT=0;ODDS=0;PAIREDR=0.983586;PQR=0;PRO=0;QR=1031978;RO=27599;RPPR=159.655	0/0	27655	27599	27599	1031978	.	.	0	0.997975
ferritin_rep_seq	250	.	C	.	1.20348e-12	.	DP=27826;DPB=27826;EPPR=384.634;GTI=0;MQMR=37.5176;NS=1;NUMALT=0;ODDS=0;PAIREDR=0.983625;PQR=0;PRO=0;QR=1011575;RO=26992;RPPR=130.731	0/0	27826	26992	26992	1011575	.	.	0	0.970028
ferritin_rep_seq	251	.	T	.	3.03763e-13	.	DP=27735;DPB=27735;EPPR=476.253;GTI=0;MQMR=37.3144;NS=1;NUMALT=0;ODDS=0;PAIREDR=0.984126;PQR=0;PRO=0;QR=1036401;RO=27655;RPPR=161.115	0/0	27735	27655	27655	1036401	.	.	0	0.997116
ferritin_rep_seq	252	.	A	.	0	.	DP=27707;DPB=27707;EPPR=471.903;GTI=0;MQMR=37.2981;NS=1;NUMALT=0;ODDS=0;PAIREDR=0.984058;PQR=0;PRO=0;QR=1031394;RO=27662;RPPR=139.375	0/0	27707	27662	27662	1031394	.	.	0	0.998376
ferritin_rep_seq	253	.	C	.	0	.	DP=27729;DPB=27729;EPPR=397.594;GTI=0;MQMR=37.3559;NS=1;NUMALT=0;ODDS=0;PAIREDR=0.983987;PQR=0;PRO=0;QR=1026368;RO=27416;RPPR=164.523	0/0	27729	27416	27416	1026368	.	.	0	0.988712
ferritin_rep_seq	254	.	T	.	0	.	DP=27742;DPB=27742;EPPR=337.787;GTI=0;MQMR=37.2743;NS=1;NUMALT=0;ODDS=0;PAIREDR=0.983963;PQR=0;PRO=0;QR=1027822;RO=27686;RPPR=178.543	0/0	27742	27686	27686	1027822	.	.	0	0.997981
ferritin_rep_seq	255	.	T	.	0	.	DP=27865;DPB=27865;EPPR=318.827;GTI=0;MQMR=37.2606;NS=1;NUMALT=0;ODDS=0;PAIREDR=0.98412;PQR=0;PRO=0;QR=1034610;RO=27834;RPPR=224.25	0/0	27865	27834	27834	1034610	.	.	0	0.998887
ferritin_rep_seq	256	.	T	.	0	.	DP=28096;DPB=28096;EPPR=419.822;GTI=0;MQMR=37.2765;NS=1;NUMALT=0;ODDS=0;PAIREDR=0.984358;PQR=0;PRO=0;QR=1045961;RO=28065;RPPR=202.325	0/0	28096	28065	28065	1045961	.	.	0	0.998897
ferritin_rep_seq	257	.	G	.	0	.	DP=28156;DPB=28156;EPPR=387.165;GTI=0;MQMR=37.2809;NS=1;NUMALT=0;ODDS=0;PAIREDR=0.984148;PQR=0;PRO=0;QR=1047392;RO=28135;RPPR=195.928	0/0	28156	28135	28135	1047392	.	.	0	0.999254
ferritin_rep_seq	258	.	A	.	1.01257e-14	.	DP=28083;DPB=28083;EPPR=379;GTI=0;MQMR=37.2885;NS=1;NUMALT=0;ODDS=0;PAIREDR=0.984409;PQR=0;PRO=0;QR=1036793;RO=28029;RPPR=244.901	0/0	28083	28029	28029	1036793	.	.	0	0.998077
ferritin_rep_seq	259	.	C	.	6.8178e-13	.	DP=28014;DPB=28014;EPPR=318.501;GTI=0;MQMR=37.3246;NS=1;NUMALT=0;ODDS=0;PAIREDR=0.984803;PQR=0;PRO=0;QR=1039687;RO=27835;RPPR=277.272	0/0	28014	27835	27835	1039687	.	.	0	0.99361
ferritin_rep_seq	260	.	A	.	4.05018e-13	.	DP=27996;DPB=27996;EPPR=406.317;GTI=0;MQMR=37.2984;NS=1;NUMALT=0;ODDS=0;PAIREDR=0.984646;PQR=0;PRO=0;QR=1039913;RO=27940;RPPR=253.702	0/0	27996	27940	27940	1039913	.	.	0	0.998
ferritin_rep_seq	261	.	G	.	0	.	DP=27987;DPB=27987;EPPR=538.957;GTI=0;MQMR=37.289;NS=1;NUMALT=0;ODDS=0;PAIREDR=0.984693;PQR=0;PRO=0;QR=1044077;RO=27961;RPPR=216.239	0/0	27987	27961	27961	1044077	.	.	0	0.999071
ferritin_rep_seq	262	.	G	.	6.60564e-14	.	DP=28108;DPB=28108;EPPR=547.086;GTI=0;MQMR=37.2812;NS=1;NUMALT=0;ODDS=0;PAIREDR=0.985109;PQR=0;PRO=0;QR=1045779;RO=28070;RPPR=230.276	0/0	28108	28070	28070	1045779	.	.	0	0.998648
ferritin_rep_seq	263	.	T	.	0	.	DP=28112;DPB=28112;EPPR=496.339;GTI=0;MQMR=37.2803;NS=1;NUMALT=0;ODDS=0;PAIREDR=0.984832;PQR=0;PRO=0;QR=1044463;RO=28019;RPPR=280.728	0/0	28112	28019	28019	1044463	.	.	0	0.996692
ferritin_rep_seq	264	.	G	.	0	.	DP=28230;DPB=28230;EPPR=375.703;GTI=0;MQMR=37.2606;NS=1;NUMALT=0;ODDS=0;PAIREDR=0.985355;PQR=0;PRO=0;QR=1049702;RO=28200;RPPR=316.59	0/0	28230	28200	28200	1049702	.	.	0	0.998937
ferritin_rep_seq	265	.	G	.	8.19702e-15	.	DP=28194;DPB=28194;EPPR=321.664;GTI=0;MQMR=37.2595;NS=1;NUMALT=0;ODDS=0;PAIREDR=0.985443;PQR=0;PRO=0;QR=1048065;RO=28165;RPPR=387.444	0/0	28194	28165	28165	1048065	.	.	0	0.998971
ferritin_rep_seq	266	.	G	.	3.66445e-13	.	DP=28242;DPB=28242;EPPR=389.822;GTI=0;MQMR=37.2571;NS=1;NUMALT=0;ODDS=0;PAIREDR=0.985364;PQR=0;PRO=0;QR=1049113;RO=28218;RPPR=423.657	0/0	28242	28218	28218	1049113	.	.	0	0.99915
ferritin_rep_seq	267	.	A	.	4.80235e-13	.	DP=28217;DPB=28217;EPPR=490.279;GTI=0;MQMR=37.2365;NS=1;NUMALT=0;ODDS=0;PAIREDR=0.985645;PQR=0;PRO=0;QR=1037194;RO=28143;RPPR=453.016	0/0	28217	28143	28143	1037194	.	.	0	0.997377
ferritin_rep_seq	268	.	T	.	3.17746e-13	.	DP=28400;DPB=28400;EPPR=473.377;GTI=0;MQMR=37.2141;NS=1;NUMALT=0;ODDS=0;PAIREDR=0.985949;PQR=0;PRO=0;QR=1054678;RO=28325;RPPR=491.783	0/0	28400	28325	28325	1054678	.	.	0	0.997359
ferritin_rep_seq	269	.	G	.	2.08777e-13	.	DP=28662;DPB=28662;EPPR=435.586;GTI=0;MQMR=37.1851;NS=1;NUMALT=0;ODDS=0;PAIREDR=0.985817;PQR=0;PRO=0;QR=1067024;RO=28626;RPPR=566.707	0/0	28662	28626	28626	1067024	.	.	0	0.998744
ferritin_rep_seq	270	.	T	.	3.39443e-13	.	DP=28891;DPB=28891;EPPR=400.013;GTI=0;MQMR=37.1811;NS=1;NUMALT=0;ODDS=0;PAIREDR=0.986127;PQR=0;PRO=0;QR=1080239;RO=28834;RPPR=660.169	0/0	28891	28834	28834	1080239	.	.	0	0.998027
ferritin_rep_seq	271	.	G	.	0	.	DP=28963;DPB=28963;EPPR=411.368;GTI=0;MQMR=37.1359;NS=1;NUMALT=0;ODDS=0;PAIREDR=0.986352;PQR=0;PRO=0;QR=1077342;RO=28943;RPPR=713.349	0/0	28963	28943	28943	1077342	.	.	0	0.999309
ferritin_rep_seq	272	.	G	.	4.13214e-13	.	DP=29071;DPB=29071;EPPR=479.372;GTI=0;MQMR=37.1009;NS=1;NUMALT=0;ODDS=0;PAIREDR=0.986501;PQR=0;PRO=0;QR=1081787;RO=29040;RPPR=750.631	0/0	29071	29040	29040	1081787	.	.	0	0.998934
ferritin_rep_seq	273	.	C	.	0	.	DP=29183;DPB=29183;EPPR=560.955;GTI=0;MQMR=37.0601;NS=1;NUMALT=0;ODDS=0;PAIREDR=0.987172;PQR=0;PRO=0;QR=1087366;RO=29155;RPPR=861.472	0/0	29183	29155	29155	1087366	.	.	0	0.999041
ferritin_rep_seq	274	.	T	.	0	.	DP=29178;DPB=29178;EPPR=698.85;GTI=0;MQMR=37.0364;NS=1;NUMALT=0;ODDS=0;PAIREDR=0.987314;PQR=0;PRO=0;QR=1081336;RO=29087;RPPR=1000.32	0/0	29178	29087	29087	1081336	.	.	0	0.996881
ferritin_rep_seq	275	.	C	.	3.63551e-13	.	DP=29215;DPB=29215;EPPR=644.971;GTI=0;MQMR=37.0056;NS=1;NUMALT=0;ODDS=0;PAIREDR=0.987345;PQR=0;PRO=0;QR=1087104;RO=29158;RPPR=1055.87	0/0	29215	29158	29158	1087104	.	.	0	0.998049
ferritin_rep_seq	276	.	T	.	4.74449e-13	.	DP=29156;DPB=29156;EPPR=645.401;GTI=0;MQMR=36.9935;NS=1;NUMALT=0;ODDS=0;PAIREDR=0.98762;PQR=0;PRO=0;QR=1083980;RO=29079;RPPR=1282.29	0/0	29156	29079	29079	1083980	.	.	0	0.997359
ferritin_rep_seq	277	.	C	.	0	.	DP=29284;DPB=29284;EPPR=723.465;GTI=0;MQMR=37.0039;NS=1;NUMALT=0;ODDS=0;PAIREDR=0.987822;PQR=0;PRO=0;QR=1086831;RO=29152;RPPR=1196.01	0/0	29284	29152	29152	1086831	.	.	0	0.995492
ferritin_rep_seq	278	.	C	.	4.6577e-13	.	DP=29487;DPB=29487;EPPR=758.202;GTI=0;MQMR=36.9263;NS=1;NUMALT=0;ODDS=0;PAIREDR=0.988283;PQR=0;PRO=0;QR=1094855;RO=29444;RPPR=1167.71	0/0	29487	29444	29444	1094855	.	.	0	0.998542
ferritin_rep_seq	279	.	C	.	0	.	DP=29659;DPB=29659;EPPR=727.972;GTI=0;MQMR=36.9358;NS=1;NUMALT=0;ODDS=0;PAIREDR=0.988333;PQR=0;PRO=0;QR=1099920;RO=29570;RPPR=1180.32	0/0	29659	29570	29570	1099920	.	.	0	0.996999
ferritin_rep_seq	280	.	C	T	52794.9	.	AB=0.261047;ABP=14683.1;AC=1;AF=0.5;AN=2;AO=7727;CIGAR=1X;DP=29600;DPB=29600;DPRA=0;EPP=282.351;EPPR=487.607;GTI=0;LEN=1;MEANALT=3;MQM=24.5135;MQMR=41.3265;NS=1;NUMALT=1;ODDS=12156.5;PAIRED=0.993141;PAIREDR=0.987137;PAO=0;PQA=0;PQR=0;PRO=0;QA=289644;QR=813924;RO=21846;RPL=3240;RPP=440.005;RPPR=694.733;RPR=4487;RUN=1;SAF=4709;SAP=806.593;SAR=3018;SRF=13387;SRP=2416.94;SRR=8459;TYPE=snp	0/1	29600	21846,7727	21846	813924	7727	289644	-6967.94,0,-60787.3	0.738041
ferritin_rep_seq	281	.	G	.	4.01643e-13	.	DP=29664;DPB=29664;EPPR=699.847;GTI=0;MQMR=36.8814;NS=1;NUMALT=0;ODDS=0;PAIREDR=0.989196;PQR=0;PRO=0;QR=1098625;RO=29619;RPPR=1269.92	0/0	29664	29619	29619	1098625	.	.	0	0.998483
ferritin_rep_seq	282	.	G	.	4.55645e-13	.	DP=29746;DPB=29746;EPPR=840.734;GTI=0;MQMR=36.8721;NS=1;NUMALT=0;ODDS=0;PAIREDR=0.989428;PQR=0;PRO=0;QR=1098691;RO=29701;RPPR=1225.42	0/0	29746	29701	29701	1098691	.	.	0	0.998487
ferritin_rep_seq	283	.	C	.	0	.	DP=29786;DPB=29786;EPPR=885.088;GTI=0;MQMR=36.8656;NS=1;NUMALT=0;ODDS=0;PAIREDR=0.990661;PQR=0;PRO=0;QR=1106932;RO=29659;RPPR=1209.26	0/0	29786	29659	29659	1106932	.	.	0	0.995736
ferritin_rep_seq	284	.	T	.	0	.	DP=29800;DPB=29800;EPPR=1163.81;GTI=0;MQMR=36.8247;NS=1;NUMALT=0;ODDS=0;PAIREDR=0.990897;PQR=0;PRO=0;QR=1101286;RO=29662;RPPR=1146.38	0/0	29800	29662	29662	1101286	.	.	0	0.995369
ferritin_rep_seq	285	.	T	.	3.52944e-13	.	DP=29723;DPB=29723;EPPR=1024.51;GTI=0;MQMR=36.8089;NS=1;NUMALT=0;ODDS=0;PAIREDR=0.990929;PQR=0;PRO=0;QR=1100611;RO=29655;RPPR=1158.84	0/0	29723	29655	29655	1100611	.	.	0	0.997712
ferritin_rep_seq	286	.	T	.	8.29324e-14	.	DP=29706;DPB=29706;EPPR=987.426;GTI=0;MQMR=36.8044;NS=1;NUMALT=0;ODDS=0;PAIREDR=0.990869;PQR=0;PRO=0;QR=1105311;RO=29678;RPPR=1101.1	0/0	29706	29678	29678	1105311	.	.	0	0.999057
ferritin_rep_seq	287	.	T	.	2.59886e-13	.	DP=29807;DPB=29807;EPPR=899.371;GTI=0;MQMR=36.8056;NS=1;NUMALT=0;ODDS=0;PAIREDR=0.991168;PQR=0;PRO=0;QR=1114933;RO=29778;RPPR=1155.8	0/0	29807	29778	29778	1114933	.	.	0	0.999027
ferritin_rep_seq	288	.	G	.	1.92865e-13	.	DP=30120;DPB=30120;EPPR=955.411;GTI=0;MQMR=36.7941;NS=1;NUMALT=0;ODDS=0;PAIREDR=0.990828;PQR=0;PRO=0;QR=1117925;RO=30093;RPPR=1007.49	0/0	30120	30093	30093	1117925	.	.	0	0.999104
ferritin_rep_seq	289	.	C	.	0	.	DP=30236;DPB=30236;EPPR=988.234;GTI=0;MQMR=36.8124;NS=1;NUMALT=0;ODDS=0;PAIREDR=0.991047;PQR=0;PRO=0;QR=1125654;RO=30157;RPPR=946.079	0/0	30236	30157	30157	1125654	.	.	0	0.997387
ferritin_rep_seq	290	.	A	.	4.63359e-13	.	DP=30444;DPB=30444;EPPR=1032.66;GTI=0;MQMR=36.8118;NS=1;NUMALT=0;ODDS=0;PAIREDR=0.990955;PQR=0;PRO=0;QR=1132038;RO=30405;RPPR=944.6	0/0	30444	30405	30405	1132038	.	.	0	0.998719
ferritin_rep_seq	291	.	A	.	0	.	DP=30585;DPB=30585;EPPR=999.041;GTI=0;MQMR=36.8315;NS=1;NUMALT=0;ODDS=0;PAIREDR=0.991034;PQR=0;PRO=0;QR=1134521;RO=30560;RPPR=932.1	0/0	30585	30560	30560	1134521	.	.	0	0.999183
ferritin_rep_seq	292	.	G	.	2.5169e-13	.	DP=30703;DPB=30703;EPPR=1116.82;GTI=0;MQMR=36.8355;NS=1;NUMALT=0;ODDS=0;PAIREDR=0.990939;PQR=0;PRO=0;QR=1145061;RO=30681;RPPR=911.622	0/0	30703	30681	30681	1145061	.	.	0	0.999283
ferritin_rep_seq	293	.	T	.	1.03184e-13	.	DP=30646;DPB=30646;EPPR=1261.59;GTI=0;MQMR=36.8642;NS=1;NUMALT=0;ODDS=0;PAIREDR=0.991302;PQR=0;PRO=0;QR=1144501;RO=30580;RPPR=932.52	0/0	30646	30580	30580	1144501	.	.	0	0.997846
ferritin_rep_seq	294	.	T	.	0	.	DP=30653;DPB=30653;EPPR=1378.28;GTI=0;MQMR=36.8652;NS=1;NUMALT=0;ODDS=0;PAIREDR=0.991183;PQR=0;PRO=0;QR=1144322;RO=30624;RPPR=815.965	0/0	30653	30624	30624	1144322	.	.	0	0.999054
ferritin_rep_seq	295	.	C	.	0	.	DP=30818;DPB=30818;EPPR=1291.34;GTI=0;MQMR=36.8564;NS=1;NUMALT=0;ODDS=0;PAIREDR=0.991178;PQR=0;PRO=0;QR=1146200;RO=30717;RPPR=857.654	0/0	30818	30717	30717	1146200	.	.	0	0.996723
ferritin_rep_seq	296	.	T	.	2.73387e-13	.	DP=30966;DPB=30966;EPPR=1286.44;GTI=0;MQMR=36.8672;NS=1;NUMALT=0;ODDS=0;PAIREDR=0.991365;PQR=0;PRO=0;QR=1154420;RO=30921;RPPR=756.233	0/0	30966	30921	30921	1154420	.	.	0	0.998547
ferritin_rep_seq	297	.	T	.	0	.	DP=31116;DPB=31116;EPPR=1320.13;GTI=0;MQMR=36.8499;NS=1;NUMALT=0;ODDS=0;PAIREDR=0.991088;PQR=0;PRO=0;QR=1155596;RO=31082;RPPR=750.045	0/0	31116	31082	31082	1155596	.	.	0	0.998907
ferritin_rep_seq	298	.	C	.	3.14371e-13	.	DP=31348;DPB=31348;EPPR=1216.89;GTI=0;MQMR=36.8642;NS=1;NUMALT=0;ODDS=0;PAIREDR=0.991133;PQR=0;PRO=0;QR=1163937;RO=31241;RPPR=701.921	0/0	31348	31241	31241	1163937	.	.	0	0.996587
ferritin_rep_seq	299	.	A	.	1.75749e-13	.	DP=31407;DPB=31407;EPPR=1215.72;GTI=0;MQMR=36.8539;NS=1;NUMALT=0;ODDS=0;PAIREDR=0.991331;PQR=0;PRO=0;QR=1167721;RO=31376;RPPR=719.696	0/0	31407	31376	31376	1167721	.	.	0	0.999013
ferritin_rep_seq	300	.	A	.	0	.	DP=31414;DPB=31414;EPPR=1224.85;GTI=0;MQMR=36.8883;NS=1;NUMALT=0;ODDS=0;PAIREDR=0.991272;PQR=0;PRO=0;QR=1175729;RO=31395;RPPR=672.423	0/0	31414	31395	31395	1175729	.	.	0	0.999395
ferritin_rep_seq	301	.	G	.	0	.	DP=31430;DPB=31430;EPPR=1112.16;GTI=0;MQMR=36.9227;NS=1;NUMALT=0;ODDS=0;PAIREDR=0.991147;PQR=0;PRO=0;QR=1161665;RO=31403;RPPR=598.672	0/0	31430	31403	31403	1161665	.	.	0	0.999141
ferritin_rep_seq	302	.	A	.	0	.	DP=31451;DPB=31451;EPPR=1232.52;GTI=0;MQMR=36.913;NS=1;NUMALT=0;ODDS=0;PAIREDR=0.991057;PQR=0;PRO=0;QR=1171618;RO=31422;RPPR=453.082	0/0	31451	31422	31422	1171618	.	.	0	0.999078
ferritin_rep_seq	303	.	A	.	0	.	DP=31451;DPB=31451;EPPR=1188.32;GTI=0;MQMR=36.9213;NS=1;NUMALT=0;ODDS=0;PAIREDR=0.991282;PQR=0;PRO=0;QR=1176692;RO=31430;RPPR=347.817	0/0	31451	31430	31430	1176692	.	.	0	0.999332
ferritin_rep_seq	304	.	G	.	2.25894e-13	.	DP=31382;DPB=31382;EPPR=951.134;GTI=0;MQMR=36.9216;NS=1;NUMALT=0;ODDS=0;PAIREDR=0.991134;PQR=0;PRO=0;QR=1171529;RO=31354;RPPR=352.376	0/0	31382	31354	31354	1171529	.	.	0	0.999108
ferritin_rep_seq	305	.	T	.	0	.	DP=31270;DPB=31270;EPPR=819.418;GTI=0;MQMR=36.9184;NS=1;NUMALT=0;ODDS=0;PAIREDR=0.990866;PQR=0;PRO=0;QR=1159978;RO=31201;RPPR=328.019	0/0	31270	31201	31201	1159978	.	.	0	0.997793
ferritin_rep_seq	306	.	C	.	0	.	DP=31297;DPB=31297;EPPR=634.841;GTI=0;MQMR=36.931;NS=1;NUMALT=0;ODDS=0;PAIREDR=0.991162;PQR=0;PRO=0;QR=1159593;RO=31117;RPPR=271.367	0/0	31297	31117	31117	1159593	.	.	0	0.994249
ferritin_rep_seq	307	.	T	.	0	.	DP=31348;DPB=31348;EPPR=663.664;GTI=0;MQMR=36.8657;NS=1;NUMALT=0;ODDS=0;PAIREDR=0.990959;PQR=0;PRO=0;QR=1167938;RO=31302;RPPR=234.822	0/0	31348	31302	31302	1167938	.	.	0	0.998533
ferritin_rep_seq	308	.	G	.	0	.	DP=31432;DPB=31432;EPPR=644.198;GTI=0;MQMR=36.8683;NS=1;NUMALT=0;ODDS=0;PAIREDR=0.990988;PQR=0;PRO=0;QR=1173006;RO=31401;RPPR=229.312	0/0	31432	31401	31401	1173006	.	.	0	0.999014
ferritin_rep_seq	309	.	G	.	0	.	DP=31566;DPB=31566;EPPR=612.573;GTI=0;MQMR=36.8767;NS=1;NUMALT=0;ODDS=0;PAIREDR=0.991278;PQR=0;PRO=0;QR=1176186;RO=31529;RPPR=242.563	0/0	31566	31529	31529	1176186	.	.	0	0.998828
ferritin_rep_seq	310	.	T	.	1.62489e-13	.	DP=31452;DPB=31452;EPPR=719.696;GTI=0;MQMR=36.8624;NS=1;NUMALT=0;ODDS=0;PAIREDR=0.991076;PQR=0;PRO=0;QR=1170182;RO=31376;RPPR=277.081	0/0	31452	31376	31376	1170182	.	.	0	0.997584
ferritin_rep_seq	311	.	G	.	0	.	DP=31514;DPB=31514;EPPR=682.622;GTI=0;MQMR=36.8471;NS=1;NUMALT=0;ODDS=0;PAIREDR=0.991202;PQR=0;PRO=0;QR=1174156;RO=31483;RPPR=358.107	0/0	31514	31483	31483	1174156	.	.	0	0.999016
ferritin_rep_seq	312	.	A	.	0	.	DP=31425;DPB=31425;EPPR=670.447;GTI=0;MQMR=36.8381;NS=1;NUMALT=0;ODDS=0;PAIREDR=0.991503;PQR=0;PRO=0;QR=1163549;RO=31306;RPPR=376.349	0/0	31425	31306	31306	1163549	.	.	0	0.996213
ferritin_rep_seq	313	.	C	.	0	.	DP=31547;DPB=31547;EPPR=629.598;GTI=0;MQMR=36.7989;NS=1;NUMALT=0;ODDS=0;PAIREDR=0.991094;PQR=0;PRO=0;QR=1170903;RO=31440;RPPR=386.384	0/0	31547	31440	31440	1170903	.	.	0	0.996608
ferritin_rep_seq	314	.	G	.	2.84481e-14	.	DP=31717;DPB=31717;EPPR=516.86;GTI=0;MQMR=36.7515;NS=1;NUMALT=0;ODDS=0;PAIREDR=0.990941;PQR=0;PRO=0;QR=1181971;RO=31680;RPPR=467.081	0/0	31717	31680	31680	1181971	.	.	0	0.998833
ferritin_rep_seq	315	.	A	.	0	.	DP=31787;DPB=31787;EPPR=443.809;GTI=0;MQMR=36.7478;NS=1;NUMALT=0;ODDS=0;PAIREDR=0.991201;PQR=0;PRO=0;QR=1169829;RO=31707;RPPR=513.053	0/0	31787	31707	31707	1169829	.	.	0	0.997483
ferritin_rep_seq	316	.	G	.	0	.	DP=31965;DPB=31965;EPPR=485.153;GTI=0;MQMR=36.6918;NS=1;NUMALT=0;ODDS=0;PAIREDR=0.991202;PQR=0;PRO=0;QR=1187518;RO=31939;RPPR=513.811	0/0	31965	31939	31939	1187518	.	.	0	0.999187
ferritin_rep_seq	317	.	G	.	0	.	DP=32075;DPB=32075;EPPR=537.992;GTI=0;MQMR=36.6685;NS=1;NUMALT=0;ODDS=0;PAIREDR=0.99092;PQR=0;PRO=0;QR=1192644;RO=32050;RPPR=554.104	0/0	32075	32050	32050	1192644	.	.	0	0.999221
ferritin_rep_seq	318	.	A	.	2.25171e-13	.	DP=32308;DPB=32308;EPPR=500.142;GTI=0;MQMR=36.6452;NS=1;NUMALT=0;ODDS=0;PAIREDR=0.990882;PQR=0;PRO=0;QR=1189310;RO=32245;RPPR=514.887	0/0	32308	32245	32245	1189310	.	.	0	0.99805
ferritin_rep_seq	319	.	G	.	6.02707e-14	.	DP=32354;DPB=32354;EPPR=362.268;GTI=0;MQMR=36.6209;NS=1;NUMALT=0;ODDS=0;PAIREDR=0.990723;PQR=0;PRO=0;QR=1204555;RO=32337;RPPR=475.649	0/0	32354	32337	32337	1204555	.	.	0	0.999475
ferritin_rep_seq	320	.	A	.	4.67699e-14	.	DP=32383;DPB=32383;EPPR=353.919;GTI=0;MQMR=36.6039;NS=1;NUMALT=0;ODDS=0;PAIREDR=0.990909;PQR=0;PRO=0;QR=1199916;RO=32338;RPPR=474.566	0/0	32383	32338	32338	1199916	.	.	0	0.99861
ferritin_rep_seq	321	.	A	.	7.71464e-14	.	DP=32498;DPB=32498;EPPR=307.932;GTI=0;MQMR=36.5947;NS=1;NUMALT=0;ODDS=0;PAIREDR=0.990851;PQR=0;PRO=0;QR=1210036;RO=32461;RPPR=454.871	0/0	32498	32461	32461	1210036	.	.	0	0.998861
ferritin_rep_seq	322	.	G	.	0	.	DP=32718;DPB=32718;EPPR=306.317;GTI=0;MQMR=36.5623;NS=1;NUMALT=0;ODDS=0;PAIREDR=0.990916;PQR=0;PRO=0;QR=1220750;RO=32695;RPPR=524.084	0/0	32718	32695	32695	1220750	.	.	0	0.999297
ferritin_rep_seq	323	.	G	.	0	.	DP=32787;DPB=32787;EPPR=251.699;GTI=0;MQMR=36.5367;NS=1;NUMALT=0;ODDS=0;PAIREDR=0.990934;PQR=0;PRO=0;QR=1221925;RO=32761;RPPR=591.228	0/0	32787	32761	32761	1221925	.	.	0	0.999207
ferritin_rep_seq	324	.	A	.	0	.	DP=32849;DPB=32849;EPPR=182.622;GTI=0;MQMR=36.5023;NS=1;NUMALT=0;ODDS=0;PAIREDR=0.990852;PQR=0;PRO=0;QR=1217447;RO=32795;RPPR=680.613	0/0	32849	32795	32795	1217447	.	.	0	0.998356
ferritin_rep_seq	325	.	G	.	0	.	DP=33029;DPB=33029;EPPR=191.119;GTI=0;MQMR=36.4661;NS=1;NUMALT=0;ODDS=0;PAIREDR=0.990851;PQR=0;PRO=0;QR=1232681;RO=33009;RPPR=681.28	0/0	33029	33009	33009	1232681	.	.	0	0.999394
ferritin_rep_seq	326	.	C	.	2.24688e-13	.	DP=33189;DPB=33189;EPPR=223.743;GTI=0;MQMR=36.4748;NS=1;NUMALT=0;ODDS=0;PAIREDR=0.990843;PQR=0;PRO=0;QR=1230486;RO=32981;RPPR=679.321	0/0	33189	32981	32981	1230486	.	.	0	0.993733
ferritin_rep_seq	327	.	A	.	0	.	DP=33230;DPB=33230;EPPR=298.365;GTI=0;MQMR=36.4138;NS=1;NUMALT=0;ODDS=0;PAIREDR=0.990835;PQR=0;PRO=0;QR=1239955;RO=33168;RPPR=600.113	0/0	33230	33168	33168	1239955	.	.	0	0.998134
ferritin_rep_seq	328	.	T	.	2.14564e-13	.	DP=33357;DPB=33357;EPPR=347.1;GTI=0;MQMR=36.3596;NS=1;NUMALT=0;ODDS=0;PAIREDR=0.9909;PQR=0;PRO=0;QR=1245078;RO=33297;RPPR=575.559	0/0	33357	33297	33297	1245078	.	.	0	0.998201
ferritin_rep_seq	329	.	G	.	0	.	DP=33502;DPB=33502;EPPR=294.136;GTI=0;MQMR=36.3126;NS=1;NUMALT=0;ODDS=0;PAIREDR=0.991124;PQR=0;PRO=0;QR=1254273;RO=33460;RPPR=554.838	0/0	33502	33460	33460	1254273	.	.	0	0.998746
ferritin_rep_seq	330	.	C	.	1.92384e-13	.	DP=33663;DPB=33663;EPPR=220.273;GTI=0;MQMR=36.2729;NS=1;NUMALT=0;ODDS=0;PAIREDR=0.990649;PQR=0;PRO=0;QR=1256804;RO=33581;RPPR=601.787	0/0	33663	33581	33581	1256804	.	.	0	0.997564
ferritin_rep_seq	331	.	T	.	1.54293e-13	.	DP=33873;DPB=33873;EPPR=267.347;GTI=0;MQMR=36.2305;NS=1;NUMALT=0;ODDS=0;PAIREDR=0.990656;PQR=0;PRO=0;QR=1265798;RO=33819;RPPR=585.134	0/0	33873	33819	33819	1265798	.	.	0	0.998406
ferritin_rep_seq	332	.	G	.	1.89252e-14	.	DP=34096;DPB=34096;EPPR=280.591;GTI=0;MQMR=36.2186;NS=1;NUMALT=0;ODDS=0;PAIREDR=0.99055;PQR=0;PRO=0;QR=1276753;RO=34073;RPPR=479.028	0/0	34096	34073	34073	1276753	.	.	0	0.999325
ferritin_rep_seq	333	.	A	.	8.43857e-15	.	DP=34282;DPB=34282;EPPR=326.949;GTI=0;MQMR=36.2044;NS=1;NUMALT=0;ODDS=0;PAIREDR=0.990537;PQR=0;PRO=0;QR=1276533;RO=34238;RPPR=400.673	0/0	34282	34238	34238	1276533	.	.	0	0.998717
ferritin_rep_seq	334	.	A	.	7.03964e-14	.	DP=34374;DPB=34374;EPPR=319.311;GTI=0;MQMR=36.1727;NS=1;NUMALT=0;ODDS=0;PAIREDR=0.99059;PQR=0;PRO=0;QR=1282254;RO=34324;RPPR=347.054	0/0	34374	34324	34324	1282254	.	.	0	0.998545
ferritin_rep_seq	335	.	A	.	0	.	DP=34401;DPB=34401;EPPR=313.551;GTI=0;MQMR=36.1431;NS=1;NUMALT=0;ODDS=0;PAIREDR=0.990777;PQR=0;PRO=0;QR=1285003;RO=34369;RPPR=301.347	0/0	34401	34369	34369	1285003	.	.	0	0.99907
ferritin_rep_seq	336	.	A	.	0	.	DP=34382;DPB=34382;EPPR=279.465;GTI=0;MQMR=36.089;NS=1;NUMALT=0;ODDS=0;PAIREDR=0.990653;PQR=0;PRO=0;QR=1282562;RO=34343;RPPR=205.376	0/0	34382	34343	34343	1282562	.	.	0	0.998866
ferritin_rep_seq	337	.	G	.	0	.	DP=34396;DPB=34396;EPPR=204.944;GTI=0;MQMR=36.0889;NS=1;NUMALT=0;ODDS=0;PAIREDR=0.990459;PQR=0;PRO=0;QR=1286978;RO=34378;RPPR=171.244	0/0	34396	34378	34378	1286978	.	.	0	0.999477
ferritin_rep_seq	338	.	T	C	40421.9	.	AB=0.262595;ABP=16833.7;AC=1;AF=0.5;AN=2;AO=9028;CIGAR=1X;DP=34380;DPB=34380;DPRA=0;EPP=4.39958;EPPR=278.303;GTI=0;LEN=1;MEANALT=3;MQM=21.1455;MQMR=41.388;NS=1;NUMALT=1;ODDS=9307.49;PAIRED=0.991803;PAIREDR=0.989775;PAO=0;PQA=0;PQR=0;PRO=0;QA=338252;QR=948752;RO=25330;RPL=4277;RPP=57.0508;RPPR=77.4751;RPR=4751;RUN=1;SAF=5037;SAP=266.174;SAR=3991;SRF=13280;SRP=132.707;SRR=12050;TYPE=snp	0/1	34380	25330,9028	25330	948752	9028	338252	-5833.75,0,-70937.6	0.736766
ferritin_rep_seq	339	.	T	.	0	.	DP=34558;DPB=34558;EPPR=163.635;GTI=0;MQMR=36.1029;NS=1;NUMALT=0;ODDS=0;PAIREDR=0.99018;PQR=0;PRO=0;QR=1288288;RO=34522;RPPR=116.969	0/0	34558	34522	34522	1288288	.	.	0	0.998958
ferritin_rep_seq	340	.	C	.	0	.	DP=34618;DPB=34618;EPPR=138.061;GTI=0;MQMR=36.0972;NS=1;NUMALT=0;ODDS=0;PAIREDR=0.990466;PQR=0;PRO=0;QR=1290011;RO=34509;RPPR=111.491	0/0	34618	34509	34509	1290011	.	.	0	0.996851
ferritin_rep_seq	341	.	A	.	0	.	DP=34674;DPB=34674;EPPR=143.137;GTI=0;MQMR=36.0794;NS=1;NUMALT=0;ODDS=0;PAIREDR=0.990559;PQR=0;PRO=0;QR=1294576;RO=34635;RPPR=94.9552	0/0	34674	34635	34635	1294576	.	.	0	0.998875
ferritin_rep_seq	342	.	T	.	0	.	DP=34808;DPB=34808;EPPR=144.88;GTI=0;MQMR=36.0669;NS=1;NUMALT=0;ODDS=0;PAIREDR=0.990593;PQR=0;PRO=0;QR=1301967;RO=34761;RPPR=91.0267	0/0	34808	34761	34761	1301967	.	.	0	0.99865
ferritin_rep_seq	343	.	G	.	4.6288e-14	.	DP=34806;DPB=34806;EPPR=129.251;GTI=0;MQMR=36.0384;NS=1;NUMALT=0;ODDS=0;PAIREDR=0.990167;PQR=0;PRO=0;QR=1299853;RO=34782;RPPR=113.777	0/0	34806	34782	34782	1299853	.	.	0	0.99931
ferritin_rep_seq	344	.	A	.	0	.	DP=34944;DPB=34944;EPPR=146.747;GTI=0;MQMR=36.0525;NS=1;NUMALT=0;ODDS=0;PAIREDR=0.990288;PQR=0;PRO=0;QR=1299207;RO=34904;RPPR=81.6083	0/0	34944	34904	34904	1299207	.	.	0	0.998855
ferritin_rep_seq	345	.	G	A	37229.3	.	AB=0.260871;ABP=17342.2;AC=1;AF=0.5;AN=2;AO=9107;CIGAR=1X;DP=34910;DPB=34910;DPRA=0;EPP=79.1263;EPPR=348.804;GTI=0;LEN=1;MEANALT=3;MQM=20.8563;MQMR=41.4234;NS=1;NUMALT=1;ODDS=8572.37;PAIRED=0.992423;PAIREDR=0.989874;PAO=0;PQA=0;PQR=0;PRO=0;QA=340152;QR=961489;RO=25776;RPL=4586;RPP=4.01771;RPPR=117.545;RPR=4521;RUN=1;SAF=5074;SAP=261.403;SAR=4033;SRF=13246;SRP=46.1985;SRR=12530;TYPE=snp	0/1	34910	25776,9107	25776	961489	9107	340152	-5569.44,0,-71973.5	0.738356
ferritin_rep_seq	346	.	C	.	1.16105e-12	.	DP=34979;DPB=34979;EPPR=125.391;GTI=0;MQMR=36.1;NS=1;NUMALT=0;ODDS=0;PAIREDR=0.990769;PQR=0;PRO=0;QR=1278853;RO=34233;RPPR=86.7535	0/0	34979	34233	34233	1278853	.	.	0	0.978673
ferritin_rep_seq	347	.	T	.	0	.	DP=34979;DPB=34979;EPPR=64.1205;GTI=0;MQMR=36.0505;NS=1;NUMALT=0;ODDS=0;PAIREDR=0.990572;PQR=0;PRO=0;QR=1297043;RO=34897;RPPR=126.194	0/0	34979	34897	34897	1297043	.	.	0	0.997656
ferritin_rep_seq	348	.	T	.	1.93348e-13	.	DP=35019;DPB=35019;EPPR=50.0937;GTI=0;MQMR=36.0377;NS=1;NUMALT=0;ODDS=0;PAIREDR=0.990718;PQR=0;PRO=0;QR=1294593;RO=34908;RPPR=130.927	0/0	35019	34908	34908	1294593	.	.	0	0.99683
ferritin_rep_seq	349	.	C	.	0	.	DP=34993;DPB=34993;EPPR=33.3631;GTI=0;MQMR=36.0195;NS=1;NUMALT=0;ODDS=0;PAIREDR=0.990931;PQR=0;PRO=0;QR=1305388;RO=34955;RPPR=129.157	0/0	34993	34955	34955	1305388	.	.	0	0.998914
ferritin_rep_seq	350	.	C	.	0	.	DP=34971;DPB=34971;EPPR=34.7116;GTI=0;MQMR=36.0233;NS=1;NUMALT=0;ODDS=0;PAIREDR=0.991008;PQR=0;PRO=0;QR=1303297;RO=34920;RPPR=94.6571	0/0	34971	34920	34920	1303297	.	.	0	0.998542
ferritin_rep_seq	351	.	A	.	0	.	DP=34879;DPB=34879;EPPR=51.6437;GTI=0;MQMR=36.0138;NS=1;NUMALT=0;ODDS=0;PAIREDR=0.990837;PQR=0;PRO=0;QR=1302556;RO=34813;RPPR=74.2904	0/0	34879	34813	34813	1302556	.	.	0	0.998108
ferritin_rep_seq	352	.	A	.	3.03768e-14	.	DP=34858;DPB=34858;EPPR=33.6528;GTI=0;MQMR=36.0102;NS=1;NUMALT=0;ODDS=0;PAIREDR=0.990897;PQR=0;PRO=0;QR=1301123;RO=34823;RPPR=67.5059	0/0	34858	34823	34823	1301123	.	.	0	0.998996
ferritin_rep_seq	353	.	G	.	0	.	DP=34954;DPB=34954;EPPR=18.6164;GTI=0;MQMR=36.0265;NS=1;NUMALT=0;ODDS=0;PAIREDR=0.991009;PQR=0;PRO=0;QR=1308121;RO=34925;RPPR=51.0495	0/0	34954	34925	34925	1308121	.	.	0	0.99917
ferritin_rep_seq	354	.	T	.	5.95472e-14	.	DP=35032;DPB=35032;EPPR=20.7952;GTI=0;MQMR=36.0494;NS=1;NUMALT=0;ODDS=0;PAIREDR=0.991044;PQR=0;PRO=0;QR=1293923;RO=34947;RPPR=51.238	0/0	35032	34947	34947	1293923	.	.	0	0.997574
ferritin_rep_seq	355	.	C	.	0	.	DP=35119;DPB=35119;EPPR=12.0622;GTI=0;MQMR=36.0719;NS=1;NUMALT=0;ODDS=0;PAIREDR=0.991144;PQR=0;PRO=0;QR=1308575;RO=35006;RPPR=46.5715	0/0	35119	35006	35006	1308575	.	.	0	0.996782
ferritin_rep_seq	356	.	A	.	6.73824e-14	.	DP=35283;DPB=35283;EPPR=13.1189;GTI=0;MQMR=36.0464;NS=1;NUMALT=0;ODDS=0;PAIREDR=0.991145;PQR=0;PRO=0;QR=1318561;RO=35235;RPPR=76.3653	0/0	35283	35235	35235	1318561	.	.	0	0.99864
ferritin_rep_seq	357	.	A	.	6.99161e-15	.	DP=35222;DPB=35222;EPPR=3.11911;GTI=0;MQMR=36.0456;NS=1;NUMALT=0;ODDS=0;PAIREDR=0.991137;PQR=0;PRO=0;QR=1318318;RO=35204;RPPR=90.0656	0/0	35222	35204	35204	1318318	.	.	0	0.999489
ferritin_rep_seq	358	.	G	.	5.68353e-14	.	DP=35124;DPB=35124;EPPR=3.07768;GTI=0;MQMR=36.0476;NS=1;NUMALT=0;ODDS=0;PAIREDR=0.99111;PQR=0;PRO=0;QR=1313334;RO=35097;RPPR=44.3082	0/0	35124	35097	35097	1313334	.	.	0	0.999231
ferritin_rep_seq	359	.	C	.	8.48608e-13	.	DP=35026;DPB=35026;EPPR=5.90265;GTI=0;MQMR=36.1379;NS=1;NUMALT=0;ODDS=0;PAIREDR=0.991391;PQR=0;PRO=0;QR=1284596;RO=34382;RPPR=41.0421	0/0	35026	34382	34382	1284596	.	.	0	0.981614
ferritin_rep_seq	360	.	G	.	0	.	DP=35092;DPB=35092;EPPR=12.5781;GTI=0;MQMR=36.072;NS=1;NUMALT=0;ODDS=0;PAIREDR=0.991299;PQR=0;PRO=0;QR=1313097;RO=35053;RPPR=34.3264	0/0	35092	35053	35053	1313097	.	.	0	0.998889
ferritin_rep_seq	361	.	T	.	7.2807e-14	.	DP=35074;DPB=35074;EPPR=4.22765;GTI=0;MQMR=36.1019;NS=1;NUMALT=0;ODDS=0;PAIREDR=0.991448;PQR=0;PRO=0;QR=1303815;RO=34962;RPPR=26.1212	0/0	35074	34962	34962	1303815	.	.	0	0.996807
ferritin_rep_seq	362	.	G	.	1.51882e-13	.	DP=35188;DPB=35188;EPPR=3.38671;GTI=0;MQMR=36.125;NS=1;NUMALT=0;ODDS=0;PAIREDR=0.991566;PQR=0;PRO=0;QR=1310767;RO=35098;RPPR=23.823	0/0	35188	35098	35098	1310767	.	.	0	0.997442
ferritin_rep_seq	363	.	G	.	6.75053e-15	.	DP=35165;DPB=35165;EPPR=12.0012;GTI=0;MQMR=36.161;NS=1;NUMALT=0;ODDS=0;PAIREDR=0.991814;PQR=0;PRO=0;QR=1306189;RO=35059;RPPR=32.9277	0/0	35165	35059	35059	1306189	.	.	0	0.996986
ferritin_rep_seq	364	.	C	T	30428.3	.	AB=0.252535;ABP=18732.3;AC=1;AF=0.5;AN=2;AO=8892;CIGAR=1X;DP=35211;DPB=35211;DPRA=0;EPP=121.307;EPPR=9.81657;GTI=0;LEN=1;MEANALT=3;MQM=20.7354;MQMR=41.4267;NS=1;NUMALT=1;ODDS=7006.37;PAIRED=0.993927;PAIREDR=0.990639;PAO=0;PQA=0;PQR=0;PRO=0;QA=332348;QR=976460;RO=26279;RPL=4419;RPP=3.7224;RPPR=54.973;RPR=4473;RUN=1;SAF=4947;SAP=248.193;SAR=3945;SRF=12873;SRP=26.485;SRR=13406;TYPE=snp	0/1	35211	26279,8892	26279	976460	8892	332348	-5040.9,0,-73203.8	0.746329
ferritin_rep_seq	365	.	G	.	4.61672e-14	.	DP=35255;DPB=35255;EPPR=44.7814;GTI=0;MQMR=36.1837;NS=1;NUMALT=0;ODDS=0;PAIREDR=0.991622;PQR=0;PRO=0;QR=1314608;RO=35211;RPPR=98.9081	0/0	35255	35211	35211	1314608	.	.	0	0.998752
ferritin_rep_seq	366	.	G	.	0	.	DP=35191;DPB=35191;EPPR=51.3085;GTI=0;MQMR=36.165;NS=1;NUMALT=0;ODDS=0;PAIREDR=0.991803;PQR=0;PRO=0;QR=1312167;RO=35134;RPPR=146.182	0/0	35191	35134	35134	1312167	.	.	0	0.99838
ferritin_rep_seq	367	.	C	.	1.1572e-13	.	DP=35288;DPB=35288;EPPR=35.2398;GTI=0;MQMR=36.1501;NS=1;NUMALT=0;ODDS=0;PAIREDR=0.991879;PQR=0;PRO=0;QR=1312346;RO=35219;RPPR=178.482	0/0	35288	35219	35219	1312346	.	.	0	0.998045
ferritin_rep_seq	368	.	A	.	1.08969e-13	.	DP=35274;DPB=35274;EPPR=23.7412;GTI=0;MQMR=36.1158;NS=1;NUMALT=0;ODDS=0;PAIREDR=0.991798;PQR=0;PRO=0;QR=1312558;RO=35115;RPPR=253.592	0/0	35274	35115	35115	1312558	.	.	0	0.995492
ferritin_rep_seq	369	.	A	.	3.06179e-14	.	DP=35143;DPB=35143;EPPR=8.07728;GTI=0;MQMR=36.1066;NS=1;NUMALT=0;ODDS=0;PAIREDR=0.992069;PQR=0;PRO=0;QR=1308285;RO=35054;RPPR=241.956	0/0	35143	35054	35054	1308285	.	.	0	0.997467
ferritin_rep_seq	370	.	A	.	1.7117e-14	.	DP=35138;DPB=35138;EPPR=11.3445;GTI=0;MQMR=36.0856;NS=1;NUMALT=0;ODDS=0;PAIREDR=0.99205;PQR=0;PRO=0;QR=1312379;RO=35093;RPPR=240.477	0/0	35138	35093	35093	1312379	.	.	0	0.998719
ferritin_rep_seq	371	.	G	.	0	.	DP=35392;DPB=35392;EPPR=12.5883;GTI=0;MQMR=36.0456;NS=1;NUMALT=0;ODDS=0;PAIREDR=0.99166;PQR=0;PRO=0;QR=1325988;RO=35373;RPPR=281.259	0/0	35392	35373	35373	1325988	.	.	0	0.999463
ferritin_rep_seq	372	.	T	.	3.18833e-14	.	DP=35545;DPB=35545;EPPR=3.01128;GTI=0;MQMR=36.0518;NS=1;NUMALT=0;ODDS=0;PAIREDR=0.991664;PQR=0;PRO=0;QR=1325288;RO=35510;RPPR=275.261	0/0	35545	35510	35510	1325288	.	.	0	0.999015
ferritin_rep_seq	373	.	C	.	0	.	DP=35749;DPB=35749;EPPR=3.13909;GTI=0;MQMR=36.0492;NS=1;NUMALT=0;ODDS=0;PAIREDR=0.99176;PQR=0;PRO=0;QR=1335073;RO=35678;RPPR=331.165	0/0	35749	35678	35678	1335073	.	.	0	0.998014
ferritin_rep_seq	374	.	A	.	1.21747e-13	.	DP=36014;DPB=36014;EPPR=4.27945;GTI=0;MQMR=36.0268;NS=1;NUMALT=0;ODDS=0;PAIREDR=0.991938;PQR=0;PRO=0;QR=1344976;RO=35973;RPPR=298.101	0/0	36014	35973	35973	1344976	.	.	0	0.998862
ferritin_rep_seq	375	.	T	.	0	.	DP=36182;DPB=36182;EPPR=5.36509;GTI=0;MQMR=36.0229;NS=1;NUMALT=0;ODDS=0;PAIREDR=0.991536;PQR=0;PRO=0;QR=1346819;RO=36152;RPPR=335.285	0/0	36182	36152	36152	1346819	.	.	0	0.999171
ferritin_rep_seq	376	.	T	.	0	.	DP=36256;DPB=36256;EPPR=10.6911;GTI=0;MQMR=36.0241;NS=1;NUMALT=0;ODDS=0;PAIREDR=0.991417;PQR=0;PRO=0;QR=1355579;RO=36234;RPPR=328.36	0/0	36256	36234	36234	1355579	.	.	0	0.999393
ferritin_rep_seq	377	.	C	.	0	.	DP=36528;DPB=36528;EPPR=28.5457;GTI=0;MQMR=36.0153;NS=1;NUMALT=0;ODDS=0;PAIREDR=0.991477;PQR=0;PRO=0;QR=1360356;RO=36372;RPPR=284.658	0/0	36528	36372	36372	1360356	.	.	0	0.995729
ferritin_rep_seq	378	.	T	.	1.53089e-14	.	DP=36493;DPB=36493;EPPR=59.5143;GTI=0;MQMR=35.9982;NS=1;NUMALT=0;ODDS=0;PAIREDR=0.991415;PQR=0;PRO=0;QR=1361014;RO=36458;RPPR=228.099	0/0	36493	36458	36458	1361014	.	.	0	0.999041
ferritin_rep_seq	379	.	C	.	3.27871e-13	.	DP=36513;DPB=36513;EPPR=57.7552;GTI=0;MQMR=36.0606;NS=1;NUMALT=0;ODDS=0;PAIREDR=0.991524;PQR=0;PRO=0;QR=1351151;RO=36100;RPPR=186.383	0/0	36513	36100	36100	1351151	.	.	0	0.988689
ferritin_rep_seq	380	.	A	.	4.12255e-14	.	DP=36576;DPB=36576;EPPR=63.5104;GTI=0;MQMR=35.9985;NS=1;NUMALT=0;ODDS=0;PAIREDR=0.991681;PQR=0;PRO=0;QR=1366298;RO=36541;RPPR=161.48	0/0	36576	36541	36541	1366298	.	.	0	0.999043
ferritin_rep_seq	381	.	G	.	0	.	DP=36655;DPB=36655;EPPR=91.8192;GTI=0;MQMR=35.9734;NS=1;NUMALT=0;ODDS=0;PAIREDR=0.99151;PQR=0;PRO=0;QR=1372124;RO=36632;RPPR=146.53	0/0	36655	36632	36632	1372124	.	.	0	0.999373
ferritin_rep_seq	382	.	T	.	9.71562e-14	.	DP=36477;DPB=36477;EPPR=158.842;GTI=0;MQMR=35.9444;NS=1;NUMALT=0;ODDS=0;PAIREDR=0.991601;PQR=0;PRO=0;QR=1361882;RO=36435;RPPR=130.573	0/0	36477	36435	36435	1361882	.	.	0	0.998849
ferritin_rep_seq	383	.	G	.	0	.	DP=36571;DPB=36571;EPPR=228.245;GTI=0;MQMR=35.9084;NS=1;NUMALT=0;ODDS=0;PAIREDR=0.991354;PQR=0;PRO=0;QR=1363428;RO=36547;RPPR=140.827	0/0	36571	36547	36547	1363428	.	.	0	0.999344
ferritin_rep_seq	384	.	A	.	0	.	DP=36721;DPB=36721;EPPR=332.409;GTI=0;MQMR=35.8929;NS=1;NUMALT=0;ODDS=0;PAIREDR=0.991386;PQR=0;PRO=0;QR=1366161;RO=36685;RPPR=151.34	0/0	36721	36685	36685	1366161	.	.	0	0.99902
ferritin_rep_seq	385	.	C	.	2.7966e-14	.	DP=36852;DPB=36852;EPPR=351.948;GTI=0;MQMR=35.8909;NS=1;NUMALT=0;ODDS=0;PAIREDR=0.991516;PQR=0;PRO=0;QR=1376356;RO=36777;RPPR=106.045	0/0	36852	36777	36777	1376356	.	.	0	0.997965
ferritin_rep_seq	386	.	C	A	42772.1	.	AB=0.265453;ABP=17643.5;AC=1;AF=0.5;AN=2;AO=9800;CIGAR=1X;DP=36918;DPB=36918;DPRA=0;EPP=214.081;EPPR=160.766;GTI=0;LEN=1;MEANALT=3;MQM=20.5334;MQMR=41.4936;NS=1;NUMALT=1;ODDS=9848.64;PAIRED=0.99449;PAIREDR=0.990112;PAO=0;PQA=0;PQR=0;PRO=0;QA=367988;QR=1005269;RO=26902;RPL=4666;RPP=51.5414;RPPR=39.6785;RPR=5134;RUN=1;SAF=5038;SAP=19.8893;SAR=4762;SRF=12934;SRP=89.3103;SRR=13968;TYPE=snp	0/1	36918	26902,9800	26902	1005269	9800	367988	-6114.74,0,-75270	0.728696
ferritin_rep_seq	387	.	T	.	6.02728e-15	.	DP=37001;DPB=37001;EPPR=436.706;GTI=0;MQMR=35.8872;NS=1;NUMALT=0;ODDS=0;PAIREDR=0.991302;PQR=0;PRO=0;QR=1375033;RO=36907;RPPR=64.3437	0/0	37001	36907	36907	1375033	.	.	0	0.99746
ferritin_rep_seq	388	.	C	T	246420	.	AB=0.314302;ABP=11109;AC=1;AF=0.5;AN=2;AO=11654;CIGAR=1X;DP=37079;DPB=37079;DPRA=0;EPP=137;EPPR=277.631;GTI=0;LEN=1;MEANALT=3;MQM=41.0361;MQMR=33.4848;NS=1;NUMALT=1;ODDS=56740.3;PAIRED=0.991333;PAIREDR=0.991139;PAO=0;PQA=0;PQR=0;PRO=0;QA=434495;QR=949291;RO=25392;RPL=5741;RPP=8.52264;RPPR=43.0204;RPR=5913;RUN=1;SAF=5458;SAP=104.493;SAR=6196;SRF=12624;SRP=4.7836;SRR=12768;TYPE=snp	0/1	37079	25392,11654	25392	949291	11654	434495	-25810,0,-56120.9	0.684808
ferritin_rep_seq	389	.	A	.	4.91807e-14	.	DP=37092;DPB=37092;EPPR=369.009;GTI=0;MQMR=35.8298;NS=1;NUMALT=0;ODDS=0;PAIREDR=0.991113;PQR=0;PRO=0;QR=1384533;RO=37022;RPPR=35.129	0/0	37092	37022	37022	1384533	.	.	0	0.998113
ferritin_rep_seq	390	.	A	.	8.82362e-14	.	DP=37036;DPB=37036;EPPR=354.081;GTI=0;MQMR=35.8306;NS=1;NUMALT=0;ODDS=0;PAIREDR=0.991056;PQR=0;PRO=0;QR=1384441;RO=37006;RPPR=43.2396	0/0	37036	37006	37006	1384441	.	.	0	0.99919
ferritin_rep_seq	391	.	G	.	0	.	DP=37095;DPB=37095;EPPR=334.26;GTI=0;MQMR=35.808;NS=1;NUMALT=0;ODDS=0;PAIREDR=0.99099;PQR=0;PRO=0;QR=1385410;RO=37070;RPPR=39.7539	0/0	37095	37070	37070	1385410	.	.	0	0.999326
ferritin_rep_seq	392	.	A	.	0	.	DP=37150;DPB=37150;EPPR=320.892;GTI=0;MQMR=35.8004;NS=1;NUMALT=0;ODDS=0;PAIREDR=0.991028;PQR=0;PRO=0;QR=1381801;RO=37117;RPPR=32.9187	0/0	37150	37117	37117	1381801	.	.	0	0.999112
ferritin_rep_seq	393	.	A	.	1.14755e-13	.	DP=37157;DPB=37157;EPPR=374.176;GTI=0;MQMR=35.8019;NS=1;NUMALT=0;ODDS=0;PAIREDR=0.991138;PQR=0;PRO=0;QR=1386838;RO=37123;RPPR=14.0788	0/0	37157	37123	37123	1386838	.	.	0	0.999085
ferritin_rep_seq	394	.	G	.	0	.	DP=37148;DPB=37148;EPPR=339.203;GTI=0;MQMR=35.7901;NS=1;NUMALT=0;ODDS=0;PAIREDR=0.991027;PQR=0;PRO=0;QR=1387003;RO=37111;RPPR=7.37121	0/0	37148	37111	37111	1387003	.	.	0	0.999004
ferritin_rep_seq	395	.	C	.	0	.	DP=36941;DPB=36941;EPPR=364.673;GTI=0;MQMR=35.8153;NS=1;NUMALT=0;ODDS=0;PAIREDR=0.991197;PQR=0;PRO=0;QR=1367306;RO=36690;RPPR=3.35215	0/0	36941	36690	36690	1367306	.	.	0	0.993205
ferritin_rep_seq	396	.	C	.	0	.	DP=36841;DPB=36841;EPPR=329.558;GTI=0;MQMR=35.769;NS=1;NUMALT=0;ODDS=0;PAIREDR=0.991165;PQR=0;PRO=0;QR=1374420;RO=36786;RPPR=3.1463	0/0	36841	36786	36786	1374420	.	.	0	0.998507
ferritin_rep_seq	397	.	A	.	0	.	DP=36741;DPB=36741;EPPR=326.597;GTI=0;MQMR=35.7885;NS=1;NUMALT=0;ODDS=0;PAIREDR=0.991222;PQR=0;PRO=0;QR=1373129;RO=36682;RPPR=3.05032	0/0	36741	36682	36682	1373129	.	.	0	0.998394
ferritin_rep_seq	398	.	G	.	3.06179e-14	.	DP=36698;DPB=36698;EPPR=298.756;GTI=0;MQMR=35.8037;NS=1;NUMALT=0;ODDS=0;PAIREDR=0.991458;PQR=0;PRO=0;QR=1371570;RO=36644;RPPR=4.17177	0/0	36698	36644	36644	1371570	.	.	0	0.998529
ferritin_rep_seq	399	.	C	.	0	.	DP=36708;DPB=36708;EPPR=328.284;GTI=0;MQMR=35.8078;NS=1;NUMALT=0;ODDS=0;PAIREDR=0.991211;PQR=0;PRO=0;QR=1359732;RO=36523;RPPR=18.2931	0/0	36708	36523	36523	1359732	.	.	0	0.99496
ferritin_rep_seq	400	.	C	.	1.13791e-13	.	DP=36797;DPB=36797;EPPR=416.482;GTI=0;MQMR=35.8034;NS=1;NUMALT=0;ODDS=0;PAIREDR=0.991066;PQR=0;PRO=0;QR=1369936;RO=36714;RPPR=40.6745	0/0	36797	36714	36714	1369936	.	.	0	0.997744
ferritin_rep_seq	401	.	A	.	9.45043e-14	.	DP=36799;DPB=36799;EPPR=488.645;GTI=0;MQMR=35.8051;NS=1;NUMALT=0;ODDS=0;PAIREDR=0.991097;PQR=0;PRO=0;QR=1375835;RO=36728;RPPR=65.4906	0/0	36799	36728	36728	1375835	.	.	0	0.998071
ferritin_rep_seq	402	.	A	.	0	.	DP=36746;DPB=36746;EPPR=504.08;GTI=0;MQMR=35.8144;NS=1;NUMALT=0;ODDS=0;PAIREDR=0.991089;PQR=0;PRO=0;QR=1374902;RO=36698;RPPR=45.7616	0/0	36746	36698	36698	1374902	.	.	0	0.998694
ferritin_rep_seq	403	.	G	.	1.08125e-13	.	DP=36705;DPB=36705;EPPR=472.615;GTI=0;MQMR=35.8269;NS=1;NUMALT=0;ODDS=0;PAIREDR=0.990919;PQR=0;PRO=0;QR=1371444;RO=36668;RPPR=34.9153	0/0	36705	36668	36668	1371444	.	.	0	0.998992
ferritin_rep_seq	404	.	G	.	8.00397e-14	.	DP=36571;DPB=36571;EPPR=378.787;GTI=0;MQMR=35.8394;NS=1;NUMALT=0;ODDS=0;PAIREDR=0.990745;PQR=0;PRO=0;QR=1363224;RO=36522;RPPR=29.2245	0/0	36571	36522	36522	1363224	.	.	0	0.99866
ferritin_rep_seq	405	.	A	.	1.22952e-13	.	DP=36354;DPB=36354;EPPR=388.402;GTI=0;MQMR=35.84;NS=1;NUMALT=0;ODDS=0;PAIREDR=0.99077;PQR=0;PRO=0;QR=1350241;RO=36294;RPPR=11.6498	0/0	36354	36294	36294	1350241	.	.	0	0.99835
ferritin_rep_seq	406	.	C	.	1.12104e-13	.	DP=36542;DPB=36542;EPPR=408.879;GTI=0;MQMR=35.8418;NS=1;NUMALT=0;ODDS=0;PAIREDR=0.990534;PQR=0;PRO=0;QR=1361204;RO=36446;RPPR=12.2593	0/0	36542	36446	36446	1361204	.	.	0	0.997373
ferritin_rep_seq	407	.	G	.	0	.	DP=36385;DPB=36385;EPPR=366.141;GTI=0;MQMR=35.8465;NS=1;NUMALT=0;ODDS=0;PAIREDR=0.990422;PQR=0;PRO=0;QR=1357782;RO=36335;RPPR=9.71715	0/0	36385	36335	36335	1357782	.	.	0	0.998626
ferritin_rep_seq	408	.	A	.	1.08969e-13	.	DP=36355;DPB=36355;EPPR=372.254;GTI=0;MQMR=35.8476;NS=1;NUMALT=0;ODDS=0;PAIREDR=0.99056;PQR=0;PRO=0;QR=1349188;RO=36228;RPPR=12.988	0/0	36355	36228	36228	1349188	.	.	0	0.996507
ferritin_rep_seq	409	.	C	.	0	.	DP=36317;DPB=36317;EPPR=271.863;GTI=0;MQMR=35.8471;NS=1;NUMALT=0;ODDS=0;PAIREDR=0.99045;PQR=0;PRO=0;QR=1355059;RO=36232;RPPR=4.70183	0/0	36317	36232	36232	1355059	.	.	0	0.997659
ferritin_rep_seq	410	.	T	.	1.30185e-13	.	DP=36397;DPB=36397;EPPR=392.497;GTI=0;MQMR=35.844;NS=1;NUMALT=0;ODDS=0;PAIREDR=0.990192;PQR=0;PRO=0;QR=1351476;RO=36196;RPPR=6.7598	0/0	36397	36196	36196	1351476	.	.	0	0.994478
ferritin_rep_seq	411	.	G	.	3.13406e-14	.	DP=36590;DPB=36590;EPPR=416.016;GTI=0;MQMR=35.8468;NS=1;NUMALT=0;ODDS=0;PAIREDR=0.990208;PQR=0;PRO=0;QR=1366130;RO=36561;RPPR=5.96386	0/0	36590	36561	36561	1366130	.	.	0	0.999207
ferritin_rep_seq	412	.	G	.	1.01014e-13	.	DP=36713;DPB=36713;EPPR=453.809;GTI=0;MQMR=35.8746;NS=1;NUMALT=0;ODDS=0;PAIREDR=0.990127;PQR=0;PRO=0;QR=1369339;RO=36667;RPPR=8.59186	0/0	36713	36667	36667	1369339	.	.	0	0.998747
ferritin_rep_seq	413	.	G	.	1.63938e-14	.	DP=36586;DPB=36586;EPPR=456.576;GTI=0;MQMR=35.8798;NS=1;NUMALT=0;ODDS=0;PAIREDR=0.990068;PQR=0;PRO=0;QR=1365541;RO=36549;RPPR=13.2426	0/0	36586	36549	36549	1365541	.	.	0	0.998989
ferritin_rep_seq	414	.	A	.	0	.	DP=36364;DPB=36364;EPPR=389.49;GTI=0;MQMR=35.8682;NS=1;NUMALT=0;ODDS=0;PAIREDR=0.989919;PQR=0;PRO=0;QR=1351380;RO=36306;RPPR=15.8872	0/0	36364	36306	36306	1351380	.	.	0	0.998405
ferritin_rep_seq	415	.	G	.	0	.	DP=36331;DPB=36331;EPPR=434.232;GTI=0;MQMR=35.8732;NS=1;NUMALT=0;ODDS=0;PAIREDR=0.990028;PQR=0;PRO=0;QR=1357945;RO=36303;RPPR=15.1768	0/0	36331	36303	36303	1357945	.	.	0	0.999229
ferritin_rep_seq	416	.	G	.	1.14514e-13	.	DP=36376;DPB=36376;EPPR=584.55;GTI=0;MQMR=35.8715;NS=1;NUMALT=0;ODDS=0;PAIREDR=0.990089;PQR=0;PRO=0;QR=1350347;RO=36325;RPPR=20.2487	0/0	36376	36325	36325	1350347	.	.	0	0.998598
ferritin_rep_seq	417	.	G	.	3.13406e-15	.	DP=36384;DPB=36384;EPPR=513.589;GTI=0;MQMR=35.8669;NS=1;NUMALT=0;ODDS=0;PAIREDR=0.989873;PQR=0;PRO=0;QR=1352162;RO=36337;RPPR=18.86	0/0	36384	36337	36337	1352162	.	.	0	0.998708
ferritin_rep_seq	418	.	T	.	0	.	DP=36210;DPB=36210;EPPR=564.973;GTI=0;MQMR=35.8643;NS=1;NUMALT=0;ODDS=0;PAIREDR=0.989623;PQR=0;PRO=0;QR=1329878;RO=36040;RPPR=12.5544	0/0	36210	36040	36040	1329878	.	.	0	0.995305
ferritin_rep_seq	419	.	C	.	0	.	DP=36420;DPB=36420;EPPR=468.594;GTI=0;MQMR=35.9118;NS=1;NUMALT=0;ODDS=0;PAIREDR=0.98983;PQR=0;PRO=0;QR=1351621;RO=36383;RPPR=3.23238	0/0	36420	36383	36383	1351621	.	.	0	0.998984
ferritin_rep_seq	420	.	C	.	7.93159e-14	.	DP=36517;DPB=36517;EPPR=577.199;GTI=0;MQMR=35.9328;NS=1;NUMALT=0;ODDS=0;PAIREDR=0.989749;PQR=0;PRO=0;QR=1351574;RO=36484;RPPR=3.4105	0/0	36517	36484	36484	1351574	.	.	0	0.999096
ferritin_rep_seq	421	.	C	.	4.58079e-15	.	DP=36383;DPB=36383;EPPR=580.992;GTI=0;MQMR=35.9482;NS=1;NUMALT=0;ODDS=0;PAIREDR=0.989928;PQR=0;PRO=0;QR=1348895;RO=36338;RPPR=13.5515	0/0	36383	36338	36338	1348895	.	.	0	0.998763
ferritin_rep_seq	422	.	C	.	1.38623e-13	.	DP=36350;DPB=36350;EPPR=617.237;GTI=0;MQMR=35.9538;NS=1;NUMALT=0;ODDS=0;PAIREDR=0.989667;PQR=0;PRO=0;QR=1354075;RO=36292;RPPR=20.3287	0/0	36350	36292	36292	1354075	.	.	0	0.998404
ferritin_rep_seq	423	.	T	.	4.67217e-13	.	DP=36245;DPB=36245;EPPR=745.473;GTI=0;MQMR=35.9511;NS=1;NUMALT=0;ODDS=0;PAIREDR=0.989488;PQR=0;PRO=0;QR=1339486;RO=36053;RPPR=24.9105	0/0	36245	36053	36053	1339486	.	.	0	0.994703
ferritin_rep_seq	424	.	C	.	0	.	DP=36116;DPB=36116;EPPR=630.685;GTI=0;MQMR=35.9996;NS=1;NUMALT=0;ODDS=0;PAIREDR=0.989462;PQR=0;PRO=0;QR=1340698;RO=35870;RPPR=19.5057	0/0	36116	35870	35870	1340698	.	.	0	0.993189
ferritin_rep_seq	425	.	G	.	1.6032e-13	.	DP=36030;DPB=36030;EPPR=551.885;GTI=0;MQMR=35.977;NS=1;NUMALT=0;ODDS=0;PAIREDR=0.989573;PQR=0;PRO=0;QR=1344357;RO=35963;RPPR=9.00158	0/0	36030	35963	35963	1344357	.	.	0	0.99814
ferritin_rep_seq	426	.	A	.	0	.	DP=36029;DPB=36029;EPPR=663.877;GTI=0;MQMR=35.9447;NS=1;NUMALT=0;ODDS=0;PAIREDR=0.98971;PQR=0;PRO=0;QR=1338034;RO=35956;RPPR=7.41291	0/0	36029	35956	35956	1338034	.	.	0	0.997974
ferritin_rep_seq	427	.	A	.	3.49569e-14	.	DP=35938;DPB=35938;EPPR=685.881;GTI=0;MQMR=35.9612;NS=1;NUMALT=0;ODDS=0;PAIREDR=0.989554;PQR=0;PRO=0;QR=1335653;RO=35900;RPPR=3.6396	0/0	35938	35900	35900	1335653	.	.	0	0.998943
ferritin_rep_seq	428	.	G	.	2.18177e-14	.	DP=35948;DPB=35948;EPPR=812.215;GTI=0;MQMR=35.9814;NS=1;NUMALT=0;ODDS=0;PAIREDR=0.989534;PQR=0;PRO=0;QR=1344472;RO=35927;RPPR=20.9629	0/0	35948	35927	35927	1344472	.	.	0	0.999416
ferritin_rep_seq	429	.	C	.	0	.	DP=35910;DPB=35910;EPPR=858.496;GTI=0;MQMR=36.1006;NS=1;NUMALT=0;ODDS=0;PAIREDR=0.989546;PQR=0;PRO=0;QR=1313500;RO=35107;RPPR=34.9859	0/0	35910	35107	35107	1313500	.	.	0	0.977639
ferritin_rep_seq	430	.	T	.	0	.	DP=35998;DPB=35998;EPPR=935.336;GTI=0;MQMR=35.9839;NS=1;NUMALT=0;ODDS=0;PAIREDR=0.989398;PQR=0;PRO=0;QR=1339767;RO=35936;RPPR=55.7234	0/0	35998	35936	35936	1339767	.	.	0	0.998278
ferritin_rep_seq	431	.	A	.	5.30404e-15	.	DP=36156;DPB=36156;EPPR=946.316;GTI=0;MQMR=35.9498;NS=1;NUMALT=0;ODDS=0;PAIREDR=0.989562;PQR=0;PRO=0;QR=1348511;RO=36117;RPPR=64.4636	0/0	36156	36117	36117	1348511	.	.	0	0.998921
ferritin_rep_seq	432	.	T	.	2.23001e-13	.	DP=36166;DPB=36166;EPPR=882.459;GTI=0;MQMR=35.9456;NS=1;NUMALT=0;ODDS=0;PAIREDR=0.989475;PQR=0;PRO=0;QR=1349545;RO=36106;RPPR=48.3224	0/0	36166	36106	36106	1349545	.	.	0	0.998341
ferritin_rep_seq	433	.	G	.	0	.	DP=36117;DPB=36117;EPPR=795.427;GTI=0;MQMR=35.9486;NS=1;NUMALT=0;ODDS=0;PAIREDR=0.989387;PQR=0;PRO=0;QR=1352379;RO=36089;RPPR=60.6796	0/0	36117	36089	36089	1352379	.	.	0	0.999225
ferritin_rep_seq	434	.	G	.	0	.	DP=36078;DPB=36078;EPPR=830.534;GTI=0;MQMR=35.946;NS=1;NUMALT=0;ODDS=0;PAIREDR=0.989373;PQR=0;PRO=0;QR=1346047;RO=36040;RPPR=128.992	0/0	36078	36040	36040	1346047	.	.	0	0.998947
ferritin_rep_seq	435	.	A	.	1.67554e-14	.	DP=36024;DPB=36024;EPPR=660.334;GTI=0;MQMR=35.9289;NS=1;NUMALT=0;ODDS=0;PAIREDR=0.989332;PQR=0;PRO=0;QR=1339699;RO=35997;RPPR=161.911	0/0	36024	35997	35997	1339699	.	.	0	0.99925
ferritin_rep_seq	436	.	G	.	0	.	DP=36173;DPB=36173;EPPR=571.364;GTI=0;MQMR=35.9098;NS=1;NUMALT=0;ODDS=0;PAIREDR=0.989405;PQR=0;PRO=0;QR=1349002;RO=36150;RPPR=219.401	0/0	36173	36150	36150	1349002	.	.	0	0.999364
ferritin_rep_seq	437	.	G	.	8.82362e-14	.	DP=36173;DPB=36173;EPPR=475.993;GTI=0;MQMR=35.8822;NS=1;NUMALT=0;ODDS=0;PAIREDR=0.989322;PQR=0;PRO=0;QR=1345176;RO=36148;RPPR=258.426	0/0	36173	36148	36148	1345176	.	.	0	0.999309
ferritin_rep_seq	438	.	C	.	1.67793e-13	.	DP=36227;DPB=36227;EPPR=479.625;GTI=0;MQMR=35.8674;NS=1;NUMALT=0;ODDS=0;PAIREDR=0.989303;PQR=0;PRO=0;QR=1352644;RO=36180;RPPR=323.83	0/0	36227	36180	36180	1352644	.	.	0	0.998703
ferritin_rep_seq	439	.	T	.	1.7165e-13	.	DP=36153;DPB=36153;EPPR=509.589;GTI=0;MQMR=35.8504;NS=1;NUMALT=0;ODDS=0;PAIREDR=0.989313;PQR=0;PRO=0;QR=1345636;RO=36025;RPPR=330.528	0/0	36153	36025	36025	1345636	.	.	0	0.996459
ferritin_rep_seq	440	.	G	.	1.08492e-14	.	DP=36061;DPB=36061;EPPR=429.255;GTI=0;MQMR=35.8031;NS=1;NUMALT=0;ODDS=0;PAIREDR=0.989311;PQR=0;PRO=0;QR=1345565;RO=36019;RPPR=431.181	0/0	36061	36019	36019	1345565	.	.	0	0.998835
ferritin_rep_seq	441	.	C	.	4.81682e-13	.	DP=35952;DPB=35952;EPPR=361.151;GTI=0;MQMR=35.8064;NS=1;NUMALT=0;ODDS=0;PAIREDR=0.989238;PQR=0;PRO=0;QR=1333635;RO=35773;RPPR=378.459	0/0	35952	35773	35773	1333635	.	.	0	0.995021
ferritin_rep_seq	442	.	C	.	0	.	DP=35837;DPB=35837;EPPR=357.219;GTI=0;MQMR=35.8162;NS=1;NUMALT=0;ODDS=0;PAIREDR=0.989632;PQR=0;PRO=0;QR=1335797;RO=35784;RPPR=375.632	0/0	35837	35784	35784	1335797	.	.	0	0.998521
ferritin_rep_seq	443	.	C	.	0	.	DP=35820;DPB=35820;EPPR=307.272;GTI=0;MQMR=35.851;NS=1;NUMALT=0;ODDS=0;PAIREDR=0.989481;PQR=0;PRO=0;QR=1338570;RO=35746;RPPR=351.167	0/0	35820	35746	35746	1338570	.	.	0	0.997934
ferritin_rep_seq	444	.	T	.	5.25558e-14	.	DP=35727;DPB=35727;EPPR=286.877;GTI=0;MQMR=35.8877;NS=1;NUMALT=0;ODDS=0;PAIREDR=0.989567;PQR=0;PRO=0;QR=1327146;RO=35657;RPPR=367.066	0/0	35727	35657	35657	1327146	.	.	0	0.998041
ferritin_rep_seq	445	.	T	C	14942.2	.	AB=0.247111;ABP=19757.8;AC=1;AF=0.5;AN=2;AO=8788;CIGAR=1X;DP=35563;DPB=35563;DPRA=0;EPP=309.654;EPPR=65.2939;GTI=0;LEN=1;MEANALT=3;MQM=19.0366;MQMR=41.4253;NS=1;NUMALT=1;ODDS=3440.57;PAIRED=0.994766;PAIREDR=0.987553;PAO=0;PQA=0;PQR=0;PRO=0;QA=330345;QR=993039;RO=26754;RPL=5062;RPP=444.049;RPPR=92.4941;RPR=3726;RUN=1;SAF=3847;SAP=298.743;SAR=4941;SRF=11827;SRP=783;SRR=14927;TYPE=snp	0/1	35563	26754,8788	26754	993039	8788	330345	-3675.4,0,-74521	0.752299
ferritin_rep_seq	446	.	C	.	0	.	DP=35694;DPB=35694;EPPR=191.51;GTI=0;MQMR=35.9079;NS=1;NUMALT=0;ODDS=0;PAIREDR=0.989311;PQR=0;PRO=0;QR=1336074;RO=35643;RPPR=358.326	0/0	35694	35643	35643	1336074	.	.	0	0.998571
ferritin_rep_seq	447	.	A	.	1.31149e-13	.	DP=35740;DPB=35740;EPPR=116.476;GTI=0;MQMR=35.9099;NS=1;NUMALT=0;ODDS=0;PAIREDR=0.989527;PQR=0;PRO=0;QR=1336838;RO=35710;RPPR=407.776	0/0	35740	35710	35710	1336838	.	.	0	0.999161
ferritin_rep_seq	448	.	G	.	1.59355e-13	.	DP=35588;DPB=35588;EPPR=115.924;GTI=0;MQMR=35.9087;NS=1;NUMALT=0;ODDS=0;PAIREDR=0.989401;PQR=0;PRO=0;QR=1330985;RO=35570;RPPR=418.237	0/0	35588	35570	35570	1330985	.	.	0	0.999494
ferritin_rep_seq	449	.	C	.	7.2325e-14	.	DP=35559;DPB=35559;EPPR=149.273;GTI=0;MQMR=35.9129;NS=1;NUMALT=0;ODDS=0;PAIREDR=0.989504;PQR=0;PRO=0;QR=1323027;RO=35347;RPPR=384.207	0/0	35559	35347	35347	1323027	.	.	0	0.994038
ferritin_rep_seq	450	.	T	.	0	.	DP=35423;DPB=35423;EPPR=122.292;GTI=0;MQMR=35.8781;NS=1;NUMALT=0;ODDS=0;PAIREDR=0.989639;PQR=0;PRO=0;QR=1316387;RO=35325;RPPR=380.778	0/0	35423	35325	35325	1316387	.	.	0	0.997233
ferritin_rep_seq	451	.	G	.	2.1384e-13	.	DP=35231;DPB=35231;EPPR=129.339;GTI=0;MQMR=35.8903;NS=1;NUMALT=0;ODDS=0;PAIREDR=0.989574;PQR=0;PRO=0;QR=1314584;RO=35199;RPPR=453.073	0/0	35231	35199	35199	1314584	.	.	0	0.999092
ferritin_rep_seq	452	.	G	.	0	.	DP=35065;DPB=35065;EPPR=160.137;GTI=0;MQMR=35.8983;NS=1;NUMALT=0;ODDS=0;PAIREDR=0.989436;PQR=0;PRO=0;QR=1305590;RO=35026;RPPR=463.032	0/0	35065	35026	35026	1305590	.	.	0	0.998888
ferritin_rep_seq	453	.	A	.	6.75053e-15	.	DP=35031;DPB=35031;EPPR=136.409;GTI=0;MQMR=35.9127;NS=1;NUMALT=0;ODDS=0;PAIREDR=0.989538;PQR=0;PRO=0;QR=1297004;RO=34984;RPPR=502.941	0/0	35031	34984	34984	1297004	.	.	0	0.998658
ferritin_rep_seq	454	.	G	.	2.65192e-14	.	DP=35042;DPB=35042;EPPR=107.879;GTI=0;MQMR=35.9134;NS=1;NUMALT=0;ODDS=0;PAIREDR=0.989655;PQR=0;PRO=0;QR=1305759;RO=34994;RPPR=507.741	0/0	35042	34994	34994	1305759	.	.	0	0.99863
ferritin_rep_seq	455	.	C	.	0	.	DP=34856;DPB=34856;EPPR=97.5026;GTI=0;MQMR=35.9867;NS=1;NUMALT=0;ODDS=0;PAIREDR=0.989851;PQR=0;PRO=0;QR=1287687;RO=34485;RPPR=553.598	0/0	34856	34485	34485	1287687	.	.	0	0.989356
ferritin_rep_seq	456	.	G	.	0	.	DP=34819;DPB=34819;EPPR=115.202;GTI=0;MQMR=35.9507;NS=1;NUMALT=0;ODDS=0;PAIREDR=0.989411;PQR=0;PRO=0;QR=1299934;RO=34754;RPPR=468.677	0/0	34819	34754	34754	1299934	.	.	0	0.998133
ferritin_rep_seq	457	.	T	.	6.26815e-14	.	DP=34596;DPB=34596;EPPR=165.295;GTI=0;MQMR=35.9326;NS=1;NUMALT=0;ODDS=0;PAIREDR=0.989746;PQR=0;PRO=0;QR=1285484;RO=34426;RPPR=457.404	0/0	34596	34426	34426	1285484	.	.	0	0.995086
ferritin_rep_seq	458	.	G	.	2.32163e-13	.	DP=34456;DPB=34456;EPPR=140.095;GTI=0;MQMR=35.9272;NS=1;NUMALT=0;ODDS=0;PAIREDR=0.989453;PQR=0;PRO=0;QR=1287041;RO=34416;RPPR=415.218	0/0	34456	34416	34416	1287041	.	.	0	0.998839
ferritin_rep_seq	459	.	A	.	4.30091e-13	.	DP=34303;DPB=34303;EPPR=198.669;GTI=0;MQMR=35.9592;NS=1;NUMALT=0;ODDS=0;PAIREDR=0.989702;PQR=0;PRO=0;QR=1270509;RO=34183;RPPR=401.631	0/0	34303	34183	34183	1270509	.	.	0	0.996502
ferritin_rep_seq	460	.	T	.	0	.	DP=34226;DPB=34226;EPPR=148.173;GTI=0;MQMR=35.9764;NS=1;NUMALT=0;ODDS=0;PAIREDR=0.98943;PQR=0;PRO=0;QR=1275460;RO=34153;RPPR=393.112	0/0	34226	34153	34153	1275460	.	.	0	0.997867
ferritin_rep_seq	461	.	G	.	0	.	DP=34318;DPB=34318;EPPR=115.451;GTI=0;MQMR=36.0468;NS=1;NUMALT=0;ODDS=0;PAIREDR=0.989814;PQR=0;PRO=0;QR=1283045;RO=34264;RPPR=405.465	0/0	34318	34264	34264	1283045	.	.	0	0.998426
ferritin_rep_seq	462	.	T	.	0	.	DP=34277;DPB=34277;EPPR=104.659;GTI=0;MQMR=36.0609;NS=1;NUMALT=0;ODDS=0;PAIREDR=0.989674;PQR=0;PRO=0;QR=1276800;RO=34185;RPPR=537.592	0/0	34277	34185	34185	1276800	.	.	0	0.997316
ferritin_rep_seq	463	.	C	.	3.49569e-13	.	DP=34306;DPB=34306;EPPR=49.6034;GTI=0;MQMR=36.0727;NS=1;NUMALT=0;ODDS=0;PAIREDR=0.989424;PQR=0;PRO=0;QR=1277669;RO=34229;RPPR=680.119	0/0	34306	34229	34229	1277669	.	.	0	0.997755
ferritin_rep_seq	464	.	A	.	2.44457e-13	.	DP=34347;DPB=34347;EPPR=24.4556;GTI=0;MQMR=36.0887;NS=1;NUMALT=0;ODDS=0;PAIREDR=0.989562;PQR=0;PRO=0;QR=1282549;RO=34298;RPPR=763.586	0/0	34347	34298	34298	1282549	.	.	0	0.998573
ferritin_rep_seq	465	.	A	.	0	.	DP=34280;DPB=34280;EPPR=14.1974;GTI=0;MQMR=36.0754;NS=1;NUMALT=0;ODDS=0;PAIREDR=0.989661;PQR=0;PRO=0;QR=1281056;RO=34240;RPPR=718.135	0/0	34280	34240	34240	1281056	.	.	0	0.998833
ferritin_rep_seq	466	.	C	.	4.52752e-13	.	DP=34282;DPB=34282;EPPR=27.1557;GTI=0;MQMR=36.1566;NS=1;NUMALT=0;ODDS=0;PAIREDR=0.989534;PQR=0;PRO=0;QR=1269907;RO=34015;RPPR=655.493	0/0	34282	34015	34015	1269907	.	.	0	0.992212
ferritin_rep_seq	467	.	C	.	0	.	DP=34178;DPB=34178;EPPR=65.1345;GTI=0;MQMR=36.1299;NS=1;NUMALT=0;ODDS=0;PAIREDR=0.989267;PQR=0;PRO=0;QR=1266282;RO=33913;RPPR=603.744	0/0	34178	33913	33913	1266282	.	.	0	0.992246
ferritin_rep_seq	468	.	A	.	2.45908e-14	.	DP=34096;DPB=34096;EPPR=93.4951;GTI=0;MQMR=36.0634;NS=1;NUMALT=0;ODDS=0;PAIREDR=0.989013;PQR=0;PRO=0;QR=1267958;RO=34041;RPPR=450.637	0/0	34096	34041	34041	1267958	.	.	0	0.998387
ferritin_rep_seq	469	.	G	.	1.16925e-13	.	DP=34106;DPB=34106;EPPR=108.936;GTI=0;MQMR=36.0705;NS=1;NUMALT=0;ODDS=0;PAIREDR=0.988961;PQR=0;PRO=0;QR=1268961;RO=34061;RPPR=519.024	0/0	34106	34061	34061	1268961	.	.	0	0.998681
ferritin_rep_seq	470	.	G	.	0	.	DP=34075;DPB=34075;EPPR=152.949;GTI=0;MQMR=36.0385;NS=1;NUMALT=0;ODDS=0;PAIREDR=0.988776;PQR=0;PRO=0;QR=1266089;RO=34035;RPPR=444.652	0/0	34075	34035	34035	1266089	.	.	0	0.998826
ferritin_rep_seq	471	.	C	.	0	.	DP=34137;DPB=34137;EPPR=136.936;GTI=0;MQMR=36.0285;NS=1;NUMALT=0;ODDS=0;PAIREDR=0.988838;PQR=0;PRO=0;QR=1265566;RO=34043;RPPR=423.984	0/0	34137	34043	34043	1265566	.	.	0	0.997246
ferritin_rep_seq	472	.	C	T	6.69629e-12	.	AB=0.222059;ABP=22792.8;AC=1;AF=0.5;AN=2;AO=7542;CIGAR=1X;DP=33964;DPB=33964;DPRA=0;EPP=67.6984;EPPR=158.655;GTI=0;LEN=1;MEANALT=3;MQM=17.218;MQMR=41.3919;NS=1;NUMALT=1;ODDS=4316.55;PAIRED=0.99589;PAIREDR=0.986541;PAO=0;PQA=0;PQR=0;PRO=0;QA=278691;QR=976056;RO=26377;RPL=5175;RPP=2273.2;RPPR=10.7693;RPR=2367;RUN=1;SAF=2719;SAP=1277.57;SAR=4823;SRF=11304;SRP=1172.46;SRR=15073;TYPE=snp	0/1	33964	26377,7542	26377	976056	7542	278691	-909.109,0,-73507	0.776616
ferritin_rep_seq	473	.	C	.	0	.	DP=33766;DPB=33766;EPPR=201.396;GTI=0;MQMR=36.016;NS=1;NUMALT=0;ODDS=0;PAIREDR=0.988639;PQR=0;PRO=0;QR=1257267;RO=33713;RPPR=475.001	0/0	33766	33713	33713	1257267	.	.	0	0.99843
ferritin_rep_seq	474	.	T	.	0	.	DP=33581;DPB=33581;EPPR=190.19;GTI=0;MQMR=35.996;NS=1;NUMALT=0;ODDS=0;PAIREDR=0.988221;PQR=0;PRO=0;QR=1243131;RO=33448;RPPR=639.033	0/0	33581	33448	33448	1243131	.	.	0	0.996039
ferritin_rep_seq	475	.	C	.	0	.	DP=33567;DPB=33567;EPPR=121.244;GTI=0;MQMR=36.0337;NS=1;NUMALT=0;ODDS=0;PAIREDR=0.988139;PQR=0;PRO=0;QR=1249405;RO=33472;RPPR=768.031	0/0	33567	33472	33472	1249405	.	.	0	0.99717
ferritin_rep_seq	476	.	C	.	1.95759e-13	.	DP=33699;DPB=33699;EPPR=108.022;GTI=0;MQMR=36.035;NS=1;NUMALT=0;ODDS=0;PAIREDR=0.988179;PQR=0;PRO=0;QR=1257401;RO=33668;RPPR=702.827	0/0	33699	33668	33668	1257401	.	.	0	0.99908
ferritin_rep_seq	477	.	T	.	0	.	DP=33750;DPB=33750;EPPR=118.724;GTI=0;MQMR=36.0449;NS=1;NUMALT=0;ODDS=0;PAIREDR=0.988307;PQR=0;PRO=0;QR=1252999;RO=33696;RPPR=635.159	0/0	33750	33696	33696	1252999	.	.	0	0.9984
ferritin_rep_seq	478	.	T	.	0	.	DP=33723;DPB=33723;EPPR=90.3446;GTI=0;MQMR=36.0441;NS=1;NUMALT=0;ODDS=0;PAIREDR=0.988097;PQR=0;PRO=0;QR=1251292;RO=33688;RPPR=675.498	0/0	33723	33688	33688	1251292	.	.	0	0.998962
ferritin_rep_seq	479	.	G	.	2.41323e-13	.	DP=33578;DPB=33578;EPPR=39.2147;GTI=0;MQMR=36.0291;NS=1;NUMALT=0;ODDS=0;PAIREDR=0.987931;PQR=0;PRO=0;QR=1243160;RO=33558;RPPR=736.15	0/0	33578	33558	33558	1243160	.	.	0	0.999404
ferritin_rep_seq	480	.	A	.	3.33657e-13	.	DP=33434;DPB=33434;EPPR=88.9321;GTI=0;MQMR=35.985;NS=1;NUMALT=0;ODDS=0;PAIREDR=0.988011;PQR=0;PRO=0;QR=1214736;RO=33365;RPPR=791.637	0/0	33434	33365	33365	1214736	.	.	0	0.997936
ferritin_rep_seq	481	.	C	.	4.33465e-13	.	DP=33342;DPB=33342;EPPR=95.9975;GTI=0;MQMR=35.9439;NS=1;NUMALT=0;ODDS=0;PAIREDR=0.988165;PQR=0;PRO=0;QR=1243252;RO=33292;RPPR=646.923	0/0	33342	33292	33292	1243252	.	.	0	0.9985
ferritin_rep_seq	482	.	C	.	1.90937e-13	.	DP=33221;DPB=33221;EPPR=70.1489;GTI=0;MQMR=35.937;NS=1;NUMALT=0;ODDS=0;PAIREDR=0.987773;PQR=0;PRO=0;QR=1237236;RO=33124;RPPR=715.184	0/0	33221	33124	33124	1237236	.	.	0	0.99708
ferritin_rep_seq	483	.	T	.	3.41372e-13	.	DP=33191;DPB=33191;EPPR=47.6279;GTI=0;MQMR=35.8546;NS=1;NUMALT=0;ODDS=0;PAIREDR=0.987804;PQR=0;PRO=0;QR=1225828;RO=33125;RPPR=752.367	0/0	33191	33125	33125	1225828	.	.	0	0.998012
ferritin_rep_seq	484	.	C	.	0	.	DP=33247;DPB=33247;EPPR=45.9981;GTI=0;MQMR=35.8354;NS=1;NUMALT=0;ODDS=0;PAIREDR=0.987901;PQR=0;PRO=0;QR=1234805;RO=33142;RPPR=838.059	0/0	33247	33142	33142	1234805	.	.	0	0.996842
ferritin_rep_seq	485	.	C	.	7.47356e-14	.	DP=33208;DPB=33208;EPPR=56.2664;GTI=0;MQMR=35.8005;NS=1;NUMALT=0;ODDS=0;PAIREDR=0.987761;PQR=0;PRO=0;QR=1234713;RO=33174;RPPR=888.493	0/0	33208	33174	33174	1234713	.	.	0	0.998976
ferritin_rep_seq	486	.	A	.	0	.	DP=33087;DPB=33087;EPPR=57.8626;GTI=0;MQMR=35.7148;NS=1;NUMALT=0;ODDS=0;PAIREDR=0.987757;PQR=0;PRO=0;QR=1214943;RO=32999;RPPR=837.455	0/0	33087	32999	32999	1214943	.	.	0	0.99734
ferritin_rep_seq	487	.	C	T	2.66154e-12	.	AB=0;ABP=0;AC=0;AF=0;AN=2;AO=7162;CIGAR=1X;DP=33065;DPB=33065;DPRA=0;EPP=195.119;EPPR=4.70191;GTI=0;LEN=1;MEANALT=3;MQM=15.2189;MQMR=41.3635;NS=1;NUMALT=1;ODDS=7717.74;PAIRED=0.996649;PAIREDR=0.985203;PAO=0;PQA=0;PQR=0;PRO=0;QA=265715;QR=967402;RO=25884;RPL=4727;RPP=1595.77;RPPR=133.673;RPR=2435;RUN=1;SAF=2302;SAP=1986.92;SAR=4860;SRF=10983;SRP=1290.82;SRR=14901;TYPE=snp	0/0	33065	25884,7162	25884	967402	7162	265715	0,-511.581,-73423.1	0.782822
ferritin_rep_seq	488	.	G	.	8.48613e-14	.	DP=32914;DPB=32914;EPPR=64.7789;GTI=0;MQMR=35.6034;NS=1;NUMALT=0;ODDS=0;PAIREDR=0.987832;PQR=0;PRO=0;QR=1223407;RO=32873;RPPR=759.005	0/0	32914	32873	32873	1223407	.	.	0	0.998754
ferritin_rep_seq	489	.	C	.	4.46966e-13	.	DP=32867;DPB=32867;EPPR=41.4205;GTI=0;MQMR=35.5039;NS=1;NUMALT=0;ODDS=0;PAIREDR=0.987967;PQR=0;PRO=0;QR=1221879;RO=32826;RPPR=780.363	0/0	32867	32826	32826	1221879	.	.	0	0.998753
ferritin_rep_seq	490	.	C	.	1.25363e-13	.	DP=32657;DPB=32657;EPPR=38.2208;GTI=0;MQMR=35.3995;NS=1;NUMALT=0;ODDS=0;PAIREDR=0.987974;PQR=0;PRO=0;QR=1216737;RO=32595;RPPR=670.356	0/0	32657	32595	32595	1216737	.	.	0	0.998101
ferritin_rep_seq	491	.	A	G	3.88817e-12	.	AB=0;ABP=0;AC=0;AF=0;AN=2;AO=7319;CIGAR=1X;DP=32496;DPB=32496;DPRA=0;EPP=269.084;EPPR=5.77796;GTI=0;LEN=1;MEANALT=3;MQM=14.515;MQMR=41.361;NS=1;NUMALT=1;ODDS=7330.65;PAIRED=0.996448;PAIREDR=0.9856;PAO=0;PQA=0;PQR=0;PRO=0;QA=273016;QR=933201;RO=25139;RPL=4606;RPP=1066.18;RPPR=90.6025;RPR=2713;RUN=1;SAF=2192;SAP=2558.76;SAR=5127;SRF=10630;SRP=1302.72;SRR=14509;TYPE=snp	0/0	32496	25139,7319	25139	933201	7319	273016	0,-529.603,-70706.3	0.773603
ferritin_rep_seq	492	.	C	T	5.40023e-12	.	AB=0;ABP=0;AC=0;AF=0;AN=2;AO=7353;CIGAR=1X;DP=32446;DPB=32446;DPRA=0;EPP=353.234;EPPR=16.3254;GTI=0;LEN=1;MEANALT=3;MQM=14.3662;MQMR=41.4068;NS=1;NUMALT=1;ODDS=7305.27;PAIRED=0.996328;PAIREDR=0.985275;PAO=0;PQA=0;PQR=0;PRO=0;QA=273187;QR=935220;RO=25060;RPL=4512;RPP=827.609;RPPR=93.1619;RPR=2841;RUN=1;SAF=2190;SAP=2613.25;SAR=5163;SRF=10566;SRP=1339.96;SRR=14494;TYPE=snp	0/0	32446	25060,7353	25060	935220	7353	273187	0,-555.417,-70971.9	0.77236
ferritin_rep_seq	493	.	T	.	3.61141e-13	.	DP=32285;DPB=32285;EPPR=27.684;GTI=0;MQMR=35.2485;NS=1;NUMALT=0;ODDS=0;PAIREDR=0.987986;PQR=0;PRO=0;QR=1199335;RO=32213;RPPR=495.521	0/0	32285	32213	32213	1199335	.	.	0	0.99777
ferritin_rep_seq	494	.	G	.	0	.	DP=32273;DPB=32273;EPPR=17.8933;GTI=0;MQMR=35.2642;NS=1;NUMALT=0;ODDS=0;PAIREDR=0.988024;PQR=0;PRO=0;QR=1199566;RO=32230;RPPR=548.723	0/0	32273	32230	32230	1199566	.	.	0	0.998668
ferritin_rep_seq	495	.	C	.	0	.	DP=32251;DPB=32251;EPPR=10.8975;GTI=0;MQMR=35.2504;NS=1;NUMALT=0;ODDS=0;PAIREDR=0.987951;PQR=0;PRO=0;QR=1193476;RO=32202;RPPR=618.84	0/0	32251	32202	32202	1193476	.	.	0	0.998481
ferritin_rep_seq	496	.	C	.	1.80812e-13	.	DP=32103;DPB=32103;EPPR=22.1859;GTI=0;MQMR=35.2209;NS=1;NUMALT=0;ODDS=0;PAIREDR=0.988019;PQR=0;PRO=0;QR=1192635;RO=32050;RPPR=621.76	0/0	32103	32050	32050	1192635	.	.	0	0.998349
ferritin_rep_seq	497	.	G	.	0	.	DP=31826;DPB=31826;EPPR=13.7744;GTI=0;MQMR=35.2195;NS=1;NUMALT=0;ODDS=0;PAIREDR=0.987797;PQR=0;PRO=0;QR=1186510;RO=31795;RPPR=535.015	0/0	31826	31795	31795	1186510	.	.	0	0.999026
ferritin_rep_seq	498	.	A	.	0	.	DP=31572;DPB=31572;EPPR=14.7727;GTI=0;MQMR=35.1938;NS=1;NUMALT=0;ODDS=0;PAIREDR=0.988091;PQR=0;PRO=0;QR=1165451;RO=31489;RPPR=545.587	0/0	31572	31489	31489	1165451	.	.	0	0.997371
ferritin_rep_seq	499	.	C	.	0	.	DP=31376;DPB=31376;EPPR=14.343;GTI=0;MQMR=35.2199;NS=1;NUMALT=0;ODDS=0;PAIREDR=0.988233;PQR=0;PRO=0;QR=1165105;RO=31274;RPPR=584.535	0/0	31376	31274	31274	1165105	.	.	0	0.996749
ferritin_rep_seq	500	.	A	.	0	.	DP=31036;DPB=31036;EPPR=24.5326;GTI=0;MQMR=35.1718;NS=1;NUMALT=0;ODDS=0;PAIREDR=0.988374;PQR=0;PRO=0;QR=1153582;RO=30966;RPPR=640.88	0/0	31036	30966	30966	1153582	.	.	0	0.997745
ferritin_rep_seq	501	.	G	A	0	.	AB=0;ABP=0;AC=0;AF=0;AN=2;AO=6790;CIGAR=1X;DP=30884;DPB=30884;DPRA=0;EPP=376.03;EPPR=44.2124;GTI=0;LEN=1;MEANALT=3;MQM=13.1536;MQMR=41.3352;NS=1;NUMALT=1;ODDS=9473.31;PAIRED=0.996613;PAIREDR=0.985426;PAO=0;PQA=0;PQR=0;PRO=0;QA=252779;QR=897137;RO=24084;RPL=4027;RPP=513.961;RPPR=281.663;RPR=2763;RUN=1;SAF=1854;SAP=3040.74;SAR=4936;SRF=10467;SRP=897.647;SRR=13617;TYPE=snp	0/0	30884	24084,6790	24084	897137	6790	252779	0,-1469.68,-69014.8	0.779821
ferritin_rep_seq	502	.	G	.	2.37948e-13	.	DP=30668;DPB=30668;EPPR=5.10666;GTI=0;MQMR=35.1145;NS=1;NUMALT=0;ODDS=0;PAIREDR=0.987926;PQR=0;PRO=0;QR=1139789;RO=30644;RPPR=657.882	0/0	30668	30644	30644	1139789	.	.	0	0.999217
ferritin_rep_seq	503	.	A	.	1.53811e-13	.	DP=30389;DPB=30389;EPPR=5.5658;GTI=0;MQMR=35.0706;NS=1;NUMALT=0;ODDS=0;PAIREDR=0.988008;PQR=0;PRO=0;QR=1129860;RO=30353;RPPR=632.789	0/0	30389	30353	30353	1129860	.	.	0	0.998815
ferritin_rep_seq	504	.	A	.	3.64998e-13	.	DP=30418;DPB=30418;EPPR=9.57405;GTI=0;MQMR=34.9466;NS=1;NUMALT=0;ODDS=0;PAIREDR=0.988147;PQR=0;PRO=0;QR=1134303;RO=30373;RPPR=654.628	0/0	30418	30373	30373	1134303	.	.	0	0.998521
ferritin_rep_seq	505	.	C	.	2.19867e-13	.	DP=30247;DPB=30247;EPPR=4.39865;GTI=0;MQMR=34.9622;NS=1;NUMALT=0;ODDS=0;PAIREDR=0.988451;PQR=0;PRO=0;QR=1112750;RO=29786;RPPR=683.856	0/0	30247	29786	29786	1112750	.	.	0	0.984759
ferritin_rep_seq	506	.	A	.	2.97013e-13	.	DP=30100;DPB=30100;EPPR=4.57165;GTI=0;MQMR=34.8037;NS=1;NUMALT=0;ODDS=0;PAIREDR=0.988154;PQR=0;PRO=0;QR=1122797;RO=30053;RPPR=775.151	0/0	30100	30053	30053	1122797	.	.	0	0.998439
ferritin_rep_seq	507	.	A	.	7.90751e-14	.	DP=29803;DPB=29803;EPPR=3.66871;GTI=0;MQMR=34.7913;NS=1;NUMALT=0;ODDS=0;PAIREDR=0.988376;PQR=0;PRO=0;QR=1111567;RO=29765;RPPR=849.833	0/0	29803	29765	29765	1111567	.	.	0	0.998725
ferritin_rep_seq	508	.	C	T	222303	.	AB=0.339251;ABP=6691.04;AC=1;AF=0.5;AN=2;AO=10109;CIGAR=1X;DP=29798;DPB=29798;DPRA=0;EPP=132.028;EPPR=50.0766;GTI=0;LEN=1;MEANALT=3;MQM=40.8744;MQMR=31.7148;NS=1;NUMALT=1;ODDS=51187.3;PAIRED=0.988822;PAIREDR=0.988106;PAO=0;PQA=0;PQR=0;PRO=0;QA=376733;QR=735213;RO=19673;RPL=5717;RPP=380.129;RPPR=461.91;RPR=4392;RUN=1;SAF=4587;SAP=190.799;SAR=5522;SRF=7266;SRP=2920.3;SRR=12407;TYPE=snp	0/1	29798	19673,10109	19673	735213	10109	376733	-22989.4,0,-40131.6	0.660212
ferritin_rep_seq	509	.	G	.	2.30957e-13	.	DP=29641;DPB=29641;EPPR=7.59286;GTI=0;MQMR=34.8423;NS=1;NUMALT=0;ODDS=0;PAIREDR=0.98825;PQR=0;PRO=0;QR=1106170;RO=29616;RPPR=962.776	0/0	29641	29616	29616	1106170	.	.	0	0.999157
ferritin_rep_seq	510	.	A	.	4.47448e-13	.	DP=29512;DPB=29512;EPPR=3.55582;GTI=0;MQMR=34.8131;NS=1;NUMALT=0;ODDS=0;PAIREDR=0.988383;PQR=0;PRO=0;QR=1096025;RO=29440;RPPR=945.172	0/0	29512	29440	29440	1096025	.	.	0	0.99756
ferritin_rep_seq	511	.	T	.	0	.	DP=29404;DPB=29404;EPPR=3.19529;GTI=0;MQMR=34.7991;NS=1;NUMALT=0;ODDS=0;PAIREDR=0.988346;PQR=0;PRO=0;QR=1091122;RO=29346;RPPR=922.973	0/0	29404	29346	29346	1091122	.	.	0	0.998027
ferritin_rep_seq	512	.	T	.	0	.	DP=29431;DPB=29431;EPPR=6.52184;GTI=0;MQMR=34.7436;NS=1;NUMALT=0;ODDS=0;PAIREDR=0.988499;PQR=0;PRO=0;QR=1089980;RO=29388;RPPR=952.128	0/0	29431	29388	29388	1089980	.	.	0	0.998539
ferritin_rep_seq	513	.	A	.	1.65382e-13	.	DP=29341;DPB=29341;EPPR=4.69914;GTI=0;MQMR=34.6999;NS=1;NUMALT=0;ODDS=0;PAIREDR=0.988403;PQR=0;PRO=0;QR=1093654;RO=29317;RPPR=923.36	0/0	29341	29317	29317	1093654	.	.	0	0.999182
ferritin_rep_seq	514	.	T	.	0	.	DP=29100;DPB=29100;EPPR=6.75964;GTI=0;MQMR=34.7252;NS=1;NUMALT=0;ODDS=0;PAIREDR=0.988334;PQR=0;PRO=0;QR=1076853;RO=29060;RPPR=875.987	0/0	29100	29060	29060	1076853	.	.	0	0.998625
ferritin_rep_seq	515	.	C	.	2.50725e-13	.	DP=29134;DPB=29134;EPPR=5.08151;GTI=0;MQMR=34.8503;NS=1;NUMALT=0;ODDS=0;PAIREDR=0.988368;PQR=0;PRO=0;QR=1054232;RO=28198;RPPR=722.199	0/0	29134	28198	28198	1054232	.	.	0	0.967873
ferritin_rep_seq	516	.	A	.	0	.	DP=29161;DPB=29161;EPPR=8.72941;GTI=0;MQMR=34.7832;NS=1;NUMALT=0;ODDS=0;PAIREDR=0.988295;PQR=0;PRO=0;QR=1088757;RO=29133;RPPR=675.181	0/0	29161	29133	29133	1088757	.	.	0	0.99904
ferritin_rep_seq	517	.	G	.	0	.	DP=29050;DPB=29050;EPPR=4.67067;GTI=0;MQMR=34.7805;NS=1;NUMALT=0;ODDS=0;PAIREDR=0.988152;PQR=0;PRO=0;QR=1085186;RO=29035;RPPR=727.764	0/0	29050	29035	29035	1085186	.	.	0	0.999484
ferritin_rep_seq	518	.	A	.	0	.	DP=28908;DPB=28908;EPPR=3.0106;GTI=0;MQMR=34.7962;NS=1;NUMALT=0;ODDS=0;PAIREDR=0.988357;PQR=0;PRO=0;QR=1073769;RO=28858;RPPR=644.595	0/0	28908	28858	28858	1073769	.	.	0	0.99827
ferritin_rep_seq	519	.	T	.	0	.	DP=28909;DPB=28909;EPPR=5.99729;GTI=0;MQMR=34.8318;NS=1;NUMALT=0;ODDS=0;PAIREDR=0.988607;PQR=0;PRO=0;QR=1068200;RO=28789;RPPR=697.787	0/0	28909	28789	28789	1068200	.	.	0	0.995849
ferritin_rep_seq	520	.	G	.	0	.	DP=28829;DPB=28829;EPPR=27.1848;GTI=0;MQMR=34.8821;NS=1;NUMALT=0;ODDS=0;PAIREDR=0.988254;PQR=0;PRO=0;QR=1072587;RO=28776;RPPR=645.542	0/0	28829	28776	28776	1072587	.	.	0	0.998162
ferritin_rep_seq	521	.	G	.	0	.	DP=28893;DPB=28893;EPPR=65.9759;GTI=0;MQMR=34.9005;NS=1;NUMALT=0;ODDS=0;PAIREDR=0.988164;PQR=0;PRO=0;QR=1070551;RO=28810;RPPR=655.384	0/0	28893	28810	28810	1070551	.	.	0	0.997127
ferritin_rep_seq	522	.	C	.	0	.	DP=28850;DPB=28850;EPPR=110.962;GTI=0;MQMR=34.9552;NS=1;NUMALT=0;ODDS=0;PAIREDR=0.988024;PQR=0;PRO=0;QR=1065068;RO=28725;RPPR=621.781	0/0	28850	28725	28725	1065068	.	.	0	0.995667
ferritin_rep_seq	523	.	C	.	3.4089e-13	.	DP=28858;DPB=28858;EPPR=86.1947;GTI=0;MQMR=34.9843;NS=1;NUMALT=0;ODDS=0;PAIREDR=0.987978;PQR=0;PRO=0;QR=1070353;RO=28780;RPPR=595.389	0/0	28858	28780	28780	1070353	.	.	0	0.997297
ferritin_rep_seq	524	.	G	.	0	.	DP=28706;DPB=28706;EPPR=75.4799;GTI=0;MQMR=34.9995;NS=1;NUMALT=0;ODDS=0;PAIREDR=0.987753;PQR=0;PRO=0;QR=1068754;RO=28660;RPPR=726.438	0/0	28706	28660	28660	1068754	.	.	0	0.998398
ferritin_rep_seq	525	.	A	.	6.84675e-14	.	DP=28549;DPB=28549;EPPR=78.3906;GTI=0;MQMR=35.0706;NS=1;NUMALT=0;ODDS=0;PAIREDR=0.988347;PQR=0;PRO=0;QR=1050176;RO=28405;RPPR=541.886	0/0	28549	28405	28405	1050176	.	.	0	0.994956
ferritin_rep_seq	526	.	C	.	1.649e-13	.	DP=28409;DPB=28409;EPPR=55.2849;GTI=0;MQMR=35.1171;NS=1;NUMALT=0;ODDS=0;PAIREDR=0.988151;PQR=0;PRO=0;QR=1053732;RO=28273;RPPR=514.643	0/0	28409	28273	28273	1053732	.	.	0	0.995213
ferritin_rep_seq	527	.	T	.	0	.	DP=28236;DPB=28236;EPPR=28.8364;GTI=0;MQMR=35.1126;NS=1;NUMALT=0;ODDS=0;PAIREDR=0.988394;PQR=0;PRO=0;QR=1043927;RO=28090;RPPR=490.034	0/0	28236	28090	28090	1043927	.	.	0	0.994829
ferritin_rep_seq	528	.	T	.	0	.	DP=28180;DPB=28180;EPPR=18.0923;GTI=0;MQMR=35.1184;NS=1;NUMALT=0;ODDS=0;PAIREDR=0.988019;PQR=0;PRO=0;QR=1040352;RO=28128;RPPR=580.904	0/0	28180	28128	28128	1040352	.	.	0	0.998155
ferritin_rep_seq	529	.	C	.	4.71074e-13	.	DP=28078;DPB=28078;EPPR=29.5574;GTI=0;MQMR=35.1392;NS=1;NUMALT=0;ODDS=0;PAIREDR=0.988176;PQR=0;PRO=0;QR=1046046;RO=27993;RPPR=702.555	0/0	28078	27993	27993	1046046	.	.	0	0.996973
ferritin_rep_seq	530	.	A	.	0	.	DP=28054;DPB=28054;EPPR=33.9756;GTI=0;MQMR=35.1632;NS=1;NUMALT=0;ODDS=0;PAIREDR=0.988361;PQR=0;PRO=0;QR=1047142;RO=28010;RPPR=724.186	0/0	28054	28010	28010	1047142	.	.	0	0.998432
ferritin_rep_seq	531	.	T	.	4.2334e-13	.	DP=27946;DPB=27946;EPPR=66.035;GTI=0;MQMR=35.1454;NS=1;NUMALT=0;ODDS=0;PAIREDR=0.988283;PQR=0;PRO=0;QR=1041413;RO=27908;RPPR=946.383	0/0	27946	27908	27908	1041413	.	.	0	0.99864
ferritin_rep_seq	532	.	T	.	0	.	DP=27806;DPB=27806;EPPR=76.9089;GTI=0;MQMR=35.1609;NS=1;NUMALT=0;ODDS=0;PAIREDR=0.988077;PQR=0;PRO=0;QR=1035583;RO=27762;RPPR=931.836	0/0	27806	27762	27762	1035583	.	.	0	0.998418
ferritin_rep_seq	533	.	G	.	3.59212e-13	.	DP=27777;DPB=27777;EPPR=120.449;GTI=0;MQMR=35.1756;NS=1;NUMALT=0;ODDS=0;PAIREDR=0.987927;PQR=0;PRO=0;QR=1036187;RO=27747;RPPR=1066.87	0/0	27777	27747	27747	1036187	.	.	0	0.99892
ferritin_rep_seq	534	.	A	.	0	.	DP=27661;DPB=27661;EPPR=94.6922;GTI=0;MQMR=35.2734;NS=1;NUMALT=0;ODDS=0;PAIREDR=0.987693;PQR=0;PRO=0;QR=1029391;RO=27626;RPPR=1054.79	0/0	27661	27626	27626	1029391	.	.	0	0.998735
ferritin_rep_seq	535	.	G	.	4.71556e-13	.	DP=27885;DPB=27885;EPPR=109.915;GTI=0;MQMR=35.2641;NS=1;NUMALT=0;ODDS=0;PAIREDR=0.987398;PQR=0;PRO=0;QR=1039978;RO=27853;RPPR=992.734	0/0	27885	27853	27853	1039978	.	.	0	0.998852
ferritin_rep_seq	536	.	C	G	0	.	AB=0;ABP=0;AC=0;AF=0;AN=2;AO=4896;CIGAR=1X;DP=27768;DPB=27768;DPRA=0;EPP=499.47;EPPR=390.141;GTI=0;LEN=1;MEANALT=3;MQM=7.78595;MQMR=41.4142;NS=1;NUMALT=1;ODDS=18714.1;PAIRED=0.997753;PAIREDR=0.98495;PAO=0;PQA=0;PQR=0;PRO=0;QA=183140;QR=837871;RO=22459;RPL=2133;RPP=179.043;RPPR=1423.51;RPR=2763;RUN=1;SAF=760;SAP=5057.97;SAR=4136;SRF=9568;SRP=1070.65;SRR=12891;TYPE=snp	0/0	27768	22459,4896	22459	837871	4896	183140	0,-4841.01,-68494.3	0.808809
ferritin_rep_seq	537	.	A	G	0	.	AB=0;ABP=0;AC=0;AF=0;AN=2;AO=5006;CIGAR=1X;DP=27640;DPB=27640;DPRA=0;EPP=363.799;EPPR=246.133;GTI=0;LEN=1;MEANALT=3;MQM=8.24491;MQMR=41.3334;NS=1;NUMALT=1;ODDS=18318;PAIRED=0.997203;PAIREDR=0.985252;PAO=0;PQA=0;PQR=0;PRO=0;QA=186532;QR=844723;RO=22580;RPL=2223;RPP=139.042;RPPR=987.77;RPR=2783;RUN=1;SAF=724;SAP=5494.31;SAR=4282;SRF=9651;SRP=1036.36;SRR=12929;TYPE=snp	0/0	27640	22580,5006	22580	844723	5006	186532	0,-4657.02,-68655	0.816932
ferritin_rep_seq	538	.	A	C	0	.	AB=0;ABP=0;AC=0;AF=0;AN=2;AO=4803;CIGAR=1X;DP=27575;DPB=27575;DPRA=0;EPP=485.449;EPPR=163.583;GTI=0;LEN=1;MEANALT=3;MQM=7.53279;MQMR=41.2315;NS=1;NUMALT=1;ODDS=19535.1;PAIRED=0.998126;PAIREDR=0.984943;PAO=0;PQA=0;PQR=0;PRO=0;QA=179631;QR=845850;RO=22714;RPL=2021;RPP=264.835;RPPR=1015.28;RPR=2782;RUN=1;SAF=682;SAP=5349.96;SAR=4121;SRF=9601;SRP=1182.16;SRR=13113;TYPE=snp	0/0	27575	22714,4803	22714	845850	4803	179631	0,-5055.5,-69085.7	0.823717
ferritin_rep_seq	539	.	A	G	1.28063e-12	.	AB=0;ABP=0;AC=0;AF=0;AN=2;AO=4905;CIGAR=1X;DP=27632;DPB=27632;DPRA=0;EPP=360.806;EPPR=94.4749;GTI=0;LEN=1;MEANALT=3;MQM=7.81611;MQMR=41.3339;NS=1;NUMALT=1;ODDS=19057.4;PAIRED=0.997757;PAIREDR=0.984367;PAO=0;PQA=0;PQR=0;PRO=0;QA=183888;QR=843511;RO=22708;RPL=2143;RPP=172.638;RPPR=1039.33;RPR=2762;RUN=1;SAF=682;SAP=5553.96;SAR=4223;SRF=9573;SRP=1216.3;SRR=13135;TYPE=snp	0/0	27632	22708,4905	22708	843511	4905	183888	0,-4893.51,-68832.4	0.821801
ferritin_rep_seq	540	.	A	.	0	.	DP=27582;DPB=27582;EPPR=4.12715;GTI=0;MQMR=35.4505;NS=1;NUMALT=0;ODDS=0;PAIREDR=0.986925;PQR=0;PRO=0;QR=1022370;RO=27533;RPPR=653.997	0/0	27582	27533	27533	1022370	.	.	0	0.998223
ferritin_rep_seq	541	.	C	G	2.6114e-12	.	AB=0;ABP=0;AC=0;AF=0;AN=2;AO=4815;CIGAR=1X;DP=27642;DPB=27642;DPRA=0;EPP=400.65;EPPR=142.734;GTI=0;LEN=1;MEANALT=3;MQM=7.49823;MQMR=41.6386;NS=1;NUMALT=1;ODDS=18829;PAIRED=0.996677;PAIREDR=0.983842;PAO=0;PQA=0;PQR=0;PRO=0;QA=180814;QR=830075;RO=22156;RPL=2088;RPP=187.155;RPPR=1118.72;RPR=2727;RUN=1;SAF=680;SAP=5386.38;SAR=4135;SRF=9304;SRP=1236.77;SRR=12852;TYPE=snp	0/0	27642	22156,4815	22156	830075	4815	180814	0,-4887.22,-68241.1	0.801534
ferritin_rep_seq	542	.	T	.	0	.	DP=27662;DPB=27662;EPPR=3.04838;GTI=0;MQMR=35.4012;NS=1;NUMALT=0;ODDS=0;PAIREDR=0.986087;PQR=0;PRO=0;QR=1030413;RO=27600;RPPR=498.68	0/0	27662	27600	27600	1030413	.	.	0	0.997759
ferritin_rep_seq	543	.	A	.	1.15237e-13	.	DP=27695;DPB=27695;EPPR=6.98538;GTI=0;MQMR=35.4025;NS=1;NUMALT=0;ODDS=0;PAIREDR=0.986078;PQR=0;PRO=0;QR=1032655;RO=27655;RPPR=416.577	0/0	27695	27655	27655	1032655	.	.	0	0.998556
ferritin_rep_seq	544	.	C	.	0	.	DP=27727;DPB=27727;EPPR=17.1268;GTI=0;MQMR=35.4143;NS=1;NUMALT=0;ODDS=0;PAIREDR=0.985861;PQR=0;PRO=0;QR=1032300;RO=27654;RPPR=483.624	0/0	27727	27654	27654	1032300	.	.	0	0.997367
ferritin_rep_seq	545	.	C	.	0	.	DP=27538;DPB=27538;EPPR=4.1417;GTI=0;MQMR=35.4211;NS=1;NUMALT=0;ODDS=0;PAIREDR=0.985687;PQR=0;PRO=0;QR=1015022;RO=27179;RPPR=439.364	0/0	27538	27179	27179	1015022	.	.	0	0.986963
ferritin_rep_seq	546	.	T	.	4.34912e-13	.	DP=27530;DPB=27530;EPPR=3.22469;GTI=0;MQMR=35.2792;NS=1;NUMALT=0;ODDS=0;PAIREDR=0.98576;PQR=0;PRO=0;QR=1019082;RO=27388;RPPR=355.329	0/0	27530	27388	27388	1019082	.	.	0	0.994842
ferritin_rep_seq	547	.	T	.	4.49377e-13	.	DP=27385;DPB=27385;EPPR=8.89119;GTI=0;MQMR=35.2654;NS=1;NUMALT=0;ODDS=0;PAIREDR=0.985211;PQR=0;PRO=0;QR=1010980;RO=27318;RPPR=403.279	0/0	27385	27318	27318	1010980	.	.	0	0.997553
ferritin_rep_seq	548	.	C	A	2.02123e-12	.	AB=0;ABP=0;AC=0;AF=0;AN=2;AO=4922;CIGAR=1X;DP=27292;DPB=27292;DPRA=0;EPP=77.1721;EPPR=54.4268;GTI=0;LEN=1;MEANALT=3;MQM=7.82243;MQMR=41.3743;NS=1;NUMALT=1;ODDS=18377.3;PAIRED=0.998171;PAIREDR=0.982615;PAO=0;PQA=0;PQR=0;PRO=0;QA=184727;QR=832310;RO=22260;RPL=2336;RPP=30.5839;RPPR=589.513;RPR=2586;RUN=1;SAF=680;SAP=5600.59;SAR=4242;SRF=9405;SRP=1164.1;SRR=12855;TYPE=snp	0/0	27292	22260,4922	22260	832310	4922	184727	0,-4739.3,-67870.7	0.815624
ferritin_rep_seq	549	.	A	.	0	.	DP=27267;DPB=27267;EPPR=9.49121;GTI=0;MQMR=35.2475;NS=1;NUMALT=0;ODDS=0;PAIREDR=0.985265;PQR=0;PRO=0;QR=1014753;RO=27215;RPPR=392.358	0/0	27267	27215	27215	1014753	.	.	0	0.998093
ferritin_rep_seq	550	.	T	A	1.30377e-12	.	AB=0;ABP=0;AC=0;AF=0;AN=2;AO=4948;CIGAR=1X;DP=27229;DPB=27229;DPRA=0;EPP=27.453;EPPR=21.0652;GTI=0;LEN=1;MEANALT=3;MQM=7.91916;MQMR=41.3081;NS=1;NUMALT=1;ODDS=18206.4;PAIRED=0.997575;PAIREDR=0.982058;PAO=0;PQA=0;PQR=0;PRO=0;QA=186116;QR=826971;RO=22238;RPL=2426;RPP=7.05482;RPPR=552.409;RPR=2522;RUN=1;SAF=674;SAP=5690.62;SAR=4274;SRF=9327;SRP=1257.29;SRR=12911;TYPE=snp	0/0	27229	22238,4948	22238	826971	4948	186116	0,-4677.62,-67284.4	0.816703
ferritin_rep_seq	551	.	G	.	0	.	DP=27399;DPB=27399;EPPR=4.0234;GTI=0;MQMR=35.231;NS=1;NUMALT=0;ODDS=0;PAIREDR=0.984581;PQR=0;PRO=0;QR=1022035;RO=27369;RPPR=359.262	0/0	27399	27369	27369	1022035	.	.	0	0.998905
ferritin_rep_seq	552	.	A	.	0	.	DP=27451;DPB=27451;EPPR=3.14345;GTI=0;MQMR=35.253;NS=1;NUMALT=0;ODDS=0;PAIREDR=0.984169;PQR=0;PRO=0;QR=1020350;RO=27415;RPPR=318.89	0/0	27451	27415	27415	1020350	.	.	0	0.998689
ferritin_rep_seq	553	.	G	.	4.24306e-14	.	DP=27619;DPB=27619;EPPR=3.14913;GTI=0;MQMR=35.2421;NS=1;NUMALT=0;ODDS=0;PAIREDR=0.983945;PQR=0;PRO=0;QR=1030806;RO=27592;RPPR=276.451	0/0	27619	27592	27592	1030806	.	.	0	0.999022
ferritin_rep_seq	554	.	C	.	0	.	DP=27749;DPB=27749;EPPR=3.90823;GTI=0;MQMR=35.3264;NS=1;NUMALT=0;ODDS=0;PAIREDR=0.983733;PQR=0;PRO=0;QR=1015944;RO=27172;RPPR=259.641	0/0	27749	27172	27172	1015944	.	.	0	0.979206
ferritin_rep_seq	555	.	A	.	1.18613e-13	.	DP=27748;DPB=27748;EPPR=3.20661;GTI=0;MQMR=35.2305;NS=1;NUMALT=0;ODDS=0;PAIREDR=0.984089;PQR=0;PRO=0;QR=1031687;RO=27654;RPPR=297.322	0/0	27748	27654	27654	1031687	.	.	0	0.996612
ferritin_rep_seq	556	.	A	.	0	.	DP=27665;DPB=27665;EPPR=3.71961;GTI=0;MQMR=35.2303;NS=1;NUMALT=0;ODDS=0;PAIREDR=0.984039;PQR=0;PRO=0;QR=1031606;RO=27629;RPPR=277.552	0/0	27665	27629	27629	1031606	.	.	0	0.998699
ferritin_rep_seq	557	.	G	.	2.93156e-13	.	DP=27644;DPB=27644;EPPR=4.16133;GTI=0;MQMR=35.2677;NS=1;NUMALT=0;ODDS=0;PAIREDR=0.983744;PQR=0;PRO=0;QR=1034524;RO=27621;RPPR=249.587	0/0	27644	27621	27621	1034524	.	.	0	0.999168
ferritin_rep_seq	558	.	T	.	0	.	DP=27531;DPB=27531;EPPR=12.6987;GTI=0;MQMR=35.2772;NS=1;NUMALT=0;ODDS=0;PAIREDR=0.983574;PQR=0;PRO=0;QR=1026202;RO=27456;RPPR=219.899	0/0	27531	27456	27456	1026202	.	.	0	0.997276
ferritin_rep_seq	559	.	G	.	0	.	DP=27485;DPB=27485;EPPR=11.0594;GTI=0;MQMR=35.2825;NS=1;NUMALT=0;ODDS=0;PAIREDR=0.983645;PQR=0;PRO=0;QR=1027621;RO=27453;RPPR=205.248	0/0	27485	27453	27453	1027621	.	.	0	0.998836
ferritin_rep_seq	560	.	G	.	0	.	DP=27447;DPB=27447;EPPR=17.046;GTI=0;MQMR=35.2897;NS=1;NUMALT=0;ODDS=0;PAIREDR=0.983553;PQR=0;PRO=0;QR=1026356;RO=27421;RPPR=199.451	0/0	27447	27421	27421	1026356	.	.	0	0.999053
ferritin_rep_seq	561	.	A	.	0	.	DP=27322;DPB=27322;EPPR=26.5666;GTI=0;MQMR=35.3003;NS=1;NUMALT=0;ODDS=0;PAIREDR=0.983431;PQR=0;PRO=0;QR=1021370;RO=27280;RPPR=164.42	0/0	27322	27280	27280	1021370	.	.	0	0.998463
ferritin_rep_seq	562	.	T	.	0	.	DP=27227;DPB=27227;EPPR=52.022;GTI=0;MQMR=35.3524;NS=1;NUMALT=0;ODDS=0;PAIREDR=0.983397;PQR=0;PRO=0;QR=1014862;RO=27163;RPPR=120.247	0/0	27227	27163	27163	1014862	.	.	0	0.997649
ferritin_rep_seq	563	.	G	.	0	.	DP=27000;DPB=27000;EPPR=46.8555;GTI=0;MQMR=35.3595;NS=1;NUMALT=0;ODDS=0;PAIREDR=0.983206;PQR=0;PRO=0;QR=1010653;RO=26974;RPPR=83.8351	0/0	27000	26974	26974	1010653	.	.	0	0.999037
ferritin_rep_seq	564	.	C	.	4.43593e-14	.	DP=26982;DPB=26982;EPPR=87.2187;GTI=0;MQMR=35.3919;NS=1;NUMALT=0;ODDS=0;PAIREDR=0.982884;PQR=0;PRO=0;QR=1006157;RO=26934;RPPR=65.7281	0/0	26982	26934	26934	1006157	.	.	0	0.998221
ferritin_rep_seq	565	.	T	.	0	.	DP=27019;DPB=27019;EPPR=173.835;GTI=0;MQMR=35.4039;NS=1;NUMALT=0;ODDS=0;PAIREDR=0.982869;PQR=0;PRO=0;QR=1005111;RO=26911;RPPR=25.5909	0/0	27019	26911	26911	1005111	.	.	0	0.996003
ferritin_rep_seq	566	.	G	A	3.81874e-12	.	AB=0;ABP=0;AC=0;AF=0;AN=2;AO=4885;CIGAR=1X;DP=27016;DPB=27016;DPRA=0;EPP=151.003;EPPR=395.109;GTI=0;LEN=1;MEANALT=3;MQM=9.02047;MQMR=41.3049;NS=1;NUMALT=1;ODDS=17149.1;PAIRED=0.997134;PAIREDR=0.979645;PAO=0;PQA=0;PQR=0;PRO=0;QA=183549;QR=828977;RO=22108;RPL=2709;RPP=129.293;RPPR=5.46229;RPR=2176;RUN=1;SAF=674;SAP=5564.1;SAR=4211;SRF=8926;SRP=1782.14;SRR=13182;TYPE=snp	0/0	27016	22108,4885	22108	828977	4885	183549	0,-4208.86,-66972.8	0.81833
ferritin_rep_seq	567	.	C	T	2.02123e-12	.	AB=0;ABP=0;AC=0;AF=0;AN=2;AO=4877;CIGAR=1X;DP=26953;DPB=26953;DPRA=0;EPP=300.208;EPPR=418.76;GTI=0;LEN=1;MEANALT=3;MQM=9.00656;MQMR=41.3068;NS=1;NUMALT=1;ODDS=17171.5;PAIRED=0.997129;PAIREDR=0.979326;PAO=0;PQA=0;PQR=0;PRO=0;QA=182276;QR=822861;RO=22057;RPL=2822;RPP=264.945;RPPR=14.458;RPR=2055;RUN=1;SAF=667;SAP=5592.14;SAR=4210;SRF=8885;SRP=1812.33;SRR=13172;TYPE=snp	0/0	26953	22057,4877	22057	822861	4877	182276	0,-4193.59,-66492	0.81835
ferritin_rep_seq	568	.	C	.	1.78403e-14	.	DP=26816;DPB=26816;EPPR=155.211;GTI=0;MQMR=35.4581;NS=1;NUMALT=0;ODDS=0;PAIREDR=0.982411;PQR=0;PRO=0;QR=1000782;RO=26778;RPPR=12.7183	0/0	26816	26778	26778	1000782	.	.	0	0.998583
ferritin_rep_seq	569	.	A	.	0	.	DP=26579;DPB=26579;EPPR=163.479;GTI=0;MQMR=35.388;NS=1;NUMALT=0;ODDS=0;PAIREDR=0.982481;PQR=0;PRO=0;QR=993183;RO=26485;RPPR=5.29688	0/0	26579	26485	26485	993183	.	.	0	0.996463
ferritin_rep_seq	570	.	A	.	3.50051e-13	.	DP=26406;DPB=26406;EPPR=152.87;GTI=0;MQMR=35.3557;NS=1;NUMALT=0;ODDS=0;PAIREDR=0.982517;PQR=0;PRO=0;QR=988550;RO=26369;RPPR=3.16256	0/0	26406	26369	26369	988550	.	.	0	0.998599
ferritin_rep_seq	571	.	G	.	4.15143e-13	.	DP=26483;DPB=26483;EPPR=223.098;GTI=0;MQMR=35.3548;NS=1;NUMALT=0;ODDS=0;PAIREDR=0.982359;PQR=0;PRO=0;QR=993189;RO=26472;RPPR=3.19929	0/0	26483	26472	26472	993189	.	.	0	0.999585
ferritin_rep_seq	572	.	G	.	0	.	DP=26282;DPB=26282;EPPR=283.873;GTI=0;MQMR=35.3543;NS=1;NUMALT=0;ODDS=0;PAIREDR=0.982179;PQR=0;PRO=0;QR=984128;RO=26261;RPPR=8.81707	0/0	26282	26261	26261	984128	.	.	0	0.999201
ferritin_rep_seq	573	.	A	.	3.7223e-13	.	DP=26134;DPB=26134;EPPR=257.242;GTI=0;MQMR=35.3418;NS=1;NUMALT=0;ODDS=0;PAIREDR=0.982068;PQR=0;PRO=0;QR=976590;RO=26098;RPPR=8.29412	0/0	26134	26098	26098	976590	.	.	0	0.998622
ferritin_rep_seq	574	.	G	.	0	.	DP=26012;DPB=26012;EPPR=195.986;GTI=0;MQMR=35.3584;NS=1;NUMALT=0;ODDS=0;PAIREDR=0.981922;PQR=0;PRO=0;QR=974100;RO=25998;RPPR=5.7165	0/0	26012	25998	25998	974100	.	.	0	0.999462
ferritin_rep_seq	575	.	A	.	9.9326e-14	.	DP=25857;DPB=25857;EPPR=181.422;GTI=0;MQMR=35.3935;NS=1;NUMALT=0;ODDS=0;PAIREDR=0.981901;PQR=0;PRO=0;QR=961965;RO=25802;RPPR=3.25571	0/0	25857	25802	25802	961965	.	.	0	0.997873
ferritin_rep_seq	576	.	T	.	0	.	DP=25876;DPB=25876;EPPR=203.973;GTI=0;MQMR=35.3791;NS=1;NUMALT=0;ODDS=0;PAIREDR=0.981956;PQR=0;PRO=0;QR=961138;RO=25826;RPPR=3.81781	0/0	25876	25826	25826	961138	.	.	0	0.998068
ferritin_rep_seq	577	.	C	.	0	.	DP=25831;DPB=25831;EPPR=171.604;GTI=0;MQMR=35.4246;NS=1;NUMALT=0;ODDS=0;PAIREDR=0.982063;PQR=0;PRO=0;QR=956097;RO=25534;RPPR=4.97512	0/0	25831	25534	25534	956097	.	.	0	0.988502
ferritin_rep_seq	578	.	A	.	7.61823e-14	.	DP=25884;DPB=25884;EPPR=176.192;GTI=0;MQMR=35.3562;NS=1;NUMALT=0;ODDS=0;PAIREDR=0.982132;PQR=0;PRO=0;QR=967906;RO=25856;RPPR=3.69056	0/0	25884	25856	25856	967906	.	.	0	0.998918
ferritin_rep_seq	579	.	G	.	3.37033e-13	.	DP=25800;DPB=25800;EPPR=164.995;GTI=0;MQMR=35.3476;NS=1;NUMALT=0;ODDS=0;PAIREDR=0.982085;PQR=0;PRO=0;QR=966645;RO=25789;RPPR=14.7252	0/0	25800	25789	25789	966645	.	.	0	0.999574
ferritin_rep_seq	580	.	T	.	0	.	DP=25570;DPB=25570;EPPR=129.993;GTI=0;MQMR=35.3953;NS=1;NUMALT=0;ODDS=0;PAIREDR=0.981908;PQR=0;PRO=0;QR=956185;RO=25536;RPPR=13.3085	0/0	25570	25536	25536	956185	.	.	0	0.99867
ferritin_rep_seq	581	.	G	.	0	.	DP=25503;DPB=25503;EPPR=96.7636;GTI=0;MQMR=35.4025;NS=1;NUMALT=0;ODDS=0;PAIREDR=0.981952;PQR=0;PRO=0;QR=951952;RO=25487;RPPR=20.9602	0/0	25503	25487	25487	951952	.	.	0	0.999373
ferritin_rep_seq	582	.	G	.	3.87178e-13	.	DP=25407;DPB=25407;EPPR=114.748;GTI=0;MQMR=35.3977;NS=1;NUMALT=0;ODDS=0;PAIREDR=0.981843;PQR=0;PRO=0;QR=948923;RO=25389;RPPR=14.9097	0/0	25407	25389	25389	948923	.	.	0	0.999292
ferritin_rep_seq	583	.	C	.	3.1823e-14	.	DP=25347;DPB=25347;EPPR=145.306;GTI=0;MQMR=35.4071;NS=1;NUMALT=0;ODDS=0;PAIREDR=0.982462;PQR=0;PRO=0;QR=946230;RO=25316;RPPR=27.2866	0/0	25347	25316	25316	946230	.	.	0	0.998777
ferritin_rep_seq	584	.	T	.	0	.	DP=25169;DPB=25169;EPPR=229.025;GTI=0;MQMR=35.4003;NS=1;NUMALT=0;ODDS=0;PAIREDR=0.982564;PQR=0;PRO=0;QR=940533;RO=25121;RPPR=45.0039	0/0	25169	25121	25121	940533	.	.	0	0.998093
ferritin_rep_seq	585	.	A	.	0	.	DP=25019;DPB=25019;EPPR=243.177;GTI=0;MQMR=35.3552;NS=1;NUMALT=0;ODDS=0;PAIREDR=0.982364;PQR=0;PRO=0;QR=939684;RO=25005;RPPR=78.2811	0/0	25019	25005	25005	939684	.	.	0	0.99944
ferritin_rep_seq	586	.	C	.	0	.	DP=24849;DPB=24849;EPPR=229.955;GTI=0;MQMR=35.3103;NS=1;NUMALT=0;ODDS=0;PAIREDR=0.982784;PQR=0;PRO=0;QR=929236;RO=24802;RPPR=122.861	0/0	24849	24802	24802	929236	.	.	0	0.998109
ferritin_rep_seq	587	.	A	.	1.51399e-13	.	DP=24561;DPB=24561;EPPR=250.73;GTI=0;MQMR=35.1795;NS=1;NUMALT=0;ODDS=0;PAIREDR=0.98227;PQR=0;PRO=0;QR=918449;RO=24535;RPPR=98.1859	0/0	24561	24535	24535	918449	.	.	0	0.998941
ferritin_rep_seq	588	.	T	.	0	.	DP=24378;DPB=24378;EPPR=261.467;GTI=0;MQMR=35.1646;NS=1;NUMALT=0;ODDS=0;PAIREDR=0.982702;PQR=0;PRO=0;QR=909649;RO=24338;RPPR=174.899	0/0	24378	24338	24338	909649	.	.	0	0.998359
ferritin_rep_seq	589	.	C	.	5.92097e-13	.	DP=24263;DPB=24263;EPPR=262.138;GTI=0;MQMR=35.1782;NS=1;NUMALT=0;ODDS=0;PAIREDR=0.982472;PQR=0;PRO=0;QR=899148;RO=24019;RPPR=208.328	0/0	24263	24019	24019	899148	.	.	0	0.989944
ferritin_rep_seq	590	.	A	.	0	.	DP=24072;DPB=24072;EPPR=218.633;GTI=0;MQMR=35.1028;NS=1;NUMALT=0;ODDS=0;PAIREDR=0.982861;PQR=0;PRO=0;QR=897585;RO=24039;RPPR=210.341	0/0	24072	24039	24039	897585	.	.	0	0.998629
ferritin_rep_seq	591	.	C	.	0	.	DP=23996;DPB=23996;EPPR=168.154;GTI=0;MQMR=35.0991;NS=1;NUMALT=0;ODDS=0;PAIREDR=0.982474;PQR=0;PRO=0;QR=895795;RO=23964;RPPR=182.649	0/0	23996	23964	23964	895795	.	.	0	0.998666
ferritin_rep_seq	592	.	C	.	2.50725e-13	.	DP=23825;DPB=23825;EPPR=180.223;GTI=0;MQMR=35.0898;NS=1;NUMALT=0;ODDS=0;PAIREDR=0.982201;PQR=0;PRO=0;QR=884577;RO=23709;RPPR=141.349	0/0	23825	23709	23709	884577	.	.	0	0.995131
ferritin_rep_seq	593	.	C	.	0	.	DP=23645;DPB=23645;EPPR=139.569;GTI=0;MQMR=35.0384;NS=1;NUMALT=0;ODDS=0;PAIREDR=0.98262;PQR=0;PRO=0;QR=882021;RO=23590;RPPR=160.496	0/0	23645	23590	23590	882021	.	.	0	0.997674
ferritin_rep_seq	594	.	A	.	2.70012e-13	.	DP=23489;DPB=23489;EPPR=216.792;GTI=0;MQMR=34.9713;NS=1;NUMALT=0;ODDS=0;PAIREDR=0.982184;PQR=0;PRO=0;QR=875746;RO=23406;RPPR=74.8546	0/0	23489	23406	23406	875746	.	.	0	0.996466
ferritin_rep_seq	595	.	G	.	2.2276e-13	.	DP=23210;DPB=23210;EPPR=127.699;GTI=0;MQMR=34.9543;NS=1;NUMALT=0;ODDS=0;PAIREDR=0.982365;PQR=0;PRO=0;QR=868011;RO=23192;RPPR=122.567	0/0	23210	23192	23192	868011	.	.	0	0.999224
ferritin_rep_seq	596	.	A	.	1.51399e-13	.	DP=22948;DPB=22948;EPPR=154.463;GTI=0;MQMR=34.9404;NS=1;NUMALT=0;ODDS=0;PAIREDR=0.982336;PQR=0;PRO=0;QR=852485;RO=22871;RPPR=114.369	0/0	22948	22871	22871	852485	.	.	0	0.996645
ferritin_rep_seq	597	.	T	.	0	.	DP=22676;DPB=22676;EPPR=158.247;GTI=0;MQMR=34.887;NS=1;NUMALT=0;ODDS=0;PAIREDR=0.98221;PQR=0;PRO=0;QR=839654;RO=22597;RPPR=158.736	0/0	22676	22597	22597	839654	.	.	0	0.996516
ferritin_rep_seq	598	.	C	.	1.86694e-12	.	DP=22569;DPB=22569;EPPR=78.9662;GTI=0;MQMR=34.8872;NS=1;NUMALT=0;ODDS=0;PAIREDR=0.982121;PQR=0;PRO=0;QR=810476;RO=21589;RPPR=291.986	0/0	22569	21589	21589	810476	.	.	0	0.956578
ferritin_rep_seq	599	.	A	.	3.64998e-13	.	DP=22516;DPB=22516;EPPR=40.2367;GTI=0;MQMR=34.8679;NS=1;NUMALT=0;ODDS=0;PAIREDR=0.982529;PQR=0;PRO=0;QR=844543;RO=22495;RPPR=403.554	0/0	22516	22495	22495	844543	.	.	0	0.999067
ferritin_rep_seq	600	.	A	.	1.78883e-13	.	DP=22506;DPB=22506;EPPR=8.80614;GTI=0;MQMR=34.8709;NS=1;NUMALT=0;ODDS=0;PAIREDR=0.982347;PQR=0;PRO=0;QR=842463;RO=22489;RPPR=607.941	0/0	22506	22489	22489	842463	.	.	0	0.999245
ferritin_rep_seq	601	.	G	.	0	.	DP=22333;DPB=22333;EPPR=9.84144;GTI=0;MQMR=34.8469;NS=1;NUMALT=0;ODDS=0;PAIREDR=0.982081;PQR=0;PRO=0;QR=834798;RO=22323;RPPR=743.476	0/0	22333	22323	22323	834798	.	.	0	0.999552
ferritin_rep_seq	602	.	C	.	6.51886e-13	.	DP=22054;DPB=22054;EPPR=53.2592;GTI=0;MQMR=34.8992;NS=1;NUMALT=0;ODDS=0;PAIREDR=0.982093;PQR=0;PRO=0;QR=812430;RO=21723;RPPR=859.417	0/0	22054	21723	21723	812430	.	.	0	0.984991
ferritin_rep_seq	603	.	G	.	0	.	DP=21782;DPB=21782;EPPR=54.8982;GTI=0;MQMR=34.8136;NS=1;NUMALT=0;ODDS=0;PAIREDR=0.981843;PQR=0;PRO=0;QR=815468;RO=21755;RPPR=879.322	0/0	21782	21755	21755	815468	.	.	0	0.99876
ferritin_rep_seq	604	.	T	.	1.53811e-13	.	DP=21606;DPB=21606;EPPR=37.6116;GTI=0;MQMR=34.8048;NS=1;NUMALT=0;ODDS=0;PAIREDR=0.981981;PQR=0;PRO=0;QR=803693;RO=21477;RPPR=990.382	0/0	21606	21477	21477	803693	.	.	0	0.994029
ferritin_rep_seq	605	.	T	.	7.42537e-14	.	DP=21558;DPB=21558;EPPR=70.7973;GTI=0;MQMR=34.8218;NS=1;NUMALT=0;ODDS=0;PAIREDR=0.982082;PQR=0;PRO=0;QR=804134;RO=21487;RPPR=1245.95	0/0	21558	21487	21487	804134	.	.	0	0.996707
ferritin_rep_seq	606	.	G	.	0	.	DP=21589;DPB=21589;EPPR=109.62;GTI=0;MQMR=34.896;NS=1;NUMALT=0;ODDS=0;PAIREDR=0.982195;PQR=0;PRO=0;QR=808028;RO=21567;RPPR=1480.72	0/0	21589	21567	21567	808028	.	.	0	0.998981
ferritin_rep_seq	607	.	T	.	0	.	DP=21410;DPB=21410;EPPR=75.4201;GTI=0;MQMR=34.9753;NS=1;NUMALT=0;ODDS=0;PAIREDR=0.982211;PQR=0;PRO=0;QR=800732;RO=21362;RPPR=1491.01	0/0	21410	21362	21362	800732	.	.	0	0.997758
ferritin_rep_seq	608	.	G	.	2.60369e-13	.	DP=21297;DPB=21297;EPPR=76.1996;GTI=0;MQMR=34.9764;NS=1;NUMALT=0;ODDS=0;PAIREDR=0.982053;PQR=0;PRO=0;QR=796870;RO=21285;RPPR=1534.89	0/0	21297	21285	21285	796870	.	.	0	0.999437
ferritin_rep_seq	609	.	G	.	0	.	DP=21164;DPB=21164;EPPR=90.8449;GTI=0;MQMR=35.0729;NS=1;NUMALT=0;ODDS=0;PAIREDR=0.981847;PQR=0;PRO=0;QR=791189;RO=21153;RPPR=1770.14	0/0	21164	21153	21153	791189	.	.	0	0.99948
ferritin_rep_seq	610	.	A	.	2.78208e-13	.	DP=21017;DPB=21017;EPPR=61.6773;GTI=0;MQMR=35.1432;NS=1;NUMALT=0;ODDS=0;PAIREDR=0.981894;PQR=0;PRO=0;QR=783630;RO=20987;RPPR=1722.84	0/0	21017	20987	20987	783630	.	.	0	0.998573
ferritin_rep_seq	611	.	A	C	0	.	AB=0;ABP=0;AC=0;AF=0;AN=2;AO=4295;CIGAR=1X;DP=20847;DPB=20847;DPRA=0;EPP=383.05;EPPR=3.65391;GTI=0;LEN=1;MEANALT=3;MQM=11.3965;MQMR=41.336;NS=1;NUMALT=1;ODDS=9826.86;PAIRED=0.994179;PAIREDR=0.978768;PAO=0;PQA=0;PQR=0;PRO=0;QA=159192;QR=618441;RO=16532;RPL=2592;RPP=402.582;RPPR=1500.05;RPR=1703;RUN=1;SAF=595;SAP=4877.33;SAR=3700;SRF=6931;SRP=939.389;SRR=9601;TYPE=snp	0/0	20847	16532,4295	16532	618441	4295	159192	0,-1970.53,-48636.6	0.793016
ferritin_rep_seq	612	.	C	.	0	.	DP=20734;DPB=20734;EPPR=130.583;GTI=0;MQMR=35.329;NS=1;NUMALT=0;ODDS=0;PAIREDR=0.982035;PQR=0;PRO=0;QR=770818;RO=20596;RPPR=1952.44	0/0	20734	20596	20596	770818	.	.	0	0.993344
ferritin_rep_seq	613	.	T	.	0	.	DP=20524;DPB=20524;EPPR=181.267;GTI=0;MQMR=35.3563;NS=1;NUMALT=0;ODDS=0;PAIREDR=0.981595;PQR=0;PRO=0;QR=762560;RO=20429;RPPR=2018.98	0/0	20524	20429	20429	762560	.	.	0	0.995371
ferritin_rep_seq	614	.	G	.	4.03089e-13	.	DP=20426;DPB=20426;EPPR=271.007;GTI=0;MQMR=35.4023;NS=1;NUMALT=0;ODDS=0;PAIREDR=0.981477;PQR=0;PRO=0;QR=764478;RO=20407;RPPR=2507.03	0/0	20426	20407	20407	764478	.	.	0	0.99907
ferritin_rep_seq	615	.	G	.	1.21024e-13	.	DP=20389;DPB=20389;EPPR=279.743;GTI=0;MQMR=35.5781;NS=1;NUMALT=0;ODDS=0;PAIREDR=0.981144;PQR=0;PRO=0;QR=761707;RO=20365;RPPR=2725.51	0/0	20389	20365	20365	761707	.	.	0	0.998823
ferritin_rep_seq	616	.	C	.	0	.	DP=20311;DPB=20311;EPPR=361.557;GTI=0;MQMR=35.7004;NS=1;NUMALT=0;ODDS=0;PAIREDR=0.981264;PQR=0;PRO=0;QR=756786;RO=20282;RPPR=3169.09	0/0	20311	20282	20282	756786	.	.	0	0.998572
ferritin_rep_seq	617	.	C	.	0	.	DP=20209;DPB=20209;EPPR=405.771;GTI=0;MQMR=35.8811;NS=1;NUMALT=0;ODDS=0;PAIREDR=0.981305;PQR=0;PRO=0;QR=753355;RO=20166;RPPR=3484.36	0/0	20209	20166	20166	753355	.	.	0	0.997872
ferritin_rep_seq	618	.	A	.	2.82548e-13	.	DP=20054;DPB=20054;EPPR=385.926;GTI=0;MQMR=35.9908;NS=1;NUMALT=0;ODDS=0;PAIREDR=0.98086;PQR=0;PRO=0;QR=748549;RO=19958;RPPR=3449.25	0/0	20054	19958	19958	748549	.	.	0	0.995213
ferritin_rep_seq	619	.	T	.	0	.	DP=19959;DPB=19959;EPPR=399.423;GTI=0;MQMR=36.056;NS=1;NUMALT=0;ODDS=0;PAIREDR=0.980854;PQR=0;PRO=0;QR=744754;RO=19900;RPPR=3666.19	0/0	19959	19900	19900	744754	.	.	0	0.997044
ferritin_rep_seq	620	.	G	.	0	.	DP=19882;DPB=19882;EPPR=479.556;GTI=0;MQMR=36.0686;NS=1;NUMALT=0;ODDS=0;PAIREDR=0.980872;PQR=0;PRO=0;QR=744038;RO=19866;RPPR=3919.68	0/0	19882	19866	19866	744038	.	.	0	0.999195
ferritin_rep_seq	621	.	G	.	1.08969e-13	.	DP=19940;DPB=19940;EPPR=512.943;GTI=0;MQMR=36.177;NS=1;NUMALT=0;ODDS=0;PAIREDR=0.980625;PQR=0;PRO=0;QR=747318;RO=19923;RPPR=3777.8	0/0	19940	19923	19923	747318	.	.	0	0.999147
ferritin_rep_seq	622	.	T	.	4.90843e-13	.	DP=19933;DPB=19933;EPPR=499.934;GTI=0;MQMR=36.2605;NS=1;NUMALT=0;ODDS=0;PAIREDR=0.980553;PQR=0;PRO=0;QR=747064;RO=19900;RPPR=3827.25	0/0	19933	19900	19900	747064	.	.	0	0.998344
ferritin_rep_seq	623	.	C	A	1.11091e-12	.	AB=0;ABP=0;AC=0;AF=0;AN=2;AO=3427;CIGAR=1X;DP=19984;DPB=19984;DPRA=0;EPP=279.859;EPPR=253.969;GTI=0;LEN=1;MEANALT=3;MQM=12.0823;MQMR=41.3737;NS=1;NUMALT=1;ODDS=11197.4;PAIRED=0.993289;PAIREDR=0.977793;PAO=0;PQA=0;PQR=0;PRO=0;QA=128377;QR=621211;RO=16526;RPL=2146;RPP=477.113;RPPR=3264.33;RPR=1281;RUN=1;SAF=526;SAP=3577.12;SAR=2901;SRF=6466;SRP=1700.25;SRR=10060;TYPE=snp	0/0	19984	16526,3427	16526	621211	3427	128377	0,-2352.09,-49522.8	0.826962
ferritin_rep_seq	624	.	T	.	1.8949e-13	.	DP=20164;DPB=20164;EPPR=363.296;GTI=0;MQMR=36.3788;NS=1;NUMALT=0;ODDS=0;PAIREDR=0.980387;PQR=0;PRO=0;QR=754831;RO=20140;RPPR=3515.89	0/0	20164	20140	20140	754831	.	.	0	0.99881
ferritin_rep_seq	625	.	T	C	0	.	AB=0;ABP=0;AC=0;AF=0;AN=2;AO=3387;CIGAR=1X;DP=20269;DPB=20269;DPRA=0;EPP=253.448;EPPR=204.347;GTI=0;LEN=1;MEANALT=3;MQM=12.1131;MQMR=41.3314;NS=1;NUMALT=1;ODDS=11748.9;PAIRED=0.992619;PAIREDR=0.977665;PAO=0;PQA=0;PQR=0;PRO=0;QA=126024;QR=632665;RO=16879;RPL=2140;RPP=514.271;RPPR=2980.69;RPR=1247;RUN=1;SAF=508;SAP=3607.16;SAR=2879;SRF=6410;SRP=2122.57;SRR=10469;TYPE=snp	0/0	20269	16879,3387	16879	632665	3387	126024	0,-2489.6,-50532.5	0.83275
ferritin_rep_seq	626	.	T	.	0	.	DP=20322;DPB=20322;EPPR=351.467;GTI=0;MQMR=36.4991;NS=1;NUMALT=0;ODDS=0;PAIREDR=0.980101;PQR=0;PRO=0;QR=759429;RO=20303;RPPR=3449.94	0/0	20322	20303	20303	759429	.	.	0	0.999065
ferritin_rep_seq	627	.	T	.	0	.	DP=20261;DPB=20261;EPPR=424.436;GTI=0;MQMR=36.5607;NS=1;NUMALT=0;ODDS=0;PAIREDR=0.979922;PQR=0;PRO=0;QR=753688;RO=20221;RPPR=3621.74	0/0	20261	20221	20221	753688	.	.	0	0.998026
ferritin_rep_seq	628	.	C	.	0	.	DP=20371;DPB=20371;EPPR=499.306;GTI=0;MQMR=36.5797;NS=1;NUMALT=0;ODDS=0;PAIREDR=0.97986;PQR=0;PRO=0;QR=761632;RO=20357;RPPR=3908.67	0/0	20371	20357	20357	761632	.	.	0	0.999313
ferritin_rep_seq	629	.	C	.	6.85637e-13	.	DP=20515;DPB=20515;EPPR=455.51;GTI=0;MQMR=36.7384;NS=1;NUMALT=0;ODDS=0;PAIREDR=0.979174;PQR=0;PRO=0;QR=768354;RO=20503;RPPR=3973.7	0/0	20515	20503	20503	768354	.	.	0	0.999415
ferritin_rep_seq	630	.	A	.	5.62203e-13	.	DP=20510;DPB=20510;EPPR=373.099;GTI=0;MQMR=36.9563;NS=1;NUMALT=0;ODDS=0;PAIREDR=0.979291;PQR=0;PRO=0;QR=766968;RO=20474;RPPR=3823.72	0/0	20510	20474	20474	766968	.	.	0	0.998245
ferritin_rep_seq	631	.	C	.	0	.	DP=20706;DPB=20706;EPPR=259.642;GTI=0;MQMR=37.0621;NS=1;NUMALT=0;ODDS=0;PAIREDR=0.97823;PQR=0;PRO=0;QR=774558;RO=20671;RPPR=3499.19	0/0	20706	20671	20671	774558	.	.	0	0.99831
ferritin_rep_seq	632	.	T	.	0	.	DP=20785;DPB=20785;EPPR=173.447;GTI=0;MQMR=37.233;NS=1;NUMALT=0;ODDS=0;PAIREDR=0.977873;PQR=0;PRO=0;QR=776808;RO=20744;RPPR=3229.73	0/0	20785	20744	20744	776808	.	.	0	0.998027
ferritin_rep_seq	633	.	T	.	8.27393e-13	.	DP=20801;DPB=20801;EPPR=142.125;GTI=0;MQMR=37.2819;NS=1;NUMALT=0;ODDS=0;PAIREDR=0.978073;PQR=0;PRO=0;QR=777212;RO=20751;RPPR=3290.52	0/0	20801	20751	20751	777212	.	.	0	0.997596
ferritin_rep_seq	634	.	C	.	0	.	DP=20743;DPB=20743;EPPR=178.526;GTI=0;MQMR=37.2428;NS=1;NUMALT=0;ODDS=0;PAIREDR=0.977698;PQR=0;PRO=0;QR=774454;RO=20716;RPPR=3538.92	0/0	20743	20716	20716	774454	.	.	0	0.998698
ferritin_rep_seq	635	.	G	.	0	.	DP=20758;DPB=20758;EPPR=163.447;GTI=0;MQMR=37.227;NS=1;NUMALT=0;ODDS=0;PAIREDR=0.977728;PQR=0;PRO=0;QR=777432;RO=20744;RPPR=3505.03	0/0	20758	20744	20744	777432	.	.	0	0.999326
ferritin_rep_seq	636	.	A	.	0	.	DP=20714;DPB=20714;EPPR=112.15;GTI=0;MQMR=37.3232;NS=1;NUMALT=0;ODDS=0;PAIREDR=0.977826;PQR=0;PRO=0;QR=775053;RO=20700;RPPR=3373.12	0/0	20714	20700	20700	775053	.	.	0	0.999324
ferritin_rep_seq	637	.	C	.	6.77922e-13	.	DP=20677;DPB=20677;EPPR=70.6324;GTI=0;MQMR=37.3661;NS=1;NUMALT=0;ODDS=0;PAIREDR=0.977576;PQR=0;PRO=0;QR=770313;RO=20603;RPPR=3210.98	0/0	20677	20603	20603	770313	.	.	0	0.996421
ferritin_rep_seq	638	.	A	.	0	.	DP=20529;DPB=20529;EPPR=34.8139;GTI=0;MQMR=37.3693;NS=1;NUMALT=0;ODDS=0;PAIREDR=0.977614;PQR=0;PRO=0;QR=767080;RO=20504;RPPR=3032.01	0/0	20529	20504	20504	767080	.	.	0	0.998782
ferritin_rep_seq	639	.	A	.	6.68279e-13	.	DP=20493;DPB=20493;EPPR=44.9945;GTI=0;MQMR=37.3683;NS=1;NUMALT=0;ODDS=0;PAIREDR=0.978058;PQR=0;PRO=0;QR=766000;RO=20463;RPPR=3142.24	0/0	20493	20463	20463	766000	.	.	0	0.998536
ferritin_rep_seq	640	.	G	.	9.19969e-13	.	DP=20487;DPB=20487;EPPR=42.2322;GTI=0;MQMR=37.3542;NS=1;NUMALT=0;ODDS=0;PAIREDR=0.977817;PQR=0;PRO=0;QR=766873;RO=20466;RPPR=3207.91	0/0	20487	20466	20466	766873	.	.	0	0.998975
ferritin_rep_seq	641	.	G	.	3.7223e-13	.	DP=20496;DPB=20496;EPPR=19.2193;GTI=0;MQMR=37.3221;NS=1;NUMALT=0;ODDS=0;PAIREDR=0.977443;PQR=0;PRO=0;QR=766446;RO=20481;RPPR=2982.34	0/0	20496	20481	20481	766446	.	.	0	0.999268
ferritin_rep_seq	642	.	A	.	0	.	DP=20363;DPB=20363;EPPR=5.64296;GTI=0;MQMR=37.2791;NS=1;NUMALT=0;ODDS=0;PAIREDR=0.977374;PQR=0;PRO=0;QR=758986;RO=20331;RPPR=2727.91	0/0	20363	20331	20331	758986	.	.	0	0.998429
ferritin_rep_seq	643	.	G	.	0	.	DP=20310;DPB=20310;EPPR=4.60321;GTI=0;MQMR=37.2689;NS=1;NUMALT=0;ODDS=0;PAIREDR=0.977427;PQR=0;PRO=0;QR=758414;RO=20290;RPPR=2572.6	0/0	20310	20290	20290	758414	.	.	0	0.999015
ferritin_rep_seq	644	.	C	.	0	.	DP=20252;DPB=20252;EPPR=16.4743;GTI=0;MQMR=37.3348;NS=1;NUMALT=0;ODDS=0;PAIREDR=0.977857;PQR=0;PRO=0;QR=750410;RO=20097;RPPR=2450.13	0/0	20252	20097	20097	750410	.	.	0	0.992346
ferritin_rep_seq	645	.	T	.	0	.	DP=20139;DPB=20139;EPPR=39.8384;GTI=0;MQMR=37.2986;NS=1;NUMALT=0;ODDS=0;PAIREDR=0.977418;PQR=0;PRO=0;QR=740265;RO=19972;RPPR=2447.88	0/0	20139	19972	19972	740265	.	.	0	0.991708
ferritin_rep_seq	646	.	C	.	5.87276e-13	.	DP=19978;DPB=19978;EPPR=23.1844;GTI=0;MQMR=37.3287;NS=1;NUMALT=0;ODDS=0;PAIREDR=0.977339;PQR=0;PRO=0;QR=743158;RO=19902;RPPR=2537.86	0/0	19978	19902	19902	743158	.	.	0	0.996196
ferritin_rep_seq	647	.	G	T	3.8766e-12	.	AB=0;ABP=0;AC=0;AF=0;AN=2;AO=2800;CIGAR=1X;DP=19867;DPB=19867;DPRA=0;EPP=130.845;EPPR=101.649;GTI=0;LEN=1;MEANALT=3;MQM=12.8907;MQMR=41.3237;NS=1;NUMALT=1;ODDS=13149.7;PAIRED=0.990714;PAIREDR=0.975012;PAO=0;PQA=0;PQR=0;PRO=0;QA=105174;QR=638027;RO=17048;RPL=1914;RPP=822.574;RPPR=1583.02;RPR=886;RUN=1;SAF=413;SAP=3024.98;SAR=2387;SRF=5089;SRP=6014.67;SRR=11959;TYPE=snp	0/0	19867	17048,2800	17048	638027	2800	105174	0,-2803.2,-51435.9	0.858106
ferritin_rep_seq	648	.	G	.	0	.	DP=19776;DPB=19776;EPPR=50.7562;GTI=0;MQMR=37.3049;NS=1;NUMALT=0;ODDS=0;PAIREDR=0.977216;PQR=0;PRO=0;QR=739892;RO=19751;RPPR=2017.92	0/0	19776	19751	19751	739892	.	.	0	0.998736
ferritin_rep_seq	649	.	A	.	0	.	DP=19577;DPB=19577;EPPR=79.0579;GTI=0;MQMR=37.2982;NS=1;NUMALT=0;ODDS=0;PAIREDR=0.977213;PQR=0;PRO=0;QR=729838;RO=19529;RPPR=1840.38	0/0	19577	19529	19529	729838	.	.	0	0.997548
ferritin_rep_seq	650	.	G	.	2.89299e-13	.	DP=19519;DPB=19519;EPPR=77.8871;GTI=0;MQMR=37.2952;NS=1;NUMALT=0;ODDS=0;PAIREDR=0.977436;PQR=0;PRO=0;QR=730804;RO=19500;RPPR=1782.95	0/0	19519	19500	19500	730804	.	.	0	0.999027
ferritin_rep_seq	651	.	A	.	0	.	DP=19382;DPB=19382;EPPR=119.037;GTI=0;MQMR=37.3118;NS=1;NUMALT=0;ODDS=0;PAIREDR=0.977631;PQR=0;PRO=0;QR=722900;RO=19357;RPPR=1435.14	0/0	19382	19357	19357	722900	.	.	0	0.99871
ferritin_rep_seq	652	.	G	.	5.29416e-13	.	DP=19345;DPB=19345;EPPR=135.696;GTI=0;MQMR=37.3391;NS=1;NUMALT=0;ODDS=0;PAIREDR=0.977504;PQR=0;PRO=0;QR=725882;RO=19337;RPPR=1303.45	0/0	19345	19337	19337	725882	.	.	0	0.999586
ferritin_rep_seq	653	.	T	.	6.51886e-13	.	DP=19395;DPB=19395;EPPR=221.338;GTI=0;MQMR=37.3769;NS=1;NUMALT=0;ODDS=0;PAIREDR=0.977474;PQR=0;PRO=0;QR=720728;RO=19355;RPPR=1101.44	0/0	19395	19355	19355	720728	.	.	0	0.997938
ferritin_rep_seq	654	.	A	.	0	.	DP=19436;DPB=19436;EPPR=325.003;GTI=0;MQMR=37.3865;NS=1;NUMALT=0;ODDS=0;PAIREDR=0.977293;PQR=0;PRO=0;QR=723734;RO=19421;RPPR=1111.75	0/0	19436	19421	19421	723734	.	.	0	0.999228
ferritin_rep_seq	655	.	G	.	0	.	DP=19388;DPB=19388;EPPR=321.219;GTI=0;MQMR=37.3873;NS=1;NUMALT=0;ODDS=0;PAIREDR=0.976981;PQR=0;PRO=0;QR=718444;RO=19375;RPPR=1161.45	0/0	19388	19375	19375	718444	.	.	0	0.999329
ferritin_rep_seq	656	.	A	.	0	.	DP=19277;DPB=19277;EPPR=382.787;GTI=0;MQMR=37.4264;NS=1;NUMALT=0;ODDS=0;PAIREDR=0.977406;PQR=0;PRO=0;QR=704218;RO=19253;RPPR=1046.02	0/0	19277	19253	19253	704218	.	.	0	0.998755
ferritin_rep_seq	657	.	C	.	0	.	DP=19343;DPB=19343;EPPR=326.041;GTI=0;MQMR=37.5048;NS=1;NUMALT=0;ODDS=0;PAIREDR=0.977787;PQR=0;PRO=0;QR=719704;RO=19313;RPPR=1137.86	0/0	19343	19313	19313	719704	.	.	0	0.998449
ferritin_rep_seq	658	.	T	.	0	.	DP=19204;DPB=19204;EPPR=519.862;GTI=0;MQMR=37.5012;NS=1;NUMALT=0;ODDS=0;PAIREDR=0.977724;PQR=0;PRO=0;QR=709021;RO=19079;RPPR=861.858	0/0	19204	19079	19079	709021	.	.	0	0.993491
ferritin_rep_seq	659	.	C	.	0	.	DP=19106;DPB=19106;EPPR=515.561;GTI=0;MQMR=37.5393;NS=1;NUMALT=0;ODDS=0;PAIREDR=0.978184;PQR=0;PRO=0;QR=702274;RO=19023;RPPR=829.624	0/0	19106	19023	19023	702274	.	.	0	0.995656
ferritin_rep_seq	660	.	C	.	0	.	DP=18995;DPB=18995;EPPR=594.572;GTI=0;MQMR=37.5137;NS=1;NUMALT=0;ODDS=0;PAIREDR=0.978223;PQR=0;PRO=0;QR=699728;RO=18965;RPPR=625.147	0/0	18995	18965	18965	699728	.	.	0	0.998421
ferritin_rep_seq	661	.	C	.	2.27582e-13	.	DP=18730;DPB=18730;EPPR=719.278;GTI=0;MQMR=37.5203;NS=1;NUMALT=0;ODDS=0;PAIREDR=0.97892;PQR=0;PRO=0;QR=694590;RO=18691;RPPR=495.542	0/0	18730	18691	18691	694590	.	.	0	0.997918
ferritin_rep_seq	662	.	T	.	4.18519e-13	.	DP=18489;DPB=18489;EPPR=889.188;GTI=0;MQMR=37.4779;NS=1;NUMALT=0;ODDS=0;PAIREDR=0.97838;PQR=0;PRO=0;QR=681695;RO=18316;RPPR=382.027	0/0	18489	18316	18316	681695	.	.	0	0.990643
ferritin_rep_seq	663	.	C	.	2.64226e-13	.	DP=18232;DPB=18232;EPPR=890.845;GTI=0;MQMR=37.4945;NS=1;NUMALT=0;ODDS=0;PAIREDR=0.978439;PQR=0;PRO=0;QR=676009;RO=18135;RPPR=357.659	0/0	18232	18135	18135	676009	.	.	0	0.99468
ferritin_rep_seq	664	.	G	.	0	.	DP=18057;DPB=18057;EPPR=1153.59;GTI=0;MQMR=37.4913;NS=1;NUMALT=0;ODDS=0;PAIREDR=0.97919;PQR=0;PRO=0;QR=674014;RO=18020;RPPR=275.591	0/0	18057	18020	18020	674014	.	.	0	0.997951
ferritin_rep_seq	665	.	T	.	1.56221e-13	.	DP=17897;DPB=17897;EPPR=1562.27;GTI=0;MQMR=37.4703;NS=1;NUMALT=0;ODDS=0;PAIREDR=0.980269;PQR=0;PRO=0;QR=662947;RO=17739;RPPR=147.117	0/0	17897	17739	17739	662947	.	.	0	0.991172
ferritin_rep_seq	666	.	C	.	2.64226e-13	.	DP=17808;DPB=17808;EPPR=1623.88;GTI=0;MQMR=37.5091;NS=1;NUMALT=0;ODDS=0;PAIREDR=0.981092;PQR=0;PRO=0;QR=661653;RO=17770;RPPR=118.462	0/0	17808	17770	17770	661653	.	.	0	0.997866
ferritin_rep_seq	667	.	A	.	0	.	DP=17706;DPB=17706;EPPR=1825.6;GTI=0;MQMR=37.5169;NS=1;NUMALT=0;ODDS=0;PAIREDR=0.980814;PQR=0;PRO=0;QR=658570;RO=17669;RPPR=52.2539	0/0	17706	17669	17669	658570	.	.	0	0.99791
ferritin_rep_seq	668	.	C	.	6.55743e-13	.	DP=17502;DPB=17502;EPPR=1961.01;GTI=0;MQMR=37.5412;NS=1;NUMALT=0;ODDS=0;PAIREDR=0.981656;PQR=0;PRO=0;QR=650836;RO=17444;RPPR=28.8947	0/0	17502	17444	17444	650836	.	.	0	0.996686
ferritin_rep_seq	669	.	T	.	0	.	DP=17357;DPB=17357;EPPR=2274.39;GTI=0;MQMR=37.5612;NS=1;NUMALT=0;ODDS=0;PAIREDR=0.982048;PQR=0;PRO=0;QR=646717;RO=17268;RPPR=15.2514	0/0	17357	17268	17268	646717	.	.	0	0.994872
ferritin_rep_seq	670	.	A	.	0	.	DP=17387;DPB=17387;EPPR=2370.2;GTI=0;MQMR=37.5907;NS=1;NUMALT=0;ODDS=0;PAIREDR=0.981507;PQR=0;PRO=0;QR=648233;RO=17358;RPPR=5.75047	0/0	17387	17358	17358	648233	.	.	0	0.998332
ferritin_rep_seq	671	.	C	.	0	.	DP=17386;DPB=17386;EPPR=2397.98;GTI=0;MQMR=37.6885;NS=1;NUMALT=0;ODDS=0;PAIREDR=0.981667;PQR=0;PRO=0;QR=645478;RO=17291;RPPR=3.11592	0/0	17386	17291	17291	645478	.	.	0	0.994536
ferritin_rep_seq	672	.	T	.	0	.	DP=17446;DPB=17446;EPPR=2961.48;GTI=0;MQMR=37.7203;NS=1;NUMALT=0;ODDS=0;PAIREDR=0.980993;PQR=0;PRO=0;QR=651907;RO=17415;RPPR=27.9244	0/0	17446	17415	17415	651907	.	.	0	0.998223
ferritin_rep_seq	673	.	G	.	3.4716e-14	.	DP=17532;DPB=17532;EPPR=3031.12;GTI=0;MQMR=37.7518;NS=1;NUMALT=0;ODDS=0;PAIREDR=0.980294;PQR=0;PRO=0;QR=652944;RO=17507;RPPR=46.3332	0/0	17532	17507	17507	652944	.	.	0	0.998574
ferritin_rep_seq	674	.	T	.	0	.	DP=17546;DPB=17546;EPPR=3502.83;GTI=0;MQMR=37.7857;NS=1;NUMALT=0;ODDS=0;PAIREDR=0.979906;PQR=0;PRO=0;QR=651814;RO=17468;RPPR=126.329	0/0	17546	17468	17468	651814	.	.	0	0.995555
ferritin_rep_seq	675	.	T	.	1.39442e-12	.	DP=17570;DPB=17570;EPPR=3888.4;GTI=0;MQMR=37.8379;NS=1;NUMALT=0;ODDS=0;PAIREDR=0.980244;PQR=0;PRO=0;QR=652525;RO=17514;RPPR=172.733	0/0	17570	17514	17514	652525	.	.	0	0.996813
ferritin_rep_seq	676	.	G	.	0	.	DP=17497;DPB=17497;EPPR=4319.82;GTI=0;MQMR=37.8832;NS=1;NUMALT=0;ODDS=0;PAIREDR=0.980581;PQR=0;PRO=0;QR=643972;RO=17457;RPPR=240.242	0/0	17497	17457	17457	643972	.	.	0	0.997714
ferritin_rep_seq	677	.	G	.	9.70114e-13	.	DP=17270;DPB=17270;EPPR=4742.38;GTI=0;MQMR=37.9236;NS=1;NUMALT=0;ODDS=0;PAIREDR=0.98011;PQR=0;PRO=0;QR=639982;RO=17245;RPPR=361.372	0/0	17270	17245	17245	639982	.	.	0	0.998552
ferritin_rep_seq	678	.	A	.	2.60369e-13	.	DP=17054;DPB=17054;EPPR=4868.55;GTI=0;MQMR=38.0128;NS=1;NUMALT=0;ODDS=0;PAIREDR=0.981107;PQR=0;PRO=0;QR=629322;RO=16990;RPPR=410.694	0/0	17054	16990	16990	629322	.	.	0	0.996247
ferritin_rep_seq	679	.	C	.	2.23724e-13	.	DP=16867;DPB=16867;EPPR=5120.72;GTI=0;MQMR=38.0468;NS=1;NUMALT=0;ODDS=0;PAIREDR=0.980452;PQR=0;PRO=0;QR=629452;RO=16830;RPPR=508.836	0/0	16867	16830	16830	629452	.	.	0	0.997806
ferritin_rep_seq	680	.	T	.	1.81872e-12	.	DP=16572;DPB=16572;EPPR=5454.95;GTI=0;MQMR=38.0804;NS=1;NUMALT=0;ODDS=0;PAIREDR=0.980922;PQR=0;PRO=0;QR=611258;RO=16406;RPPR=629.724	0/0	16572	16406	16406	611258	.	.	0	0.989983
ferritin_rep_seq	681	.	G	.	0	.	DP=16490;DPB=16490;EPPR=5299.22;GTI=0;MQMR=38.0795;NS=1;NUMALT=0;ODDS=0;PAIREDR=0.979903;PQR=0;PRO=0;QR=615781;RO=16470;RPPR=591.107	0/0	16490	16470	16470	615781	.	.	0	0.998787
ferritin_rep_seq	682	.	A	.	1.94408e-12	.	DP=16409;DPB=16409;EPPR=5485.81;GTI=0;MQMR=38.0978;NS=1;NUMALT=0;ODDS=0;PAIREDR=0.979429;PQR=0;PRO=0;QR=610797;RO=16334;RPPR=701.389	0/0	16409	16334	16334	610797	.	.	0	0.995429
ferritin_rep_seq	683	.	A	.	0	.	DP=16242;DPB=16242;EPPR=5462.48;GTI=0;MQMR=38.125;NS=1;NUMALT=0;ODDS=0;PAIREDR=0.979253;PQR=0;PRO=0;QR=603085;RO=16195;RPPR=720.35	0/0	16242	16195	16195	603085	.	.	0	0.997106
ferritin_rep_seq	684	.	A	.	9.02611e-13	.	DP=16147;DPB=16147;EPPR=5239.27;GTI=0;MQMR=38.154;NS=1;NUMALT=0;ODDS=0;PAIREDR=0.979697;PQR=0;PRO=0;QR=594606;RO=16106;RPPR=565.194	0/0	16147	16106	16106	594606	.	.	0	0.997461
ferritin_rep_seq	685	.	A	.	6.44171e-13	.	DP=16015;DPB=16015;EPPR=4979.03;GTI=0;MQMR=38.1563;NS=1;NUMALT=0;ODDS=0;PAIREDR=0.979055;PQR=0;PRO=0;QR=578360;RO=15994;RPPR=525.641	0/0	16015	15994	15994	578360	.	.	0	0.998689
ferritin_rep_seq	686	.	A	.	1.0164e-12	.	DP=15917;DPB=15917;EPPR=4630.46;GTI=0;MQMR=38.171;NS=1;NUMALT=0;ODDS=0;PAIREDR=0.979098;PQR=0;PRO=0;QR=566858;RO=15884;RPPR=391.616	0/0	15917	15884	15884	566858	.	.	0	0.997927
ferritin_rep_seq	687	.	C	.	8.33179e-13	.	DP=15878;DPB=15878;EPPR=3873.76;GTI=0;MQMR=38.2987;NS=1;NUMALT=0;ODDS=0;PAIREDR=0.978949;PQR=0;PRO=0;QR=580443;RO=15486;RPPR=205.603	0/0	15878	15486	15486	580443	.	.	0	0.975312
ferritin_rep_seq	688	.	T	.	9.37327e-13	.	DP=15700;DPB=15700;EPPR=3776.55;GTI=0;MQMR=38.2223;NS=1;NUMALT=0;ODDS=0;PAIREDR=0.979082;PQR=0;PRO=0;QR=586887;RO=15680;RPPR=155.111	0/0	15700	15680	15680	586887	.	.	0	0.998726
ferritin_rep_seq	689	.	G	.	0	.	DP=15638;DPB=15638;EPPR=3624.56;GTI=0;MQMR=38.2236;NS=1;NUMALT=0;ODDS=0;PAIREDR=0.978873;PQR=0;PRO=0;QR=581713;RO=15620;RPPR=112.139	0/0	15638	15620	15620	581713	.	.	0	0.998849
ferritin_rep_seq	690	.	C	.	5.43881e-13	.	DP=15426;DPB=15426;EPPR=3615.25;GTI=0;MQMR=38.2952;NS=1;NUMALT=0;ODDS=0;PAIREDR=0.978908;PQR=0;PRO=0;QR=573916;RO=15361;RPPR=121.363	0/0	15426	15361	15361	573916	.	.	0	0.995786
ferritin_rep_seq	691	.	T	.	6.34528e-13	.	DP=15150;DPB=15150;EPPR=3420.35;GTI=0;MQMR=38.3512;NS=1;NUMALT=0;ODDS=0;PAIREDR=0.979214;PQR=0;PRO=0;QR=564973;RO=15058;RPPR=101.876	0/0	15150	15058	15058	564973	.	.	0	0.993927
ferritin_rep_seq	692	.	T	.	0	.	DP=14931;DPB=14931;EPPR=2846.55;GTI=0;MQMR=38.4008;NS=1;NUMALT=0;ODDS=0;PAIREDR=0.979049;PQR=0;PRO=0;QR=558499;RO=14892;RPPR=35.2208	0/0	14931	14892	14892	558499	.	.	0	0.997388
ferritin_rep_seq	693	.	G	.	0	.	DP=14839;DPB=14839;EPPR=2545.68;GTI=0;MQMR=38.4017;NS=1;NUMALT=0;ODDS=0;PAIREDR=0.978758;PQR=0;PRO=0;QR=555903;RO=14829;RPPR=13.139	0/0	14839	14829	14829	555903	.	.	0	0.999326
ferritin_rep_seq	694	.	T	.	3.66444e-14	.	DP=14734;DPB=14734;EPPR=1938.46;GTI=0;MQMR=38.4342;NS=1;NUMALT=0;ODDS=0;PAIREDR=0.9788;PQR=0;PRO=0;QR=550196;RO=14670;RPPR=10.5706	0/0	14734	14670	14670	550196	.	.	0	0.995656
ferritin_rep_seq	695	.	A	.	0	.	DP=14690;DPB=14690;EPPR=1495.69;GTI=0;MQMR=38.4631;NS=1;NUMALT=0;ODDS=0;PAIREDR=0.978942;PQR=0;PRO=0;QR=549051;RO=14674;RPPR=52.7911	0/0	14690	14674	14674	549051	.	.	0	0.998911
ferritin_rep_seq	696	.	G	.	1.98651e-13	.	DP=14625;DPB=14625;EPPR=1394.14;GTI=0;MQMR=38.4566;NS=1;NUMALT=0;ODDS=0;PAIREDR=0.97879;PQR=0;PRO=0;QR=548911;RO=14616;RPPR=55.4305	0/0	14625	14616	14616	548911	.	.	0	0.999385
ferritin_rep_seq	697	.	T	.	4.26233e-13	.	DP=14499;DPB=14499;EPPR=1378.56;GTI=0;MQMR=38.4992;NS=1;NUMALT=0;ODDS=0;PAIREDR=0.97872;PQR=0;PRO=0;QR=543983;RO=14474;RPPR=41.7265	0/0	14499	14474	14474	543983	.	.	0	0.998276
ferritin_rep_seq	698	.	T	.	4.53236e-14	.	DP=14453;DPB=14453;EPPR=1185.68;GTI=0;MQMR=38.529;NS=1;NUMALT=0;ODDS=0;PAIREDR=0.978803;PQR=0;PRO=0;QR=540750;RO=14436;RPPR=66.563	0/0	14453	14436	14436	540750	.	.	0	0.998824
ferritin_rep_seq	699	.	T	.	0	.	DP=14440;DPB=14440;EPPR=993.983;GTI=0;MQMR=38.5347;NS=1;NUMALT=0;ODDS=0;PAIREDR=0.978653;PQR=0;PRO=0;QR=541379;RO=14428;RPPR=105.696	0/0	14440	14428	14428	541379	.	.	0	0.999169
ferritin_rep_seq	700	.	A	.	5.03379e-13	.	DP=14383;DPB=14383;EPPR=831.736;GTI=0;MQMR=38.5415;NS=1;NUMALT=0;ODDS=0;PAIREDR=0.9785;PQR=0;PRO=0;QR=537870;RO=14372;RPPR=162.68	0/0	14383	14372	14372	537870	.	.	0	0.999235
ferritin_rep_seq	701	.	G	.	1.49857e-12	.	DP=14303;DPB=14303;EPPR=695.018;GTI=0;MQMR=38.5723;NS=1;NUMALT=0;ODDS=0;PAIREDR=0.978376;PQR=0;PRO=0;QR=532887;RO=14290;RPPR=199.802	0/0	14303	14290	14290	532887	.	.	0	0.999091
ferritin_rep_seq	702	.	C	.	0	.	DP=14152;DPB=14152;EPPR=625.252;GTI=0;MQMR=38.6657;NS=1;NUMALT=0;ODDS=0;PAIREDR=0.977964;PQR=0;PRO=0;QR=527708;RO=14113;RPPR=219.069	0/0	14152	14113	14113	527708	.	.	0	0.997244
ferritin_rep_seq	703	.	T	.	3.51015e-13	.	DP=14074;DPB=14074;EPPR=636.251;GTI=0;MQMR=38.7063;NS=1;NUMALT=0;ODDS=0;PAIREDR=0.978103;PQR=0;PRO=0;QR=524941;RO=14020;RPPR=204.297	0/0	14074	14020	14020	524941	.	.	0	0.996163
ferritin_rep_seq	704	.	T	.	0	.	DP=13936;DPB=13936;EPPR=439.425;GTI=0;MQMR=38.7694;NS=1;NUMALT=0;ODDS=0;PAIREDR=0.978001;PQR=0;PRO=0;QR=521434;RO=13910;RPPR=306.366	0/0	13936	13910	13910	521434	.	.	0	0.998134
ferritin_rep_seq	705	.	T	.	1.67793e-13	.	DP=13843;DPB=13843;EPPR=348.599;GTI=0;MQMR=38.8153;NS=1;NUMALT=0;ODDS=0;PAIREDR=0.978001;PQR=0;PRO=0;QR=518912;RO=13819;RPPR=355.155	0/0	13843	13819	13819	518912	.	.	0	0.998266
ferritin_rep_seq	706	.	A	G	134812	.	AB=0.422334;ABP=724.159;AC=1;AF=0.5;AN=2;AO=5813;CIGAR=1X;DP=13764;DPB=13764;DPRA=0;EPP=249.918;EPPR=50.5724;GTI=0;LEN=1;MEANALT=3;MQM=41.0618;MQMR=37.1863;NS=1;NUMALT=1;ODDS=31041.7;PAIRED=0.981249;PAIREDR=0.975312;PAO=0;PQA=0;PQR=0;PRO=0;QA=216000;QR=297039;RO=7939;RPL=3084;RPP=50.0875;RPPR=474.55;RPR=2729;RUN=1;SAF=878;SAP=6151.44;SAR=4935;SRF=1029;SRP=9463;SRR=6910;TYPE=snp	0/1	13764	7939,5813	7939	297039	5813	216000	-14270.5,0,-18865.4	0.576795
ferritin_rep_seq	707	.	C	.	0	.	DP=13629;DPB=13629;EPPR=154.183;GTI=0;MQMR=38.8788;NS=1;NUMALT=0;ODDS=0;PAIREDR=0.97794;PQR=0;PRO=0;QR=508468;RO=13599;RPPR=538.343	0/0	13629	13599	13599	508468	.	.	0	0.997799
ferritin_rep_seq	708	.	T	C	0	.	AB=0;ABP=0;AC=0;AF=0;AN=2;AO=973;CIGAR=1X;DP=13412;DPB=13412;DPRA=0;EPP=1573.97;EPPR=498.034;GTI=0;LEN=1;MEANALT=3;MQM=9.73792;MQMR=41.2189;NS=1;NUMALT=1;ODDS=14740;PAIRED=0.983556;PAIREDR=0.977384;PAO=0;PQA=0;PQR=0;PRO=0;QA=35880;QR=467103;RO=12425;RPL=968;RPP=2072.65;RPPR=130.172;RPR=5;RUN=1;SAF=62;SAP=1611.64;SAR=911;SRF=1680;SRP=14364.3;SRR=10745;TYPE=snp	0/0	13412	12425,973	12425	467103	973	35880	0,-3217.12,-39050.5	0.926409
ferritin_rep_seq	709	.	T	.	1.14562e-12	.	DP=13273;DPB=13273;EPPR=95.7297;GTI=0;MQMR=39.0433;NS=1;NUMALT=0;ODDS=0;PAIREDR=0.97765;PQR=0;PRO=0;QR=496757;RO=13244;RPPR=570.243	0/0	13273	13244	13244	496757	.	.	0	0.997815
ferritin_rep_seq	710	.	T	.	6.9432e-14	.	DP=13226;DPB=13226;EPPR=58.1384;GTI=0;MQMR=39.0535;NS=1;NUMALT=0;ODDS=0;PAIREDR=0.977281;PQR=0;PRO=0;QR=496548;RO=13205;RPPR=702.875	0/0	13226	13205	13205	496548	.	.	0	0.998412
ferritin_rep_seq	711	.	G	.	0	.	DP=13166;DPB=13166;EPPR=16.2304;GTI=0;MQMR=39.0572;NS=1;NUMALT=0;ODDS=0;PAIREDR=0.977423;PQR=0;PRO=0;QR=491935;RO=13155;RPPR=873.945	0/0	13166	13155	13155	491935	.	.	0	0.999165
ferritin_rep_seq	712	.	T	.	0	.	DP=13065;DPB=13065;EPPR=4.88395;GTI=0;MQMR=39.167;NS=1;NUMALT=0;ODDS=0;PAIREDR=0.9775;PQR=0;PRO=0;QR=489561;RO=13022;RPPR=936.493	0/0	13065	13022	13022	489561	.	.	0	0.996709
ferritin_rep_seq	713	.	T	.	1.67022e-12	.	DP=12985;DPB=12985;EPPR=4.00318;GTI=0;MQMR=39.2139;NS=1;NUMALT=0;ODDS=0;PAIREDR=0.977096;PQR=0;PRO=0;QR=486593;RO=12967;RPPR=1057.19	0/0	12985	12967	12967	486593	.	.	0	0.998614
ferritin_rep_seq	714	.	T	.	4.84093e-13	.	DP=12965;DPB=12965;EPPR=24.0234;GTI=0;MQMR=39.226;NS=1;NUMALT=0;ODDS=0;PAIREDR=0.977143;PQR=0;PRO=0;QR=485795;RO=12950;RPPR=1336.48	0/0	12965	12950	12950	485795	.	.	0	0.998843
ferritin_rep_seq	715	.	T	.	5.78596e-15	.	DP=12872;DPB=12872;EPPR=71.4891;GTI=0;MQMR=39.2471;NS=1;NUMALT=0;ODDS=0;PAIREDR=0.977073;PQR=0;PRO=0;QR=481889;RO=12867;RPPR=1588.41	0/0	12872	12867	12867	481889	.	.	0	0.999612
ferritin_rep_seq	716	.	T	.	1.08198e-12	.	DP=12834;DPB=12834;EPPR=177.471;GTI=0;MQMR=39.2524;NS=1;NUMALT=0;ODDS=0;PAIREDR=0.976994;PQR=0;PRO=0;QR=480128;RO=12823;RPPR=1959.45	0/0	12834	12823	12823	480128	.	.	0	0.999143
ferritin_rep_seq	717	.	G	.	0	.	DP=12724;DPB=12724;EPPR=314.621;GTI=0;MQMR=39.2679;NS=1;NUMALT=0;ODDS=0;PAIREDR=0.977357;PQR=0;PRO=0;QR=472853;RO=12719;RPPR=2158.23	0/0	12724	12719	12719	472853	.	.	0	0.999607
ferritin_rep_seq	718	.	A	.	1.32113e-12	.	DP=12564;DPB=12564;EPPR=387.385;GTI=0;MQMR=39.3223;NS=1;NUMALT=0;ODDS=0;PAIREDR=0.977227;PQR=0;PRO=0;QR=464355;RO=12559;RPPR=2257.53	0/0	12564	12559	12559	464355	.	.	0	0.999602
ferritin_rep_seq	719	.	G	.	0	.	DP=11903;DPB=11903;EPPR=253.784;GTI=0;MQMR=40.9117;NS=1;NUMALT=0;ODDS=0;PAIREDR=0.976795;PQR=0;PRO=0;QR=442960;RO=11894;RPPR=1910.09	0/0	11903	11894	11894	442960	.	.	0	0.999244
ferritin_rep_seq	720	.	C	.	3.74159e-13	.	DP=12261;DPB=12261;EPPR=562.594;GTI=0;MQMR=39.6323;NS=1;NUMALT=0;ODDS=0;PAIREDR=0.977241;PQR=0;PRO=0;QR=455817;RO=12171;RPPR=2632.46	0/0	12261	12171	12171	455817	.	.	0	0.99266
ferritin_rep_seq	721	.	T	.	0	.	DP=12250;DPB=12250;EPPR=708.852;GTI=0;MQMR=39.4874;NS=1;NUMALT=0;ODDS=0;PAIREDR=0.977273;PQR=0;PRO=0;QR=456994;RO=12232;RPPR=2955.25	0/0	12250	12232	12232	456994	.	.	0	0.998531
ferritin_rep_seq	722	.	T	.	4.93736e-13	.	DP=12234;DPB=12234;EPPR=792.88;GTI=0;MQMR=39.6113;NS=1;NUMALT=0;ODDS=0;PAIREDR=0.977321;PQR=0;PRO=0;QR=456438;RO=12170;RPPR=3070.07	0/0	12234	12170	12170	456438	.	.	0	0.994769
ferritin_rep_seq	723	.	G	.	2.39153e-13	.	DP=12206;DPB=12206;EPPR=1012.48;GTI=0;MQMR=39.5184;NS=1;NUMALT=0;ODDS=0;PAIREDR=0.977368;PQR=0;PRO=0;QR=456322;RO=12195;RPPR=3524.34	0/0	12206	12195	12195	456322	.	.	0	0.999099
ferritin_rep_seq	724	.	A	.	1.37127e-12	.	DP=12092;DPB=12092;EPPR=1112.95;GTI=0;MQMR=39.5977;NS=1;NUMALT=0;ODDS=0;PAIREDR=0.977182;PQR=0;PRO=0;QR=450168;RO=12052;RPPR=3648.32	0/0	12092	12052	12052	450168	.	.	0	0.996692
ferritin_rep_seq	725	.	T	.	0	.	DP=12007;DPB=12007;EPPR=735.646;GTI=0;MQMR=41.1942;NS=1;NUMALT=0;ODDS=0;PAIREDR=0.976693;PQR=0;PRO=0;QR=428600;RO=11456;RPPR=2954.46	0/0	12007	11456	11456	428600	.	.	0	0.95411
ferritin_rep_seq	726	.	T	.	0	.	DP=11944;DPB=11944;EPPR=1117.52;GTI=0;MQMR=39.6182;NS=1;NUMALT=0;ODDS=0;PAIREDR=0.977126;PQR=0;PRO=0;QR=448750;RO=11935;RPPR=3662.81	0/0	11944	11935	11935	448750	.	.	0	0.999246
ferritin_rep_seq	727	.	A	.	6.49957e-13	.	DP=11785;DPB=11785;EPPR=1276.32;GTI=0;MQMR=39.907;NS=1;NUMALT=0;ODDS=0;PAIREDR=0.977076;PQR=0;PRO=0;QR=441446;RO=11778;RPPR=3793.07	0/0	11785	11778	11778	441446	.	.	0	0.999406
ferritin_rep_seq	728	.	T	.	0	.	DP=11862;DPB=11862;EPPR=1589.49;GTI=0;MQMR=39.6139;NS=1;NUMALT=0;ODDS=0;PAIREDR=0.977225;PQR=0;PRO=0;QR=445446;RO=11855;RPPR=4217.96	0/0	11862	11855	11855	445446	.	.	0	0.99941
ferritin_rep_seq	729	.	G	.	1.8708e-13	.	DP=11842;DPB=11842;EPPR=1332.58;GTI=0;MQMR=41.1533;NS=1;NUMALT=0;ODDS=0;PAIREDR=0.976754;PQR=0;PRO=0;QR=423708;RO=11314;RPPR=3796.83	0/0	11842	11314	11314	423708	.	.	0	0.955413
ferritin_rep_seq	730	.	T	.	0	.	DP=11804;DPB=11804;EPPR=2189.01;GTI=0;MQMR=39.5656;NS=1;NUMALT=0;ODDS=0;PAIREDR=0.977196;PQR=0;PRO=0;QR=442481;RO=11796;RPPR=5069.14	0/0	11804	11796	11796	442481	.	.	0	0.999322
ferritin_rep_seq	731	.	T	.	1.09355e-12	.	DP=11711;DPB=11711;EPPR=2357.82;GTI=0;MQMR=39.562;NS=1;NUMALT=0;ODDS=0;PAIREDR=0.977009;PQR=0;PRO=0;QR=438623;RO=11700;RPPR=5243.98	0/0	11711	11700	11700	438623	.	.	0	0.999061
ferritin_rep_seq	732	.	A	.	0	.	DP=11559;DPB=11559;EPPR=2694.28;GTI=0;MQMR=39.5375;NS=1;NUMALT=0;ODDS=0;PAIREDR=0.976791;PQR=0;PRO=0;QR=431961;RO=11547;RPPR=5513.13	0/0	11559	11547	11547	431961	.	.	0	0.998962
ferritin_rep_seq	733	.	G	.	8.64037e-13	.	DP=11483;DPB=11483;EPPR=3226.65;GTI=0;MQMR=39.5672;NS=1;NUMALT=0;ODDS=0;PAIREDR=0.976728;PQR=0;PRO=0;QR=428681;RO=11473;RPPR=6167.44	0/0	11483	11473	11473	428681	.	.	0	0.999129
ferritin_rep_seq	734	.	A	G	110216	.	AB=0.472885;ABP=75.7847;AC=1;AF=0.5;AN=2;AO=5389;CIGAR=1X;DP=11396;DPB=11396;DPRA=0;EPP=1041.01;EPPR=2783.94;GTI=0;LEN=1;MEANALT=3;MQM=37.625;MQMR=41.2923;NS=1;NUMALT=1;ODDS=25378.1;PAIRED=0.979588;PAIREDR=0.973833;PAO=0;PQA=0;PQR=0;PRO=0;QA=201011;QR=224742;RO=6000;RPL=3874;RPP=2245.35;RPPR=4569.15;RPR=1515;RUN=1;SAF=471;SAP=7971.58;SAR=4918;SRF=434;SRP=9534.84;SRR=5566;TYPE=snp	0/1	11396	6000,5389	6000	224742	5389	201011	-12304.1,0,-15786.6	0.526501
ferritin_rep_seq	735	.	T	.	0	.	DP=11345;DPB=11345;EPPR=4843.75;GTI=0;MQMR=39.5419;NS=1;NUMALT=0;ODDS=0;PAIREDR=0.976693;PQR=0;PRO=0;QR=423375;RO=11327;RPPR=8050.41	0/0	11345	11327	11327	423375	.	.	0	0.998413
ferritin_rep_seq	736	.	T	.	1.3732e-12	.	DP=11286;DPB=11286;EPPR=5492.23;GTI=0;MQMR=39.5075;NS=1;NUMALT=0;ODDS=0;PAIREDR=0.976579;PQR=0;PRO=0;QR=421618;RO=11272;RPPR=8942.29	0/0	11286	11272	11272	421618	.	.	0	0.99876
ferritin_rep_seq	737	.	G	.	1.12633e-12	.	DP=11244;DPB=11244;EPPR=6482.53;GTI=0;MQMR=39.4939;NS=1;NUMALT=0;ODDS=0;PAIREDR=0.976583;PQR=0;PRO=0;QR=419418;RO=11231;RPPR=10101.4	0/0	11244	11231	11231	419418	.	.	0	0.998844
ferritin_rep_seq	738	.	T	.	0	.	DP=11158;DPB=11158;EPPR=7404.08;GTI=0;MQMR=39.4572;NS=1;NUMALT=0;ODDS=0;PAIREDR=0.976272;PQR=0;PRO=0;QR=414831;RO=11126;RPPR=11028.3	0/0	11158	11126	11126	414831	.	.	0	0.997132
ferritin_rep_seq	739	.	C	.	2.92384e-12	.	DP=11102;DPB=11102;EPPR=8220.16;GTI=0;MQMR=39.4353;NS=1;NUMALT=0;ODDS=0;PAIREDR=0.976652;PQR=0;PRO=0;QR=413947;RO=11093;RPPR=11824.1	0/0	11102	11093	11093	413947	.	.	0	0.999189
ferritin_rep_seq	740	.	A	.	1.27677e-12	.	DP=11002;DPB=11002;EPPR=8826.67;GTI=0;MQMR=39.441;NS=1;NUMALT=0;ODDS=0;PAIREDR=0.976429;PQR=0;PRO=0;QR=410417;RO=10988;RPPR=12386.6	0/0	11002	10988	10988	410417	.	.	0	0.998728
ferritin_rep_seq	741	.	A	.	0	.	DP=10794;DPB=10794;EPPR=9313.92;GTI=0;MQMR=39.4318;NS=1;NUMALT=0;ODDS=0;PAIREDR=0.976447;PQR=0;PRO=0;QR=403796;RO=10784;RPPR=12800	0/0	10794	10784	10784	403796	.	.	0	0.999074
ferritin_rep_seq	742	.	G	.	0	.	DP=10697;DPB=10697;EPPR=9827.89;GTI=0;MQMR=39.4571;NS=1;NUMALT=0;ODDS=0;PAIREDR=0.976329;PQR=0;PRO=0;QR=400171;RO=10688;RPPR=13346.1	0/0	10697	10688	10688	400171	.	.	0	0.999159
ferritin_rep_seq	743	.	T	.	0	.	DP=10533;DPB=10533;EPPR=9769.82;GTI=0;MQMR=39.4854;NS=1;NUMALT=0;ODDS=0;PAIREDR=0.976157;PQR=0;PRO=0;QR=392897;RO=10527;RPPR=13227.8	0/0	10533	10527	10527	392897	.	.	0	0.99943
ferritin_rep_seq	744	.	T	.	0	.	DP=10475;DPB=10475;EPPR=10020.9;GTI=0;MQMR=39.4822;NS=1;NUMALT=0;ODDS=0;PAIREDR=0.976129;PQR=0;PRO=0;QR=390760;RO=10473;RPPR=13529.4	0/0	10475	10473	10473	390760	.	.	0	0.999809
ferritin_rep_seq	745	.	A	.	0	.	DP=10390;DPB=10390;EPPR=10503.1;GTI=0;MQMR=39.5106;NS=1;NUMALT=0;ODDS=0;PAIREDR=0.97611;PQR=0;PRO=0;QR=388306;RO=10381;RPPR=14099	0/0	10390	10381	10381	388306	.	.	0	0.999134
ferritin_rep_seq	746	.	C	.	3.85731e-12	.	DP=10284;DPB=10284;EPPR=10582.9;GTI=0;MQMR=39.5525;NS=1;NUMALT=0;ODDS=0;PAIREDR=0.976163;PQR=0;PRO=0;QR=380439;RO=10236;RPPR=14093.9	0/0	10284	10236	10236	380439	.	.	0	0.995333
ferritin_rep_seq	747	.	T	.	0	.	DP=10051;DPB=10051;EPPR=9932.03;GTI=0;MQMR=40.9364;NS=1;NUMALT=0;ODDS=0;PAIREDR=0.975658;PQR=0;PRO=0;QR=360075;RO=9654;RPPR=13138.9	0/0	10051	9654	9654	360075	.	.	0	0.960501
ferritin_rep_seq	748	.	A	.	9.60471e-13	.	DP=9882;DPB=9882;EPPR=9944.77;GTI=0;MQMR=40.9236;NS=1;NUMALT=0;ODDS=0;PAIREDR=0.975323;PQR=0;PRO=0;QR=354828;RO=9523;RPPR=13218.8	0/0	9882	9523	9523	354828	.	.	0	0.963671
ferritin_rep_seq	749	.	A	.	0	.	DP=9675;DPB=9675;EPPR=10671.4;GTI=0;MQMR=39.6088;NS=1;NUMALT=0;ODDS=0;PAIREDR=0.975804;PQR=0;PRO=0;QR=359760;RO=9671;RPPR=13730.3	0/0	9675	9671	9671	359760	.	.	0	0.999587
ferritin_rep_seq	750	.	G	.	0	.	DP=9443;DPB=9443;EPPR=10620.8;GTI=0;MQMR=39.5793;NS=1;NUMALT=0;ODDS=0;PAIREDR=0.975424;PQR=0;PRO=0;QR=350889;RO=9440;RPPR=13521.2	0/0	9443	9440	9440	350889	.	.	0	0.999682
ferritin_rep_seq	751	.	T	.	1.24977e-12	.	DP=9188;DPB=9188;EPPR=9894.94;GTI=0;MQMR=40.8795;NS=1;NUMALT=0;ODDS=0;PAIREDR=0.975582;PQR=0;PRO=0;QR=329403;RO=8846;RPPR=12475.2	0/0	9188	8846	8846	329403	.	.	0	0.962778
ferritin_rep_seq	752	.	T	.	3.77631e-12	.	DP=9066;DPB=9066;EPPR=10677.1;GTI=0;MQMR=39.6087;NS=1;NUMALT=0;ODDS=0;PAIREDR=0.975486;PQR=0;PRO=0;QR=335638;RO=9056;RPPR=13112.2	0/0	9066	9056	9056	335638	.	.	0	0.998897
ferritin_rep_seq	753	.	T	.	1.15722e-14	.	DP=8940;DPB=8940;EPPR=10755.3;GTI=0;MQMR=39.6411;NS=1;NUMALT=0;ODDS=0;PAIREDR=0.975612;PQR=0;PRO=0;QR=330521;RO=8939;RPPR=13065.6	0/0	8940	8939	8939	330521	.	.	0	0.999888
ferritin_rep_seq	754	.	T	.	1.14176e-12	.	DP=8692;DPB=8692;EPPR=10335.1;GTI=0;MQMR=39.6449;NS=1;NUMALT=0;ODDS=0;PAIREDR=0.976048;PQR=0;PRO=0;QR=318997;RO=8684;RPPR=12601.2	0/0	8692	8684	8684	318997	.	.	0	0.99908
ferritin_rep_seq	755	.	AC	A	62420.3	.	AB=0.525553;ABP=38.6337;AC=1;AF=0.5;AN=2;AO=3301;CIGAR=1M1D13M;DP=6281;DPB=6053;DPRA=0;EPP=5731.59;EPPR=2536.5;GTI=0;LEN=1;MEANALT=75;MQM=41.3505;MQMR=40.5585;NS=1;NUMALT=1;ODDS=12407.8;PAIRED=0.981218;PAIREDR=0.976957;PAO=0;PQA=0;PQR=0;PRO=0;QA=120089;QR=99606;RO=2734;RPL=3201;RPP=6328.76;RPPR=3366.94;RPR=100;RUN=1;SAF=79;SAP=6501.28;SAR=3222;SRF=144;SRP=4754.93;SRR=2590;TYPE=del	0|1	6281	2734,3301	2734	99606	3301	120089	-8589.18,0,-6641.32	0.435281
ferritin_rep_seq	770	.	A	.	2.97399e-12	.	DP=6181;DPB=6181;EPPR=10104.7;GTI=0;MQMR=40.7704;NS=1;NUMALT=0;ODDS=0;PAIREDR=0.979529;PQR=0;PRO=0;QR=228478;RO=6155;RPPR=11777.2	0/0	6181	6155	6155	228478	.	.	0	0.995794
ferritin_rep_seq	771	.	A	.	3.71073e-12	.	DP=6028;DPB=6028;EPPR=9900.83;GTI=0;MQMR=40.7507;NS=1;NUMALT=0;ODDS=0;PAIREDR=0.978893;PQR=0;PRO=0;QR=222960;RO=6017;RPPR=11486.8	0/0	6028	6017	6017	222960	.	.	0	0.998175
ferritin_rep_seq	772	.	A	.	3.78016e-12	.	DP=5951;DPB=5951;EPPR=9846.67;GTI=0;MQMR=40.7516;NS=1;NUMALT=0;ODDS=0;PAIREDR=0.979132;PQR=0;PRO=0;QR=220573;RO=5942;RPPR=11365.3	0/0	5951	5942	5942	220573	.	.	0	0.998488
ferritin_rep_seq	773	.	A	.	0	.	DP=5824;DPB=5824;EPPR=9731.53;GTI=0;MQMR=40.7502;NS=1;NUMALT=0;ODDS=0;PAIREDR=0.978511;PQR=0;PRO=0;QR=216100;RO=5817;RPPR=11111.2	0/0	5824	5817	5817	216100	.	.	0	0.998798
ferritin_rep_seq	774	.	T	.	1.01833e-12	.	DP=5709;DPB=5709;EPPR=9545.33;GTI=0;MQMR=40.7262;NS=1;NUMALT=0;ODDS=0;PAIREDR=0.977914;PQR=0;PRO=0;QR=211067;RO=5705;RPPR=10893.4	0/0	5709	5705	5705	211067	.	.	0	0.999299
ferritin_rep_seq	775	.	G	.	0	.	DP=5579;DPB=5579;EPPR=9286.84;GTI=0;MQMR=40.7041;NS=1;NUMALT=0;ODDS=0;PAIREDR=0.977945;PQR=0;PRO=0;QR=206798;RO=5577;RPPR=10616.6	0/0	5579	5577	5577	206798	.	.	0	0.999642
ferritin_rep_seq	776	.	T	.	4.51306e-13	.	DP=5459;DPB=5459;EPPR=8967.89;GTI=0;MQMR=40.6963;NS=1;NUMALT=0;ODDS=0;PAIREDR=0.977449;PQR=0;PRO=0;QR=200191;RO=5410;RPPR=10255.5	0/0	5459	5410	5410	200191	.	.	0	0.991024
ferritin_rep_seq	777	.	C	.	0	.	DP=5365;DPB=5365;EPPR=8900.42;GTI=0;MQMR=40.709;NS=1;NUMALT=0;ODDS=0;PAIREDR=0.977196;PQR=0;PRO=0;QR=198205;RO=5350;RPPR=10133.8	0/0	5365	5350	5350	198205	.	.	0	0.997204
ferritin_rep_seq	778	.	T	.	2.22567e-12	.	DP=5161;DPB=5161;EPPR=8457.79;GTI=0;MQMR=40.6419;NS=1;NUMALT=0;ODDS=0;PAIREDR=0.97714;PQR=0;PRO=0;QR=189805;RO=5118;RPPR=9632.37	0/0	5161	5118	5118	189805	.	.	0	0.991668
ferritin_rep_seq	779	.	G	.	7.71462e-13	.	DP=5010;DPB=5010;EPPR=8265.18;GTI=0;MQMR=40.6218;NS=1;NUMALT=0;ODDS=0;PAIREDR=0.976814;PQR=0;PRO=0;QR=185407;RO=5003;RPPR=9383.88	0/0	5010	5003	5003	185407	.	.	0	0.998603
ferritin_rep_seq	780	.	A	.	0	.	DP=4812;DPB=4812;EPPR=7862.18;GTI=0;MQMR=40.6126;NS=1;NUMALT=0;ODDS=0;PAIREDR=0.977467;PQR=0;PRO=0;QR=177757;RO=4793;RPPR=8946.35	0/0	4812	4793	4793	177757	.	.	0	0.996052
ferritin_rep_seq	781	.	T	.	1.06269e-12	.	DP=4715;DPB=4715;EPPR=7659.77;GTI=0;MQMR=40.5905;NS=1;NUMALT=0;ODDS=0;PAIREDR=0.97737;PQR=0;PRO=0;QR=173115;RO=4684;RPPR=8710.95	0/0	4715	4684	4684	173115	.	.	0	0.993425
ferritin_rep_seq	782	.	G	.	0	.	DP=4599;DPB=4599;EPPR=7460.53;GTI=0;MQMR=40.5653;NS=1;NUMALT=0;ODDS=0;PAIREDR=0.977293;PQR=0;PRO=0;QR=169350;RO=4580;RPPR=8494.43	0/0	4599	4580	4580	169350	.	.	0	0.995869
ferritin_rep_seq	783	.	A	.	1.703e-12	.	DP=4431;DPB=4431;EPPR=7176.48;GTI=0;MQMR=40.5204;NS=1;NUMALT=0;ODDS=0;PAIREDR=0.976633;PQR=0;PRO=0;QR=163980;RO=4408;RPPR=8155.21	0/0	4431	4408	4408	163980	.	.	0	0.994809
ferritin_rep_seq	784	.	A	.	0	.	DP=4317;DPB=4317;EPPR=7111.86;GTI=0;MQMR=40.5115;NS=1;NUMALT=0;ODDS=0;PAIREDR=0.976318;PQR=0;PRO=0;QR=160626;RO=4307;RPPR=8025.47	0/0	4317	4307	4307	160626	.	.	0	0.997684
ferritin_rep_seq	785	.	A	.	9.64351e-15	.	DP=4199;DPB=4199;EPPR=6988.76;GTI=0;MQMR=40.4655;NS=1;NUMALT=0;ODDS=0;PAIREDR=0.975889;PQR=0;PRO=0;QR=156826;RO=4189;RPPR=7867.29	0/0	4199	4189	4189	156826	.	.	0	0.997618
ferritin_rep_seq	786	.	C	.	9.45043e-14	.	DP=4111;DPB=4111;EPPR=6748.68;GTI=0;MQMR=40.6133;NS=1;NUMALT=0;ODDS=0;PAIREDR=0.976698;PQR=0;PRO=0;QR=150167;RO=4034;RPPR=7540.49	0/0	4111	4034	4034	150167	.	.	0	0.98127
ferritin_rep_seq	787	.	A	.	8.40894e-13	.	DP=3941;DPB=3941;EPPR=6564.35;GTI=0;MQMR=40.4145;NS=1;NUMALT=0;ODDS=0;PAIREDR=0.975064;PQR=0;PRO=0;QR=147046;RO=3930;RPPR=7315.87	0/0	3941	3930	3930	147046	.	.	0	0.997209
ferritin_rep_seq	788	.	T	.	0	.	DP=3899;DPB=3899;EPPR=6564.89;GTI=0;MQMR=40.4091;NS=1;NUMALT=0;ODDS=0;PAIREDR=0.974814;PQR=0;PRO=0;QR=144561;RO=3891;RPPR=7255.78	0/0	3899	3891	3891	144561	.	.	0	0.997948
ferritin_rep_seq	789	.	T	.	0	.	DP=3885;DPB=3885;EPPR=6580.38;GTI=0;MQMR=40.4177;NS=1;NUMALT=0;ODDS=0;PAIREDR=0.974909;PQR=0;PRO=0;QR=143553;RO=3866;RPPR=7233.99	0/0	3885	3866	3866	143553	.	.	0	0.995109
ferritin_rep_seq	790	.	G	.	1.62393e-12	.	DP=3842;DPB=3842;EPPR=6764.2;GTI=0;MQMR=40.4189;NS=1;NUMALT=0;ODDS=0;PAIREDR=0.974713;PQR=0;PRO=0;QR=142060;RO=3836;RPPR=7380.19	0/0	3842	3836	3836	142060	.	.	0	0.998438
ferritin_rep_seq	791	.	T	A	30618.3	.	AB=0.476307;ABP=21.0177;AC=1;AF=0.5;AN=2;AO=1759;CIGAR=1X;DP=3693;DPB=3693;DPRA=0;EPP=3080.9;EPPR=3751.85;GTI=0;LEN=1;MEANALT=3;MQM=39.8181;MQMR=40.9449;NS=1;NUMALT=1;ODDS=7050.13;PAIRED=0.971006;PAIREDR=0.977143;PAO=0;PQA=0;PQR=0;PRO=0;QA=65228;QR=71002;RO=1925;RPL=1723;RPP=3516.34;RPPR=3943.43;RPR=36;RUN=1;SAF=54;SAP=3367.99;SAR=1705;SRF=23;SRP=3985.71;SRR=1902;TYPE=snp	0/1	3693	1925,1759	1925	71002	1759	65228	-4324.35,0,-4934.31	0.521256
ferritin_rep_seq	792	.	G	.	0	.	DP=3605;DPB=3605;EPPR=6770.11;GTI=0;MQMR=40.3971;NS=1;NUMALT=0;ODDS=0;PAIREDR=0.974159;PQR=0;PRO=0;QR=132723;RO=3599;RPPR=7356.14	0/0	3605	3599	3599	132723	.	.	0	0.998336
ferritin_rep_seq	793	.	T	.	0	.	DP=3436;DPB=3436;EPPR=6475.51;GTI=0;MQMR=40.3676;NS=1;NUMALT=0;ODDS=0;PAIREDR=0.973345;PQR=0;PRO=0;QR=125619;RO=3414;RPPR=7047.63	0/0	3436	3414	3414	125619	.	.	0	0.993597
ferritin_rep_seq	794	.	T	.	7.98464e-13	.	DP=3314;DPB=3314;EPPR=6354.01;GTI=0;MQMR=40.3033;NS=1;NUMALT=0;ODDS=0;PAIREDR=0.97234;PQR=0;PRO=0;QR=119914;RO=3290;RPPR=6923.11	0/0	3314	3290	3290	119914	.	.	0	0.992758
ferritin_rep_seq	795	.	T	.	3.66445e-13	.	DP=3244;DPB=3244;EPPR=6269.66;GTI=0;MQMR=40.2674;NS=1;NUMALT=0;ODDS=0;PAIREDR=0.972283;PQR=0;PRO=0;QR=115438;RO=3175;RPPR=6836.77	0/0	3244	3175	3175	115438	.	.	0	0.97873
ferritin_rep_seq	796	.	G	.	5.8824e-13	.	DP=3107;DPB=3107;EPPR=6074.54;GTI=0;MQMR=40.2041;NS=1;NUMALT=0;ODDS=0;PAIREDR=0.971914;PQR=0;PRO=0;QR=110813;RO=3062;RPPR=6652.06	0/0	3107	3062	3062	110813	.	.	0	0.985517
ferritin_rep_seq	797	.	A	.	0	.	DP=2890;DPB=2890;EPPR=5606.49;GTI=0;MQMR=40.1293;NS=1;NUMALT=0;ODDS=0;PAIREDR=0.970485;PQR=0;PRO=0;QR=102756;RO=2846;RPPR=6183.02	0/0	2890	2846	2846	102756	.	.	0	0.984775
ferritin_rep_seq	798	.	G	.	0	.	DP=2678;DPB=2678;EPPR=5233.27;GTI=0;MQMR=40.1334;NS=1;NUMALT=0;ODDS=0;PAIREDR=0.972044;PQR=0;PRO=0;QR=95201;RO=2647;RPPR=5750.9	0/0	2678	2647	2647	95201	.	.	0	0.988424
ferritin_rep_seq	799	.	G	.	5.20739e-14	.	DP=2352;DPB=2352;EPPR=4646.38;GTI=0;MQMR=40.1099;NS=1;NUMALT=0;ODDS=0;PAIREDR=0.98399;PQR=0;PRO=0;QR=82905;RO=2311;RPPR=5021.28	0/0	2352	2311	2311	82905	.	.	0	0.982568
ferritin_rep_seq	800	.	C	.	1.28063e-12	.	DP=2154;DPB=2154;EPPR=4286.14;GTI=0;MQMR=40.0889;NS=1;NUMALT=0;ODDS=0;PAIREDR=0.985809;PQR=0;PRO=0;QR=76110;RO=2114;RPPR=4593.5	0/0	2154	2114	2114	76110	.	.	0	0.98143
ferritin_rep_seq	801	.	A	.	4.24304e-13	.	DP=1960;DPB=1960;EPPR=3671.37;GTI=0;MQMR=39.7244;NS=1;NUMALT=0;ODDS=0;PAIREDR=0.980161;PQR=0;PRO=0;QR=67749;RO=1865;RPPR=4052.81	0/0	1960	1865	1865	67749	.	.	0	0.951531
ferritin_rep_seq	802	.	A	.	9.36362e-13	.	DP=1757;DPB=1757;EPPR=3383.09;GTI=0;MQMR=39.7752;NS=1;NUMALT=0;ODDS=0;PAIREDR=0.985765;PQR=0;PRO=0;QR=61641;RO=1686;RPPR=3664.11	0/0	1757	1686	1686	61641	.	.	0	0.95959
ferritin_rep_seq	803	.	C	.	2.10224e-13	.	DP=1618;DPB=1618;EPPR=2934.38;GTI=0;MQMR=39.6937;NS=1;NUMALT=0;ODDS=0;PAIREDR=0.985125;PQR=0;PRO=0;QR=53929;RO=1479;RPPR=3214.62	0/0	1618	1479	1479	53929	.	.	0	.
ferritin_rep_seq	804	.	A	.	2.31439e-14	.	DP=1462;DPB=1462;EPPR=2779.41;GTI=0;MQMR=39.4964;NS=1;NUMALT=0;ODDS=0;PAIREDR=0.989971;PQR=0;PRO=0;QR=51248;RO=1396;RPPR=3034.39	0/0	1462	1396	1396	51248	.	.	0	.
ferritin_rep_seq	805	.	A	.	0	.	DP=1310;DPB=1310;EPPR=2567.03;GTI=0;MQMR=39.2149;NS=1;NUMALT=0;ODDS=0;PAIREDR=0.986903;PQR=0;PRO=0;QR=47723;RO=1298;RPPR=2821.58	0/0	1310	1298	1298	47723	.	.	0	.
ferritin_rep_seq	806	.	A	.	7.79177e-13	.	DP=1278;DPB=1278;EPPR=2482.03;GTI=0;MQMR=39.0918;NS=1;NUMALT=0;ODDS=0;PAIREDR=0.983516;PQR=0;PRO=0;QR=46652;RO=1274;RPPR=2769.47	0/0	1278	1274	1274	46652	.	.	0	.
ferritin_rep_seq	807	.	G	.	9.76864e-13	.	DP=1229;DPB=1229;EPPR=2383.5;GTI=0;MQMR=39.1052;NS=1;NUMALT=0;ODDS=0;PAIREDR=0.983306;PQR=0;PRO=0;QR=43783;RO=1198;RPPR=2604.43	0/0	1229	1198	1198	43783	.	.	0	.
ferritin_rep_seq	808	.	A	.	0	.	DP=1099;DPB=1099;EPPR=2207.76;GTI=0;MQMR=38.9624;NS=1;NUMALT=0;ODDS=0;PAIREDR=0.987156;PQR=0;PRO=0;QR=40178;RO=1090;RPPR=2369.92	0/0	1099	1090	1090	40178	.	.	0	.
ferritin_rep_seq	809	.	T	.	1.63935e-13	.	DP=1063;DPB=1063;EPPR=2059.7;GTI=0;MQMR=38.9181;NS=1;NUMALT=0;ODDS=0;PAIREDR=0.988166;PQR=0;PRO=0;QR=37262;RO=1014;RPPR=2204.88	0/0	1063	1014	1014	37262	.	.	0	.
ferritin_rep_seq	810	.	C	.	6.55747e-14	.	DP=1029;DPB=1029;EPPR=1972.94;GTI=0;MQMR=38.9887;NS=1;NUMALT=0;ODDS=0;PAIREDR=0.98768;PQR=0;PRO=0;QR=35932;RO=974;RPPR=2118.02	0/0	1029	974	974	35932	.	.	0	.
ferritin_rep_seq	811	.	A	.	0	.	DP=961;DPB=961;EPPR=1958.88;GTI=0;MQMR=38.7395;NS=1;NUMALT=0;ODDS=0;PAIREDR=0.991597;PQR=0;PRO=0;QR=35143;RO=952;RPPR=2070.25	0/0	961	952	952	35143	.	.	0	.
ferritin_rep_seq	812	.	T	.	4.58056e-13	.	DP=928;DPB=928;EPPR=1889.21;GTI=0;MQMR=38.7336;NS=1;NUMALT=0;ODDS=0;PAIREDR=0.992358;PQR=0;PRO=0;QR=33686;RO=916;RPPR=1992.08	0/0	928	916	916	33686	.	.	0	.
ferritin_rep_seq	813	.	G	.	0	.	DP=893;DPB=893;EPPR=1839.09;GTI=0;MQMR=38.6828;NS=1;NUMALT=0;ODDS=0;PAIREDR=0.992126;PQR=0;PRO=0;QR=32764;RO=889;RPPR=1933.45	0/0	893	889	889	32764	.	.	0	.
ferritin_rep_seq	814	.	T	.	0	.	DP=862;DPB=862;EPPR=1741.43;GTI=0;MQMR=38.5273;NS=1;NUMALT=0;ODDS=0;PAIREDR=0.991706;PQR=0;PRO=0;QR=31100;RO=844;RPPR=1835.73	0/0	862	844	844	31100	.	.	0	.
ferritin_rep_seq	815	.	G	.	4.85539e-13	.	DP=840;DPB=840;EPPR=1721.9;GTI=0;MQMR=38.5557;NS=1;NUMALT=0;ODDS=0;PAIREDR=0.991617;PQR=0;PRO=0;QR=30700;RO=835;RPPR=1816.19	0/0	840	835	835	30700	.	.	0	.
ferritin_rep_seq	816	.	A	.	0	.	DP=807;DPB=807;EPPR=1654.42;GTI=0;MQMR=38.4312;NS=1;NUMALT=0;ODDS=0;PAIREDR=0.99125;PQR=0;PRO=0;QR=29588;RO=800;RPPR=1740.19	0/0	807	800	800	29588	.	.	0	.
ferritin_rep_seq	817	.	T	.	4.72521e-13	.	DP=796;DPB=796;EPPR=1632.51;GTI=0;MQMR=38.4351;NS=1;NUMALT=0;ODDS=0;PAIREDR=0.992366;PQR=0;PRO=0;QR=28800;RO=786;RPPR=1709.79	0/0	796	786	786	28800	.	.	0	.
ferritin_rep_seq	818	.	G	.	1.6876e-14	.	DP=769;DPB=769;EPPR=1593.44;GTI=0;MQMR=38.3503;NS=1;NUMALT=0;ODDS=0;PAIREDR=0.992188;PQR=0;PRO=0;QR=28063;RO=768;RPPR=1670.7	0/0	769	768	768	28063	.	.	0	.
ferritin_rep_seq	819	.	T	.	1.34524e-13	.	DP=741;DPB=741;EPPR=1519.46;GTI=0;MQMR=38.226;NS=1;NUMALT=0;ODDS=0;PAIREDR=0.993151;PQR=0;PRO=0;QR=26380;RO=730;RPPR=1588.19	0/0	741	730	730	26380	.	.	0	.
ferritin_rep_seq	820	.	G	.	0	.	DP=728;DPB=728;EPPR=1508.61;GTI=0;MQMR=38.2262;NS=1;NUMALT=0;ODDS=0;PAIREDR=0.993103;PQR=0;PRO=0;QR=26048;RO=725;RPPR=1577.33	0/0	728	725	725	26048	.	.	0	.
ferritin_rep_seq	821	.	C	A	7190.73	.	AB=0.662791;ABP=161.376;AC=1;AF=0.5;AN=2;AO=456;CIGAR=1X;DP=688;DPB=688;DPRA=0;EPP=941.772;EPPR=472.203;GTI=0;LEN=1;MEANALT=3;MQM=37.7346;MQMR=38.6607;NS=1;NUMALT=1;ODDS=523.606;PAIRED=0.995614;PAIREDR=0.986607;PAO=0;PQA=0;PQR=0;PRO=0;QA=16674;QR=7942;RO=224;RPL=456;RPP=993.202;RPPR=489.42;RPR=0;RUN=1;SAF=6;SAP=941.772;SAR=450;SRF=2;SRP=472.203;SRR=222;TYPE=snp	0/1	688	224,456	224	7942	456	16674	-1125.74,0,-441.922	.
ferritin_rep_seq	822	.	A	.	1.7599e-13	.	DP=631;DPB=631;EPPR=1278.36;GTI=0;MQMR=37.7122;NS=1;NUMALT=0;ODDS=0;PAIREDR=0.99187;PQR=0;PRO=0;QR=22146;RO=615;RPPR=1338.47	0/0	631	615	615	22146	.	.	0	.
ferritin_rep_seq	823	.	T	.	0	.	DP=561;DPB=561;EPPR=1111.05;GTI=0;MQMR=37.1442;NS=1;NUMALT=0;ODDS=0;PAIREDR=0.990637;PQR=0;PRO=0;QR=19039;RO=534;RPPR=1162.58	0/0	561	534	534	19039	.	.	0	.
ferritin_rep_seq	824	.	G	.	0	.	DP=499;DPB=499;EPPR=1028.58;GTI=0;MQMR=36.8085;NS=1;NUMALT=0;ODDS=0;PAIREDR=0.989919;PQR=0;PRO=0;QR=17586;RO=496;RPPR=1080.06	0/0	499	496	496	17586	.	.	0	.
ferritin_rep_seq	825	.	C	.	0	.	DP=478;DPB=478;EPPR=989.317;GTI=0;MQMR=36.6603;NS=1;NUMALT=0;ODDS=0;PAIREDR=0.993671;PQR=0;PRO=0;QR=16633;RO=474;RPPR=1032.29	0/0	478	474	474	16633	.	.	0	.
ferritin_rep_seq	826	.	T	.	0	.	DP=440;DPB=440;EPPR=835.033;GTI=0;MQMR=35.9699;NS=1;NUMALT=0;ODDS=0;PAIREDR=0.997494;PQR=0;PRO=0;QR=14103;RO=399;RPPR=869.428	0/0	440	399	399	14103	.	.	0	.
ferritin_rep_seq	827	.	G	.	0	.	DP=394;DPB=394;EPPR=793.992;GTI=0;MQMR=35.6823;NS=1;NUMALT=0;ODDS=0;PAIREDR=0.997396;PQR=0;PRO=0;QR=13653;RO=384;RPPR=836.856	0/0	394	384	384	13653	.	.	0	.
ferritin_rep_seq	828	.	A	.	2.00821e-13	.	DP=311;DPB=311;EPPR=579.212;GTI=0;MQMR=33.786;NS=1;NUMALT=0;ODDS=0;PAIREDR=0.996491;PQR=0;PRO=0;QR=10299;RO=285;RPPR=621.88	0/0	311	285	285	10299	.	.	0	.
ferritin_rep_seq	829	.	A	.	0	.	DP=240;DPB=240;EPPR=476.985;GTI=0;MQMR=32.4744;NS=1;NUMALT=0;ODDS=0;PAIREDR=1;PQR=0;PRO=0;QR=8570;RO=234;RPPR=511.135	0/0	240	234	234	8570	.	.	0	.
ferritin_rep_seq	830	.	A	.	6.73824e-14	.	DP=203;DPB=203;EPPR=401.088;GTI=0;MQMR=30.9548;NS=1;NUMALT=0;ODDS=0;PAIREDR=1;PQR=0;PRO=0;QR=7402;RO=199;RPPR=435.133	0/0	203	199	199	7402	.	.	0	.
ferritin_rep_seq	831	.	T	.	1.0921e-13	.	DP=190;DPB=190;EPPR=379.41;GTI=0;MQMR=30.5661;NS=1;NUMALT=0;ODDS=0;PAIREDR=1;PQR=0;PRO=0;QR=7107;RO=189;RPPR=413.419	0/0	190	189	189	7107	.	.	0	.
ferritin_rep_seq	832	.	T	.	4.21917e-15	.	DP=189;DPB=189;EPPR=377.243;GTI=0;MQMR=30.5053;NS=1;NUMALT=0;ODDS=0;PAIREDR=1;PQR=0;PRO=0;QR=7001;RO=188;RPPR=411.247	0/0	189	188	188	7001	.	.	0	.
ferritin_rep_seq	833	.	A	.	7.353e-15	.	DP=188;DPB=188;EPPR=377.243;GTI=0;MQMR=30.5053;NS=1;NUMALT=0;ODDS=0;PAIREDR=1;PQR=0;PRO=0;QR=7028;RO=188;RPPR=411.247	0/0	188	188	188	7028	.	.	0	.
ferritin_rep_seq	834	.	A	.	7.353e-15	.	DP=188;DPB=188;EPPR=377.243;GTI=0;MQMR=30.5053;NS=1;NUMALT=0;ODDS=0;PAIREDR=1;PQR=0;PRO=0;QR=7005;RO=188;RPPR=411.247	0/0	188	188	188	7005	.	.	0	.
ferritin_rep_seq	835	.	T	.	1.92868e-14	.	DP=187;DPB=187;EPPR=376.928;GTI=0;MQMR=30.2663;NS=1;NUMALT=0;ODDS=0;PAIREDR=1;PQR=0;PRO=0;QR=6911;RO=184;RPPR=402.561	0/0	187	184	184	6911	.	.	0	.
ferritin_rep_seq	836	.	T	.	0	.	DP=183;DPB=183;EPPR=370.421;GTI=0;MQMR=30.0718;NS=1;NUMALT=0;ODDS=0;PAIREDR=1;PQR=0;PRO=0;QR=6774;RO=181;RPPR=396.047	0/0	183	181	181	6774	.	.	0	.
ferritin_rep_seq	837	.	A	.	3.8332e-14	.	DP=179;DPB=179;EPPR=374.526;GTI=0;MQMR=30.0391;NS=1;NUMALT=0;ODDS=0;PAIREDR=1;PQR=0;PRO=0;QR=6723;RO=179;RPPR=391.704	0/0	179	179	179	6723	.	.	0	.
ferritin_rep_seq	838	.	T	.	9.66741e-14	.	DP=178;DPB=178;EPPR=372.356;GTI=0;MQMR=29.9719;NS=1;NUMALT=0;ODDS=0;PAIREDR=1;PQR=0;PRO=0;QR=6711;RO=178;RPPR=389.532	0/0	178	178	178	6711	.	.	0	.
ferritin_rep_seq	839	.	G	.	9.66741e-14	.	DP=178;DPB=178;EPPR=372.356;GTI=0;MQMR=29.9719;NS=1;NUMALT=0;ODDS=0;PAIREDR=1;PQR=0;PRO=0;QR=6618;RO=178;RPPR=389.532	0/0	178	178	178	6618	.	.	0	.
ferritin_rep_seq	840	.	T	.	6.83469e-14	.	DP=178;DPB=178;EPPR=370.185;GTI=0;MQMR=29.904;NS=1;NUMALT=0;ODDS=0;PAIREDR=1;PQR=0;PRO=0;QR=6617;RO=177;RPPR=387.361	0/0	178	177	177	6617	.	.	0	.
ferritin_rep_seq	841	.	T	.	6.83469e-14	.	DP=178;DPB=178;EPPR=370.185;GTI=0;MQMR=29.904;NS=1;NUMALT=0;ODDS=0;PAIREDR=1;PQR=0;PRO=0;QR=6581;RO=177;RPPR=387.361	0/0	178	177	177	6581	.	.	0	.
ferritin_rep_seq	842	.	T	.	0	.	DP=177;DPB=177;EPPR=370.185;GTI=0;MQMR=29.904;NS=1;NUMALT=0;ODDS=0;PAIREDR=1;PQR=0;PRO=0;QR=6556;RO=177;RPPR=387.361	0/0	177	177	177	6556	.	.	0	.
ferritin_rep_seq	843	.	C	.	0	.	DP=176;DPB=176;EPPR=368.015;GTI=0;MQMR=29.9375;NS=1;NUMALT=0;ODDS=0;PAIREDR=1;PQR=0;PRO=0;QR=6473;RO=176;RPPR=385.189	0/0	176	176	176	6473	.	.	0	.
ferritin_rep_seq	844	.	A	.	0	.	DP=173;DPB=173;EPPR=361.504;GTI=0;MQMR=29.8439;NS=1;NUMALT=0;ODDS=0;PAIREDR=1;PQR=0;PRO=0;QR=6398;RO=173;RPPR=378.675	0/0	173	173	173	6398	.	.	0	.
ferritin_rep_seq	845	.	A	.	2.21795e-14	.	DP=168;DPB=168;EPPR=352.67;GTI=0;MQMR=30.4364;NS=1;NUMALT=0;ODDS=0;PAIREDR=1;PQR=0;PRO=0;QR=6129;RO=165;RPPR=361.303	0/0	168	165	165	6129	.	.	0	.
ferritin_rep_seq	846	.	A	.	0	.	DP=172;DPB=172;EPPR=361.355;GTI=0;MQMR=30.071;NS=1;NUMALT=0;ODDS=0;PAIREDR=1;PQR=0;PRO=0;QR=6213;RO=169;RPPR=369.989	0/0	172	169	169	6213	.	.	0	.
ferritin_rep_seq	847	.	G	.	5.35204e-14	.	DP=133;DPB=133;EPPR=283.13;GTI=0;MQMR=29.8372;NS=1;NUMALT=0;ODDS=0;PAIREDR=1;PQR=0;PRO=0;QR=4704;RO=129;RPPR=283.13	0/0	133	129	129	4704	.	.	0	.
ferritin_rep_seq	848	.	A	.	1.72376e-14	.	DP=54;DPB=54;EPPR=96.3836;GTI=0;MQMR=31.6977;NS=1;NUMALT=0;ODDS=0;PAIREDR=1;PQR=0;PRO=0;QR=1439;RO=43;RPPR=96.3836	0/0	54	43	43	1439	.	.	0	.
ferritin_rep_seq	849	.	A	.	0	.	DP=144;DPB=144;EPPR=85.5263;GTI=0;MQMR=27.8421;NS=1;NUMALT=0;ODDS=0;PAIREDR=1;PQR=0;PRO=0;QR=1259;RO=38;RPPR=85.5263	0/0	144	38	38	1259	.	.	0	.
ferritin_rep_seq	850	.	T	.	7.66643e-14	.	DP=138;DPB=138;EPPR=144.156;GTI=0;MQMR=33;NS=1;NUMALT=0;ODDS=0;PAIREDR=1;PQR=0;PRO=0;QR=2168;RO=65;RPPR=144.156	0/0	138	65	65	2168	.	.	0	.
ferritin_rep_seq	851	.	T	.	0	.	DP=134;DPB=134;EPPR=42.0968;GTI=0;MQMR=38.9444;NS=1;NUMALT=0;ODDS=0;PAIREDR=1;PQR=0;PRO=0;QR=600;RO=18;RPPR=42.0968	0/0	134	18	18	600	.	.	0	.
ferritin_rep_seq	852	.	T	.	5.78596e-15	.	DP=115;DPB=115;EPPR=48.6112;GTI=0;MQMR=33.2381;NS=1;NUMALT=0;ODDS=0;PAIREDR=1;PQR=0;PRO=0;QR=706;RO=21;RPPR=48.6112	0/0	115	21	21	706	.	.	0	.

## Sheet: IBR8
#CHROM	POS	ID	REF	ALT	QUAL	FILTER	INFO	GT	DP	AD	RO	QR	AO	QA	GL	ref %
ferritin_rep_seq	1	.	A	.	1.00788e-15	.	DP=3;DPB=3;EPPR=9.52472;GTI=0;MQMR=13;NS=1;NUMALT=0;ODDS=0;PAIREDR=1;PQR=0;PRO=0;QR=91;RO=3;RPPR=9.52472	0/0	3	3	3	91	.	.	0	.		0
ferritin_rep_seq	2	.	A	.	0	.	DP=9;DPB=9;EPPR=14.8328;GTI=0;MQMR=7.44444;NS=1;NUMALT=0;ODDS=0;PAIREDR=0.888889;PQR=0;PRO=0;QR=288;RO=9;RPPR=22.5536	0/0	9	9	9	288	.	.	0	.		0.02	6
ferritin_rep_seq	3	.	A	.	0	.	DP=9;DPB=9;EPPR=14.8328;GTI=0;MQMR=7.44444;NS=1;NUMALT=0;ODDS=0;PAIREDR=0.888889;PQR=0;PRO=0;QR=276;RO=9;RPPR=22.5536	0/0	9	9	9	276	.	.	0	.		0.04	9
ferritin_rep_seq	4	.	A	.	1.75538e-15	.	DP=10;DPB=10;EPPR=16.9077;GTI=0;MQMR=7.5;NS=1;NUMALT=0;ODDS=0;PAIREDR=0.9;PQR=0;PRO=0;QR=306;RO=10;RPPR=24.725	0/0	10	10	10	306	.	.	0	.		0.06	3
ferritin_rep_seq	5	.	A	.	0	.	DP=12;DPB=12;EPPR=21.1059;GTI=0;MQMR=8.83333;NS=1;NUMALT=0;ODDS=0;PAIREDR=0.916667;PQR=0;PRO=0;QR=391;RO=12;RPPR=29.068	0/0	12	12	12	391	.	.	0	.		0.08	2
ferritin_rep_seq	6	.	G	.	0	.	DP=13;DPB=13;EPPR=23.2217;GTI=0;MQMR=9.92308;NS=1;NUMALT=0;ODDS=0;PAIREDR=0.923077;PQR=0;PRO=0;QR=414;RO=13;RPPR=31.2394	0/0	13	13	13	414	.	.	0	.		0.1	0
ferritin_rep_seq	7	.	G	.	3.38292e-15	.	DP=15;DPB=15;EPPR=27.4756;GTI=0;MQMR=10.6667;NS=1;NUMALT=0;ODDS=0;PAIREDR=0.933333;PQR=0;PRO=0;QR=508;RO=15;RPPR=35.5824	0/0	15	15	15	508	.	.	0	.		0.12	3
ferritin_rep_seq	8	.	C	.	3.38292e-15	.	DP=15;DPB=15;EPPR=27.4756;GTI=0;MQMR=10.6667;NS=1;NUMALT=0;ODDS=0;PAIREDR=0.933333;PQR=0;PRO=0;QR=521;RO=15;RPPR=35.5824	0/0	15	15	15	521	.	.	0	.		0.14	0
ferritin_rep_seq	9	.	A	.	3.38292e-15	.	DP=15;DPB=15;EPPR=27.4756;GTI=0;MQMR=10.6667;NS=1;NUMALT=0;ODDS=0;PAIREDR=0.933333;PQR=0;PRO=0;QR=520;RO=15;RPPR=35.5824	0/0	15	15	15	520	.	.	0	.		0.16	2
ferritin_rep_seq	10	.	A	.	6.7955e-15	.	DP=16;DPB=16;EPPR=29.6108;GTI=0;MQMR=11.4375;NS=1;NUMALT=0;ODDS=0;PAIREDR=0.9375;PQR=0;PRO=0;QR=549;RO=16;RPPR=37.7539	0/0	16	16	16	549	.	.	0	.		0.18	4
ferritin_rep_seq	11	.	C	.	0	.	DP=19;DPB=19;EPPR=36.0395;GTI=0;MQMR=11.1579;NS=1;NUMALT=0;ODDS=0;PAIREDR=0.947368;PQR=0;PRO=0;QR=609;RO=19;RPPR=44.2683	0/0	19	19	19	609	.	.	0	.		0.2	1
ferritin_rep_seq	12	.	A	.	0	.	DP=19;DPB=19;EPPR=36.0395;GTI=0;MQMR=11.1579;NS=1;NUMALT=0;ODDS=0;PAIREDR=0.947368;PQR=0;PRO=0;QR=626;RO=19;RPPR=44.2683	0/0	19	19	19	626	.	.	0	.		0.22	0
ferritin_rep_seq	13	.	C	.	0	.	DP=21;DPB=21;EPPR=40.3389;GTI=0;MQMR=10.8571;NS=1;NUMALT=0;ODDS=0;PAIREDR=0.952381;PQR=0;PRO=0;QR=743;RO=21;RPPR=48.6112	0/0	21	21	21	743	.	.	0	.		0.24	0
ferritin_rep_seq	14	.	G	.	6.2985e-15	.	DP=22;DPB=22;EPPR=40.3389;GTI=0;MQMR=10.8571;NS=1;NUMALT=0;ODDS=0;PAIREDR=0.952381;PQR=0;PRO=0;QR=757;RO=21;RPPR=48.6112	0/0	22	21	21	757	.	.	0	.		0.26	0
ferritin_rep_seq	15	.	C	.	0	.	DP=29;DPB=29;EPPR=42.4916;GTI=0;MQMR=10.5;NS=1;NUMALT=0;ODDS=0;PAIREDR=0.954545;PQR=0;PRO=0;QR=775;RO=22;RPPR=50.7827	0/0	29	22	22	775	.	.	0	.		0.28	0
ferritin_rep_seq	16	.	C	.	5.16089e-15	.	DP=11;DPB=11;EPPR=26.8965;GTI=0;MQMR=5.72727;NS=1;NUMALT=0;ODDS=0;PAIREDR=1;PQR=0;PRO=0;QR=361;RO=11;RPPR=26.8965	0/0	11	11	11	361	.	.	0	.		0.3	0
ferritin_rep_seq	17	.	T	.	1.66168e-15	.	DP=9;DPB=9;EPPR=5.18177;GTI=0;MQMR=3;NS=1;NUMALT=0;ODDS=0;PAIREDR=1;PQR=0;PRO=0;QR=28;RO=1;RPPR=5.18177	0/0	9	1	1	28	.	.	0	.		0.32	0
ferritin_rep_seq	18	.	C	.	0	.	DP=29;DPB=29;EPPR=57.5966;GTI=0;MQMR=9.2069;NS=1;NUMALT=0;ODDS=0;PAIREDR=0.965517;PQR=0;PRO=0;QR=996;RO=29;RPPR=65.983	0/0	29	29	29	996	.	.	0	.		0.34	0
ferritin_rep_seq	19	.	T	.	0	.	DP=31;DPB=31;EPPR=61.9202;GTI=0;MQMR=9.12903;NS=1;NUMALT=0;ODDS=0;PAIREDR=0.967742;PQR=0;PRO=0;QR=1100;RO=31;RPPR=70.3259	0/0	31	31	31	1100	.	.	0	.		0.36	0
ferritin_rep_seq	20	.	T	.	3.0891e-15	.	DP=33;DPB=33;EPPR=66.2462;GTI=0;MQMR=9.51515;NS=1;NUMALT=0;ODDS=0;PAIREDR=0.969697;PQR=0;PRO=0;QR=1202;RO=33;RPPR=74.6689	0/0	33	33	33	1202	.	.	0	.		0.38	0
ferritin_rep_seq	21	.	C	.	3.0891e-15	.	DP=33;DPB=33;EPPR=66.2462;GTI=0;MQMR=9.51515;NS=1;NUMALT=0;ODDS=0;PAIREDR=0.969697;PQR=0;PRO=0;QR=1180;RO=33;RPPR=74.6689	0/0	33	33	33	1180	.	.	0	.		0.4	0
ferritin_rep_seq	22	.	T	.	3.0891e-15	.	DP=33;DPB=33;EPPR=66.2462;GTI=0;MQMR=9.51515;NS=1;NUMALT=0;ODDS=0;PAIREDR=0.969697;PQR=0;PRO=0;QR=1192;RO=33;RPPR=74.6689	0/0	33	33	33	1192	.	.	0	.		0.42	1
ferritin_rep_seq	23	.	C	.	6.47931e-15	.	DP=34;DPB=34;EPPR=68.4099;GTI=0;MQMR=9.91176;NS=1;NUMALT=0;ODDS=0;PAIREDR=0.970588;PQR=0;PRO=0;QR=1274;RO=34;RPPR=76.8404	0/0	34	34	34	1274	.	.	0	.		0.44	1
ferritin_rep_seq	24	.	A	.	6.47931e-15	.	DP=34;DPB=34;EPPR=68.4099;GTI=0;MQMR=9.91176;NS=1;NUMALT=0;ODDS=0;PAIREDR=0.970588;PQR=0;PRO=0;QR=1233;RO=34;RPPR=76.8404	0/0	34	34	34	1233	.	.	0	.		0.46	2
ferritin_rep_seq	25	.	C	.	0	.	DP=36;DPB=36;EPPR=72.7387;GTI=0;MQMR=10.6389;NS=1;NUMALT=0;ODDS=0;PAIREDR=0.972222;PQR=0;PRO=0;QR=1324;RO=36;RPPR=81.1833	0/0	36	36	36	1324	.	.	0	.		0.48	3
ferritin_rep_seq	26	.	T	.	0	.	DP=36;DPB=36;EPPR=72.7387;GTI=0;MQMR=10.6389;NS=1;NUMALT=0;ODDS=0;PAIREDR=0.972222;PQR=0;PRO=0;QR=1301;RO=36;RPPR=81.1833	0/0	36	36	36	1301	.	.	0	.		0.5	2
ferritin_rep_seq	27	.	C	.	0	.	DP=36;DPB=36;EPPR=72.7387;GTI=0;MQMR=10.6389;NS=1;NUMALT=0;ODDS=0;PAIREDR=0.972222;PQR=0;PRO=0;QR=1344;RO=36;RPPR=81.1833	0/0	36	36	36	1344	.	.	0	.		0.52	0
ferritin_rep_seq	28	.	A	.	1.60925e-14	.	DP=38;DPB=38;EPPR=74.9036;GTI=0;MQMR=10.4324;NS=1;NUMALT=0;ODDS=0;PAIREDR=0.972973;PQR=0;PRO=0;QR=1336;RO=37;RPPR=83.3548	0/0	38	37	37	1336	.	.	0	.		0.54	2
ferritin_rep_seq	29	.	G	.	0	.	DP=41;DPB=41;EPPR=83.5666;GTI=0;MQMR=11.3902;NS=1;NUMALT=0;ODDS=0;PAIREDR=0.97561;PQR=0;PRO=0;QR=1484;RO=41;RPPR=92.0407	0/0	41	41	41	1484	.	.	0	.		0.56	1
ferritin_rep_seq	30	.	T	.	2.26038e-15	.	DP=43;DPB=43;EPPR=81.4005;GTI=0;MQMR=11.475;NS=1;NUMALT=0;ODDS=0;PAIREDR=0.975;PQR=0;PRO=0;QR=1451;RO=40;RPPR=89.8692	0/0	43	40	40	1451	.	.	0	.		0.58	0
ferritin_rep_seq	31	.	T	.	0	.	DP=43;DPB=43;EPPR=85.7331;GTI=0;MQMR=11.3095;NS=1;NUMALT=0;ODDS=0;PAIREDR=0.97619;PQR=0;PRO=0;QR=1537;RO=42;RPPR=94.2121	0/0	43	42	42	1537	.	.	0	.		0.6	0
ferritin_rep_seq	32	.	C	.	7.23269e-15	.	DP=43;DPB=43;EPPR=7.35324;GTI=0;MQMR=22.5;NS=1;NUMALT=0;ODDS=0;PAIREDR=1;PQR=0;PRO=0;QR=72;RO=2;RPPR=7.35324	0/0	43	2	2	72	.	.	0	.		0.62	1
ferritin_rep_seq	33	.	T	.	0	.	DP=44;DPB=44;EPPR=87.8997;GTI=0;MQMR=11.2326;NS=1;NUMALT=0;ODDS=0;PAIREDR=0.976744;PQR=0;PRO=0;QR=1590;RO=43;RPPR=96.3836	0/0	44	43	43	1590	.	.	0	.		0.64	1
ferritin_rep_seq	34	.	C	.	2.34158e-14	.	DP=48;DPB=48;EPPR=98.736;GTI=0;MQMR=12.5;NS=1;NUMALT=0;ODDS=0;PAIREDR=0.979167;PQR=0;PRO=0;QR=1751;RO=48;RPPR=107.241	0/0	48	48	48	1751	.	.	0	.		0.66	2
ferritin_rep_seq	35	.	T	.	0	.	DP=57;DPB=57;EPPR=118.251;GTI=0;MQMR=13.6316;NS=1;NUMALT=0;ODDS=0;PAIREDR=0.982456;PQR=0;PRO=0;QR=2076;RO=57;RPPR=126.784	0/0	57	57	57	2076	.	.	0	.		0.68	3
ferritin_rep_seq	36	.	T	.	0	.	DP=149;DPB=149;EPPR=305.081;GTI=0;MQMR=15.7483;NS=1;NUMALT=0;ODDS=0;PAIREDR=0.986395;PQR=0;PRO=0;QR=5046;RO=147;RPPR=322.217	0/0	149	147	147	5046	.	.	0	.		0.7	1
ferritin_rep_seq	37	.	G	.	2.38189e-13	.	DP=267;DPB=267;EPPR=571.969;GTI=0;MQMR=16.5752;NS=1;NUMALT=0;ODDS=0;PAIREDR=0.996241;PQR=0;PRO=0;QR=8965;RO=266;RPPR=580.622	0/0	267	266	266	8965	.	.	0	.		0.72	1
ferritin_rep_seq	38	.	C	.	0	.	DP=354;DPB=354;EPPR=752.193;GTI=0;MQMR=17.0258;NS=1;NUMALT=0;ODDS=0;PAIREDR=0.997135;PQR=0;PRO=0;QR=11799;RO=349;RPPR=760.854	0/0	354	349	349	11799	.	.	0	.		0.74	0
ferritin_rep_seq	39	.	T	.	0	.	DP=435;DPB=435;EPPR=902.323;GTI=0;MQMR=17.1326;NS=1;NUMALT=0;ODDS=0;PAIREDR=0.983721;PQR=0;PRO=0;QR=14479;RO=430;RPPR=936.743	0/0	435	430	430	14479	.	.	0	.		0.76	1
ferritin_rep_seq	40	.	G	.	2.20831e-13	.	DP=519;DPB=519;EPPR=1093.36;GTI=0;MQMR=17.3282;NS=1;NUMALT=0;ODDS=0;PAIREDR=0.986486;PQR=0;PRO=0;QR=17498;RO=518;RPPR=1127.83	0/0	519	518	518	17498	.	.	0	.		0.78	1
ferritin_rep_seq	41	.	T	.	0	.	DP=595;DPB=595;EPPR=1258.36;GTI=0;MQMR=17.4461;NS=1;NUMALT=0;ODDS=0;PAIREDR=0.988215;PQR=0;PRO=0;QR=20421;RO=594;RPPR=1292.86	0/0	595	594	594	20421	.	.	0	.		0.8	1
ferritin_rep_seq	42	.	G	.	4.34912e-13	.	DP=700;DPB=700;EPPR=1486.32;GTI=0;MQMR=17.525;NS=1;NUMALT=0;ODDS=0;PAIREDR=0.989986;PQR=0;PRO=0;QR=24200;RO=699;RPPR=1520.87	0/0	700	699	699	24200	.	.	0	.		0.82	1
ferritin_rep_seq	43	.	G	.	1.71169e-13	.	DP=820;DPB=820;EPPR=1731.77;GTI=0;MQMR=17.5429;NS=1;NUMALT=0;ODDS=0;PAIREDR=0.991422;PQR=0;PRO=0;QR=28451;RO=816;RPPR=1774.93	0/0	820	816	816	28451	.	.	0	.		0.84	0
ferritin_rep_seq	44	.	C	.	1.26809e-13	.	DP=838;DPB=838;EPPR=1779.53;GTI=0;MQMR=17.611;NS=1;NUMALT=0;ODDS=0;PAIREDR=0.991647;PQR=0;PRO=0;QR=29761;RO=838;RPPR=1822.7	0/0	838	838	838	29761	.	.	0	.		0.86	0
ferritin_rep_seq	45	.	A	.	0	.	DP=931;DPB=931;EPPR=1977.11;GTI=0;MQMR=17.4973;NS=1;NUMALT=0;ODDS=0;PAIREDR=0.992465;PQR=0;PRO=0;QR=32979;RO=929;RPPR=2020.31	0/0	931	929	929	32979	.	.	0	.		0.88	2
ferritin_rep_seq	46	.	G	.	2.31921e-13	.	DP=1004;DPB=1004;EPPR=2118.45;GTI=0;MQMR=17.5639;NS=1;NUMALT=0;ODDS=0;PAIREDR=0.993014;PQR=0;PRO=0;QR=35770;RO=1002;RPPR=2178.83	0/0	1004	1002	1002	35770	.	.	0	.		0.9	3
ferritin_rep_seq	47	.	T	.	3.89588e-13	.	DP=1075;DPB=1075;EPPR=2257.65;GTI=0;MQMR=17.6453;NS=1;NUMALT=0;ODDS=0;PAIREDR=0.992551;PQR=0;PRO=0;QR=38744;RO=1074;RPPR=2335.17	0/0	1075	1074	1074	38744	.	.	0	.		0.92	2
ferritin_rep_seq	48	.	G	.	0	.	DP=1218;DPB=1218;EPPR=2563.76;GTI=0;MQMR=17.5177;NS=1;NUMALT=0;ODDS=0;PAIREDR=0.992593;PQR=0;PRO=0;QR=43820;RO=1215;RPPR=2641.35	0/0	1218	1215	1215	43820	.	.	0	.		0.94	7
ferritin_rep_seq	49	.	T	.	9.759e-13	.	DP=1340;DPB=1340;EPPR=2835.14;GTI=0;MQMR=17.4;NS=1;NUMALT=0;ODDS=0;PAIREDR=0.993284;PQR=0;PRO=0;QR=48217;RO=1340;RPPR=2912.78	0/0	1340	1340	1340	48217	.	.	0	.		0.96	5
ferritin_rep_seq	50	.	C	.	0	.	DP=1411;DPB=1411;EPPR=2984.94;GTI=0;MQMR=17.3357;NS=1;NUMALT=0;ODDS=0;PAIREDR=0.993612;PQR=0;PRO=0;QR=50909;RO=1409;RPPR=3062.61	0/0	1411	1409	1409	50909	.	.	0	.		0.98	15
ferritin_rep_seq	51	.	T	.	6.82744e-13	.	DP=1469;DPB=1469;EPPR=3110.87;GTI=0;MQMR=17.3681;NS=1;NUMALT=0;ODDS=0;PAIREDR=0.993865;PQR=0;PRO=0;QR=52851;RO=1467;RPPR=3188.56	0/0	1469	1467	1467	52851	.	.	0	0.998639		1	656
ferritin_rep_seq	52	.	A	.	0	.	DP=1511;DPB=1511;EPPR=3199.88;GTI=0;MQMR=17.3641;NS=1;NUMALT=0;ODDS=0;PAIREDR=0.994032;PQR=0;PRO=0;QR=54702;RO=1508;RPPR=3277.59	0/0	1511	1508	1508	54702	.	.	0	0.998015
ferritin_rep_seq	53	.	C	.	7.71464e-14	.	DP=1679;DPB=1679;EPPR=3564.64;GTI=0;MQMR=17.3007;NS=1;NUMALT=0;ODDS=0;PAIREDR=0.99463;PQR=0;PRO=0;QR=61066;RO=1676;RPPR=3642.4	0/0	1679	1676	1676	61066	.	.	0	0.998213
ferritin_rep_seq	54	.	A	.	5.82454e-13	.	DP=1767;DPB=1767;EPPR=3749.2;GTI=0;MQMR=17.2947;NS=1;NUMALT=0;ODDS=0;PAIREDR=0.994889;PQR=0;PRO=0;QR=64265;RO=1761;RPPR=3826.97	0/0	1767	1761	1761	64265	.	.	0	0.996604
ferritin_rep_seq	55	.	C	.	0	.	DP=1843;DPB=1843;EPPR=3912.13;GTI=0;MQMR=17.3446;NS=1;NUMALT=0;ODDS=0;PAIREDR=0.995109;PQR=0;PRO=0;QR=67196;RO=1840;RPPR=3998.52	0/0	1843	1840	1840	67196	.	.	0	0.998372
ferritin_rep_seq	56	.	G	.	0	.	DP=1920;DPB=1920;EPPR=4072.9;GTI=0;MQMR=17.3363;NS=1;NUMALT=0;ODDS=0;PAIREDR=0.995308;PQR=0;PRO=0;QR=69950;RO=1918;RPPR=4167.89	0/0	1920	1918	1918	69950	.	.	0	0.998958
ferritin_rep_seq	57	.	G	.	4.29126e-13	.	DP=1941;DPB=1941;EPPR=4103.51;GTI=0;MQMR=17.3381;NS=1;NUMALT=0;ODDS=0;PAIREDR=0.995361;PQR=0;PRO=0;QR=70632;RO=1940;RPPR=4215.67	0/0	1941	1940	1940	70632	.	.	0	0.999485
ferritin_rep_seq	58	.	A	.	0	.	DP=1967;DPB=1967;EPPR=4119.23;GTI=0;MQMR=17.3459;NS=1;NUMALT=0;ODDS=0;PAIREDR=0.995415;PQR=0;PRO=0;QR=70151;RO=1963;RPPR=4265.61	0/0	1967	1963	1963	70151	.	.	0	0.997966
ferritin_rep_seq	59	.	T	.	0	.	DP=1993;DPB=1993;EPPR=4116.33;GTI=0;MQMR=17.3407;NS=1;NUMALT=0;ODDS=0;PAIREDR=0.995484;PQR=0;PRO=0;QR=73396;RO=1993;RPPR=4330.75	0/0	1993	1993	1993	73396	.	.	0	1
ferritin_rep_seq	60	.	T	.	3.50051e-13	.	DP=2007;DPB=2007;EPPR=4096.05;GTI=0;MQMR=17.3054;NS=1;NUMALT=0;ODDS=0;PAIREDR=0.995516;PQR=0;PRO=0;QR=74342;RO=2007;RPPR=4361.16	0/0	2007	2007	2007	74342	.	.	0	1
ferritin_rep_seq	61	.	C	.	0	.	DP=2075;DPB=2075;EPPR=4239.24;GTI=0;MQMR=17.3189;NS=1;NUMALT=0;ODDS=0;PAIREDR=0.995658;PQR=0;PRO=0;QR=77016;RO=2073;RPPR=4504.47	0/0	2075	2073	2073	77016	.	.	0	0.999036
ferritin_rep_seq	62	.	T	.	0	.	DP=2105;DPB=2105;EPPR=4258.23;GTI=0;MQMR=17.2869;NS=1;NUMALT=0;ODDS=0;PAIREDR=0.995249;PQR=0;PRO=0;QR=78254;RO=2105;RPPR=4573.96	0/0	2105	2105	2105	78254	.	.	0	1
ferritin_rep_seq	63	.	C	.	0	.	DP=2157;DPB=2157;EPPR=4352.08;GTI=0;MQMR=17.2973;NS=1;NUMALT=0;ODDS=0;PAIREDR=0.994898;PQR=0;PRO=0;QR=80194;RO=2156;RPPR=4676.02	0/0	2157	2156	2156	80194	.	.	0	0.999536
ferritin_rep_seq	64	.	T	.	1.02219e-13	.	DP=2278;DPB=2278;EPPR=4583.18;GTI=0;MQMR=17.2204;NS=1;NUMALT=0;ODDS=0;PAIREDR=0.995171;PQR=0;PRO=0;QR=84326;RO=2278;RPPR=4906.29	0/0	2278	2278	2278	84326	.	.	0	1
ferritin_rep_seq	65	.	T	.	0	.	DP=2353;DPB=2353;EPPR=4724.76;GTI=0;MQMR=17.2935;NS=1;NUMALT=0;ODDS=0;PAIREDR=0.995321;PQR=0;PRO=0;QR=86716;RO=2351;RPPR=5047.52	0/0	2353	2351	2351	86716	.	.	0	0.99915
ferritin_rep_seq	66	.	G	.	0	.	DP=2439;DPB=2439;EPPR=4911.24;GTI=0;MQMR=17.2987;NS=1;NUMALT=0;ODDS=0;PAIREDR=0.995486;PQR=0;PRO=0;QR=89866;RO=2437;RPPR=5217	0/0	2439	2437	2437	89866	.	.	0	0.99918
ferritin_rep_seq	67	.	T	.	0	.	DP=2444;DPB=2444;EPPR=4924.25;GTI=0;MQMR=17.2984;NS=1;NUMALT=0;ODDS=0;PAIREDR=0.995497;PQR=0;PRO=0;QR=90185;RO=2443;RPPR=5230.03	0/0	2444	2443	2443	90185	.	.	0	0.999591
ferritin_rep_seq	68	.	T	.	5.20737e-13	.	DP=2563;DPB=2563;EPPR=5142.67;GTI=0;MQMR=17.2692;NS=1;NUMALT=0;ODDS=0;PAIREDR=0.995708;PQR=0;PRO=0;QR=94045;RO=2563;RPPR=5481.97	0/0	2563	2563	2563	94045	.	.	0	1
ferritin_rep_seq	69	.	A	.	1.02412e-12	.	DP=2641;DPB=2641;EPPR=5282.09;GTI=0;MQMR=17.2717;NS=1;NUMALT=0;ODDS=0;PAIREDR=0.995825;PQR=0;PRO=0;QR=96885;RO=2635;RPPR=5621.08	0/0	2641	2635	2635	96885	.	.	0	0.997728
ferritin_rep_seq	70	.	T	.	4.41662e-13	.	DP=2750;DPB=2750;EPPR=5485.39;GTI=0;MQMR=17.2595;NS=1;NUMALT=0;ODDS=0;PAIREDR=0.996361;PQR=0;PRO=0;QR=100486;RO=2748;RPPR=5857.83	0/0	2750	2748	2748	100486	.	.	0	0.999273
ferritin_rep_seq	71	.	T	.	1.85729e-12	.	DP=2839;DPB=2839;EPPR=5655.51;GTI=0;MQMR=17.3221;NS=1;NUMALT=0;ODDS=0;PAIREDR=0.996124;PQR=0;PRO=0;QR=102368;RO=2838;RPPR=6036.05	0/0	2839	2838	2838	102368	.	.	0	0.999648
ferritin_rep_seq	72	.	T	.	1.28834e-12	.	DP=2896;DPB=2896;EPPR=5766.41;GTI=0;MQMR=17.3401;NS=1;NUMALT=0;ODDS=0;PAIREDR=0.996198;PQR=0;PRO=0;QR=105606;RO=2893;RPPR=6155.47	0/0	2896	2893	2893	105606	.	.	0	0.998964
ferritin_rep_seq	73	.	A	.	9.95186e-13	.	DP=2997;DPB=2997;EPPR=5958.22;GTI=0;MQMR=17.3204;NS=1;NUMALT=0;ODDS=0;PAIREDR=0.996325;PQR=0;PRO=0;QR=109997;RO=2993;RPPR=6372.59	0/0	2997	2993	2993	109997	.	.	0	0.998665
ferritin_rep_seq	74	.	C	.	0	.	DP=3062;DPB=3062;EPPR=6002.77;GTI=0;MQMR=17.2687;NS=1;NUMALT=0;ODDS=0;PAIREDR=0.996391;PQR=0;PRO=0;QR=112488;RO=3048;RPPR=6483.41	0/0	3062	3048	3048	112488	.	.	0	0.995428
ferritin_rep_seq	75	.	T	C	20484.8	.	AB=0;ABP=0;AC=2;AF=1;AN=2;AO=2996;CIGAR=1X;DP=3239;DPB=3239;DPRA=0;EPP=5840.65;EPPR=479.85;GTI=0;LEN=1;MEANALT=1;MQM=17.1132;MQMR=17.5638;NS=1;NUMALT=1;ODDS=3297.97;PAIRED=0.995327;PAIREDR=1;PAO=0;PQA=0;PQR=0;PRO=0;QA=109957;QR=8980;RO=243;RPL=19;RPP=6344.76;RPPR=530.678;RPR=2977;RUN=1;SAF=2934;SAP=5981.36;SAR=62;SRF=237;SRP=479.85;SRR=6;TYPE=snp	2020-01-01	3239	243,2996	243	8980	2996	109957	-4221.58,-631.886,0	0.0750232
ferritin_rep_seq	76	.	G	.	0	.	DP=3313;DPB=3313;EPPR=6453.04;GTI=0;MQMR=17.0718;NS=1;NUMALT=0;ODDS=0;PAIREDR=0.995774;PQR=0;PRO=0;QR=121592;RO=3313;RPPR=7033.01	0/0	3313	3313	3313	121592	.	.	0	1
ferritin_rep_seq	77	.	A	.	1.08198e-12	.	DP=3398;DPB=3398;EPPR=6605.93;GTI=0;MQMR=17.0056;NS=1;NUMALT=0;ODDS=0;PAIREDR=0.995876;PQR=0;PRO=0;QR=124171;RO=3395;RPPR=7185.31	0/0	3398	3395	3395	124171	.	.	0	0.999117
ferritin_rep_seq	78	.	G	.	0	.	DP=3553;DPB=3553;EPPR=6875.81;GTI=0;MQMR=16.7696;NS=1;NUMALT=0;ODDS=0;PAIREDR=0.996056;PQR=0;PRO=0;QR=129858;RO=3550;RPPR=7461.9	0/0	3553	3550	3550	129858	.	.	0	0.999156
ferritin_rep_seq	79	.	T	.	3.41372e-13	.	DP=3578;DPB=3578;EPPR=6928.23;GTI=0;MQMR=16.7529;NS=1;NUMALT=0;ODDS=0;PAIREDR=0.996087;PQR=0;PRO=0;QR=132047;RO=3578;RPPR=7514.15	0/0	3578	3578	3578	132047	.	.	0	1
ferritin_rep_seq	80	.	A	.	5.40024e-13	.	DP=3600;DPB=3600;EPPR=6975.85;GTI=0;MQMR=16.7419;NS=1;NUMALT=0;ODDS=0;PAIREDR=0.996111;PQR=0;PRO=0;QR=132644;RO=3600;RPPR=7561.91	0/0	3600	3600	3600	132644	.	.	0	1
ferritin_rep_seq	81	.	C	.	9.37327e-13	.	DP=3727;DPB=3727;EPPR=7240.42;GTI=0;MQMR=16.5738;NS=1;NUMALT=0;ODDS=0;PAIREDR=0.996243;PQR=0;PRO=0;QR=137639;RO=3726;RPPR=7826.89	0/0	3727	3726	3726	137639	.	.	0	0.999732
ferritin_rep_seq	82	.	A	.	8.10036e-13	.	DP=3783;DPB=3783;EPPR=7336.13;GTI=0;MQMR=16.5382;NS=1;NUMALT=0;ODDS=0;PAIREDR=0.99629;PQR=0;PRO=0;QR=139650;RO=3774;RPPR=7931.1	0/0	3783	3774	3774	139650	.	.	0	0.997621
ferritin_rep_seq	83	.	T	C	21150.7	.	AB=0;ABP=0;AC=2;AF=1;AN=2;AO=3818;CIGAR=1X;DP=3948;DPB=3948;DPRA=0;EPP=7447.85;EPPR=227.774;GTI=0;LEN=1;MEANALT=1;MQM=15.7721;MQMR=32.3308;NS=1;NUMALT=1;ODDS=4366.51;PAIRED=0.996071;PAIREDR=1;PAO=0;PQA=0;PQR=0;PRO=0;QA=141525;QR=4794;RO=130;RPL=32;RPP=8018.07;RPPR=276.683;RPR=3786;RUN=1;SAF=3748;SAP=7696.83;SAR=70;SRF=124;SRP=235.592;SRR=6;TYPE=snp	2020-01-01	3948	130,3818	130	4794	3818	141525	-5039.42,-858.182,0	0.0329281
ferritin_rep_seq	84	.	T	.	0	.	DP=4021;DPB=4021;EPPR=7816.85;GTI=0;MQMR=16.2687;NS=1;NUMALT=0;ODDS=0;PAIREDR=0.996264;PQR=0;PRO=0;QR=148503;RO=4015;RPPR=8437.19	0/0	4021	4015	4015	148503	.	.	0	0.998508
ferritin_rep_seq	85	.	C	.	0	.	DP=4184;DPB=4184;EPPR=8094.04;GTI=0;MQMR=16.1622;NS=1;NUMALT=0;ODDS=0;PAIREDR=0.996156;PQR=0;PRO=0;QR=153421;RO=4162;RPPR=8756.32	0/0	4184	4162	4162	153421	.	.	0	0.994742
ferritin_rep_seq	86	.	G	.	1.42721e-13	.	DP=4287;DPB=4287;EPPR=8220.59;GTI=0;MQMR=16.1434;NS=1;NUMALT=0;ODDS=0;PAIREDR=0.996233;PQR=0;PRO=0;QR=156590;RO=4247;RPPR=8932.3	0/0	4287	4247	4247	156590	.	.	0	0.990669
ferritin_rep_seq	87	.	A	.	0	.	DP=4406;DPB=4406;EPPR=8249.38;GTI=0;MQMR=16.1518;NS=1;NUMALT=0;ODDS=0;PAIREDR=0.996264;PQR=0;PRO=0;QR=157500;RO=4283;RPPR=9010.45	0/0	4406	4283	4283	157500	.	.	0	0.972084
ferritin_rep_seq	88	.	G	GTACCA	0	.	AB=0;ABP=0;AC=0;AF=0;AN=2;AO=475;CIGAR=1M5I2M;DP=4115;DPB=4911.67;DPRA=0;EPP=1034.46;EPPR=6950.31;GTI=0;LEN=5;MEANALT=10;MQM=4.63158;MQMR=17.3759;NS=1;NUMALT=1;ODDS=4957.59;PAIRED=1;PAIREDR=0.995863;PAO=0;PQA=0;PQR=0;PRO=0;QA=2193;QR=135597;RO=3626;RPL=0;RPP=1034.46;RPPR=7567.18;RPR=475;RUN=1;SAF=475;SAP=1034.46;SAR=0;SRF=3550;SRP=7230.48;SRR=76;TYPE=ins	0|0	4115	3626,475	3626	135597	475	2193	0,-1124.4,-5473.57	0.881166
ferritin_rep_seq	91	.	C	.	1.16491e-12	.	DP=4553;DPB=4553;EPPR=8733.4;GTI=0;MQMR=15.8647;NS=1;NUMALT=0;ODDS=0;PAIREDR=0.996265;PQR=0;PRO=0;QR=169610;RO=4552;RPPR=9560.24	0/0	4553	4552	4552	169610	.	.	0	0.99978
ferritin_rep_seq	92	.	C	.	8.69824e-13	.	DP=4610;DPB=4610;EPPR=8409.26;GTI=0;MQMR=16.2395;NS=1;NUMALT=0;ODDS=0;PAIREDR=0.996181;PQR=0;PRO=0;QR=166040;RO=4451;RPPR=9315.39	0/0	4610	4451	4451	166040	.	.	0	0.96551
ferritin_rep_seq	93	.	T	.	0	.	DP=4701;DPB=4701;EPPR=8718.03;GTI=0;MQMR=15.8457;NS=1;NUMALT=0;ODDS=0;PAIREDR=0.996376;PQR=0;PRO=0;QR=174696;RO=4691;RPPR=9819.32	0/0	4701	4691	4691	174696	.	.	0	0.997873
ferritin_rep_seq	94	.	T	C	30218.8	.	AB=0;ABP=0;AC=2;AF=1;AN=2;AO=4829;CIGAR=1X;DP=4873;DPB=4873;DPRA=0;EPP=8823.82;EPPR=62.7775;GTI=0;LEN=1;MEANALT=3;MQM=15.6386;MQMR=35.2619;NS=1;NUMALT=1;ODDS=6313.97;PAIRED=0.99648;PAIREDR=0.97619;PAO=0;PQA=0;PQR=0;PRO=0;QA=179879;QR=1543;RO=42;RPL=42;RPP=10127.4;RPPR=85.7331;RPR=4787;RUN=1;SAF=4669;SAP=9145.35;SAR=160;SRF=39;SRP=70.0157;SRR=3;TYPE=snp	2020-01-01	4873	42,4829	42	1543	4829	179879	-6588.56,-1350.26,0	0.00861892
ferritin_rep_seq	95	.	T	.	0	.	DP=4923;DPB=4923;EPPR=8762.99;GTI=0;MQMR=15.7515;NS=1;NUMALT=0;ODDS=0;PAIREDR=0.99614;PQR=0;PRO=0;QR=183008;RO=4922;RPPR=10320.8	0/0	4923	4922	4922	183008	.	.	0	0.999797
ferritin_rep_seq	96	.	C	.	0	.	DP=4963;DPB=4963;EPPR=8644.82;GTI=0;MQMR=15.7408;NS=1;NUMALT=0;ODDS=0;PAIREDR=0.995764;PQR=0;PRO=0;QR=184941;RO=4958;RPPR=10381.9	0/0	4963	4958	4958	184941	.	.	0	0.998993
ferritin_rep_seq	97	.	T	.	0	.	DP=5000;DPB=5000;EPPR=8623.35;GTI=0;MQMR=15.7347;NS=1;NUMALT=0;ODDS=0;PAIREDR=0.996196;PQR=0;PRO=0;QR=186121;RO=4995;RPPR=10436.6	0/0	5000	4995	4995	186121	.	.	0	0.999
ferritin_rep_seq	98	.	T	.	3.48701e-12	.	DP=5094;DPB=5094;EPPR=8672.72;GTI=0;MQMR=15.7798;NS=1;NUMALT=0;ODDS=0;PAIREDR=0.995874;PQR=0;PRO=0;QR=189257;RO=5090;RPPR=10566.3	0/0	5094	5090	5090	189257	.	.	0	0.999215
ferritin_rep_seq	99	.	T	.	2.10224e-13	.	DP=5164;DPB=5164;EPPR=8034.29;GTI=0;MQMR=15.7739;NS=1;NUMALT=0;ODDS=0;PAIREDR=0.995737;PQR=0;PRO=0;QR=192456;RO=5161;RPPR=9953.15	0/0	5164	5161	5161	192456	.	.	0	0.999419
ferritin_rep_seq	100	.	T	.	0	.	DP=5238;DPB=5238;EPPR=7254.01;GTI=0;MQMR=15.7927;NS=1;NUMALT=0;ODDS=0;PAIREDR=0.995989;PQR=0;PRO=0;QR=194568;RO=5235;RPPR=9177.62	0/0	5238	5235	5235	194568	.	.	0	0.999427
ferritin_rep_seq	101	.	C	.	8.73681e-13	.	DP=5303;DPB=5303;EPPR=6675.82;GTI=0;MQMR=15.7948;NS=1;NUMALT=0;ODDS=0;PAIREDR=0.995844;PQR=0;PRO=0;QR=196748;RO=5293;RPPR=8619.93	0/0	5303	5293	5293	196748	.	.	0	0.998114
ferritin_rep_seq	102	.	A	.	3.5873e-13	.	DP=5336;DPB=5336;EPPR=6188.96;GTI=0;MQMR=15.7822;NS=1;NUMALT=0;ODDS=0;PAIREDR=0.996061;PQR=0;PRO=0;QR=197944;RO=5331;RPPR=8130.9	0/0	5336	5331	5331	197944	.	.	0	0.999063
ferritin_rep_seq	103	.	A	.	0	.	DP=5366;DPB=5366;EPPR=5533.27;GTI=0;MQMR=15.7615;NS=1;NUMALT=0;ODDS=0;PAIREDR=0.995894;PQR=0;PRO=0;QR=198402;RO=5358;RPPR=7566.45	0/0	5366	5358	5358	198402	.	.	0	0.998509
ferritin_rep_seq	104	.	T	C	45528.5	.	AB=0;ABP=0;AC=2;AF=1;AN=2;AO=5264;CIGAR=1X;DP=5414;DPB=5414;DPRA=0;EPP=4901.58;EPPR=182.572;GTI=0;LEN=1;MEANALT=2;MQM=15.3298;MQMR=30.2752;NS=1;NUMALT=1;ODDS=6205.56;PAIRED=0.996391;PAIREDR=0.979866;PAO=0;PQA=0;PQR=0;PRO=0;QA=195960;QR=5585;RO=149;RPL=585;RPP=6917.09;RPPR=238.069;RPR=4679;RUN=1;SAF=4932;SAP=8731.8;SAR=332;SRF=141;SRP=260.803;SRR=8;TYPE=snp	2020-01-01	5414	149,5264	149	5585	5264	195960	-6842.47,-1276.34,0	0.0275212
ferritin_rep_seq	105	.	C	.	8.96825e-13	.	DP=5506;DPB=5506;EPPR=4518.73;GTI=0;MQMR=15.8588;NS=1;NUMALT=0;ODDS=0;PAIREDR=0.996143;PQR=0;PRO=0;QR=202108;RO=5445;RPPR=6612.36	0/0	5506	5445	5445	202108	.	.	0	0.988921
ferritin_rep_seq	106	.	T	.	0	.	DP=5633;DPB=5633;EPPR=4010.7;GTI=0;MQMR=15.8735;NS=1;NUMALT=0;ODDS=0;PAIREDR=0.996064;PQR=0;PRO=0;QR=208105;RO=5590;RPPR=6106.94	0/0	5633	5590	5590	208105	.	.	0	0.992366
ferritin_rep_seq	107	.	T	.	1.93444e-12	.	DP=5667;DPB=5667;EPPR=3935.51;GTI=0;MQMR=15.8425;NS=1;NUMALT=0;ODDS=0;PAIREDR=0.99594;PQR=0;PRO=0;QR=210633;RO=5665;RPPR=6096.23	0/0	5667	5665	5665	210633	.	.	0	0.999647
ferritin_rep_seq	108	.	T	C	54348.7	.	AB=0;ABP=0;AC=2;AF=1;AN=2;AO=5692;CIGAR=1X;DP=5815;DPB=5815;DPRA=0;EPP=3547.22;EPPR=111.299;GTI=0;LEN=1;MEANALT=2;MQM=15.4192;MQMR=38.582;NS=1;NUMALT=1;ODDS=6758.74;PAIRED=0.996486;PAIREDR=0.967213;PAO=0;PQA=0;PQR=0;PRO=0;QA=211148;QR=4546;RO=122;RPL=919;RPP=5669.48;RPPR=173.951;RPR=4773;RUN=1;SAF=5279;SAP=9036.04;SAR=413;SRF=112;SRP=188.191;SRR=10;TYPE=snp	2020-01-01	5815	122,5692	122	4546	5692	211148	-7448.9,-1382.86,0	0.0209802
ferritin_rep_seq	109	.	A	.	0	.	DP=5862;DPB=5862;EPPR=3413.05;GTI=0;MQMR=15.9621;NS=1;NUMALT=0;ODDS=0;PAIREDR=0.9959;PQR=0;PRO=0;QR=215957;RO=5854;RPPR=5501.24	0/0	5862	5854	5854	215957	.	.	0	0.998635
ferritin_rep_seq	110	.	C	.	0	.	DP=5971;DPB=5971;EPPR=3207.65;GTI=0;MQMR=16.056;NS=1;NUMALT=0;ODDS=0;PAIREDR=0.995977;PQR=0;PRO=0;QR=221636;RO=5965;RPPR=5301.27	0/0	5971	5965	5965	221636	.	.	0	0.998995
ferritin_rep_seq	111	.	A	.	2.89299e-13	.	DP=6011;DPB=6011;EPPR=2632.66;GTI=0;MQMR=16.0973;NS=1;NUMALT=0;ODDS=0;PAIREDR=0.996001;PQR=0;PRO=0;QR=221662;RO=6002;RPPR=4624.34	0/0	6011	6002	6002	221662	.	.	0	0.998503
ferritin_rep_seq	112	.	T	.	4.88914e-13	.	DP=6030;DPB=6030;EPPR=2152.6;GTI=0;MQMR=16.0985;NS=1;NUMALT=0;ODDS=0;PAIREDR=0.996019;PQR=0;PRO=0;QR=223660;RO=6029;RPPR=4042.62	0/0	6030	6029	6029	223660	.	.	0	0.999834
ferritin_rep_seq	113	.	C	.	8.25465e-13	.	DP=6204;DPB=6204;EPPR=2076.12;GTI=0;MQMR=16.4014;NS=1;NUMALT=0;ODDS=0;PAIREDR=0.996075;PQR=0;PRO=0;QR=227080;RO=6114;RPPR=3998.36	0/0	6204	6114	6114	227080	.	.	0	0.985493
ferritin_rep_seq	114	.	T	.	1.36935e-13	.	DP=6321;DPB=6321;EPPR=1947.28;GTI=0;MQMR=16.3254;NS=1;NUMALT=0;ODDS=0;PAIREDR=0.996045;PQR=0;PRO=0;QR=234780;RO=6321;RPPR=3934.64	0/0	6321	6321	6321	234780	.	.	0	1
ferritin_rep_seq	115	.	T	.	6.70208e-13	.	DP=6429;DPB=6429;EPPR=1816.13;GTI=0;MQMR=16.3232;NS=1;NUMALT=0;ODDS=0;PAIREDR=0.996264;PQR=0;PRO=0;QR=238542;RO=6424;RPPR=3924.38	0/0	6429	6424	6424	238542	.	.	0	0.999222
ferritin_rep_seq	116	.	C	T	1.40213e-12	.	AB=0.238603;ABP=3895.72;AC=1;AF=0.5;AN=2;AO=1565;CIGAR=1X;DP=6559;DPB=6559;DPRA=0;EPP=3137.44;EPPR=117.509;GTI=0;LEN=1;MEANALT=3;MQM=14.3042;MQMR=16.9595;NS=1;NUMALT=1;ODDS=3891.15;PAIRED=0.999361;PAIREDR=0.995191;PAO=0;PQA=0;PQR=0;PRO=0;QA=57524;QR=185863;RO=4991;RPL=3;RPP=3375.36;RPPR=1171.77;RPR=1562;RUN=1;SAF=1537;SAP=3162.51;SAR=28;SRF=4410;SRP=6381.79;SRR=581;TYPE=snp	0/1	6559	4991,1565	4991	185863	1565	57524	-2.45851,0,-5511.16	0.760939
ferritin_rep_seq	117	.	A	.	8.97789e-13	.	DP=6659;DPB=6659;EPPR=1149.42;GTI=0;MQMR=16.3455;NS=1;NUMALT=0;ODDS=0;PAIREDR=0.996392;PQR=0;PRO=0;QR=246974;RO=6652;RPPR=3188.85	0/0	6659	6652	6652	246974	.	.	0	0.998949
ferritin_rep_seq	118	.	A	.	3.85731e-15	.	DP=6716;DPB=6716;EPPR=992.414;GTI=0;MQMR=16.3644;NS=1;NUMALT=0;ODDS=0;PAIREDR=0.996272;PQR=0;PRO=0;QR=248846;RO=6706;RPPR=2971.96	0/0	6716	6706	6706	248846	.	.	0	0.998511
ferritin_rep_seq	119	.	T	G	76190.5	.	AB=0;ABP=0;AC=2;AF=1;AN=2;AO=6665;CIGAR=1X;DP=6800;DPB=6800;DPRA=0;EPP=897.549;EPPR=3.59368;GTI=0;LEN=1;MEANALT=2;MQM=15.9701;MQMR=39.1119;NS=1;NUMALT=1;ODDS=7896.39;PAIRED=0.996999;PAIREDR=0.962687;PAO=0;PQA=0;PQR=0;PRO=0;QA=247268;QR=4903;RO=134;RPL=1869;RPP=2794.27;RPPR=21.7433;RPR=4796;RUN=1;SAF=6010;SAP=9345.73;SAR=655;SRF=118;SRP=171.607;SRR=16;TYPE=snp	2020-01-01	6800	134,6665	134	4903	6665	247268	-9056.18,-1641.04,0	0.0197059
ferritin_rep_seq	120	.	A	.	0	.	DP=6864;DPB=6864;EPPR=842.211;GTI=0;MQMR=16.4449;NS=1;NUMALT=0;ODDS=0;PAIREDR=0.9965;PQR=0;PRO=0;QR=253154;RO=6858;RPPR=2829.96	0/0	6864	6858	6858	253154	.	.	0	0.999126
ferritin_rep_seq	121	.	C	.	5.83418e-13	.	DP=6868;DPB=6868;EPPR=804.338;GTI=0;MQMR=16.4544;NS=1;NUMALT=0;ODDS=0;PAIREDR=0.995778;PQR=0;PRO=0;QR=256059;RO=6868;RPPR=2743.32	0/0	6868	6868	6868	256059	.	.	0	1
ferritin_rep_seq	122	.	T	.	6.29706e-13	.	DP=6992;DPB=6992;EPPR=781.238;GTI=0;MQMR=16.4643;NS=1;NUMALT=0;ODDS=0;PAIREDR=0.996069;PQR=0;PRO=0;QR=256240;RO=6869;RPPR=2641.5	0/0	6992	6869	6869	256240	.	.	0	0.982408
ferritin_rep_seq	123	.	T	.	4.17554e-13	.	DP=7100;DPB=7100;EPPR=820.283;GTI=0;MQMR=16.5694;NS=1;NUMALT=0;ODDS=0;PAIREDR=0.996053;PQR=0;PRO=0;QR=263447;RO=7094;RPPR=2914.34	0/0	7100	7094	7094	263447	.	.	0	0.999155
ferritin_rep_seq	124	.	TC	T	77549.4	.	AB=0;ABP=0;AC=2;AF=1;AN=2;AO=6722;CIGAR=1M1D1M;DP=7155;DPB=4917.33;DPRA=0;EPP=630.753;EPPR=3.57677;GTI=0;LEN=1;MEANALT=10;MQM=15.9955;MQMR=39.558;NS=1;NUMALT=1;ODDS=7925.26;PAIRED=0.997025;PAIREDR=0.956522;PAO=0;PQA=0;PQR=0;PRO=0;QA=246057;QR=5110;RO=138;RPL=2043;RPP=2247.65;RPPR=19.1233;RPR=4679;RUN=1;SAF=6033;SAP=9228.48;SAR=689;SRF=119;SRP=160.363;SRR=19;TYPE=del	1|1	7155	138,6722	138	5110	6722	246057	-9090.58,-1644.26,0	0.0192872
ferritin_rep_seq	127	.	C	.	7.32894e-14	.	DP=7517;DPB=7517;EPPR=514.049;GTI=0;MQMR=16.9861;NS=1;NUMALT=0;ODDS=0;PAIREDR=0.99547;PQR=0;PRO=0;QR=278591;RO=7505;RPPR=2550.07	0/0	7517	7505	7505	278591	.	.	0	0.998404
ferritin_rep_seq	128	.	A	.	6.32599e-13	.	DP=7586;DPB=7586;EPPR=438.476;GTI=0;MQMR=17.0714;NS=1;NUMALT=0;ODDS=0;PAIREDR=0.995515;PQR=0;PRO=0;QR=280512;RO=7581;RPPR=2387.08	0/0	7586	7581	7581	280512	.	.	0	0.999341
ferritin_rep_seq	129	.	G	.	0	.	DP=7625;DPB=7625;EPPR=339.678;GTI=0;MQMR=17.1244;NS=1;NUMALT=0;ODDS=0;PAIREDR=0.995539;PQR=0;PRO=0;QR=282638;RO=7621;RPPR=2181.39	0/0	7625	7621	7621	282638	.	.	0	0.999475
ferritin_rep_seq	130	.	A	.	7.28067e-13	.	DP=7649;DPB=7649;EPPR=338.223;GTI=0;MQMR=17.169;NS=1;NUMALT=0;ODDS=0;PAIREDR=0.995681;PQR=0;PRO=0;QR=281787;RO=7640;RPPR=2196.45	0/0	7649	7640	7640	281787	.	.	0	0.998823
ferritin_rep_seq	131	.	A	.	1.42721e-13	.	DP=7668;DPB=7668;EPPR=215.146;GTI=0;MQMR=17.1744;NS=1;NUMALT=0;ODDS=0;PAIREDR=0.995561;PQR=0;PRO=0;QR=283750;RO=7659;RPPR=1850.93	0/0	7668	7659	7659	283750	.	.	0	0.998826
ferritin_rep_seq	132	.	A	.	8.71752e-13	.	DP=7712;DPB=7712;EPPR=134.882;GTI=0;MQMR=17.1944;NS=1;NUMALT=0;ODDS=0;PAIREDR=0.995717;PQR=0;PRO=0;QR=286902;RO=7704;RPPR=1672.87	0/0	7712	7704	7704	286902	.	.	0	0.998963
ferritin_rep_seq	133	.	C	.	0	.	DP=7767;DPB=7767;EPPR=93.493;GTI=0;MQMR=17.4349;NS=1;NUMALT=0;ODDS=0;PAIREDR=0.995431;PQR=0;PRO=0;QR=286022;RO=7661;RPPR=1503.74	0/0	7767	7661	7661	286022	.	.	0	0.986353
ferritin_rep_seq	134	.	T	.	0	.	DP=7834;DPB=7834;EPPR=37.5634;GTI=0;MQMR=17.3561;NS=1;NUMALT=0;ODDS=0;PAIREDR=0.995531;PQR=0;PRO=0;QR=291618;RO=7831;RPPR=1307.55	0/0	7834	7831	7831	291618	.	.	0	0.999617
ferritin_rep_seq	135	.	A	.	0	.	DP=7902;DPB=7902;EPPR=20.6827;GTI=0;MQMR=17.4285;NS=1;NUMALT=0;ODDS=0;PAIREDR=0.995677;PQR=0;PRO=0;QR=293585;RO=7865;RPPR=1259.15	0/0	7902	7865	7865	293585	.	.	0	0.995318
ferritin_rep_seq	136	.	A	.	0	.	DP=7948;DPB=7948;EPPR=4.8941;GTI=0;MQMR=17.4566;NS=1;NUMALT=0;ODDS=0;PAIREDR=0.996096;PQR=0;PRO=0;QR=295041;RO=7941;RPPR=1056.72	0/0	7948	7941	7941	295041	.	.	0	0.999119
ferritin_rep_seq	137	.	A	.	3.8766e-13	.	DP=8066;DPB=8066;EPPR=3.3219;GTI=0;MQMR=17.5961;NS=1;NUMALT=0;ODDS=0;PAIREDR=0.996152;PQR=0;PRO=0;QR=299358;RO=8056;RPPR=971.983	0/0	8066	8056	8056	299358	.	.	0	0.99876
ferritin_rep_seq	138	.	A	.	3.50051e-13	.	DP=8132;DPB=8132;EPPR=20.9338;GTI=0;MQMR=17.6886;NS=1;NUMALT=0;ODDS=0;PAIREDR=0.995816;PQR=0;PRO=0;QR=303125;RO=8127;RPPR=672.565	0/0	8132	8127	8127	303125	.	.	0	0.999385
ferritin_rep_seq	139	.	G	A	106197	.	AB=0;ABP=0;AC=2;AF=1;AN=2;AO=7999;CIGAR=1X;DP=8210;DPB=8210;DPRA=0;EPP=47.5378;EPPR=41.3304;GTI=0;LEN=1;MEANALT=3;MQM=17.3649;MQMR=33.4363;NS=1;NUMALT=1;ODDS=9266.57;PAIRED=0.99625;PAIREDR=0.980392;PAO=0;PQA=0;PQR=0;PRO=0;QA=298738;QR=7588;RO=204;RPL=3268;RPP=584.052;RPPR=6.45911;RPR=4731;RUN=1;SAF=6937;SAP=9372.9;SAR=1062;SRF=171;SRP=205.724;SRR=33;TYPE=snp	2020-01-01	8210	204,7999	204	7588	7999	298738	-11706,-1936.25,0	0.0248477
ferritin_rep_seq	140	.	G	.	9.47935e-13	.	DP=8345;DPB=8345;EPPR=77.831;GTI=0;MQMR=17.9258;NS=1;NUMALT=0;ODDS=0;PAIREDR=0.995562;PQR=0;PRO=0;QR=307988;RO=8338;RPPR=543.04	0/0	8345	8338	8338	307988	.	.	0	0.999161
ferritin_rep_seq	141	.	A	.	9.48898e-13	.	DP=8441;DPB=8441;EPPR=129.921;GTI=0;MQMR=18.0546;NS=1;NUMALT=0;ODDS=0;PAIREDR=0.995493;PQR=0;PRO=0;QR=313921;RO=8432;RPPR=466.808	0/0	8441	8432	8432	313921	.	.	0	0.998934
ferritin_rep_seq	142	.	A	.	5.03379e-13	.	DP=8485;DPB=8485;EPPR=175.754;GTI=0;MQMR=18.1474;NS=1;NUMALT=0;ODDS=0;PAIREDR=0.995869;PQR=0;PRO=0;QR=315540;RO=8473;RPPR=400.253	0/0	8485	8473	8473	315540	.	.	0	0.998586
ferritin_rep_seq	143	.	A	.	0	.	DP=8513;DPB=8513;EPPR=205.702;GTI=0;MQMR=18.1813;NS=1;NUMALT=0;ODDS=0;PAIREDR=0.995885;PQR=0;PRO=0;QR=316127;RO=8505;RPPR=373.737	0/0	8513	8505	8505	316127	.	.	0	0.99906
ferritin_rep_seq	144	.	T	.	0	.	DP=8555;DPB=8555;EPPR=339.435;GTI=0;MQMR=18.2238;NS=1;NUMALT=0;ODDS=0;PAIREDR=0.995556;PQR=0;PRO=0;QR=318710;RO=8551;RPPR=244.416	0/0	8555	8551	8551	318710	.	.	0	0.999532
ferritin_rep_seq	145	.	G	.	5.40024e-13	.	DP=8722;DPB=8722;EPPR=313.891;GTI=0;MQMR=18.4659;NS=1;NUMALT=0;ODDS=0;PAIREDR=0.995295;PQR=0;PRO=0;QR=323205;RO=8715;RPPR=254.673	0/0	8722	8715	8715	323205	.	.	0	0.999197
ferritin_rep_seq	146	.	G	.	0	.	DP=8823;DPB=8823;EPPR=460.65;GTI=0;MQMR=18.5693;NS=1;NUMALT=0;ODDS=0;PAIREDR=0.995235;PQR=0;PRO=0;QR=324986;RO=8815;RPPR=163.438	0/0	8823	8815	8815	324986	.	.	0	0.999093
ferritin_rep_seq	147	.	C	.	3.06656e-13	.	DP=8979;DPB=8979;EPPR=525.238;GTI=0;MQMR=18.7027;NS=1;NUMALT=0;ODDS=0;PAIREDR=0.995319;PQR=0;PRO=0;QR=332861;RO=8973;RPPR=165.335	0/0	8979	8973	8973	332861	.	.	0	0.999332
ferritin_rep_seq	148	.	T	.	4.53236e-14	.	DP=9105;DPB=9105;EPPR=670.973;GTI=0;MQMR=18.8262;NS=1;NUMALT=0;ODDS=0;PAIREDR=0.995274;PQR=0;PRO=0;QR=338040;RO=9099;RPPR=129.838	0/0	9105	9099	9099	338040	.	.	0	0.999341
ferritin_rep_seq	149	.	G	.	0	.	DP=9247;DPB=9247;EPPR=769.354;GTI=0;MQMR=18.986;NS=1;NUMALT=0;ODDS=0;PAIREDR=0.995239;PQR=0;PRO=0;QR=342667;RO=9242;RPPR=101.67	0/0	9247	9242	9242	342667	.	.	0	0.999459
ferritin_rep_seq	150	.	A	.	8.67942e-15	.	DP=9362;DPB=9362;EPPR=934.672;GTI=0;MQMR=19.0829;NS=1;NUMALT=0;ODDS=0;PAIREDR=0.995081;PQR=0;PRO=0;QR=344178;RO=9351;RPPR=65.5608	0/0	9362	9351	9351	344178	.	.	0	0.998825
ferritin_rep_seq	151	.	T	.	5.88242e-14	.	DP=9437;DPB=9437;EPPR=1005.23;GTI=0;MQMR=19.1189;NS=1;NUMALT=0;ODDS=0;PAIREDR=0.995015;PQR=0;PRO=0;QR=349200;RO=9428;RPPR=64.3348	0/0	9437	9428	9428	349200	.	.	0	0.999046
ferritin_rep_seq	152	.	C	.	5.94026e-13	.	DP=9526;DPB=9526;EPPR=1033.6;GTI=0;MQMR=19.4975;NS=1;NUMALT=0;ODDS=0;PAIREDR=0.994942;PQR=0;PRO=0;QR=345170;RO=9292;RPPR=80.5439	0/0	9526	9292	9292	345170	.	.	0	0.975436
ferritin_rep_seq	153	.	T	.	0	.	DP=9624;DPB=9624;EPPR=1023.68;GTI=0;MQMR=19.2257;NS=1;NUMALT=0;ODDS=0;PAIREDR=0.995216;PQR=0;PRO=0;QR=357838;RO=9616;RPPR=103.174	0/0	9624	9616	9616	357838	.	.	0	0.999169
ferritin_rep_seq	154	.	A	.	0	.	DP=9748;DPB=9748;EPPR=1135.91;GTI=0;MQMR=19.3115;NS=1;NUMALT=0;ODDS=0;PAIREDR=0.995276;PQR=0;PRO=0;QR=362267;RO=9738;RPPR=115.419	0/0	9748	9738	9738	362267	.	.	0	0.998974
ferritin_rep_seq	155	.	G	.	5.01453e-14	.	DP=9895;DPB=9895;EPPR=1160.69;GTI=0;MQMR=19.389;NS=1;NUMALT=0;ODDS=0;PAIREDR=0.995247;PQR=0;PRO=0;QR=368087;RO=9888;RPPR=123.918	0/0	9895	9888	9888	368087	.	.	0	0.999293
ferritin_rep_seq	156	.	T	.	0	.	DP=9955;DPB=9955;EPPR=1269.89;GTI=0;MQMR=19.4083;NS=1;NUMALT=0;ODDS=0;PAIREDR=0.995074;PQR=0;PRO=0;QR=370754;RO=9947;RPPR=91.5914	0/0	9955	9947	9947	370754	.	.	0	0.999196
ferritin_rep_seq	157	.	A	.	1.18613e-13	.	DP=10073;DPB=10073;EPPR=1550.42;GTI=0;MQMR=19.4499;NS=1;NUMALT=0;ODDS=0;PAIREDR=0.995231;PQR=0;PRO=0;QR=374734;RO=10064;RPPR=36.505	0/0	10073	10064	10064	374734	.	.	0	0.999107
ferritin_rep_seq	158	.	A	.	2.46868e-13	.	DP=10175;DPB=10175;EPPR=1505.29;GTI=0;MQMR=19.4934;NS=1;NUMALT=0;ODDS=0;PAIREDR=0.99518;PQR=0;PRO=0;QR=378201;RO=10166;RPPR=39.2679	0/0	10175	10166	10166	378201	.	.	0	0.999115
ferritin_rep_seq	159	.	A	.	0	.	DP=10336;DPB=10336;EPPR=1332.1;GTI=0;MQMR=19.5725;NS=1;NUMALT=0;ODDS=0;PAIREDR=0.994674;PQR=0;PRO=0;QR=383505;RO=10326;RPPR=53.5013	0/0	10336	10326	10326	383505	.	.	0	0.999033
ferritin_rep_seq	160	.	G	.	0	.	DP=10463;DPB=10463;EPPR=1216.59;GTI=0;MQMR=19.6386;NS=1;NUMALT=0;ODDS=0;PAIREDR=0.994834;PQR=0;PRO=0;QR=388553;RO=10453;RPPR=64.7133	0/0	10463	10453	10453	388553	.	.	0	0.999044
ferritin_rep_seq	161	.	C	.	0	.	DP=10588;DPB=10588;EPPR=1258.71;GTI=0;MQMR=19.8816;NS=1;NUMALT=0;ODDS=0;PAIREDR=0.994353;PQR=0;PRO=0;QR=387711;RO=10448;RPPR=46.9884	0/0	10588	10448	10448	387711	.	.	0	0.986777
ferritin_rep_seq	162	.	A	.	3.81874e-13	.	DP=10621;DPB=10621;EPPR=1257.71;GTI=0;MQMR=19.7287;NS=1;NUMALT=0;ODDS=0;PAIREDR=0.994345;PQR=0;PRO=0;QR=396007;RO=10610;RPPR=36.7461	0/0	10621	10610	10610	396007	.	.	0	0.998964
ferritin_rep_seq	163	.	G	.	9.06473e-14	.	DP=10610;DPB=10610;EPPR=1187.05;GTI=0;MQMR=19.8147;NS=1;NUMALT=0;ODDS=0;PAIREDR=0.994311;PQR=0;PRO=0;QR=391532;RO=10546;RPPR=44.706	0/0	10610	10546	10546	391532	.	.	0	0.993968
ferritin_rep_seq	164	.	A	.	0	.	DP=10551;DPB=10551;EPPR=1196.94;GTI=0;MQMR=19.8008;NS=1;NUMALT=0;ODDS=0;PAIREDR=0.994311;PQR=0;PRO=0;QR=392971;RO=10546;RPPR=51.2447	0/0	10551	10546	10546	392971	.	.	0	0.999526
ferritin_rep_seq	165	.	A	.	0	.	DP=10527;DPB=10527;EPPR=1181.62;GTI=0;MQMR=19.8383;NS=1;NUMALT=0;ODDS=0;PAIREDR=0.994299;PQR=0;PRO=0;QR=393635;RO=10524;RPPR=69.579	0/0	10527	10524	10524	393635	.	.	0	0.999715
ferritin_rep_seq	166	.	C	.	6.93351e-13	.	DP=10506;DPB=10506;EPPR=1152.3;GTI=0;MQMR=20.1812;NS=1;NUMALT=0;ODDS=0;PAIREDR=0.994722;PQR=0;PRO=0;QR=382738;RO=10231;RPPR=67.9165	0/0	10506	10231	10231	382738	.	.	0	0.973824
ferritin_rep_seq	167	.	T	.	0	.	DP=10496;DPB=10496;EPPR=1040.45;GTI=0;MQMR=19.8864;NS=1;NUMALT=0;ODDS=0;PAIREDR=0.994663;PQR=0;PRO=0;QR=392297;RO=10493;RPPR=107.625	0/0	10496	10493	10493	392297	.	.	0	0.999714
ferritin_rep_seq	168	.	A	.	0	.	DP=10474;DPB=10474;EPPR=1027.82;GTI=0;MQMR=19.8952;NS=1;NUMALT=0;ODDS=0;PAIREDR=0.994652;PQR=0;PRO=0;QR=390257;RO=10471;RPPR=92.5255	0/0	10474	10471	10471	390257	.	.	0	0.999714
ferritin_rep_seq	169	.	C	T	26448.6	.	AB=0.349943;ABP=2055.83;AC=1;AF=0.5;AN=2;AO=3673;CIGAR=1X;DP=10496;DPB=10496;DPRA=0;EPP=341.796;EPPR=2712.62;GTI=0;LEN=1;MEANALT=3;MQM=21.615;MQMR=19.0736;NS=1;NUMALT=1;ODDS=6090;PAIRED=0.993466;PAIREDR=0.995307;PAO=0;PQA=0;PQR=0;PRO=0;QA=137268;QR=255191;RO=6819;RPL=1144;RPP=1137.06;RPPR=185.495;RPR=2529;RUN=1;SAF=3337;SAP=5327.35;SAR=336;SRF=4989;SRP=3180.86;SRR=1830;TYPE=snp	0/1	10496	6819,3673	6819	255191	3673	137268	-3630.36,0,-8247.43	0.649676
ferritin_rep_seq	170	.	G	.	3.98267e-13	.	DP=10476;DPB=10476;EPPR=819.388;GTI=0;MQMR=20.0713;NS=1;NUMALT=0;ODDS=0;PAIREDR=0.994556;PQR=0;PRO=0;QR=387821;RO=10470;RPPR=131.141	0/0	10476	10470	10470	387821	.	.	0	0.999427
ferritin_rep_seq	171	.	C	.	0	.	DP=10554;DPB=10554;EPPR=930.528;GTI=0;MQMR=20.1302;NS=1;NUMALT=0;ODDS=0;PAIREDR=0.994593;PQR=0;PRO=0;QR=391884;RO=10542;RPPR=77.1642	0/0	10554	10542	10542	391884	.	.	0	0.998863
ferritin_rep_seq	172	.	C	.	0	.	DP=10535;DPB=10535;EPPR=869.042;GTI=0;MQMR=20.2224;NS=1;NUMALT=0;ODDS=0;PAIREDR=0.994585;PQR=0;PRO=0;QR=390921;RO=10527;RPPR=98.1122	0/0	10535	10527	10527	390921	.	.	0	0.999241
ferritin_rep_seq	173	.	C	G	163350	.	AB=0;ABP=0;AC=2;AF=1;AN=2;AO=10289;CIGAR=1X;DP=10543;DPB=10543;DPRA=0;EPP=841.303;EPPR=78.3914;GTI=0;LEN=1;MEANALT=3;MQM=19.9563;MQMR=40.6931;NS=1;NUMALT=1;ODDS=12278.9;PAIRED=0.995529;PAIREDR=0.957672;PAO=0;PQA=0;PQR=0;PRO=0;QA=381514;QR=6953;RO=189;RPL=4821;RPP=91.3569;RPPR=5.59539;RPR=5468;RUN=1;SAF=8125;SAP=7502.29;SAR=2164;SRF=138;SRP=89.9726;SRR=51;TYPE=snp	2020-01-01	10543	189,10289	189	6953	10289	381514	-17212.5,-2565.17,0	0.0179266
ferritin_rep_seq	174	.	C	.	5.68956e-14	.	DP=10556;DPB=10556;EPPR=857.142;GTI=0;MQMR=20.3561;NS=1;NUMALT=0;ODDS=0;PAIREDR=0.994786;PQR=0;PRO=0;QR=392956;RO=10549;RPPR=102.439	0/0	10556	10549	10549	392956	.	.	0	0.999337
ferritin_rep_seq	175	.	T	.	0	.	DP=10466;DPB=10466;EPPR=734.858;GTI=0;MQMR=20.4645;NS=1;NUMALT=0;ODDS=0;PAIREDR=0.994716;PQR=0;PRO=0;QR=386334;RO=10409;RPPR=154.089	0/0	10466	10409	10409	386334	.	.	0	0.994554
ferritin_rep_seq	176	.	G	.	3.35104e-13	.	DP=10402;DPB=10402;EPPR=891.459;GTI=0;MQMR=20.5187;NS=1;NUMALT=0;ODDS=0;PAIREDR=0.994804;PQR=0;PRO=0;QR=385875;RO=10392;RPPR=100.201	0/0	10402	10392	10392	385875	.	.	0	0.999039
ferritin_rep_seq	177	.	A	.	0	.	DP=10399;DPB=10399;EPPR=909.561;GTI=0;MQMR=20.5838;NS=1;NUMALT=0;ODDS=0;PAIREDR=0.994708;PQR=0;PRO=0;QR=384090;RO=10393;RPPR=74.0254	0/0	10399	10393	10393	384090	.	.	0	0.999423
ferritin_rep_seq	178	.	G	.	0	.	DP=10470;DPB=10470;EPPR=809.109;GTI=0;MQMR=20.7185;NS=1;NUMALT=0;ODDS=0;PAIREDR=0.994744;PQR=0;PRO=0;QR=388956;RO=10465;RPPR=66.4652	0/0	10470	10465	10465	388956	.	.	0	0.999522
ferritin_rep_seq	179	.	T	.	0	.	DP=10513;DPB=10513;EPPR=792.473;GTI=0;MQMR=20.7633;NS=1;NUMALT=0;ODDS=0;PAIREDR=0.994763;PQR=0;PRO=0;QR=391843;RO=10502;RPPR=40.8868	0/0	10513	10502	10502	391843	.	.	0	0.998954
ferritin_rep_seq	180	.	G	.	2.12152e-13	.	DP=10465;DPB=10465;EPPR=646.22;GTI=0;MQMR=20.974;NS=1;NUMALT=0;ODDS=0;PAIREDR=0.994717;PQR=0;PRO=0;QR=386471;RO=10410;RPPR=55.159	0/0	10465	10410	10410	386471	.	.	0	0.994744
ferritin_rep_seq	181	.	C	.	4.75414e-13	.	DP=10466;DPB=10466;EPPR=582.422;GTI=0;MQMR=21.0616;NS=1;NUMALT=0;ODDS=0;PAIREDR=0.994713;PQR=0;PRO=0;QR=386720;RO=10402;RPPR=68.9444	0/0	10466	10402	10402	386720	.	.	0	0.993885
ferritin_rep_seq	182	.	G	.	0	.	DP=10428;DPB=10428;EPPR=619.104;GTI=0;MQMR=21.0707;NS=1;NUMALT=0;ODDS=0;PAIREDR=0.994719;PQR=0;PRO=0;QR=386729;RO=10415;RPPR=58.3083	0/0	10428	10415	10415	386729	.	.	0	0.998753
ferritin_rep_seq	183	.	A	.	1.63454e-13	.	DP=10425;DPB=10425;EPPR=618.565;GTI=0;MQMR=21.1257;NS=1;NUMALT=0;ODDS=0;PAIREDR=0.994718;PQR=0;PRO=0;QR=384698;RO=10412;RPPR=60.2744	0/0	10425	10412	10412	384698	.	.	0	0.998753
ferritin_rep_seq	184	.	G	.	4.73485e-13	.	DP=10530;DPB=10530;EPPR=598.143;GTI=0;MQMR=21.2003;NS=1;NUMALT=0;ODDS=0;PAIREDR=0.994772;PQR=0;PRO=0;QR=389307;RO=10520;RPPR=91.2968	0/0	10530	10520	10520	389307	.	.	0	0.99905
ferritin_rep_seq	185	.	G	.	1.13791e-13	.	DP=10634;DPB=10634;EPPR=633.264;GTI=0;MQMR=21.2875;NS=1;NUMALT=0;ODDS=0;PAIREDR=0.994823;PQR=0;PRO=0;QR=392701;RO=10624;RPPR=70.823	0/0	10634	10624	10624	392701	.	.	0	0.99906
ferritin_rep_seq	186	.	C	.	1.97687e-13	.	DP=10759;DPB=10759;EPPR=602.526;GTI=0;MQMR=21.4059;NS=1;NUMALT=0;ODDS=0;PAIREDR=0.994674;PQR=0;PRO=0;QR=397141;RO=10703;RPPR=61.5159	0/0	10759	10703	10703	397141	.	.	0	0.994795
ferritin_rep_seq	187	.	C	.	0	.	DP=10828;DPB=10828;EPPR=551.734;GTI=0;MQMR=21.464;NS=1;NUMALT=0;ODDS=0;PAIREDR=0.994729;PQR=0;PRO=0;QR=402257;RO=10813;RPPR=57.9405	0/0	10828	10813	10813	402257	.	.	0	0.998615
ferritin_rep_seq	188	.	G	.	0	.	DP=10823;DPB=10823;EPPR=497.291;GTI=0;MQMR=21.5288;NS=1;NUMALT=0;ODDS=0;PAIREDR=0.99473;PQR=0;PRO=0;QR=402749;RO=10815;RPPR=45.681	0/0	10823	10815	10815	402749	.	.	0	0.999261
ferritin_rep_seq	189	.	C	.	0	.	DP=10889;DPB=10889;EPPR=521.542;GTI=0;MQMR=21.5771;NS=1;NUMALT=0;ODDS=0;PAIREDR=0.994946;PQR=0;PRO=0;QR=405171;RO=10882;RPPR=32.129	0/0	10889	10882	10882	405171	.	.	0	0.999357
ferritin_rep_seq	190	.	T	.	9.16116e-14	.	DP=10921;DPB=10921;EPPR=657.594;GTI=0;MQMR=21.6538;NS=1;NUMALT=0;ODDS=0;PAIREDR=0.994962;PQR=0;PRO=0;QR=405570;RO=10916;RPPR=9.31306	0/0	10921	10916	10916	405570	.	.	0	0.999542
ferritin_rep_seq	191	.	G	.	2.16974e-13	.	DP=10897;DPB=10897;EPPR=657.049;GTI=0;MQMR=21.7493;NS=1;NUMALT=0;ODDS=0;PAIREDR=0.994949;PQR=0;PRO=0;QR=405597;RO=10889;RPPR=16.8039	0/0	10897	10889	10889	405597	.	.	0	0.999266
ferritin_rep_seq	192	.	T	.	0	.	DP=10842;DPB=10842;EPPR=647.307;GTI=0;MQMR=21.7666;NS=1;NUMALT=0;ODDS=0;PAIREDR=0.994924;PQR=0;PRO=0;QR=404886;RO=10835;RPPR=17.2975	0/0	10842	10835	10835	404886	.	.	0	0.999354
ferritin_rep_seq	193	.	C	.	2.27582e-13	.	DP=10865;DPB=10865;EPPR=553.485;GTI=0;MQMR=21.8816;NS=1;NUMALT=0;ODDS=0;PAIREDR=0.994934;PQR=0;PRO=0;QR=405748;RO=10857;RPPR=36.7956	0/0	10865	10857	10857	405748	.	.	0	0.999264
ferritin_rep_seq	194	.	A	.	0	.	DP=10910;DPB=10910;EPPR=556.259;GTI=0;MQMR=21.8959;NS=1;NUMALT=0;ODDS=0;PAIREDR=0.994957;PQR=0;PRO=0;QR=406639;RO=10907;RPPR=45.3211	0/0	10910	10907	10907	406639	.	.	0	0.999725
ferritin_rep_seq	195	.	A	.	4.3395e-14	.	DP=10806;DPB=10806;EPPR=473.764;GTI=0;MQMR=21.9622;NS=1;NUMALT=0;ODDS=0;PAIREDR=0.994906;PQR=0;PRO=0;QR=402020;RO=10798;RPPR=54.0928	0/0	10806	10798	10798	402020	.	.	0	0.99926
ferritin_rep_seq	196	.	C	.	3.80909e-14	.	DP=10758;DPB=10758;EPPR=560.312;GTI=0;MQMR=22.3493;NS=1;NUMALT=0;ODDS=0;PAIREDR=0.995032;PQR=0;PRO=0;QR=391846;RO=10467;RPPR=32.4962	0/0	10758	10467	10467	391846	.	.	0	0.97295
ferritin_rep_seq	197	.	A	.	0	.	DP=10734;DPB=10734;EPPR=391.842;GTI=0;MQMR=22.1425;NS=1;NUMALT=0;ODDS=0;PAIREDR=0.994873;PQR=0;PRO=0;QR=401130;RO=10728;RPPR=70.1656	0/0	10734	10728	10728	401130	.	.	0	0.999441
ferritin_rep_seq	198	.	A	.	4.19965e-13	.	DP=10766;DPB=10766;EPPR=267.563;GTI=0;MQMR=22.3196;NS=1;NUMALT=0;ODDS=0;PAIREDR=0.994889;PQR=0;PRO=0;QR=400218;RO=10761;RPPR=101.606	0/0	10766	10761	10761	400218	.	.	0	0.999536
ferritin_rep_seq	199	.	G	.	4.7011e-13	.	DP=10777;DPB=10777;EPPR=245.202;GTI=0;MQMR=22.4252;NS=1;NUMALT=0;ODDS=0;PAIREDR=0.994893;PQR=0;PRO=0;QR=401182;RO=10770;RPPR=124.422	0/0	10777	10770	10770	401182	.	.	0	0.99935
ferritin_rep_seq	200	.	C	.	1.51399e-13	.	DP=10655;DPB=10655;EPPR=349.326;GTI=0;MQMR=23.1477;NS=1;NUMALT=0;ODDS=0;PAIREDR=0.994914;PQR=0;PRO=0;QR=381344;RO=10225;RPPR=70.3247	0/0	10655	10225	10225	381344	.	.	0	0.959643
ferritin_rep_seq	201	.	A	.	0	.	DP=10665;DPB=10665;EPPR=353.719;GTI=0;MQMR=22.6859;NS=1;NUMALT=0;ODDS=0;PAIREDR=0.994933;PQR=0;PRO=0;QR=397171;RO=10658;RPPR=115.788	0/0	10665	10658	10658	397171	.	.	0	0.999344
ferritin_rep_seq	202	.	A	.	0	.	DP=10549;DPB=10549;EPPR=285.489;GTI=0;MQMR=22.8129;NS=1;NUMALT=0;ODDS=0;PAIREDR=0.995067;PQR=0;PRO=0;QR=390799;RO=10541;RPPR=141.189	0/0	10549	10541	10541	390799	.	.	0	0.999242
ferritin_rep_seq	203	.	A	.	0	.	DP=10524;DPB=10524;EPPR=278.953;GTI=0;MQMR=22.9506;NS=1;NUMALT=0;ODDS=0;PAIREDR=0.995055;PQR=0;PRO=0;QR=391859;RO=10516;RPPR=123.539	0/0	10524	10516	10516	391859	.	.	0	0.99924
ferritin_rep_seq	204	.	T	.	0	.	DP=10525;DPB=10525;EPPR=237.988;GTI=0;MQMR=23.0327;NS=1;NUMALT=0;ODDS=0;PAIREDR=0.995058;PQR=0;PRO=0;QR=392357;RO=10521;RPPR=113.299	0/0	10525	10521	10521	392357	.	.	0	0.99962
ferritin_rep_seq	205	.	C	T	0	.	AB=0;ABP=0;AC=0;AF=0;AN=2;AO=594;CIGAR=1X;DP=10463;DPB=10463;DPRA=0;EPP=20.9231;EPPR=221.35;GTI=0;LEN=1;MEANALT=3;MQM=10.1684;MQMR=24.0352;NS=1;NUMALT=1;ODDS=11206;PAIRED=0.994949;PAIREDR=0.995033;PAO=0;PQA=0;PQR=0;PRO=0;QA=21965;QR=368699;RO=9866;RPL=184;RPP=189.728;RPPR=100.05;RPR=410;RUN=1;SAF=494;SAP=570.503;SAR=100;SRF=6842;SRP=3211.38;SRR=3024;TYPE=snp	0/0	10463	9866,594	9866	368699	594	21965	0,-2617.5,-19789.1	0.942942
ferritin_rep_seq	206	.	A	.	0	.	DP=10451;DPB=10451;EPPR=162.15;GTI=0;MQMR=23.312;NS=1;NUMALT=0;ODDS=0;PAIREDR=0.995022;PQR=0;PRO=0;QR=388867;RO=10447;RPPR=181.627	0/0	10451	10447	10447	388867	.	.	0	0.999617
ferritin_rep_seq	207	.	A	.	1.28497e-13	.	DP=10430;DPB=10430;EPPR=157.139;GTI=0;MQMR=23.4188;NS=1;NUMALT=0;ODDS=0;PAIREDR=0.99501;PQR=0;PRO=0;QR=388542;RO=10420;RPPR=191.086	0/0	10430	10420	10420	388542	.	.	0	0.999041
ferritin_rep_seq	208	.	C	.	0	.	DP=10420;DPB=10420;EPPR=250.955;GTI=0;MQMR=24.0106;NS=1;NUMALT=0;ODDS=0;PAIREDR=0.99505;PQR=0;PRO=0;QR=377200;RO=10102;RPPR=112.593	0/0	10420	10102	10102	377200	.	.	0	0.969482
ferritin_rep_seq	209	.	T	.	3.85731e-15	.	DP=10503;DPB=10503;EPPR=209.896;GTI=0;MQMR=23.6357;NS=1;NUMALT=0;ODDS=0;PAIREDR=0.995046;PQR=0;PRO=0;QR=389610;RO=10496;RPPR=123.137	0/0	10503	10496	10496	389610	.	.	0	0.999334
ferritin_rep_seq	210	.	T	.	0	.	DP=10499;DPB=10499;EPPR=150.188;GTI=0;MQMR=23.8388;NS=1;NUMALT=0;ODDS=0;PAIREDR=0.995231;PQR=0;PRO=0;QR=388838;RO=10485;RPPR=109.48	0/0	10499	10485	10485	388838	.	.	0	0.998667
ferritin_rep_seq	211	.	G	.	0	.	DP=10553;DPB=10553;EPPR=105.041;GTI=0;MQMR=23.8579;NS=1;NUMALT=0;ODDS=0;PAIREDR=0.995165;PQR=0;PRO=0;QR=392106;RO=10548;RPPR=75.6472	0/0	10553	10548	10548	392106	.	.	0	0.999526
ferritin_rep_seq	212	.	G	.	1.36211e-13	.	DP=10528;DPB=10528;EPPR=113.883;GTI=0;MQMR=23.9377;NS=1;NUMALT=0;ODDS=0;PAIREDR=0.995249;PQR=0;PRO=0;QR=391132;RO=10523;RPPR=56.0536	0/0	10528	10523	10523	391132	.	.	0	0.999525
ferritin_rep_seq	213	.	A	.	0	.	DP=10496;DPB=10496;EPPR=124.212;GTI=0;MQMR=23.992;NS=1;NUMALT=0;ODDS=0;PAIREDR=0.995231;PQR=0;PRO=0;QR=387764;RO=10485;RPPR=29.7019	0/0	10496	10485	10485	387764	.	.	0	0.998952
ferritin_rep_seq	214	.	G	.	0	.	DP=10552;DPB=10552;EPPR=56.7917;GTI=0;MQMR=24.1175;NS=1;NUMALT=0;ODDS=0;PAIREDR=0.994973;PQR=0;PRO=0;QR=393143;RO=10543;RPPR=59.3473	0/0	10552	10543	10543	393143	.	.	0	0.999147
ferritin_rep_seq	215	.	T	.	0	.	DP=10696;DPB=10696;EPPR=46.2974;GTI=0;MQMR=24.1611;NS=1;NUMALT=0;ODDS=0;PAIREDR=0.995122;PQR=0;PRO=0;QR=385494;RO=10661;RPPR=69.4196	0/0	10696	10661	10661	385494	.	.	0	0.996728
ferritin_rep_seq	216	.	T	.	9.2817e-14	.	DP=10865;DPB=10865;EPPR=50.6188;GTI=0;MQMR=24.1786;NS=1;NUMALT=0;ODDS=0;PAIREDR=0.994936;PQR=0;PRO=0;QR=400513;RO=10862;RPPR=66.6023	0/0	10865	10862	10862	400513	.	.	0	0.999724
ferritin_rep_seq	217	.	C	T	76044	.	AB=0.535977;ABP=126.602;AC=1;AF=0.5;AN=2;AO=5892;CIGAR=1X;DP=10993;DPB=10993;DPRA=0;EPP=3.34199;EPPR=86.2248;GTI=0;LEN=1;MEANALT=2;MQM=21.1628;MQMR=27.6881;NS=1;NUMALT=1;ODDS=17509.8;PAIRED=0.997115;PAIREDR=0.992742;PAO=0;PQA=0;PQR=0;PRO=0;QA=218861;QR=188953;RO=5098;RPL=2761;RPP=53.4642;RPPR=5.87436;RPR=3131;RUN=1;SAF=3078;SAP=28.6965;SAR=2814;SRF=4308;SRP=5274.66;SRR=790;TYPE=snp	0/1	10993	5098,5892	5098	188953	5892	218861	-7634.59,0,-8456.93	0.46375
ferritin_rep_seq	218	.	T	.	0	.	DP=10996;DPB=10996;EPPR=44.2722;GTI=0;MQMR=24.2206;NS=1;NUMALT=0;ODDS=0;PAIREDR=0.995087;PQR=0;PRO=0;QR=410231;RO=10991;RPPR=14.2956	0/0	10996	10991	10991	410231	.	.	0	0.999545
ferritin_rep_seq	219	.	A	.	1.12344e-13	.	DP=11000;DPB=11000;EPPR=23.2505;GTI=0;MQMR=24.2728;NS=1;NUMALT=0;ODDS=0;PAIREDR=0.995358;PQR=0;PRO=0;QR=409016;RO=10986;RPPR=12.577	0/0	11000	10986	10986	409016	.	.	0	0.998727
ferritin_rep_seq	220	.	C	T	77657.1	.	AB=0.537267;ABP=135.889;AC=1;AF=0.5;AN=2;AO=5918;CIGAR=1X;DP=11015;DPB=11015;DPRA=0;EPP=9.59884;EPPR=70.2355;GTI=0;LEN=1;MEANALT=3;MQM=21.3143;MQMR=27.856;NS=1;NUMALT=1;ODDS=17881.2;PAIRED=0.997127;PAIREDR=0.993322;PAO=0;PQA=0;PQR=0;PRO=0;QA=221913;QR=189811;RO=5091;RPL=2835;RPP=25.5778;RPPR=5.16045;RPR=3083;RUN=1;SAF=3055;SAP=16.5367;SAR=2863;SRF=4278;SRP=5124.04;SRR=813;TYPE=snp	0/1	11015	5091,5918	5091	189811	5918	221913	-7793.55,0,-8544.19	0.462188
ferritin_rep_seq	221	.	G	.	1.34042e-13	.	DP=11025;DPB=11025;EPPR=3.04895;GTI=0;MQMR=24.4867;NS=1;NUMALT=0;ODDS=0;PAIREDR=0.995369;PQR=0;PRO=0;QR=410637;RO=11012;RPPR=25.5382	0/0	11025	11012	11012	410637	.	.	0	0.998821
ferritin_rep_seq	222	.	C	.	1.64177e-13	.	DP=11040;DPB=11040;EPPR=21.8093;GTI=0;MQMR=24.5389;NS=1;NUMALT=0;ODDS=0;PAIREDR=0.995466;PQR=0;PRO=0;QR=409754;RO=11029;RPPR=6.70568	0/0	11040	11029	11029	409754	.	.	0	0.999004
ferritin_rep_seq	223	.	C	.	0	.	DP=11111;DPB=11111;EPPR=61.1325;GTI=0;MQMR=24.5822;NS=1;NUMALT=0;ODDS=0;PAIREDR=0.995494;PQR=0;PRO=0;QR=412503;RO=11097;RPPR=3.0966	0/0	11111	11097	11097	412503	.	.	0	0.99874
ferritin_rep_seq	224	.	A	.	3.08587e-14	.	DP=11153;DPB=11153;EPPR=126.131;GTI=0;MQMR=24.5963;NS=1;NUMALT=0;ODDS=0;PAIREDR=0.995335;PQR=0;PRO=0;QR=413806;RO=11147;RPPR=5.58657	0/0	11153	11147	11147	413806	.	.	0	0.999462
ferritin_rep_seq	225	.	T	.	7.11196e-14	.	DP=11257;DPB=11257;EPPR=108.156;GTI=0;MQMR=24.6401;NS=1;NUMALT=0;ODDS=0;PAIREDR=0.995377;PQR=0;PRO=0;QR=418680;RO=11248;RPPR=4.57404	0/0	11257	11248	11248	418680	.	.	0	0.9992
ferritin_rep_seq	226	.	G	.	0	.	DP=11310;DPB=11310;EPPR=123.277;GTI=0;MQMR=24.6997;NS=1;NUMALT=0;ODDS=0;PAIREDR=0.995486;PQR=0;PRO=0;QR=421721;RO=11297;RPPR=5.64155	0/0	11310	11297	11297	421721	.	.	0	0.998851
ferritin_rep_seq	227	.	T	.	0	.	DP=11295;DPB=11295;EPPR=95.1947;GTI=0;MQMR=24.7629;NS=1;NUMALT=0;ODDS=0;PAIREDR=0.995567;PQR=0;PRO=0;QR=422559;RO=11280;RPPR=7.11377	0/0	11295	11280	11280	422559	.	.	0	0.998672
ferritin_rep_seq	228	.	A	.	2.38913e-13	.	DP=11301;DPB=11301;EPPR=74.8324;GTI=0;MQMR=24.7984;NS=1;NUMALT=0;ODDS=0;PAIREDR=0.995482;PQR=0;PRO=0;QR=420746;RO=11287;RPPR=6.94442	0/0	11301	11287	11287	420746	.	.	0	0.998761
ferritin_rep_seq	229	.	C	.	0	.	DP=11398;DPB=11398;EPPR=53.807;GTI=0;MQMR=24.8156;NS=1;NUMALT=0;ODDS=0;PAIREDR=0.995344;PQR=0;PRO=0;QR=424108;RO=11382;RPPR=10.0433	0/0	11398	11382	11382	424108	.	.	0	0.998596
ferritin_rep_seq	230	.	A	.	0	.	DP=11427;DPB=11427;EPPR=35.1272;GTI=0;MQMR=24.849;NS=1;NUMALT=0;ODDS=0;PAIREDR=0.995009;PQR=0;PRO=0;QR=425493;RO=11421;RPPR=5.98108	0/0	11427	11421	11421	425493	.	.	0	0.999475
ferritin_rep_seq	231	.	C	.	2.19867e-13	.	DP=11530;DPB=11530;EPPR=24.8118;GTI=0;MQMR=24.88;NS=1;NUMALT=0;ODDS=0;PAIREDR=0.995136;PQR=0;PRO=0;QR=430004;RO=11514;RPPR=12.1383	0/0	11530	11514	11514	430004	.	.	0	0.998612
ferritin_rep_seq	232	.	C	.	0	.	DP=11542;DPB=11542;EPPR=62.7717;GTI=0;MQMR=25.4298;NS=1;NUMALT=0;ODDS=0;PAIREDR=0.995158;PQR=0;PRO=0;QR=416852;RO=11152;RPPR=3.45893	0/0	11542	11152	11152	416852	.	.	0	0.96621
ferritin_rep_seq	233	.	T	.	0	.	DP=11618;DPB=11618;EPPR=83.5535;GTI=0;MQMR=25.0192;NS=1;NUMALT=0;ODDS=0;PAIREDR=0.995259;PQR=0;PRO=0;QR=432030;RO=11602;RPPR=20.5356	0/0	11618	11602	11602	432030	.	.	0	0.998623
ferritin_rep_seq	234	.	A	.	1.37658e-13	.	DP=11710;DPB=11710;EPPR=119.448;GTI=0;MQMR=25.031;NS=1;NUMALT=0;ODDS=0;PAIREDR=0.995298;PQR=0;PRO=0;QR=432266;RO=11698;RPPR=15.3664	0/0	11710	11698	11698	432266	.	.	0	0.998975
ferritin_rep_seq	235	.	T	.	2.43011e-13	.	DP=11727;DPB=11727;EPPR=151.436;GTI=0;MQMR=25.1282;NS=1;NUMALT=0;ODDS=0;PAIREDR=0.995307;PQR=0;PRO=0;QR=434452;RO=11719;RPPR=34.9227	0/0	11727	11719	11719	434452	.	.	0	0.999318
ferritin_rep_seq	236	.	C	.	0	.	DP=11764;DPB=11764;EPPR=147.82;GTI=0;MQMR=25.8763;NS=1;NUMALT=0;ODDS=0;PAIREDR=0.995265;PQR=0;PRO=0;QR=418130;RO=11194;RPPR=14.7495	0/0	11764	11194	11194	418130	.	.	0	0.951547
ferritin_rep_seq	237	.	T	.	0	.	DP=11821;DPB=11821;EPPR=170.659;GTI=0;MQMR=25.1819;NS=1;NUMALT=0;ODDS=0;PAIREDR=0.995259;PQR=0;PRO=0;QR=439211;RO=11813;RPPR=46.2495	0/0	11821	11813	11813	439211	.	.	0	0.999323
ferritin_rep_seq	238	.	C	.	5.87034e-14	.	DP=11995;DPB=11995;EPPR=200.142;GTI=0;MQMR=25.2266;NS=1;NUMALT=0;ODDS=0;PAIREDR=0.99516;PQR=0;PRO=0;QR=447859;RO=11983;RPPR=75.1622	0/0	11995	11983	11983	447859	.	.	0	0.999
ferritin_rep_seq	239	.	T	.	7.17221e-14	.	DP=12158;DPB=12158;EPPR=200.835;GTI=0;MQMR=25.1976;NS=1;NUMALT=0;ODDS=0;PAIREDR=0.995143;PQR=0;PRO=0;QR=448603;RO=12148;RPPR=99.8392	0/0	12158	12148	12148	448603	.	.	0	0.999177
ferritin_rep_seq	240	.	C	.	9.92054e-14	.	DP=12164;DPB=12164;EPPR=193.385;GTI=0;MQMR=25.2388;NS=1;NUMALT=0;ODDS=0;PAIREDR=0.995308;PQR=0;PRO=0;QR=453566;RO=12148;RPPR=163.655	0/0	12164	12148	12148	453566	.	.	0	0.998685
ferritin_rep_seq	241	.	T	C	247878	.	AB=0;ABP=0;AC=2;AF=1;AN=2;AO=11939;CIGAR=1X;DP=12190;DPB=12190;DPRA=0;EPP=287.654;EPPR=11.4588;GTI=0;LEN=1;MEANALT=3;MQM=25.0357;MQMR=35.7652;NS=1;NUMALT=1;ODDS=14126.7;PAIRED=0.995812;PAIREDR=0.979757;PAO=0;PQA=0;PQR=0;PRO=0;QA=445962;QR=9056;RO=247;RPL=5505;RPP=159.981;RPPR=5.55101;RPR=6434;RUN=1;SAF=7227;SAP=1153.45;SAR=4712;SRF=144;SRP=17.7886;SRR=103;TYPE=snp	2020-01-01	12190	247,11939	247	9056	11939	445962	-24947.8,-2981.12,0	0.0202625
ferritin_rep_seq	242	.	A	.	1.16201e-13	.	DP=12215;DPB=12215;EPPR=376.687;GTI=0;MQMR=25.366;NS=1;NUMALT=0;ODDS=0;PAIREDR=0.995328;PQR=0;PRO=0;QR=453007;RO=12201;RPPR=182.055	0/0	12215	12201	12201	453007	.	.	0	0.998854
ferritin_rep_seq	243	.	T	.	1.18251e-13	.	DP=12251;DPB=12251;EPPR=460.438;GTI=0;MQMR=25.4566;NS=1;NUMALT=0;ODDS=0;PAIREDR=0.99559;PQR=0;PRO=0;QR=457057;RO=12244;RPPR=215.269	0/0	12251	12244	12244	457057	.	.	0	0.999429
ferritin_rep_seq	244	.	G	.	0	.	DP=12296;DPB=12296;EPPR=472.753;GTI=0;MQMR=25.4884;NS=1;NUMALT=0;ODDS=0;PAIREDR=0.995603;PQR=0;PRO=0;QR=456851;RO=12282;RPPR=236.83	0/0	12296	12282	12282	456851	.	.	0	0.998861
ferritin_rep_seq	245	.	T	.	0	.	DP=12314;DPB=12314;EPPR=486.846;GTI=0;MQMR=25.5503;NS=1;NUMALT=0;ODDS=0;PAIREDR=0.99552;PQR=0;PRO=0;QR=458382;RO=12278;RPPR=273.197	0/0	12314	12278	12278	458382	.	.	0	0.997076
ferritin_rep_seq	246	.	C	.	9.30581e-14	.	DP=12295;DPB=12295;EPPR=375.038;GTI=0;MQMR=25.5542;NS=1;NUMALT=0;ODDS=0;PAIREDR=0.995437;PQR=0;PRO=0;QR=456832;RO=12272;RPPR=261.22	0/0	12295	12272	12272	456832	.	.	0	0.998129
ferritin_rep_seq	247	.	C	.	4.13455e-14	.	DP=12296;DPB=12296;EPPR=342.866;GTI=0;MQMR=25.5774;NS=1;NUMALT=0;ODDS=0;PAIREDR=0.995682;PQR=0;PRO=0;QR=456480;RO=12274;RPPR=218.639	0/0	12296	12274	12274	456480	.	.	0	0.998211
ferritin_rep_seq	248	.	A	.	0	.	DP=12214;DPB=12214;EPPR=359.174;GTI=0;MQMR=25.6349;NS=1;NUMALT=0;ODDS=0;PAIREDR=0.995652;PQR=0;PRO=0;QR=452457;RO=12190;RPPR=186.169	0/0	12214	12190	12190	452457	.	.	0	0.998035
ferritin_rep_seq	249	.	A	.	0	.	DP=12188;DPB=12188;EPPR=385.435;GTI=0;MQMR=25.6503;NS=1;NUMALT=0;ODDS=0;PAIREDR=0.995481;PQR=0;PRO=0;QR=452090;RO=12170;RPPR=144.343	0/0	12188	12170	12170	452090	.	.	0	0.998523
ferritin_rep_seq	250	.	C	T	0	.	AB=0;ABP=0;AC=0;AF=0;AN=2;AO=763;CIGAR=1X;DP=12231;DPB=12231;DPRA=0;EPP=147.087;EPPR=329.644;GTI=0;LEN=1;MEANALT=3;MQM=11.5662;MQMR=26.5822;NS=1;NUMALT=1;ODDS=12402.4;PAIRED=0.994758;PAIREDR=0.995637;PAO=0;PQA=0;PQR=0;PRO=0;QA=28283;QR=428515;RO=11461;RPL=296;RPP=86.2292;RPPR=98.7895;RPR=467;RUN=1;SAF=487;SAP=129.716;SAR=276;SRF=6775;SRP=829.826;SRR=4686;TYPE=snp	0/0	12231	11461,763	11461	428515	763	28283	0,-2902.23,-25248.5	0.937045
ferritin_rep_seq	251	.	T	.	0	.	DP=12182;DPB=12182;EPPR=501.549;GTI=0;MQMR=25.7187;NS=1;NUMALT=0;ODDS=0;PAIREDR=0.995549;PQR=0;PRO=0;QR=452359;RO=12133;RPPR=159.472	0/0	12182	12133	12133	452359	.	.	0	0.995978
ferritin_rep_seq	252	.	A	.	0	.	DP=12114;DPB=12114;EPPR=475.772;GTI=0;MQMR=25.6894;NS=1;NUMALT=0;ODDS=0;PAIREDR=0.995619;PQR=0;PRO=0;QR=448199;RO=12099;RPPR=129.347	0/0	12114	12099	12099	448199	.	.	0	0.998762
ferritin_rep_seq	253	.	C	.	0	.	DP=12079;DPB=12079;EPPR=383.316;GTI=0;MQMR=25.6332;NS=1;NUMALT=0;ODDS=0;PAIREDR=0.995431;PQR=0;PRO=0;QR=449321;RO=12038;RPPR=180.521	0/0	12079	12038	12038	449321	.	.	0	0.996606
ferritin_rep_seq	254	.	T	.	1.23314e-13	.	DP=12104;DPB=12104;EPPR=326.694;GTI=0;MQMR=25.5673;NS=1;NUMALT=0;ODDS=0;PAIREDR=0.995448;PQR=0;PRO=0;QR=444766;RO=12082;RPPR=167.27	0/0	12104	12082	12082	444766	.	.	0	0.998182
ferritin_rep_seq	255	.	T	.	0	.	DP=12173;DPB=12173;EPPR=303.238;GTI=0;MQMR=25.5458;NS=1;NUMALT=0;ODDS=0;PAIREDR=0.99548;PQR=0;PRO=0;QR=451964;RO=12167;RPPR=206.199	0/0	12173	12167	12167	451964	.	.	0	0.999507
ferritin_rep_seq	256	.	T	.	0	.	DP=12332;DPB=12332;EPPR=402.7;GTI=0;MQMR=25.5489;NS=1;NUMALT=0;ODDS=0;PAIREDR=0.995455;PQR=0;PRO=0;QR=458320;RO=12322;RPPR=196.561	0/0	12332	12322	12322	458320	.	.	0	0.999189
ferritin_rep_seq	257	.	G	.	1.20541e-14	.	DP=12406;DPB=12406;EPPR=382.516;GTI=0;MQMR=25.5293;NS=1;NUMALT=0;ODDS=0;PAIREDR=0.995644;PQR=0;PRO=0;QR=460394;RO=12398;RPPR=190.27	0/0	12406	12398	12398	460394	.	.	0	0.999355
ferritin_rep_seq	258	.	A	.	1.44651e-14	.	DP=12445;DPB=12445;EPPR=420.958;GTI=0;MQMR=25.5672;NS=1;NUMALT=0;ODDS=0;PAIREDR=0.995732;PQR=0;PRO=0;QR=459290;RO=12418;RPPR=223.145	0/0	12445	12418	12418	459290	.	.	0	0.99783
ferritin_rep_seq	259	.	C	.	7.2807e-14	.	DP=12427;DPB=12427;EPPR=379.489;GTI=0;MQMR=25.5449;NS=1;NUMALT=0;ODDS=0;PAIREDR=0.995805;PQR=0;PRO=0;QR=461677;RO=12396;RPPR=231.468	0/0	12427	12396	12396	461677	.	.	0	0.997505
ferritin_rep_seq	260	.	A	.	0	.	DP=12420;DPB=12420;EPPR=455.59;GTI=0;MQMR=25.5021;NS=1;NUMALT=0;ODDS=0;PAIREDR=0.995567;PQR=0;PRO=0;QR=460367;RO=12406;RPPR=216.345	0/0	12420	12406	12406	460367	.	.	0	0.998873
ferritin_rep_seq	261	.	G	.	0	.	DP=12408;DPB=12408;EPPR=596.776;GTI=0;MQMR=25.4996;NS=1;NUMALT=0;ODDS=0;PAIREDR=0.995724;PQR=0;PRO=0;QR=461807;RO=12395;RPPR=157.478	0/0	12408	12395	12395	461807	.	.	0	0.998952
ferritin_rep_seq	262	.	G	.	9.87235e-14	.	DP=12457;DPB=12457;EPPR=566.823;GTI=0;MQMR=25.4344;NS=1;NUMALT=0;ODDS=0;PAIREDR=0.99598;PQR=0;PRO=0;QR=462877;RO=12437;RPPR=144.749	0/0	12457	12437	12437	462877	.	.	0	0.998394
ferritin_rep_seq	263	.	T	.	7.90751e-14	.	DP=12374;DPB=12374;EPPR=472.539;GTI=0;MQMR=25.3972;NS=1;NUMALT=0;ODDS=0;PAIREDR=0.995627;PQR=0;PRO=0;QR=457713;RO=12348;RPPR=171.214	0/0	12374	12348	12348	457713	.	.	0	0.997899
ferritin_rep_seq	264	.	G	.	1.86841e-14	.	DP=12396;DPB=12396;EPPR=325.078;GTI=0;MQMR=25.3111;NS=1;NUMALT=0;ODDS=0;PAIREDR=0.995799;PQR=0;PRO=0;QR=459062;RO=12379;RPPR=171.824	0/0	12396	12379	12379	459062	.	.	0	0.998629
ferritin_rep_seq	265	.	G	.	0	.	DP=12369;DPB=12369;EPPR=290.9;GTI=0;MQMR=25.2886;NS=1;NUMALT=0;ODDS=0;PAIREDR=0.99563;PQR=0;PRO=0;QR=458103;RO=12358;RPPR=178.724	0/0	12369	12358	12358	458103	.	.	0	0.999111
ferritin_rep_seq	266	.	G	.	5.88242e-14	.	DP=12352;DPB=12352;EPPR=325.117;GTI=0;MQMR=25.2108;NS=1;NUMALT=0;ODDS=0;PAIREDR=0.995624;PQR=0;PRO=0;QR=457314;RO=12341;RPPR=200.342	0/0	12352	12341	12341	457314	.	.	0	0.999109
ferritin_rep_seq	267	.	A	.	0	.	DP=12363;DPB=12363;EPPR=405.934;GTI=0;MQMR=25.1585;NS=1;NUMALT=0;ODDS=0;PAIREDR=0.995704;PQR=0;PRO=0;QR=453458;RO=12337;RPPR=217.927	0/0	12363	12337	12337	453458	.	.	0	0.997897
ferritin_rep_seq	268	.	T	.	0	.	DP=12544;DPB=12544;EPPR=397.916;GTI=0;MQMR=25.0127;NS=1;NUMALT=0;ODDS=0;PAIREDR=0.996007;PQR=0;PRO=0;QR=465069;RO=12521;RPPR=253.161	0/0	12544	12521	12521	465069	.	.	0	0.998166
ferritin_rep_seq	269	.	G	.	0	.	DP=12672;DPB=12672;EPPR=376.744;GTI=0;MQMR=24.9325;NS=1;NUMALT=0;ODDS=0;PAIREDR=0.995971;PQR=0;PRO=0;QR=470815;RO=12658;RPPR=286.718	0/0	12672	12658	12658	470815	.	.	0	0.998895
ferritin_rep_seq	270	.	T	.	5.50877e-14	.	DP=12793;DPB=12793;EPPR=353.659;GTI=0;MQMR=24.8578;NS=1;NUMALT=0;ODDS=0;PAIREDR=0.996006;PQR=0;PRO=0;QR=476413;RO=12770;RPPR=338.205	0/0	12793	12770	12770	476413	.	.	0	0.998202
ferritin_rep_seq	271	.	G	.	0	.	DP=12862;DPB=12862;EPPR=339.978;GTI=0;MQMR=24.6526;NS=1;NUMALT=0;ODDS=0;PAIREDR=0.996031;PQR=0;PRO=0;QR=476216;RO=12848;RPPR=444.379	0/0	12862	12848	12848	476216	.	.	0	0.998912
ferritin_rep_seq	272	.	G	.	0	.	DP=12927;DPB=12927;EPPR=395.057;GTI=0;MQMR=24.5433;NS=1;NUMALT=0;ODDS=0;PAIREDR=0.996206;PQR=0;PRO=0;QR=478422;RO=12915;RPPR=463.538	0/0	12927	12915	12915	478422	.	.	0	0.999072
ferritin_rep_seq	273	.	C	.	7.75083e-14	.	DP=13024;DPB=13024;EPPR=517.677;GTI=0;MQMR=24.4335;NS=1;NUMALT=0;ODDS=0;PAIREDR=0.996234;PQR=0;PRO=0;QR=483317;RO=13010;RPPR=542.591	0/0	13024	13010	13010	483317	.	.	0	0.998925
ferritin_rep_seq	274	.	T	.	0	.	DP=13054;DPB=13054;EPPR=700.863;GTI=0;MQMR=24.3643;NS=1;NUMALT=0;ODDS=0;PAIREDR=0.996542;PQR=0;PRO=0;QR=481384;RO=13013;RPPR=626.516	0/0	13054	13013	13013	481384	.	.	0	0.996859
ferritin_rep_seq	275	.	C	.	0	.	DP=13022;DPB=13022;EPPR=650.046;GTI=0;MQMR=24.274;NS=1;NUMALT=0;ODDS=0;PAIREDR=0.996538;PQR=0;PRO=0;QR=482553;RO=12998;RPPR=668.588	0/0	13022	12998	12998	482553	.	.	0	0.998157
ferritin_rep_seq	276	.	T	.	1.14273e-13	.	DP=13000;DPB=13000;EPPR=680.669;GTI=0;MQMR=24.2393;NS=1;NUMALT=0;ODDS=0;PAIREDR=0.996833;PQR=0;PRO=0;QR=481295;RO=12946;RPPR=804.539	0/0	13000	12946	12946	481295	.	.	0	0.995846
ferritin_rep_seq	277	.	C	.	9.30581e-14	.	DP=13034;DPB=13034;EPPR=797.069;GTI=0;MQMR=24.2087;NS=1;NUMALT=0;ODDS=0;PAIREDR=0.996697;PQR=0;PRO=0;QR=483983;RO=13020;RPPR=647.64	0/0	13034	13020	13020	483983	.	.	0	0.998926
ferritin_rep_seq	278	.	C	.	2.02509e-14	.	DP=13165;DPB=13165;EPPR=848.312;GTI=0;MQMR=24.1595;NS=1;NUMALT=0;ODDS=0;PAIREDR=0.996729;PQR=0;PRO=0;QR=487255;RO=13144;RPPR=604.438	0/0	13165	13144	13144	487255	.	.	0	0.998405
ferritin_rep_seq	279	.	C	.	0	.	DP=13244;DPB=13244;EPPR=823.995;GTI=0;MQMR=24.1355;NS=1;NUMALT=0;ODDS=0;PAIREDR=0.996748;PQR=0;PRO=0;QR=492215;RO=13224;RPPR=538.594	0/0	13244	13224	13224	492215	.	.	0	0.99849
ferritin_rep_seq	280	.	C	T	254844	.	AB=0;ABP=0;AC=2;AF=1;AN=2;AO=12877;CIGAR=1X;DP=13148;DPB=13148;DPRA=0;EPP=871.188;EPPR=3.33068;GTI=0;LEN=1;MEANALT=3;MQM=23.8466;MQMR=37.2664;NS=1;NUMALT=1;ODDS=15363;PAIRED=0.997204;PAIREDR=0.97541;PAO=0;PQA=0;PQR=0;PRO=0;QA=479719;QR=8891;RO=244;RPL=5574;RPP=507.125;RPPR=3.57987;RPR=7303;RUN=1;SAF=7012;SAP=224.864;SAR=5865;SRF=121;SRP=3.0459;SRR=123;TYPE=snp	2020-01-01	13148	244,12877	244	8891	12877	479719	-25647,-3241.95,0	0.018558
ferritin_rep_seq	281	.	G	.	0	.	DP=13170;DPB=13170;EPPR=803.576;GTI=0;MQMR=24.1029;NS=1;NUMALT=0;ODDS=0;PAIREDR=0.996883;PQR=0;PRO=0;QR=486498;RO=13152;RPPR=621.843	0/0	13170	13152	13152	486498	.	.	0	0.998633
ferritin_rep_seq	282	.	G	.	3.61625e-14	.	DP=13170;DPB=13170;EPPR=884.032;GTI=0;MQMR=24.108;NS=1;NUMALT=0;ODDS=0;PAIREDR=0.996959;PQR=0;PRO=0;QR=485701;RO=13152;RPPR=626.968	0/0	13170	13152	13152	485701	.	.	0	0.998633
ferritin_rep_seq	283	.	C	.	9.39016e-14	.	DP=13165;DPB=13165;EPPR=876.553;GTI=0;MQMR=24.1129;NS=1;NUMALT=0;ODDS=0;PAIREDR=0.997262;PQR=0;PRO=0;QR=489373;RO=13150;RPPR=650.39	0/0	13165	13150	13150	489373	.	.	0	0.998861
ferritin_rep_seq	284	.	T	.	0	.	DP=13146;DPB=13146;EPPR=1099.65;GTI=0;MQMR=24.1273;NS=1;NUMALT=0;ODDS=0;PAIREDR=0.997559;PQR=0;PRO=0;QR=486683;RO=13109;RPPR=540.305	0/0	13146	13109	13109	486683	.	.	0	0.997185
ferritin_rep_seq	285	.	T	.	2.74836e-14	.	DP=13046;DPB=13046;EPPR=952.049;GTI=0;MQMR=24.0955;NS=1;NUMALT=0;ODDS=0;PAIREDR=0.997543;PQR=0;PRO=0;QR=483081;RO=13026;RPPR=594.715	0/0	13046	13026	13026	483081	.	.	0	0.998467
ferritin_rep_seq	286	.	T	.	0	.	DP=12981;DPB=12981;EPPR=895.844;GTI=0;MQMR=24.0677;NS=1;NUMALT=0;ODDS=0;PAIREDR=0.997534;PQR=0;PRO=0;QR=481905;RO=12978;RPPR=575.661	0/0	12981	12978	12978	481905	.	.	0	0.999769
ferritin_rep_seq	287	.	T	.	2.55551e-14	.	DP=12939;DPB=12939;EPPR=759.344;GTI=0;MQMR=24.0142;NS=1;NUMALT=0;ODDS=0;PAIREDR=0.997525;PQR=0;PRO=0;QR=482598;RO=12928;RPPR=610.647	0/0	12939	12928	12928	482598	.	.	0	0.99915
ferritin_rep_seq	288	.	G	.	0	.	DP=13065;DPB=13065;EPPR=808.245;GTI=0;MQMR=23.974;NS=1;NUMALT=0;ODDS=0;PAIREDR=0.997625;PQR=0;PRO=0;QR=483518;RO=13052;RPPR=491.774	0/0	13065	13052	13052	483518	.	.	0	0.999005
ferritin_rep_seq	289	.	C	.	8.02805e-14	.	DP=13077;DPB=13077;EPPR=804.16;GTI=0;MQMR=23.9799;NS=1;NUMALT=0;ODDS=0;PAIREDR=0.997626;PQR=0;PRO=0;QR=485089;RO=13059;RPPR=452.973	0/0	13077	13059	13059	485089	.	.	0	0.998624
ferritin_rep_seq	290	.	A	.	0	.	DP=13125;DPB=13125;EPPR=867.365;GTI=0;MQMR=23.9786;NS=1;NUMALT=0;ODDS=0;PAIREDR=0.997637;PQR=0;PRO=0;QR=486829;RO=13117;RPPR=474.15	0/0	13125	13117	13117	486829	.	.	0	0.99939
ferritin_rep_seq	291	.	A	.	0	.	DP=13138;DPB=13138;EPPR=831.479;GTI=0;MQMR=23.9855;NS=1;NUMALT=0;ODDS=0;PAIREDR=0.997639;PQR=0;PRO=0;QR=485488;RO=13128;RPPR=478.792	0/0	13138	13128	13128	485488	.	.	0	0.999239
ferritin_rep_seq	292	.	G	.	6.90702e-14	.	DP=13141;DPB=13141;EPPR=987.482;GTI=0;MQMR=23.9735;NS=1;NUMALT=0;ODDS=0;PAIREDR=0.997639;PQR=0;PRO=0;QR=488311;RO=13132;RPPR=395.172	0/0	13141	13132	13132	488311	.	.	0	0.999315
ferritin_rep_seq	293	.	T	.	7.82313e-14	.	DP=13080;DPB=13080;EPPR=1107.01;GTI=0;MQMR=23.9998;NS=1;NUMALT=0;ODDS=0;PAIREDR=0.997625;PQR=0;PRO=0;QR=487162;RO=13052;RPPR=398.601	0/0	13080	13052	13052	487162	.	.	0	0.997859
ferritin_rep_seq	294	.	T	.	1.05353e-13	.	DP=13062;DPB=13062;EPPR=1283.88;GTI=0;MQMR=23.9912;NS=1;NUMALT=0;ODDS=0;PAIREDR=0.997625;PQR=0;PRO=0;QR=485495;RO=13055;RPPR=288.89	0/0	13062	13055	13055	485495	.	.	0	0.999464
ferritin_rep_seq	295	.	C	.	8.52227e-14	.	DP=13058;DPB=13058;EPPR=1116.53;GTI=0;MQMR=23.9596;NS=1;NUMALT=0;ODDS=0;PAIREDR=0.997621;PQR=0;PRO=0;QR=484360;RO=13031;RPPR=305.362	0/0	13058	13031	13031	484360	.	.	0	0.997932
ferritin_rep_seq	296	.	T	.	0	.	DP=13058;DPB=13058;EPPR=1071.03;GTI=0;MQMR=23.8951;NS=1;NUMALT=0;ODDS=0;PAIREDR=0.9977;PQR=0;PRO=0;QR=484864;RO=13045;RPPR=222.007	0/0	13058	13045	13045	484864	.	.	0	0.999004
ferritin_rep_seq	297	.	T	.	0	.	DP=13105;DPB=13105;EPPR=1031.22;GTI=0;MQMR=23.8728;NS=1;NUMALT=0;ODDS=0;PAIREDR=0.997709;PQR=0;PRO=0;QR=485643;RO=13094;RPPR=221.568	0/0	13105	13094	13094	485643	.	.	0	0.999161
ferritin_rep_seq	298	.	C	.	8.32943e-14	.	DP=13178;DPB=13178;EPPR=794.513;GTI=0;MQMR=23.7895;NS=1;NUMALT=0;ODDS=0;PAIREDR=0.99772;PQR=0;PRO=0;QR=487974;RO=13158;RPPR=176.057	0/0	13178	13158	13158	487974	.	.	0	0.998482
ferritin_rep_seq	299	.	A	.	1.57909e-14	.	DP=13168;DPB=13168;EPPR=769.521;GTI=0;MQMR=23.7228;NS=1;NUMALT=0;ODDS=0;PAIREDR=0.997718;PQR=0;PRO=0;QR=487797;RO=13144;RPPR=174.891	0/0	13168	13144	13144	487797	.	.	0	0.998177
ferritin_rep_seq	300	.	A	.	2.24204e-14	.	DP=13202;DPB=13202;EPPR=713.052;GTI=0;MQMR=23.6829;NS=1;NUMALT=0;ODDS=0;PAIREDR=0.997726;PQR=0;PRO=0;QR=492527;RO=13193;RPPR=131.923	0/0	13202	13193	13193	492527	.	.	0	0.999318
ferritin_rep_seq	301	.	G	.	2.87492e-14	.	DP=13227;DPB=13227;EPPR=555.747;GTI=0;MQMR=23.6664;NS=1;NUMALT=0;ODDS=0;PAIREDR=0.99773;PQR=0;PRO=0;QR=488365;RO=13214;RPPR=62.1695	0/0	13227	13214	13214	488365	.	.	0	0.999017
ferritin_rep_seq	302	.	A	.	1.1934e-14	.	DP=13277;DPB=13277;EPPR=592.588;GTI=0;MQMR=23.6416;NS=1;NUMALT=0;ODDS=0;PAIREDR=0.997739;PQR=0;PRO=0;QR=492505;RO=13268;RPPR=26.8926	0/0	13277	13268	13268	492505	.	.	0	0.999322
ferritin_rep_seq	303	.	A	.	3.74282e-14	.	DP=13281;DPB=13281;EPPR=509.204;GTI=0;MQMR=23.611;NS=1;NUMALT=0;ODDS=0;PAIREDR=0.99774;PQR=0;PRO=0;QR=494316;RO=13273;RPPR=7.04289	0/0	13281	13273	13273	494316	.	.	0	0.999398
ferritin_rep_seq	304	.	G	.	2.06127e-14	.	DP=13199;DPB=13199;EPPR=371.864;GTI=0;MQMR=23.5303;NS=1;NUMALT=0;ODDS=0;PAIREDR=0.997726;PQR=0;PRO=0;QR=491205;RO=13193;RPPR=3.74916	0/0	13199	13193	13193	491205	.	.	0	0.999545
ferritin_rep_seq	305	.	T	.	0	.	DP=13132;DPB=13132;EPPR=260.908;GTI=0;MQMR=23.5204;NS=1;NUMALT=0;ODDS=0;PAIREDR=0.997709;PQR=0;PRO=0;QR=484040;RO=13093;RPPR=3.512	0/0	13132	13093	13093	484040	.	.	0	0.99703
ferritin_rep_seq	306	.	C	.	0	.	DP=13110;DPB=13110;EPPR=172.981;GTI=0;MQMR=23.4194;NS=1;NUMALT=0;ODDS=0;PAIREDR=0.997707;PQR=0;PRO=0;QR=485641;RO=13084;RPPR=12.2538	0/0	13110	13084	13084	485641	.	.	0	0.998017
ferritin_rep_seq	307	.	T	.	5.91858e-14	.	DP=13130;DPB=13130;EPPR=198.074;GTI=0;MQMR=23.3482;NS=1;NUMALT=0;ODDS=0;PAIREDR=0.997863;PQR=0;PRO=0;QR=485948;RO=13105;RPPR=17.4302	0/0	13130	13105	13105	485948	.	.	0	0.998096
ferritin_rep_seq	308	.	G	.	2.10949e-14	.	DP=13156;DPB=13156;EPPR=192.834;GTI=0;MQMR=23.3188;NS=1;NUMALT=0;ODDS=0;PAIREDR=0.997718;PQR=0;PRO=0;QR=488687;RO=13146;RPPR=25.1373	0/0	13156	13146	13146	488687	.	.	0	0.99924
ferritin_rep_seq	309	.	G	.	0	.	DP=13129;DPB=13129;EPPR=191.483;GTI=0;MQMR=23.27;NS=1;NUMALT=0;ODDS=0;PAIREDR=0.997713;PQR=0;PRO=0;QR=487572;RO=13117;RPPR=25.5513	0/0	13129	13117	13117	487572	.	.	0	0.999086
ferritin_rep_seq	310	.	T	.	5.74983e-14	.	DP=13032;DPB=13032;EPPR=244.691;GTI=0;MQMR=23.2087;NS=1;NUMALT=0;ODDS=0;PAIREDR=0.99777;PQR=0;PRO=0;QR=483856;RO=13003;RPPR=23.3508	0/0	13032	13003	13003	483856	.	.	0	0.997775
ferritin_rep_seq	311	.	G	.	0	.	DP=13006;DPB=13006;EPPR=245.57;GTI=0;MQMR=23.0821;NS=1;NUMALT=0;ODDS=0;PAIREDR=0.997769;PQR=0;PRO=0;QR=483198;RO=12999;RPPR=10.8765	0/0	13006	12999	12999	483198	.	.	0	0.999462
ferritin_rep_seq	312	.	A	.	5.05069e-14	.	DP=12927;DPB=12927;EPPR=242.223;GTI=0;MQMR=22.9996;NS=1;NUMALT=0;ODDS=0;PAIREDR=0.997829;PQR=0;PRO=0;QR=478371;RO=12898;RPPR=7.21317	0/0	12927	12898	12898	478371	.	.	0	0.997757
ferritin_rep_seq	313	.	C	.	2.35057e-14	.	DP=12958;DPB=12958;EPPR=211.231;GTI=0;MQMR=22.8355;NS=1;NUMALT=0;ODDS=0;PAIREDR=0.997759;PQR=0;PRO=0;QR=480677;RO=12942;RPPR=6.78546	0/0	12958	12942	12942	480677	.	.	0	0.998765
ferritin_rep_seq	314	.	G	.	4.73123e-15	.	DP=12999;DPB=12999;EPPR=157.022;GTI=0;MQMR=22.7153;NS=1;NUMALT=0;ODDS=0;PAIREDR=0.997768;PQR=0;PRO=0;QR=483686;RO=12994;RPPR=4.07983	0/0	12999	12994	12994	483686	.	.	0	0.999615
ferritin_rep_seq	315	.	A	.	2.77247e-14	.	DP=13003;DPB=13003;EPPR=135.934;GTI=0;MQMR=22.6379;NS=1;NUMALT=0;ODDS=0;PAIREDR=0.997841;PQR=0;PRO=0;QR=476759;RO=12969;RPPR=3.23952	0/0	13003	12969	12969	476759	.	.	0	0.997385
ferritin_rep_seq	316	.	G	.	0	.	DP=13013;DPB=13013;EPPR=160.702;GTI=0;MQMR=22.5035;NS=1;NUMALT=0;ODDS=0;PAIREDR=0.997694;PQR=0;PRO=0;QR=481865;RO=13010;RPPR=3.497	0/0	13013	13010	13010	481865	.	.	0	0.999769
ferritin_rep_seq	317	.	G	.	4.82399e-16	.	DP=12989;DPB=12989;EPPR=179.062;GTI=0;MQMR=22.4242;NS=1;NUMALT=0;ODDS=0;PAIREDR=0.997689;PQR=0;PRO=0;QR=481393;RO=12984;RPPR=4.13484	0/0	12989	12984	12984	481393	.	.	0	0.999615
ferritin_rep_seq	318	.	A	.	0	.	DP=13054;DPB=13054;EPPR=154.919;GTI=0;MQMR=22.338;NS=1;NUMALT=0;ODDS=0;PAIREDR=0.997622;PQR=0;PRO=0;QR=478762;RO=13037;RPPR=8.34712	0/0	13054	13037	13037	478762	.	.	0	0.998698
ferritin_rep_seq	319	.	G	.	0	.	DP=13104;DPB=13104;EPPR=84.5091;GTI=0;MQMR=22.1867;NS=1;NUMALT=0;ODDS=0;PAIREDR=0.997632;PQR=0;PRO=0;QR=486282;RO=13093;RPPR=15.7358	0/0	13104	13093	13093	486282	.	.	0	0.999161
ferritin_rep_seq	320	.	A	.	0	.	DP=13133;DPB=13133;EPPR=82.0435;GTI=0;MQMR=22.1099;NS=1;NUMALT=0;ODDS=0;PAIREDR=0.997637;PQR=0;PRO=0;QR=484674;RO=13119;RPPR=17.4148	0/0	13133	13119	13119	484674	.	.	0	0.998934
ferritin_rep_seq	321	.	A	.	1.08492e-14	.	DP=13199;DPB=13199;EPPR=65.339;GTI=0;MQMR=22.0729;NS=1;NUMALT=0;ODDS=0;PAIREDR=0.997647;PQR=0;PRO=0;QR=489308;RO=13177;RPPR=26.9318	0/0	13199	13177	13177	489308	.	.	0	0.998333
ferritin_rep_seq	322	.	G	.	9.91496e-15	.	DP=13328;DPB=13328;EPPR=66.2702;GTI=0;MQMR=21.9472;NS=1;NUMALT=0;ODDS=0;PAIREDR=0.997523;PQR=0;PRO=0;QR=495959;RO=13323;RPPR=13.4429	0/0	13328	13323	13323	495959	.	.	0	0.999625
ferritin_rep_seq	323	.	G	.	0	.	DP=13364;DPB=13364;EPPR=55.2832;GTI=0;MQMR=21.8445;NS=1;NUMALT=0;ODDS=0;PAIREDR=0.997529;PQR=0;PRO=0;QR=496073;RO=13355;RPPR=7.22496	0/0	13364	13355	13355	496073	.	.	0	0.999327
ferritin_rep_seq	324	.	A	.	2.69713e-14	.	DP=13317;DPB=13317;EPPR=34.3371;GTI=0;MQMR=21.6906;NS=1;NUMALT=0;ODDS=0;PAIREDR=0.997518;PQR=0;PRO=0;QR=491949;RO=13298;RPPR=3.2461	0/0	13317	13298	13298	491949	.	.	0	0.998573
ferritin_rep_seq	325	.	G	.	1.49021e-14	.	DP=13313;DPB=13313;EPPR=39.8339;GTI=0;MQMR=21.5705;NS=1;NUMALT=0;ODDS=0;PAIREDR=0.99752;PQR=0;PRO=0;QR=495247;RO=13305;RPPR=3.46875	0/0	13313	13305	13305	495247	.	.	0	0.999399
ferritin_rep_seq	326	.	C	.	0	.	DP=13318;DPB=13318;EPPR=38.8531;GTI=0;MQMR=21.652;NS=1;NUMALT=0;ODDS=0;PAIREDR=0.99734;PQR=0;PRO=0;QR=489456;RO=13156;RPPR=3.03407	0/0	13318	13156	13156	489456	.	.	0	0.987836
ferritin_rep_seq	327	.	A	.	1.14537e-15	.	DP=13293;DPB=13293;EPPR=96.7615;GTI=0;MQMR=21.4438;NS=1;NUMALT=0;ODDS=0;PAIREDR=0.997363;PQR=0;PRO=0;QR=495246;RO=13273;RPPR=3.7447	0/0	13293	13273	13273	495246	.	.	0	0.998495
ferritin_rep_seq	328	.	T	.	0	.	DP=13357;DPB=13357;EPPR=139.92;GTI=0;MQMR=21.354;NS=1;NUMALT=0;ODDS=0;PAIREDR=0.997376;PQR=0;PRO=0;QR=498089;RO=13337;RPPR=3.01046	0/0	13357	13337	13337	498089	.	.	0	0.998503
ferritin_rep_seq	329	.	G	.	0	.	DP=13325;DPB=13325;EPPR=89.2312;GTI=0;MQMR=21.2962;NS=1;NUMALT=0;ODDS=0;PAIREDR=0.997371;PQR=0;PRO=0;QR=497244;RO=13311;RPPR=4.36121	0/0	13325	13311	13311	497244	.	.	0	0.998949
ferritin_rep_seq	330	.	C	.	0	.	DP=13311;DPB=13311;EPPR=36.5019;GTI=0;MQMR=21.1947;NS=1;NUMALT=0;ODDS=0;PAIREDR=0.997369;PQR=0;PRO=0;QR=496714;RO=13305;RPPR=7.13634	0/0	13311	13305	13305	496714	.	.	0	0.999549
ferritin_rep_seq	331	.	T	.	5.78596e-15	.	DP=13368;DPB=13368;EPPR=48.525;GTI=0;MQMR=21.0796;NS=1;NUMALT=0;ODDS=0;PAIREDR=0.997378;PQR=0;PRO=0;QR=498210;RO=13351;RPPR=23.5076	0/0	13368	13351	13351	498210	.	.	0	0.998728
ferritin_rep_seq	332	.	G	.	0	.	DP=13373;DPB=13373;EPPR=44.4516;GTI=0;MQMR=21.0394;NS=1;NUMALT=0;ODDS=0;PAIREDR=0.997306;PQR=0;PRO=0;QR=499208;RO=13363;RPPR=58.6215	0/0	13373	13363	13363	499208	.	.	0	0.999252
ferritin_rep_seq	333	.	A	.	5.51475e-15	.	DP=13364;DPB=13364;EPPR=42.2209;GTI=0;MQMR=20.9981;NS=1;NUMALT=0;ODDS=0;PAIREDR=0.997154;PQR=0;PRO=0;QR=497273;RO=13351;RPPR=113.711	0/0	13364	13351	13351	497273	.	.	0	0.999027
ferritin_rep_seq	334	.	A	.	1.09092e-14	.	DP=13308;DPB=13308;EPPR=21.6712;GTI=0;MQMR=20.9093;NS=1;NUMALT=0;ODDS=0;PAIREDR=0.997142;PQR=0;PRO=0;QR=495110;RO=13294;RPPR=225.846	0/0	13308	13294	13294	495110	.	.	0	0.998948
ferritin_rep_seq	335	.	A	.	0	.	DP=13269;DPB=13269;EPPR=17.4522;GTI=0;MQMR=20.8092;NS=1;NUMALT=0;ODDS=0;PAIREDR=0.997135;PQR=0;PRO=0;QR=493517;RO=13263;RPPR=286.988	0/0	13269	13263	13263	493517	.	.	0	0.999548
ferritin_rep_seq	336	.	A	.	0	.	DP=13191;DPB=13191;EPPR=3.64371;GTI=0;MQMR=20.6947;NS=1;NUMALT=0;ODDS=0;PAIREDR=0.997192;PQR=0;PRO=0;QR=489591;RO=13178;RPPR=444.044	0/0	13191	13178	13178	489591	.	.	0	0.999014
ferritin_rep_seq	337	.	G	.	0	.	DP=13110;DPB=13110;EPPR=8.26068;GTI=0;MQMR=20.6597;NS=1;NUMALT=0;ODDS=0;PAIREDR=0.997176;PQR=0;PRO=0;QR=488080;RO=13104;RPPR=567.705	0/0	13110	13104	13104	488080	.	.	0	0.999542
ferritin_rep_seq	338	.	T	C	206350	.	AB=0;ABP=0;AC=2;AF=1;AN=2;AO=12434;CIGAR=1X;DP=13069;DPB=13069;DPRA=0;EPP=21.1177;EPPR=20.0074;GTI=0;LEN=1;MEANALT=3;MQM=20.4022;MQMR=24.4249;NS=1;NUMALT=1;ODDS=12767.3;PAIRED=0.997105;PAIREDR=0.998403;PAO=0;PQA=0;PQR=0;PRO=0;QA=463125;QR=23438;RO=626;RPL=7166;RPP=632.134;RPPR=10.3503;RPR=5268;RUN=1;SAF=6062;SAP=19.7932;SAR=6372;SRF=246;SRP=65.2962;SRR=380;TYPE=snp	2020-01-01	13069	626,12434	626	23438	12434	463125	-20694.9,-2687.49,0	0.0478996
ferritin_rep_seq	339	.	T	.	0	.	DP=13115;DPB=13115;EPPR=18.9594;GTI=0;MQMR=20.5716;NS=1;NUMALT=0;ODDS=0;PAIREDR=0.997096;PQR=0;PRO=0;QR=486074;RO=13084;RPPR=669.524	0/0	13115	13084	13084	486074	.	.	0	0.997636
ferritin_rep_seq	340	.	C	.	4.70112e-14	.	DP=13044;DPB=13044;EPPR=34.8478;GTI=0;MQMR=20.5018;NS=1;NUMALT=0;ODDS=0;PAIREDR=0.997236;PQR=0;PRO=0;QR=485598;RO=13025;RPPR=632.404	0/0	13044	13025	13025	485598	.	.	0	0.998543
ferritin_rep_seq	341	.	A	.	0	.	DP=12907;DPB=12907;EPPR=61.8462;GTI=0;MQMR=20.4226;NS=1;NUMALT=0;ODDS=0;PAIREDR=0.997207;PQR=0;PRO=0;QR=480832;RO=12891;RPPR=785.29	0/0	12907	12891	12891	480832	.	.	0	0.99876
ferritin_rep_seq	342	.	T	.	0	.	DP=12878;DPB=12878;EPPR=76.5863;GTI=0;MQMR=20.304;NS=1;NUMALT=0;ODDS=0;PAIREDR=0.997511;PQR=0;PRO=0;QR=479317;RO=12856;RPPR=792.524	0/0	12878	12856	12856	479317	.	.	0	0.998292
ferritin_rep_seq	343	.	G	.	0	.	DP=12801;DPB=12801;EPPR=80.3356;GTI=0;MQMR=20.2344;NS=1;NUMALT=0;ODDS=0;PAIREDR=0.997499;PQR=0;PRO=0;QR=475837;RO=12795;RPPR=711.365	0/0	12801	12795	12795	475837	.	.	0	0.999531
ferritin_rep_seq	344	.	A	.	8.67902e-14	.	DP=12848;DPB=12848;EPPR=72.5138;GTI=0;MQMR=20.2248;NS=1;NUMALT=0;ODDS=0;PAIREDR=0.997507;PQR=0;PRO=0;QR=475008;RO=12837;RPPR=863.179	0/0	12848	12837	12837	475008	.	.	0	0.999144
ferritin_rep_seq	345	.	G	A,C	167429	.	AB=0.469586,0.509956;ABP=106.301,14.0798;AC=1,1;AF=0.5,0.5;AN=2,2;AO=6037,6556;CIGAR=1X,1X;DP=12856,12856;DPB=12856,12856;DPRA=0,0;EPP=93.2938,7.77985;EPPR=6.40323,6.40323;GTI=0,0;LEN=1,1;MEANALT=3,3;MQM=21.6357,18.0897;MQMR=41.2227,41.2227;NS=1,1;NUMALT=2,2;ODDS=15134.6,15134.6;PAIRED=0.997018,0.998322;PAIREDR=0.988281,0.988281;PAO=0,0;PQA=0,0;PQR=0,0;PRO=0,0;QA=223272,243533;QR=9476,9476;RO=256…	1|2	12856	256,6037,6556	256	9476	6037,6556	223272,243533	-16912.6,-7728.35,-6645.14,-8527.11,0,-7287.66	0.0199129
ferritin_rep_seq	346	.	C	.	0	.	DP=12909;DPB=12909;EPPR=55.4478;GTI=0;MQMR=20.3705;NS=1;NUMALT=0;ODDS=0;PAIREDR=0.997702;PQR=0;PRO=0;QR=469344;RO=12618;RPPR=782.315	0/0	12909	12618	12618	469344	.	.	0	0.977458
ferritin_rep_seq	347	.	T	.	0	.	DP=12889;DPB=12889;EPPR=91.6992;GTI=0;MQMR=20.0844;NS=1;NUMALT=0;ODDS=0;PAIREDR=0.99774;PQR=0;PRO=0;QR=473895;RO=12834;RPPR=685.223	0/0	12889	12834	12834	473895	.	.	0	0.995733
ferritin_rep_seq	348	.	T	.	0	.	DP=12872;DPB=12872;EPPR=92.8499;GTI=0;MQMR=20.0181;NS=1;NUMALT=0;ODDS=0;PAIREDR=0.997736;PQR=0;PRO=0;QR=469889;RO=12810;RPPR=683.781	0/0	12872	12810	12810	469889	.	.	0	0.995183
ferritin_rep_seq	349	.	C	.	0	.	DP=12786;DPB=12786;EPPR=118.702;GTI=0;MQMR=19.9696;NS=1;NUMALT=0;ODDS=0;PAIREDR=0.99773;PQR=0;PRO=0;QR=475240;RO=12775;RPPR=711.086	0/0	12786	12775	12775	475240	.	.	0	0.99914
ferritin_rep_seq	350	.	C	.	0	.	DP=12723;DPB=12723;EPPR=105.329;GTI=0;MQMR=19.9339;NS=1;NUMALT=0;ODDS=0;PAIREDR=0.997719;PQR=0;PRO=0;QR=472301;RO=12714;RPPR=764.844	0/0	12723	12714	12714	472301	.	.	0	0.999293
ferritin_rep_seq	351	.	A	.	1.11621e-13	.	DP=12643;DPB=12643;EPPR=91.7285;GTI=0;MQMR=19.863;NS=1;NUMALT=0;ODDS=0;PAIREDR=0.997702;PQR=0;PRO=0;QR=470796;RO=12618;RPPR=773.55	0/0	12643	12618	12618	470796	.	.	0	0.998023
ferritin_rep_seq	352	.	A	.	1.01134e-13	.	DP=12586;DPB=12586;EPPR=118.857;GTI=0;MQMR=19.8053;NS=1;NUMALT=0;ODDS=0;PAIREDR=0.997693;PQR=0;PRO=0;QR=468708;RO=12573;RPPR=796.168	0/0	12586	12573	12573	468708	.	.	0	0.998967
ferritin_rep_seq	353	.	G	.	0	.	DP=12611;DPB=12611;EPPR=151.64;GTI=0;MQMR=19.7518;NS=1;NUMALT=0;ODDS=0;PAIREDR=0.9977;PQR=0;PRO=0;QR=470362;RO=12609;RPPR=850.996	0/0	12611	12609	12609	470362	.	.	0	0.999841
ferritin_rep_seq	354	.	T	.	0	.	DP=12679;DPB=12679;EPPR=116.138;GTI=0;MQMR=19.7641;NS=1;NUMALT=0;ODDS=0;PAIREDR=0.997867;PQR=0;PRO=0;QR=464908;RO=12656;RPPR=791.702	0/0	12679	12656	12656	464908	.	.	0	0.998186
ferritin_rep_seq	355	.	C	.	1.1934e-14	.	DP=12701;DPB=12701;EPPR=118.124;GTI=0;MQMR=19.7217;NS=1;NUMALT=0;ODDS=0;PAIREDR=0.997871;PQR=0;PRO=0;QR=472135;RO=12684;RPPR=672.819	0/0	12701	12684	12684	472135	.	.	0	0.998662
ferritin_rep_seq	356	.	A	.	6.10542e-14	.	DP=12868;DPB=12868;EPPR=82.6983;GTI=0;MQMR=19.7021;NS=1;NUMALT=0;ODDS=0;PAIREDR=0.997901;PQR=0;PRO=0;QR=477735;RO=12861;RPPR=514.783	0/0	12868	12861	12861	477735	.	.	0	0.999456
ferritin_rep_seq	357	.	A	.	0	.	DP=12742;DPB=12742;EPPR=130.652;GTI=0;MQMR=19.6377;NS=1;NUMALT=0;ODDS=0;PAIREDR=0.997879;PQR=0;PRO=0;QR=473044;RO=12729;RPPR=460.159	0/0	12742	12729	12729	473044	.	.	0	0.99898
ferritin_rep_seq	358	.	G	.	1.33805e-14	.	DP=12665;DPB=12665;EPPR=125.491;GTI=0;MQMR=19.5703;NS=1;NUMALT=0;ODDS=0;PAIREDR=0.997867;PQR=0;PRO=0;QR=470402;RO=12659;RPPR=514.621	0/0	12665	12659	12659	470402	.	.	0	0.999526
ferritin_rep_seq	359	.	C	.	2.26617e-14	.	DP=12512;DPB=12512;EPPR=131.657;GTI=0;MQMR=19.7388;NS=1;NUMALT=0;ODDS=0;PAIREDR=0.997858;PQR=0;PRO=0;QR=450525;RO=12138;RPPR=428.389	0/0	12512	12138	12138	450525	.	.	0	0.970109
ferritin_rep_seq	360	.	G	.	6.42483e-14	.	DP=12518;DPB=12518;EPPR=181.907;GTI=0;MQMR=19.3963;NS=1;NUMALT=0;ODDS=0;PAIREDR=0.997841;PQR=0;PRO=0;QR=466089;RO=12505;RPPR=513.749	0/0	12518	12505	12505	466089	.	.	0	0.998961
ferritin_rep_seq	361	.	T	.	0	.	DP=12488;DPB=12488;EPPR=79.6191;GTI=0;MQMR=19.3223;NS=1;NUMALT=0;ODDS=0;PAIREDR=0.997987;PQR=0;PRO=0;QR=455025;RO=12422;RPPR=489.367	0/0	12488	12422	12422	455025	.	.	0	0.994715
ferritin_rep_seq	362	.	G	.	0	.	DP=12598;DPB=12598;EPPR=42.7993;GTI=0;MQMR=19.3473;NS=1;NUMALT=0;ODDS=0;PAIREDR=0.998012;PQR=0;PRO=0;QR=465242;RO=12574;RPPR=431.947	0/0	12598	12574	12574	465242	.	.	0	0.998095
ferritin_rep_seq	363	.	G	.	4.17072e-14	.	DP=12519;DPB=12519;EPPR=55.8061;GTI=0;MQMR=19.2665;NS=1;NUMALT=0;ODDS=0;PAIREDR=0.998158;PQR=0;PRO=0;QR=462255;RO=12487;RPPR=425.668	0/0	12519	12487	12487	462255	.	.	0	0.997444
ferritin_rep_seq	364	.	C	T	185772	.	AB=0;ABP=0;AC=2;AF=1;AN=2;AO=12094;CIGAR=1X;DP=12442;DPB=12442;DPRA=0;EPP=19.3859;EPPR=53.3782;GTI=0;LEN=1;MEANALT=3;MQM=18.6511;MQMR=38.6801;NS=1;NUMALT=1;ODDS=13766.1;PAIRED=0.998264;PAIREDR=0.996633;PAO=0;PQA=0;PQR=0;PRO=0;QA=445923;QR=10664;RO=297;RPL=6713;RPP=321.571;RPPR=5.6497;RPR=5381;RUN=1;SAF=5389;SAP=313.964;SAR=6705;SRF=138;SRP=6.23461;SRR=159;TYPE=snp	2020-01-01	12442	297,12094	297	10664	12094	445923	-18638.7,-2843.86,0	0.0238708
ferritin_rep_seq	365	.	G	.	0	.	DP=12430;DPB=12430;EPPR=69.6492;GTI=0;MQMR=19.0614;NS=1;NUMALT=0;ODDS=0;PAIREDR=0.997904;PQR=0;PRO=0;QR=459871;RO=12405;RPPR=265.692	0/0	12430	12405	12405	459871	.	.	0	0.997989
ferritin_rep_seq	366	.	G	.	0	.	DP=12299;DPB=12299;EPPR=76.57;GTI=0;MQMR=18.9233;NS=1;NUMALT=0;ODDS=0;PAIREDR=0.998046;PQR=0;PRO=0;QR=455545;RO=12281;RPPR=225.998	0/0	12299	12281	12281	455545	.	.	0	0.998536
ferritin_rep_seq	367	.	C	.	0	.	DP=12253;DPB=12253;EPPR=50.2848;GTI=0;MQMR=18.83;NS=1;NUMALT=0;ODDS=0;PAIREDR=0.998119;PQR=0;PRO=0;QR=453718;RO=12230;RPPR=174.229	0/0	12253	12230	12230	453718	.	.	0	0.998123
ferritin_rep_seq	368	.	A	.	3.01355e-14	.	DP=12174;DPB=12174;EPPR=25.1182;GTI=0;MQMR=18.7148;NS=1;NUMALT=0;ODDS=0;PAIREDR=0.998017;PQR=0;PRO=0;QR=449996;RO=12101;RPPR=118.143	0/0	12174	12101	12101	449996	.	.	0	0.994004
ferritin_rep_seq	369	.	A	.	0	.	DP=12054;DPB=12054;EPPR=10.8262;GTI=0;MQMR=18.634;NS=1;NUMALT=0;ODDS=0;PAIREDR=0.998087;PQR=0;PRO=0;QR=446097;RO=12020;RPPR=114.618	0/0	12054	12020	12020	446097	.	.	0	0.997179
ferritin_rep_seq	370	.	A	.	4.32742e-14	.	DP=12066;DPB=12066;EPPR=15.4759;GTI=0;MQMR=18.5737;NS=1;NUMALT=0;ODDS=0;PAIREDR=0.998008;PQR=0;PRO=0;QR=448372;RO=12049;RPPR=103.037	0/0	12066	12049	12049	448372	.	.	0	0.998591
ferritin_rep_seq	371	.	G	.	0	.	DP=12197;DPB=12197;EPPR=10.6439;GTI=0;MQMR=18.4776;NS=1;NUMALT=0;ODDS=0;PAIREDR=0.998113;PQR=0;PRO=0;QR=455159;RO=12189;RPPR=66.0799	0/0	12197	12189	12189	455159	.	.	0	0.999344
ferritin_rep_seq	372	.	T	.	0	.	DP=12328;DPB=12328;EPPR=3.97626;GTI=0;MQMR=18.4625;NS=1;NUMALT=0;ODDS=0;PAIREDR=0.998213;PQR=0;PRO=0;QR=455096;RO=12310;RPPR=33.5372	0/0	12328	12310	12310	455096	.	.	0	0.99854
ferritin_rep_seq	373	.	C	.	5.29177e-14	.	DP=12277;DPB=12277;EPPR=3.01048;GTI=0;MQMR=18.4265;NS=1;NUMALT=0;ODDS=0;PAIREDR=0.998205;PQR=0;PRO=0;QR=456788;RO=12257;RPPR=28.458	0/0	12277	12257	12257	456788	.	.	0	0.998371
ferritin_rep_seq	374	.	A	G	40880	.	AB=0.470934;ABP=94.1499;AC=1;AF=0.5;AN=2;AO=5849;CIGAR=1X;DP=12420;DPB=12420;DPRA=0;EPP=694.743;EPPR=531.714;GTI=0;LEN=1;MEANALT=3;MQM=15.239;MQMR=21.123;NS=1;NUMALT=1;ODDS=9412.97;PAIRED=0.998974;PAIREDR=0.997409;PAO=0;PQA=0;PQR=0;PRO=0;QA=218412;QR=244562;RO=6562;RPL=2504;RPP=265.592;RPPR=492.322;RPR=3345;RUN=1;SAF=3014;SAP=14.9057;SAR=2835;SRF=2364;SRP=1116.07;SRR=4198;TYPE=snp	0/1	12420	6562,5849	6562	244562	5849	218412	-4204.33,0,-8063.72	0.528341
ferritin_rep_seq	375	.	T	.	0	.	DP=12412;DPB=12412;EPPR=4.9053;GTI=0;MQMR=18.3011;NS=1;NUMALT=0;ODDS=0;PAIREDR=0.998225;PQR=0;PRO=0;QR=461260;RO=12394;RPPR=25.4651	0/0	12412	12394	12394	461260	.	.	0	0.99855
ferritin_rep_seq	376	.	T	.	3.35104e-14	.	DP=12396;DPB=12396;EPPR=19.3178;GTI=0;MQMR=18.2637;NS=1;NUMALT=0;ODDS=0;PAIREDR=0.998305;PQR=0;PRO=0;QR=460083;RO=12387;RPPR=32.049	0/0	12396	12387	12387	460083	.	.	0	0.999274
ferritin_rep_seq	377	.	C	T	40014.4	.	AB=0.469964;ABP=101.235;AC=1;AF=0.5;AN=2;AO=5891;CIGAR=1X;DP=12535;DPB=12535;DPRA=0;EPP=919.713;EPPR=277.964;GTI=0;LEN=1;MEANALT=3;MQM=15.062;MQMR=21.0625;NS=1;NUMALT=1;ODDS=9213.66;PAIRED=0.998981;PAIREDR=0.99729;PAO=0;PQA=0;PQR=0;PRO=0;QA=219998;QR=247188;RO=6641;RPL=2542;RPP=243.066;RPPR=463.715;RPR=3349;RUN=1;SAF=2959;SAP=3.27902;SAR=2932;SRF=2345;SRP=1247.63;SRR=4296;TYPE=snp	0/1	12535	6641,5891	6641	247188	5891	219998	-4138.18,0,-8111.26	0.529797
ferritin_rep_seq	378	.	T	.	4.25514e-14	.	DP=12534;DPB=12534;EPPR=114.603;GTI=0;MQMR=18.2092;NS=1;NUMALT=0;ODDS=0;PAIREDR=0.997923;PQR=0;PRO=0;QR=465105;RO=12516;RPPR=47.081	0/0	12534	12516	12516	465105	.	.	0	0.998564
ferritin_rep_seq	379	.	C	.	0	.	DP=12456;DPB=12456;EPPR=131.243;GTI=0;MQMR=18.1979;NS=1;NUMALT=0;ODDS=0;PAIREDR=0.997909;PQR=0;PRO=0;QR=463106;RO=12437;RPPR=47.5371	0/0	12456	12437	12437	463106	.	.	0	0.998475
ferritin_rep_seq	380	.	A	.	0	.	DP=12488;DPB=12488;EPPR=188.558;GTI=0;MQMR=18.1656;NS=1;NUMALT=0;ODDS=0;PAIREDR=0.997994;PQR=0;PRO=0;QR=461912;RO=12464;RPPR=35.8256	0/0	12488	12464	12464	461912	.	.	0	0.998078
ferritin_rep_seq	381	.	G	.	1.21987e-13	.	DP=12486;DPB=12486;EPPR=268.994;GTI=0;MQMR=18.0813;NS=1;NUMALT=0;ODDS=0;PAIREDR=0.997835;PQR=0;PRO=0;QR=464373;RO=12472;RPPR=28.6835	0/0	12486	12472	12472	464373	.	.	0	0.998879
ferritin_rep_seq	382	.	T	C	168408	.	AB=0;ABP=0;AC=2;AF=1;AN=2;AO=11820;CIGAR=1X;DP=12323;DPB=12323;DPRA=0;EPP=387.136;EPPR=28.1959;GTI=0;LEN=1;MEANALT=3;MQM=17.5301;MQMR=28;NS=1;NUMALT=1;ODDS=12451.2;PAIRED=0.998139;PAIREDR=0.98996;PAO=0;PQA=0;PQR=0;PRO=0;QA=440809;QR=18646;RO=498;RPL=6139;RPP=41.5464;RPPR=17.6786;RPR=5681;RUN=1;SAF=4858;SAP=816.268;SAR=6962;SRF=211;SRP=28.1959;SRR=287;TYPE=snp	2020-01-01	12323	498,11820	498	18646	11820	440809	-16960.4,-2590.51,0	0.0404122
ferritin_rep_seq	383	.	G	.	0	.	DP=12268;DPB=12268;EPPR=340.886;GTI=0;MQMR=17.9354;NS=1;NUMALT=0;ODDS=0;PAIREDR=0.997716;PQR=0;PRO=0;QR=455276;RO=12257;RPPR=60.7723	0/0	12268	12257	12257	455276	.	.	0	0.999103
ferritin_rep_seq	384	.	A	.	1.08608e-13	.	DP=12276;DPB=12276;EPPR=385.621;GTI=0;MQMR=17.8991;NS=1;NUMALT=0;ODDS=0;PAIREDR=0.997717;PQR=0;PRO=0;QR=453798;RO=12264;RPPR=55.4089	0/0	12276	12264	12264	453798	.	.	0	0.999022
ferritin_rep_seq	385	.	C	.	7.47356e-14	.	DP=12269;DPB=12269;EPPR=398.842;GTI=0;MQMR=17.8929;NS=1;NUMALT=0;ODDS=0;PAIREDR=0.997798;PQR=0;PRO=0;QR=456943;RO=12261;RPPR=116.64	0/0	12269	12261	12261	456943	.	.	0	0.999348
ferritin_rep_seq	386	.	C	A	65082.4	.	AB=0.503058;ABP=4.00635;AC=1;AF=0.5;AN=2;AO=6169;CIGAR=1X;DP=12263;DPB=12263;DPRA=0;EPP=12.1344;EPPR=917.738;GTI=0;LEN=1;MEANALT=3;MQM=19.5761;MQMR=16.1658;NS=1;NUMALT=1;ODDS=11082.5;PAIRED=0.99692;PAIREDR=0.998515;PAO=0;PQA=0;PQR=0;PRO=0;QA=229063;QR=225870;RO=6062;RPL=3631;RPP=423.524;RPPR=14.3598;RPR=2538;RUN=1;SAF=2078;SAP=1429.36;SAR=4091;SRF=2944;SRP=13.8555;SRR=3118;TYPE=snp	0/1	12263	6062,6169	6062	225870	6169	229063	-6707,0,-4918.17	0.494333
ferritin_rep_seq	387	.	T	.	0	.	DP=12278;DPB=12278;EPPR=419.798;GTI=0;MQMR=17.8987;NS=1;NUMALT=0;ODDS=0;PAIREDR=0.997798;PQR=0;PRO=0;QR=452926;RO=12260;RPPR=175.204	0/0	12278	12260	12260	452926	.	.	0	0.998534
ferritin_rep_seq	388	.	C	.	0	.	DP=12279;DPB=12279;EPPR=530.696;GTI=0;MQMR=17.8959;NS=1;NUMALT=0;ODDS=0;PAIREDR=0.997759;PQR=0;PRO=0;QR=449746;RO=12047;RPPR=131.105	0/0	12279	12047	12047	449746	.	.	0	0.981106
ferritin_rep_seq	389	.	A	.	3.71271e-14	.	DP=12281;DPB=12281;EPPR=495.312;GTI=0;MQMR=17.8642;NS=1;NUMALT=0;ODDS=0;PAIREDR=0.997637;PQR=0;PRO=0;QR=455972;RO=12272;RPPR=178.543	0/0	12281	12272	12272	455972	.	.	0	0.999267
ferritin_rep_seq	390	.	A	.	8.7634e-14	.	DP=12237;DPB=12237;EPPR=455.424;GTI=0;MQMR=17.8835;NS=1;NUMALT=0;ODDS=0;PAIREDR=0.99771;PQR=0;PRO=0;QR=454262;RO=12226;RPPR=168.749	0/0	12237	12226	12226	454262	.	.	0	0.999101
ferritin_rep_seq	391	.	G	.	0	.	DP=12298;DPB=12298;EPPR=414.455;GTI=0;MQMR=17.9093;NS=1;NUMALT=0;ODDS=0;PAIREDR=0.99764;PQR=0;PRO=0;QR=456316;RO=12290;RPPR=194.85	0/0	12298	12290	12290	456316	.	.	0	0.999349
ferritin_rep_seq	392	.	A	.	0	.	DP=12313;DPB=12313;EPPR=536.109;GTI=0;MQMR=17.9142;NS=1;NUMALT=0;ODDS=0;PAIREDR=0.997643;PQR=0;PRO=0;QR=453292;RO=12304;RPPR=151.739	0/0	12313	12304	12304	453292	.	.	0	0.999269
ferritin_rep_seq	393	.	A	.	5.5931e-14	.	DP=12257;DPB=12257;EPPR=692.461;GTI=0;MQMR=17.8858;NS=1;NUMALT=0;ODDS=0;PAIREDR=0.997714;PQR=0;PRO=0;QR=453521;RO=12248;RPPR=144.708	0/0	12257	12248	12248	453521	.	.	0	0.999266
ferritin_rep_seq	394	.	G	.	0	.	DP=12124;DPB=12124;EPPR=652.013;GTI=0;MQMR=17.85;NS=1;NUMALT=0;ODDS=0;PAIREDR=0.997604;PQR=0;PRO=0;QR=449271;RO=12104;RPPR=137.553	0/0	12124	12104	12104	449271	.	.	0	0.99835
ferritin_rep_seq	395	.	C	.	0	.	DP=12006;DPB=12006;EPPR=791.357;GTI=0;MQMR=17.9205;NS=1;NUMALT=0;ODDS=0;PAIREDR=0.997562;PQR=0;PRO=0;QR=440593;RO=11894;RPPR=99.2379	0/0	12006	11894	11894	440593	.	.	0	0.990671
ferritin_rep_seq	396	.	C	.	2.91709e-14	.	DP=11875;DPB=11875;EPPR=792.79;GTI=0;MQMR=17.8266;NS=1;NUMALT=0;ODDS=0;PAIREDR=0.997555;PQR=0;PRO=0;QR=440754;RO=11861;RPPR=85.4389	0/0	11875	11861	11861	440754	.	.	0	0.998821
ferritin_rep_seq	397	.	A	.	0	.	DP=11674;DPB=11674;EPPR=909.956;GTI=0;MQMR=17.8188;NS=1;NUMALT=0;ODDS=0;PAIREDR=0.997595;PQR=0;PRO=0;QR=433678;RO=11641;RPPR=39.9492	0/0	11674	11641	11641	433678	.	.	0	0.997173
ferritin_rep_seq	398	.	G	.	0	.	DP=11529;DPB=11529;EPPR=866.996;GTI=0;MQMR=17.802;NS=1;NUMALT=0;ODDS=0;PAIREDR=0.997567;PQR=0;PRO=0;QR=428547;RO=11510;RPPR=35.659	0/0	11529	11510	11510	428547	.	.	0	0.998352
ferritin_rep_seq	399	.	C	.	0	.	DP=11450;DPB=11450;EPPR=1102.82;GTI=0;MQMR=17.7798;NS=1;NUMALT=0;ODDS=0;PAIREDR=0.997544;PQR=0;PRO=0;QR=422906;RO=11401;RPPR=4.02528	0/0	11450	11401	11401	422906	.	.	0	0.995721
ferritin_rep_seq	400	.	C	.	2.41805e-13	.	DP=11403;DPB=11403;EPPR=1238.81;GTI=0;MQMR=17.7006;NS=1;NUMALT=0;ODDS=0;PAIREDR=0.997452;PQR=0;PRO=0;QR=422848;RO=11381;RPPR=7.59422	0/0	11403	11381	11381	422848	.	.	0	0.998071
ferritin_rep_seq	401	.	A	.	0	.	DP=11433;DPB=11433;EPPR=1390.88;GTI=0;MQMR=17.6804;NS=1;NUMALT=0;ODDS=0;PAIREDR=0.997457;PQR=0;PRO=0;QR=424043;RO=11406;RPPR=22.9956	0/0	11433	11406	11406	424043	.	.	0	0.997638
ferritin_rep_seq	402	.	A	.	2.23724e-13	.	DP=11383;DPB=11383;EPPR=1424.72;GTI=0;MQMR=17.6389;NS=1;NUMALT=0;ODDS=0;PAIREDR=0.997451;PQR=0;PRO=0;QR=423588;RO=11375;RPPR=18.9543	0/0	11383	11375	11375	423588	.	.	0	0.999297
ferritin_rep_seq	403	.	G	.	0	.	DP=11308;DPB=11308;EPPR=1388.5;GTI=0;MQMR=17.5837;NS=1;NUMALT=0;ODDS=0;PAIREDR=0.997433;PQR=0;PRO=0;QR=420474;RO=11299;RPPR=10.93	0/0	11308	11299	11299	420474	.	.	0	0.999204
ferritin_rep_seq	404	.	G	.	8.75134e-14	.	DP=11115;DPB=11115;EPPR=1536.86;GTI=0;MQMR=17.4907;NS=1;NUMALT=0;ODDS=0;PAIREDR=0.997569;PQR=0;PRO=0;QR=412469;RO=11107;RPPR=30.2107	0/0	11115	11107	11107	412469	.	.	0	0.99928
ferritin_rep_seq	405	.	A	.	0	.	DP=10980;DPB=10980;EPPR=1676.55;GTI=0;MQMR=17.4171;NS=1;NUMALT=0;ODDS=0;PAIREDR=0.997538;PQR=0;PRO=0;QR=405955;RO=10965;RPPR=18.6475	0/0	10980	10965	10965	405955	.	.	0	0.998634
ferritin_rep_seq	406	.	C	T	41021.1	.	AB=0.511854;ABP=16.4468;AC=1;AF=0.5;AN=2;AO=5635;CIGAR=1X;DP=11009;DPB=11009;DPRA=0;EPP=1849.52;EPPR=253.202;GTI=0;LEN=1;MEANALT=3;MQM=15.3031;MQMR=19.6264;NS=1;NUMALT=1;ODDS=9445.46;PAIRED=0.998225;PAIREDR=0.99683;PAO=0;PQA=0;PQR=0;PRO=0;QA=209623;QR=199857;RO=5362;RPL=2586;RPP=85.6184;RPPR=19.5349;RPR=3049;RUN=1;SAF=2211;SAP=570.009;SAR=3424;SRF=1914;SRP=955.978;SRR=3448;TYPE=snp	0/1	11009	5362,5635	5362	199857	5635	209623	-4368.59,0,-5678.34	0.487056
ferritin_rep_seq	407	.	G	.	0	.	DP=10866;DPB=10866;EPPR=1640.43;GTI=0;MQMR=17.2895;NS=1;NUMALT=0;ODDS=0;PAIREDR=0.997513;PQR=0;PRO=0;QR=405109;RO=10855;RPPR=17.7017	0/0	10866	10855	10855	405109	.	.	0	0.998988
ferritin_rep_seq	408	.	A	.	1.30185e-13	.	DP=10886;DPB=10886;EPPR=1660.02;GTI=0;MQMR=17.248;NS=1;NUMALT=0;ODDS=0;PAIREDR=0.997511;PQR=0;PRO=0;QR=401522;RO=10847;RPPR=23.3819	0/0	10886	10847	10847	401522	.	.	0	0.996417
ferritin_rep_seq	409	.	C	T	39482.8	.	AB=0.440534;ABP=334.616;AC=1;AF=0.5;AN=2;AO=4756;CIGAR=1X;DP=10796;DPB=10796;DPRA=0;EPP=423.79;EPPR=1129.06;GTI=0;LEN=1;MEANALT=3;MQM=17.8974;MQMR=16.611;NS=1;NUMALT=1;ODDS=9091.25;PAIRED=0.997267;PAIREDR=0.997675;PAO=0;PQA=0;PQR=0;PRO=0;QA=175025;QR=225381;RO=6021;RPL=2337;RPP=6.08031;RPPR=4.35228;RPR=2419;RUN=1;SAF=1671;SAP=915.885;SAR=3085;SRF=2341;SRP=649.627;SRR=3680;TYPE=snp	0/1	10796	6021,4756	6021	225381	4756	175025	-4125.85,0,-5526.72	0.557707
ferritin_rep_seq	410	.	T	.	8.43857e-15	.	DP=10818;DPB=10818;EPPR=1553.01;GTI=0;MQMR=17.1345;NS=1;NUMALT=0;ODDS=0;PAIREDR=0.997499;PQR=0;PRO=0;QR=401247;RO=10796;RPPR=3.01754	0/0	10818	10796	10796	401247	.	.	0	0.997966
ferritin_rep_seq	411	.	G	.	3.4716e-14	.	DP=10922;DPB=10922;EPPR=1773.22;GTI=0;MQMR=17.1491;NS=1;NUMALT=0;ODDS=0;PAIREDR=0.997525;PQR=0;PRO=0;QR=406659;RO=10908;RPPR=5.59743	0/0	10922	10908	10908	406659	.	.	0	0.998718
ferritin_rep_seq	412	.	G	.	1.21265e-13	.	DP=10895;DPB=10895;EPPR=1848.89;GTI=0;MQMR=17.1225;NS=1;NUMALT=0;ODDS=0;PAIREDR=0.99752;PQR=0;PRO=0;QR=404254;RO=10886;RPPR=7.61894	0/0	10895	10886	10886	404254	.	.	0	0.999174
ferritin_rep_seq	413	.	G	.	4.19485e-14	.	DP=10817;DPB=10817;EPPR=1877.97;GTI=0;MQMR=17.1209;NS=1;NUMALT=0;ODDS=0;PAIREDR=0.997502;PQR=0;PRO=0;QR=402688;RO=10809;RPPR=12.2967	0/0	10817	10809	10809	402688	.	.	0	0.99926
ferritin_rep_seq	414	.	A	.	1.04148e-13	.	DP=10655;DPB=10655;EPPR=1689.81;GTI=0;MQMR=17.07;NS=1;NUMALT=0;ODDS=0;PAIREDR=0.997464;PQR=0;PRO=0;QR=395888;RO=10648;RPPR=7.72195	0/0	10655	10648	10648	395888	.	.	0	0.999343
ferritin_rep_seq	415	.	G	.	1.16201e-13	.	DP=10564;DPB=10564;EPPR=1718.37;GTI=0;MQMR=17.0009;NS=1;NUMALT=0;ODDS=0;PAIREDR=0.997441;PQR=0;PRO=0;QR=393363;RO=10551;RPPR=6.22604	0/0	10564	10551	10551	393363	.	.	0	0.998769
ferritin_rep_seq	416	.	G	.	1.1572e-13	.	DP=10466;DPB=10466;EPPR=1796.7;GTI=0;MQMR=16.9561;NS=1;NUMALT=0;ODDS=0;PAIREDR=0.997418;PQR=0;PRO=0;QR=387661;RO=10457;RPPR=4.17837	0/0	10466	10457	10457	387661	.	.	0	0.99914
ferritin_rep_seq	417	.	G	.	2.01063e-13	.	DP=10408;DPB=10408;EPPR=1535.54;GTI=0;MQMR=16.8929;NS=1;NUMALT=0;ODDS=0;PAIREDR=0.997405;PQR=0;PRO=0;QR=386294;RO=10406;RPPR=6.01522	0/0	10408	10406	10406	386294	.	.	0	0.999808
ferritin_rep_seq	418	.	T	.	1.47301e-13	.	DP=10373;DPB=10373;EPPR=1471.4;GTI=0;MQMR=16.8687;NS=1;NUMALT=0;ODDS=0;PAIREDR=0.997388;PQR=0;PRO=0;QR=379153;RO=10338;RPPR=23.1959	0/0	10373	10338	10338	379153	.	.	0	0.996626
ferritin_rep_seq	419	.	C	.	2.00821e-13	.	DP=10499;DPB=10499;EPPR=1163.99;GTI=0;MQMR=16.9316;NS=1;NUMALT=0;ODDS=0;PAIREDR=0.99733;PQR=0;PRO=0;QR=387356;RO=10488;RPPR=84.1457	0/0	10499	10488	10488	387356	.	.	0	0.998952
ferritin_rep_seq	420	.	C	.	1.88526e-13	.	DP=10591;DPB=10591;EPPR=1354.25;GTI=0;MQMR=16.9692;NS=1;NUMALT=0;ODDS=0;PAIREDR=0.997352;PQR=0;PRO=0;QR=389093;RO=10573;RPPR=56.2201	0/0	10591	10573	10573	389093	.	.	0	0.9983
ferritin_rep_seq	421	.	C	.	0	.	DP=10549;DPB=10549;EPPR=1443.66;GTI=0;MQMR=16.9403;NS=1;NUMALT=0;ODDS=0;PAIREDR=0.99725;PQR=0;PRO=0;QR=388776;RO=10545;RPPR=34.171	0/0	10549	10545	10545	388776	.	.	0	0.999621
ferritin_rep_seq	422	.	C	.	7.16018e-14	.	DP=10535;DPB=10535;EPPR=1536.3;GTI=0;MQMR=16.9199;NS=1;NUMALT=0;ODDS=0;PAIREDR=0.997244;PQR=0;PRO=0;QR=391028;RO=10524;RPPR=20.8451	0/0	10535	10524	10524	391028	.	.	0	0.998956
ferritin_rep_seq	423	.	T	.	4.62877e-13	.	DP=10468;DPB=10468;EPPR=1685.18;GTI=0;MQMR=16.8161;NS=1;NUMALT=0;ODDS=0;PAIREDR=0.997025;PQR=0;PRO=0;QR=383428;RO=10419;RPPR=20.1772	0/0	10468	10419	10419	383428	.	.	0	0.995319
ferritin_rep_seq	424	.	C	.	7.61823e-14	.	DP=10383;DPB=10383;EPPR=1400.36;GTI=0;MQMR=16.8232;NS=1;NUMALT=0;ODDS=0;PAIREDR=0.996906;PQR=0;PRO=0;QR=384896;RO=10344;RPPR=30.5198	0/0	10383	10344	10344	384896	.	.	0	0.996244
ferritin_rep_seq	425	.	G	.	2.10947e-13	.	DP=10423;DPB=10423;EPPR=1157.16;GTI=0;MQMR=16.8027;NS=1;NUMALT=0;ODDS=0;PAIREDR=0.996925;PQR=0;PRO=0;QR=387018;RO=10408;RPPR=69.3762	0/0	10423	10408	10408	387018	.	.	0	0.998561
ferritin_rep_seq	426	.	A	.	1.83222e-14	.	DP=10468;DPB=10468;EPPR=1300.08;GTI=0;MQMR=16.7117;NS=1;NUMALT=0;ODDS=0;PAIREDR=0.996939;PQR=0;PRO=0;QR=387578;RO=10455;RPPR=47.1503	0/0	10468	10455	10455	387578	.	.	0	0.998758
ferritin_rep_seq	427	.	A	.	2.21072e-13	.	DP=10460;DPB=10460;EPPR=1266.17;GTI=0;MQMR=16.6762;NS=1;NUMALT=0;ODDS=0;PAIREDR=0.996939;PQR=0;PRO=0;QR=386260;RO=10454;RPPR=75.3166	0/0	10460	10454	10454	386260	.	.	0	0.999426
ferritin_rep_seq	428	.	G	.	1.48265e-13	.	DP=10406;DPB=10406;EPPR=1484.52;GTI=0;MQMR=16.581;NS=1;NUMALT=0;ODDS=0;PAIREDR=0.996828;PQR=0;PRO=0;QR=387243;RO=10402;RPPR=132.636	0/0	10406	10402	10402	387243	.	.	0	0.999616
ferritin_rep_seq	429	.	C	.	8.92005e-14	.	DP=10370;DPB=10370;EPPR=1744.64;GTI=0;MQMR=16.6485;NS=1;NUMALT=0;ODDS=0;PAIREDR=0.996856;PQR=0;PRO=0;QR=379703;RO=10177;RPPR=115.783	0/0	10370	10177	10177	379703	.	.	0	0.981389
ferritin_rep_seq	430	.	T	.	1.66347e-13	.	DP=10327;DPB=10327;EPPR=1621.4;GTI=0;MQMR=16.5317;NS=1;NUMALT=0;ODDS=0;PAIREDR=0.996702;PQR=0;PRO=0;QR=383058;RO=10310;RPPR=184.391	0/0	10327	10310	10310	383058	.	.	0	0.998354
ferritin_rep_seq	431	.	A	.	0	.	DP=10304;DPB=10304;EPPR=1537.33;GTI=0;MQMR=16.5151;NS=1;NUMALT=0;ODDS=0;PAIREDR=0.996797;PQR=0;PRO=0;QR=383698;RO=10302;RPPR=220.591	0/0	10304	10302	10302	383698	.	.	0	0.999806
ferritin_rep_seq	432	.	T	.	2.31439e-14	.	DP=10226;DPB=10226;EPPR=1421.58;GTI=0;MQMR=16.5101;NS=1;NUMALT=0;ODDS=0;PAIREDR=0.996769;PQR=0;PRO=0;QR=381150;RO=10213;RPPR=222.055	0/0	10226	10213	10213	381150	.	.	0	0.998729
ferritin_rep_seq	433	.	G	.	1.32113e-13	.	DP=10120;DPB=10120;EPPR=1271.71;GTI=0;MQMR=16.4719;NS=1;NUMALT=0;ODDS=0;PAIREDR=0.99654;PQR=0;PRO=0;QR=378427;RO=10115;RPPR=307.528	0/0	10120	10115	10115	378427	.	.	0	0.999506
ferritin_rep_seq	434	.	G	C	121260	.	AB=0;ABP=0;AC=2;AF=1;AN=2;AO=9703;CIGAR=1X;DP=10095;DPB=10095;DPRA=0;EPP=1100.99;EPPR=50.1342;GTI=0;LEN=1;MEANALT=2;MQM=15.7472;MQMR=36.0932;NS=1;NUMALT=1;ODDS=10055;PAIRED=0.997114;PAIREDR=0.980822;PAO=0;PQA=0;PQR=0;PRO=0;QA=363059;QR=13539;RO=365;RPL=5594;RPP=496.526;RPPR=3.49219;RPR=4109;RUN=1;SAF=3170;SAP=2534.07;SAR=6533;SRF=195;SRP=6.72857;SRR=170;TYPE=snp	2020-01-01	10095	365,9703	365	13539	9703	363059	-12541.6,-2004.54,0	0.0361565
ferritin_rep_seq	435	.	A	.	6.34048e-14	.	DP=10117;DPB=10117;EPPR=819.295;GTI=0;MQMR=16.4975;NS=1;NUMALT=0;ODDS=0;PAIREDR=0.996338;PQR=0;PRO=0;QR=377074;RO=10105;RPPR=684.636	0/0	10117	10105	10105	377074	.	.	0	0.998814
ferritin_rep_seq	436	.	G	.	1.78883e-13	.	DP=10165;DPB=10165;EPPR=889.323;GTI=0;MQMR=16.5089;NS=1;NUMALT=0;ODDS=0;PAIREDR=0.996455;PQR=0;PRO=0;QR=378893;RO=10156;RPPR=638.497	0/0	10165	10156	10156	378893	.	.	0	0.999115
ferritin_rep_seq	437	.	G	.	1.03184e-13	.	DP=10157;DPB=10157;EPPR=721.748;GTI=0;MQMR=16.5577;NS=1;NUMALT=0;ODDS=0;PAIREDR=0.996454;PQR=0;PRO=0;QR=376720;RO=10151;RPPR=767.952	0/0	10157	10151	10151	376720	.	.	0	0.999409
ferritin_rep_seq	438	.	C	.	2.55064e-13	.	DP=10167;DPB=10167;EPPR=764.702;GTI=0;MQMR=16.5691;NS=1;NUMALT=0;ODDS=0;PAIREDR=0.996457;PQR=0;PRO=0;QR=379490;RO=10162;RPPR=758.26	0/0	10167	10162	10162	379490	.	.	0	0.999508
ferritin_rep_seq	439	.	T	.	0	.	DP=10172;DPB=10172;EPPR=677.971;GTI=0;MQMR=16.6321;NS=1;NUMALT=0;ODDS=0;PAIREDR=0.996555;PQR=0;PRO=0;QR=376374;RO=10159;RPPR=710.253	0/0	10172	10159	10159	376374	.	.	0	0.998722
ferritin_rep_seq	440	.	G	.	0	.	DP=10227;DPB=10227;EPPR=491.806;GTI=0;MQMR=16.6882;NS=1;NUMALT=0;ODDS=0;PAIREDR=0.996474;PQR=0;PRO=0;QR=379606;RO=10210;RPPR=796.868	0/0	10227	10210	10210	379606	.	.	0	0.998338
ferritin_rep_seq	441	.	C	.	0	.	DP=10178;DPB=10178;EPPR=465.747;GTI=0;MQMR=16.6786;NS=1;NUMALT=0;ODDS=0;PAIREDR=0.996459;PQR=0;PRO=0;QR=378067;RO=10168;RPPR=722.897	0/0	10178	10168	10168	378067	.	.	0	0.999017
ferritin_rep_seq	442	.	C	.	0	.	DP=10172;DPB=10172;EPPR=448.661;GTI=0;MQMR=16.6604;NS=1;NUMALT=0;ODDS=0;PAIREDR=0.996457;PQR=0;PRO=0;QR=376312;RO=10160;RPPR=683.232	0/0	10172	10160	10160	376312	.	.	0	0.99882
ferritin_rep_seq	443	.	C	.	0	.	DP=10131;DPB=10131;EPPR=308.43;GTI=0;MQMR=16.6997;NS=1;NUMALT=0;ODDS=0;PAIREDR=0.996541;PQR=0;PRO=0;QR=376463;RO=10119;RPPR=809.822	0/0	10131	10119	10119	376463	.	.	0	0.998816
ferritin_rep_seq	444	.	T	.	0	.	DP=10053;DPB=10053;EPPR=271.335;GTI=0;MQMR=16.7715;NS=1;NUMALT=0;ODDS=0;PAIREDR=0.996596;PQR=0;PRO=0;QR=365035;RO=9989;RPPR=859.561	0/0	10053	9989	9989	365035	.	.	0	0.993634
ferritin_rep_seq	445	.	T	C	122047	.	AB=0;ABP=0;AC=2;AF=1;AN=2;AO=9602;CIGAR=1X;DP=9897;DPB=9897;DPRA=0;EPP=239.218;EPPR=8.92153;GTI=0;LEN=1;MEANALT=3;MQM=16.0821;MQMR=40.4757;NS=1;NUMALT=1;ODDS=10376.7;PAIRED=0.996772;PAIREDR=0.989583;PAO=0;PQA=0;PQR=0;PRO=0;QA=357715;QR=10538;RO=288;RPL=5755;RPP=826.294;RPPR=3.13094;RPR=3847;RUN=1;SAF=2499;SAP=4796.63;SAR=7103;SRF=146;SRP=3.13094;SRR=142;TYPE=snp	2020-01-01	9897	288,9602	288	10538	9602	357715	-12812.5,-2086.67,0	0.0290997
ferritin_rep_seq	446	.	C	.	0	.	DP=9819;DPB=9819;EPPR=236.933;GTI=0;MQMR=16.8401;NS=1;NUMALT=0;ODDS=0;PAIREDR=0.996534;PQR=0;PRO=0;QR=366082;RO=9810;RPPR=782.035	0/0	9819	9810	9810	366082	.	.	0	0.999083
ferritin_rep_seq	447	.	A	.	0	.	DP=9749;DPB=9749;EPPR=182.596;GTI=0;MQMR=16.8586;NS=1;NUMALT=0;ODDS=0;PAIREDR=0.996505;PQR=0;PRO=0;QR=361469;RO=9729;RPPR=864.82	0/0	9749	9729	9729	361469	.	.	0	0.997949
ferritin_rep_seq	448	.	G	.	0	.	DP=9592;DPB=9592;EPPR=175.634;GTI=0;MQMR=16.9059;NS=1;NUMALT=0;ODDS=0;PAIREDR=0.996349;PQR=0;PRO=0;QR=357188;RO=9587;RPPR=792.525	0/0	9592	9587	9587	357188	.	.	0	0.999479
ferritin_rep_seq	449	.	C	.	1.92865e-13	.	DP=9472;DPB=9472;EPPR=178.862;GTI=0;MQMR=16.9833;NS=1;NUMALT=0;ODDS=0;PAIREDR=0.996493;PQR=0;PRO=0;QR=351307;RO=9411;RPPR=783.347	0/0	9472	9411	9411	351307	.	.	0	0.99356
ferritin_rep_seq	450	.	T	.	0	.	DP=9404;DPB=9404;EPPR=126.35;GTI=0;MQMR=16.961;NS=1;NUMALT=0;ODDS=0;PAIREDR=0.996589;PQR=0;PRO=0;QR=347732;RO=9382;RPPR=808.912	0/0	9404	9382	9382	347732	.	.	0	0.997661
ferritin_rep_seq	451	.	G	.	0	.	DP=9346;DPB=9346;EPPR=115.969;GTI=0;MQMR=17.0092;NS=1;NUMALT=0;ODDS=0;PAIREDR=0.996466;PQR=0;PRO=0;QR=347515;RO=9339;RPPR=895.335	0/0	9346	9339	9339	347515	.	.	0	0.999251
ferritin_rep_seq	452	.	G	.	5.20739e-14	.	DP=9332;DPB=9332;EPPR=109.762;GTI=0;MQMR=17.0208;NS=1;NUMALT=0;ODDS=0;PAIREDR=0.996568;PQR=0;PRO=0;QR=346148;RO=9323;RPPR=889.581	0/0	9332	9323	9323	346148	.	.	0	0.999036
ferritin_rep_seq	453	.	A	.	9.78795e-14	.	DP=9324;DPB=9324;EPPR=104.06;GTI=0;MQMR=17.029;NS=1;NUMALT=0;ODDS=0;PAIREDR=0.996561;PQR=0;PRO=0;QR=341590;RO=9304;RPPR=877.783	0/0	9324	9304	9304	341590	.	.	0	0.997855
ferritin_rep_seq	454	.	G	.	9.45043e-14	.	DP=9322;DPB=9322;EPPR=102.37;GTI=0;MQMR=16.9708;NS=1;NUMALT=0;ODDS=0;PAIREDR=0.996566;PQR=0;PRO=0;QR=347926;RO=9319;RPPR=870.071	0/0	9322	9319	9319	347926	.	.	0	0.999678
ferritin_rep_seq	455	.	C	.	0	.	DP=9313;DPB=9313;EPPR=59.2774;GTI=0;MQMR=17.0139;NS=1;NUMALT=0;ODDS=0;PAIREDR=0.996547;PQR=0;PRO=0;QR=345963;RO=9266;RPPR=1003.29	0/0	9313	9266	9266	345963	.	.	0	0.994953
ferritin_rep_seq	456	.	G	.	0	.	DP=9423;DPB=9423;EPPR=71.072;GTI=0;MQMR=16.9144;NS=1;NUMALT=0;ODDS=0;PAIREDR=0.996492;PQR=0;PRO=0;QR=351691;RO=9407;RPPR=863.742	0/0	9423	9407	9407	351691	.	.	0	0.998302
ferritin_rep_seq	457	.	T	.	4.73967e-13	.	DP=9372;DPB=9372;EPPR=98.5894;GTI=0;MQMR=16.8676;NS=1;NUMALT=0;ODDS=0;PAIREDR=0.996689;PQR=0;PRO=0;QR=348678;RO=9364;RPPR=817.4	0/0	9372	9364	9364	348678	.	.	0	0.999146
ferritin_rep_seq	458	.	G	.	4.40698e-13	.	DP=9457;DPB=9457;EPPR=107.374;GTI=0;MQMR=16.7869;NS=1;NUMALT=0;ODDS=0;PAIREDR=0.99672;PQR=0;PRO=0;QR=352839;RO=9452;RPPR=709.799	0/0	9457	9452	9452	352839	.	.	0	0.999471
ferritin_rep_seq	459	.	A	.	0	.	DP=9542;DPB=9542;EPPR=137.349;GTI=0;MQMR=16.7165;NS=1;NUMALT=0;ODDS=0;PAIREDR=0.996853;PQR=0;PRO=0;QR=353863;RO=9534;RPPR=627.607	0/0	9542	9534	9534	353863	.	.	0	0.999162
ferritin_rep_seq	460	.	T	.	0	.	DP=9559;DPB=9559;EPPR=128.302;GTI=0;MQMR=16.6794;NS=1;NUMALT=0;ODDS=0;PAIREDR=0.99717;PQR=0;PRO=0;QR=355417;RO=9542;RPPR=612.1	0/0	9559	9542	9542	355417	.	.	0	0.998222
ferritin_rep_seq	461	.	G	.	0	.	DP=9567;DPB=9567;EPPR=166.314;GTI=0;MQMR=16.6168;NS=1;NUMALT=0;ODDS=0;PAIREDR=0.997072;PQR=0;PRO=0;QR=357258;RO=9562;RPPR=538.792	0/0	9567	9562	9562	357258	.	.	0	0.999477
ferritin_rep_seq	462	.	T	.	0	.	DP=9512;DPB=9512;EPPR=69.9736;GTI=0;MQMR=16.6449;NS=1;NUMALT=0;ODDS=0;PAIREDR=0.996944;PQR=0;PRO=0;QR=353594;RO=9491;RPPR=761.697	0/0	9512	9491	9491	353594	.	.	0	0.997792
ferritin_rep_seq	463	.	C	T	14497.6	.	AB=0.375355;ABP=1285.41;AC=1;AF=0.5;AN=2;AO=3567;CIGAR=1X;DP=9503;DPB=9503;DPRA=0;EPP=22.0824;EPPR=115.785;GTI=0;LEN=1;MEANALT=3;MQM=15.4312;MQMR=17.3934;NS=1;NUMALT=1;ODDS=3338.2;PAIRED=0.998318;PAIREDR=0.996291;PAO=0;PQA=0;PQR=0;PRO=0;QA=132316;QR=220992;RO=5931;RPL=2499;RPP=1249.62;RPPR=136.136;RPR=1068;RUN=1;SAF=749;SAP=2609;SAR=2818;SRF=1155;SRP=4803.48;SRR=4776;TYPE=snp	0/1	9503	5931,3567	5931	220992	3567	132316	-1996.23,0,-6189.63	0.624119
ferritin_rep_seq	464	.	A	.	0	.	DP=9461;DPB=9461;EPPR=6.20916;GTI=0;MQMR=16.6713;NS=1;NUMALT=0;ODDS=0;PAIREDR=0.997038;PQR=0;PRO=0;QR=351421;RO=9452;RPPR=1191	0/0	9461	9452	9452	351421	.	.	0	0.999049
ferritin_rep_seq	465	.	A	.	1.18613e-13	.	DP=9382;DPB=9382;EPPR=3.93001;GTI=0;MQMR=16.6557;NS=1;NUMALT=0;ODDS=0;PAIREDR=0.996905;PQR=0;PRO=0;QR=348343;RO=9371;RPPR=1210.77	0/0	9382	9371	9371	348343	.	.	0	0.998828
ferritin_rep_seq	466	.	C	.	0	.	DP=9313;DPB=9313;EPPR=11.5106;GTI=0;MQMR=16.7473;NS=1;NUMALT=0;ODDS=0;PAIREDR=0.996964;PQR=0;PRO=0;QR=343285;RO=9222;RPPR=1091.45	0/0	9313	9222	9222	343285	.	.	0	0.990229
ferritin_rep_seq	467	.	C	.	9.35398e-13	.	DP=9331;DPB=9331;EPPR=13.8771;GTI=0;MQMR=16.6937;NS=1;NUMALT=0;ODDS=0;PAIREDR=0.996969;PQR=0;PRO=0;QR=343906;RO=9237;RPPR=1038.74	0/0	9331	9237	9237	343906	.	.	0	0.989926
ferritin_rep_seq	468	.	A	.	5.70882e-13	.	DP=9263;DPB=9263;EPPR=11.3896;GTI=0;MQMR=16.5385;NS=1;NUMALT=0;ODDS=0;PAIREDR=0.996867;PQR=0;PRO=0;QR=342830;RO=9257;RPPR=927.294	0/0	9263	9257	9257	342830	.	.	0	0.999352
ferritin_rep_seq	469	.	G	.	0	.	DP=9236;DPB=9236;EPPR=7.7531;GTI=0;MQMR=16.5266;NS=1;NUMALT=0;ODDS=0;PAIREDR=0.996859;PQR=0;PRO=0;QR=342980;RO=9232;RPPR=968.477	0/0	9236	9232	9232	342980	.	.	0	0.999567
ferritin_rep_seq	470	.	G	.	4.36841e-13	.	DP=9183;DPB=9183;EPPR=15.8534;GTI=0;MQMR=16.4516;NS=1;NUMALT=0;ODDS=0;PAIREDR=0.99695;PQR=0;PRO=0;QR=340398;RO=9179;RPPR=901.644	0/0	9183	9179	9179	340398	.	.	0	0.999564
ferritin_rep_seq	471	.	C	.	3.93446e-13	.	DP=9147;DPB=9147;EPPR=9.16522;GTI=0;MQMR=16.377;NS=1;NUMALT=0;ODDS=0;PAIREDR=0.996938;PQR=0;PRO=0;QR=339143;RO=9145;RPPR=974.778	0/0	9147	9145	9145	339143	.	.	0	0.999781
ferritin_rep_seq	472	.	C	T	38837.9	.	AB=0.578924;ABP=489.733;AC=1;AF=0.5;AN=2;AO=5208;CIGAR=1X;DP=8996;DPB=8996;DPRA=0;EPP=83.7317;EPPR=24.8485;GTI=0;LEN=1;MEANALT=3;MQM=15.6532;MQMR=17.2632;NS=1;NUMALT=1;ODDS=5579.73;PAIRED=0.99616;PAIREDR=0.997884;PAO=0;PQA=0;PQR=0;PRO=0;QA=192136;QR=138662;RO=3781;RPL=2907;RPP=156.129;RPPR=1008.24;RPR=2301;RUN=1;SAF=843;SAP=5175.05;SAR=4365;SRF=792;SRP=2775.1;SRR=2989;TYPE=snp	0/1	8996	3781,5208	3781	138662	5208	192136	-4532.77,0,-2882.53	0.420298
ferritin_rep_seq	473	.	C	.	0	.	DP=8835;DPB=8835;EPPR=12.6492;GTI=0;MQMR=16.3148;NS=1;NUMALT=0;ODDS=0;PAIREDR=0.99683;PQR=0;PRO=0;QR=328910;RO=8832;RPPR=951.381	0/0	8835	8832	8832	328910	.	.	0	0.99966
ferritin_rep_seq	474	.	T	.	2.72905e-13	.	DP=8811;DPB=8811;EPPR=4.87823;GTI=0;MQMR=16.3459;NS=1;NUMALT=0;ODDS=0;PAIREDR=0.996818;PQR=0;PRO=0;QR=325411;RO=8799;RPPR=1211.61	0/0	8811	8799	8799	325411	.	.	0	0.998638
ferritin_rep_seq	475	.	C	.	0	.	DP=8829;DPB=8829;EPPR=5.67137;GTI=0;MQMR=16.3388;NS=1;NUMALT=0;ODDS=0;PAIREDR=0.996828;PQR=0;PRO=0;QR=327703;RO=8826;RPPR=1211.19	0/0	8829	8826	8826	327703	.	.	0	0.99966
ferritin_rep_seq	476	.	C	.	1.90937e-13	.	DP=8814;DPB=8814;EPPR=6.9862;GTI=0;MQMR=16.3502;NS=1;NUMALT=0;ODDS=0;PAIREDR=0.996821;PQR=0;PRO=0;QR=327361;RO=8809;RPPR=1205.88	0/0	8814	8809	8809	327361	.	.	0	0.999433
ferritin_rep_seq	477	.	T	.	3.68373e-13	.	DP=8709;DPB=8709;EPPR=3.19228;GTI=0;MQMR=16.3216;NS=1;NUMALT=0;ODDS=0;PAIREDR=0.996781;PQR=0;PRO=0;QR=321904;RO=8699;RPPR=1092.35	0/0	8709	8699	8699	321904	.	.	0	0.998852
ferritin_rep_seq	478	.	T	.	5.45809e-13	.	DP=8648;DPB=8648;EPPR=3.01935;GTI=0;MQMR=16.3335;NS=1;NUMALT=0;ODDS=0;PAIREDR=0.99676;PQR=0;PRO=0;QR=319444;RO=8642;RPPR=1046.64	0/0	8648	8642	8642	319444	.	.	0	0.999306
ferritin_rep_seq	479	.	G	.	3.50051e-13	.	DP=8563;DPB=8563;EPPR=3.04684;GTI=0;MQMR=16.3594;NS=1;NUMALT=0;ODDS=0;PAIREDR=0.996728;PQR=0;PRO=0;QR=315307;RO=8558;RPPR=989.735	0/0	8563	8558	8558	315307	.	.	0	0.999416
ferritin_rep_seq	480	.	A	.	0	.	DP=8425;DPB=8425;EPPR=7.37183;GTI=0;MQMR=16.232;NS=1;NUMALT=0;ODDS=0;PAIREDR=0.996672;PQR=0;PRO=0;QR=302614;RO=8414;RPPR=897.78	0/0	8425	8414	8414	302614	.	.	0	0.998694
ferritin_rep_seq	481	.	C	.	4.91807e-14	.	DP=8272;DPB=8272;EPPR=7.04761;GTI=0;MQMR=16.1825;NS=1;NUMALT=0;ODDS=0;PAIREDR=0.996735;PQR=0;PRO=0;QR=306884;RO=8270;RPPR=821.909	0/0	8272	8270	8270	306884	.	.	0	0.999758
ferritin_rep_seq	482	.	C	.	1.26327e-13	.	DP=8066;DPB=8066;EPPR=4.6982;GTI=0;MQMR=16.1021;NS=1;NUMALT=0;ODDS=0;PAIREDR=0.996513;PQR=0;PRO=0;QR=298522;RO=8029;RPPR=870.539	0/0	8066	8029	8029	298522	.	.	0	0.995413
ferritin_rep_seq	483	.	T	.	0	.	DP=8103;DPB=8103;EPPR=7.75652;GTI=0;MQMR=16.0019;NS=1;NUMALT=0;ODDS=0;PAIREDR=0.99654;PQR=0;PRO=0;QR=296506;RO=8093;RPPR=1036.93	0/0	8103	8093	8093	296506	.	.	0	0.998766
ferritin_rep_seq	484	.	C	.	3.10514e-13	.	DP=8112;DPB=8112;EPPR=16.9394;GTI=0;MQMR=15.9643;NS=1;NUMALT=0;ODDS=0;PAIREDR=0.996545;PQR=0;PRO=0;QR=300080;RO=8104;RPPR=1122.49	0/0	8112	8104	8104	300080	.	.	0	0.999014
ferritin_rep_seq	485	.	C	.	0	.	DP=8091;DPB=8091;EPPR=23.0323;GTI=0;MQMR=15.9531;NS=1;NUMALT=0;ODDS=0;PAIREDR=0.99666;PQR=0;PRO=0;QR=299114;RO=8083;RPPR=1232.16	0/0	8091	8083	8083	299114	.	.	0	0.999011
ferritin_rep_seq	486	.	A	.	0	.	DP=8025;DPB=8025;EPPR=23.8606;GTI=0;MQMR=15.8025;NS=1;NUMALT=0;ODDS=0;PAIREDR=0.996496;PQR=0;PRO=0;QR=291527;RO=7991;RPPR=1182.06	0/0	8025	7991	7991	291527	.	.	0	0.995763
ferritin_rep_seq	487	.	C	T	31006.2	.	AB=0.59603;ABP=636.513;AC=1;AF=0.5;AN=2;AO=4714;CIGAR=1X;DP=7909;DPB=7909;DPRA=0;EPP=11.7828;EPPR=19.993;GTI=0;LEN=1;MEANALT=3;MQM=14.8882;MQMR=16.8612;NS=1;NUMALT=1;ODDS=4069.72;PAIRED=0.996182;PAIREDR=0.997494;PAO=0;PQA=0;PQR=0;PRO=0;QA=173439;QR=117345;RO=3192;RPL=2926;RPP=599.564;RPPR=627.352;RPR=1788;RUN=1;SAF=640;SAP=5435.08;SAR=4074;SRF=570;SRP=2867.49;SRR=2622;TYPE=snp	0/1	7909	3192,4714	3192	117345	4714	173439	-3841.32,0,-2216.46	0.403591
ferritin_rep_seq	488	.	G	.	0	.	DP=7733;DPB=7733;EPPR=33.2479;GTI=0;MQMR=15.4682;NS=1;NUMALT=0;ODDS=0;PAIREDR=0.996505;PQR=0;PRO=0;QR=285475;RO=7726;RPPR=1256.69	0/0	7733	7726	7726	285475	.	.	0	0.999095
ferritin_rep_seq	489	.	C	.	6.35493e-13	.	DP=7714;DPB=7714;EPPR=80.383;GTI=0;MQMR=15.331;NS=1;NUMALT=0;ODDS=0;PAIREDR=0.996626;PQR=0;PRO=0;QR=284410;RO=7706;RPPR=1478.16	0/0	7714	7706	7706	284410	.	.	0	0.998963
ferritin_rep_seq	490	.	C	.	4.24306e-14	.	DP=7610;DPB=7610;EPPR=95.8163;GTI=0;MQMR=15.2226;NS=1;NUMALT=0;ODDS=0;PAIREDR=0.996843;PQR=0;PRO=0;QR=281763;RO=7602;RPPR=1467.14	0/0	7610	7602	7602	281763	.	.	0	0.998949
ferritin_rep_seq	491	.	A	G	69923.4	.	AB=0;ABP=0;AC=2;AF=1;AN=2;AO=7176;CIGAR=1X;DP=7471;DPB=7471;DPRA=0;EPP=110.499;EPPR=12.7145;GTI=0;LEN=1;MEANALT=3;MQM=14.1282;MQMR=40.4276;NS=1;NUMALT=1;ODDS=7064.36;PAIRED=0.996934;PAIREDR=0.993103;PAO=0;PQA=0;PQR=0;PRO=0;QA=266948;QR=10662;RO=290;RPL=4655;RPP=1381.05;RPPR=4.08855;RPR=2521;RUN=1;SAF=901;SAP=8742.12;SAR=6275;SRF=136;SRP=5.43636;SRR=154;TYPE=snp	2020-01-01	7471	290,7176	290	10662	7176	266948	-8126.19,-1344.16,0	0.0388168
ferritin_rep_seq	492	.	C	T	68471	.	AB=0;ABP=0;AC=2;AF=1;AN=2;AO=7101;CIGAR=1X;DP=7417;DPB=7417;DPRA=0;EPP=141.515;EPPR=21.2274;GTI=0;LEN=1;MEANALT=3;MQM=14.1655;MQMR=40.1309;NS=1;NUMALT=1;ODDS=6901.3;PAIRED=0.996902;PAIREDR=0.993289;PAO=0;PQA=0;PQR=0;PRO=0;QA=261696;QR=10988;RO=298;RPL=4613;RPP=1383.88;RPPR=6.53712;RPR=2488;RUN=1;SAF=856;SAP=8883.79;SAR=6245;SRF=134;SRP=9.56844;SRR=164;TYPE=snp	2020-01-01	7417	298,7101	298	10988	7101	261696	-8002.91,-1301.88,0	0.040178
ferritin_rep_seq	493	.	T	.	0	.	DP=7319;DPB=7319;EPPR=149.958;GTI=0;MQMR=15.2298;NS=1;NUMALT=0;ODDS=0;PAIREDR=0.996714;PQR=0;PRO=0;QR=267962;RO=7303;RPPR=1266.03	0/0	7319	7303	7303	267962	.	.	0	0.997814
ferritin_rep_seq	494	.	G	.	0	.	DP=7267;DPB=7267;EPPR=128.847;GTI=0;MQMR=15.2287;NS=1;NUMALT=0;ODDS=0;PAIREDR=0.996688;PQR=0;PRO=0;QR=267438;RO=7246;RPPR=1208.93	0/0	7267	7246	7246	267438	.	.	0	0.99711
ferritin_rep_seq	495	.	C	.	3.93446e-13	.	DP=7223;DPB=7223;EPPR=123.207;GTI=0;MQMR=15.2318;NS=1;NUMALT=0;ODDS=0;PAIREDR=0.996674;PQR=0;PRO=0;QR=264179;RO=7216;RPPR=1189.92	0/0	7223	7216	7216	264179	.	.	0	0.999031
ferritin_rep_seq	496	.	C	.	0	.	DP=7074;DPB=7074;EPPR=84.8342;GTI=0;MQMR=15.1795;NS=1;NUMALT=0;ODDS=0;PAIREDR=0.996603;PQR=0;PRO=0;QR=260853;RO=7066;RPPR=1054.79	0/0	7074	7066	7066	260853	.	.	0	0.998869
ferritin_rep_seq	497	.	G	.	9.07432e-13	.	DP=6871;DPB=6871;EPPR=79.8669;GTI=0;MQMR=15.1916;NS=1;NUMALT=0;ODDS=0;PAIREDR=0.996505;PQR=0;PRO=0;QR=254344;RO=6867;RPPR=937.424	0/0	6871	6867	6867	254344	.	.	0	0.999418
ferritin_rep_seq	498	.	A	.	3.8766e-13	.	DP=6674;DPB=6674;EPPR=64.3495;GTI=0;MQMR=15.0579;NS=1;NUMALT=0;ODDS=0;PAIREDR=0.996551;PQR=0;PRO=0;QR=246869;RO=6668;RPPR=900.387	0/0	6674	6668	6668	246869	.	.	0	0.999101
ferritin_rep_seq	499	.	C	.	7.09745e-13	.	DP=6654;DPB=6654;EPPR=103.29;GTI=0;MQMR=15.0871;NS=1;NUMALT=0;ODDS=0;PAIREDR=0.99669;PQR=0;PRO=0;QR=245958;RO=6646;RPPR=1031.27	0/0	6654	6646	6646	245958	.	.	0	0.998798
ferritin_rep_seq	500	.	A	.	2.67119e-13	.	DP=6483;DPB=6483;EPPR=108.949;GTI=0;MQMR=15.0686;NS=1;NUMALT=0;ODDS=0;PAIREDR=0.996447;PQR=0;PRO=0;QR=240376;RO=6474;RPPR=1058.58	0/0	6483	6474	6474	240376	.	.	0	0.998612
ferritin_rep_seq	501	.	G	A	0	.	AB=0.318387;ABP=1843.13;AC=1;AF=0.5;AN=2;AO=2045;CIGAR=1X;DP=6423;DPB=6423;DPRA=0;EPP=6.46023;EPPR=195.653;GTI=0;LEN=1;MEANALT=2;MQM=12.1428;MQMR=16.4551;NS=1;NUMALT=1;ODDS=569.203;PAIRED=0.998044;PAIREDR=0.995886;PAO=0;PQA=0;PQR=0;PRO=0;QA=74542;QR=162242;RO=4375;RPL=1285;RPP=295.681;RPPR=887.594;RPR=760;RUN=1;SAF=242;SAP=2590.43;SAR=1803;SRF=540;SRP=5391.75;SRR=3835;TYPE=snp	0/1	6423	4375,2045	4375	162242	2045	74542	-272.334,0,-4336.55	0.681146
ferritin_rep_seq	502	.	G	.	0	.	DP=6335;DPB=6335;EPPR=250.86;GTI=0;MQMR=15.0493;NS=1;NUMALT=0;ODDS=0;PAIREDR=0.996524;PQR=0;PRO=0;QR=233631;RO=6330;RPPR=1386.19	0/0	6335	6330	6330	233631	.	.	0	0.999211
ferritin_rep_seq	503	.	A	.	6.3935e-13	.	DP=6161;DPB=6161;EPPR=347.336;GTI=0;MQMR=14.9392;NS=1;NUMALT=0;ODDS=0;PAIREDR=0.996751;PQR=0;PRO=0;QR=228503;RO=6156;RPPR=1609.38	0/0	6161	6156	6156	228503	.	.	0	0.999188
ferritin_rep_seq	504	.	A	.	0	.	DP=6198;DPB=6198;EPPR=353.587;GTI=0;MQMR=14.804;NS=1;NUMALT=0;ODDS=0;PAIREDR=0.997094;PQR=0;PRO=0;QR=230269;RO=6194;RPPR=1605.51	0/0	6198	6194	6194	230269	.	.	0	0.999355
ferritin_rep_seq	505	.	C	.	9.50827e-13	.	DP=6143;DPB=6143;EPPR=438.457;GTI=0;MQMR=14.8479;NS=1;NUMALT=0;ODDS=0;PAIREDR=0.997049;PQR=0;PRO=0;QR=227004;RO=6100;RPPR=1722.82	0/0	6143	6100	6100	227004	.	.	0	0.993
ferritin_rep_seq	506	.	A	.	8.11964e-13	.	DP=6021;DPB=6021;EPPR=423.452;GTI=0;MQMR=14.7146;NS=1;NUMALT=0;ODDS=0;PAIREDR=0.997006;PQR=0;PRO=0;QR=223437;RO=6013;RPPR=1708.24	0/0	6021	6013	6013	223437	.	.	0	0.998671
ferritin_rep_seq	507	.	A	.	0	.	DP=5917;DPB=5917;EPPR=421.96;GTI=0;MQMR=14.7011;NS=1;NUMALT=0;ODDS=0;PAIREDR=0.997124;PQR=0;PRO=0;QR=220241;RO=5912;RPPR=1613.56	0/0	5917	5912	5912	220241	.	.	0	0.999155
ferritin_rep_seq	508	.	C	.	0	.	DP=5904;DPB=5904;EPPR=413.787;GTI=0;MQMR=14.6466;NS=1;NUMALT=0;ODDS=0;PAIREDR=0.997249;PQR=0;PRO=0;QR=216862;RO=5817;RPPR=1558.05	0/0	5904	5817	5817	216862	.	.	0	0.985264
ferritin_rep_seq	509	.	G	.	0	.	DP=5871;DPB=5871;EPPR=429.858;GTI=0;MQMR=14.6958;NS=1;NUMALT=0;ODDS=0;PAIREDR=0.997273;PQR=0;PRO=0;QR=218150;RO=5868;RPPR=1594.79	0/0	5871	5868	5868	218150	.	.	0	0.999489
ferritin_rep_seq	510	.	A	.	0	.	DP=5780;DPB=5780;EPPR=364.995;GTI=0;MQMR=14.5747;NS=1;NUMALT=0;ODDS=0;PAIREDR=0.997228;PQR=0;PRO=0;QR=214732;RO=5773;RPPR=1479.13	0/0	5780	5773	5773	214732	.	.	0	0.998789
ferritin_rep_seq	511	.	T	.	0	.	DP=5748;DPB=5748;EPPR=350.389;GTI=0;MQMR=14.5612;NS=1;NUMALT=0;ODDS=0;PAIREDR=0.997205;PQR=0;PRO=0;QR=211902;RO=5725;RPPR=1440.85	0/0	5748	5725	5725	211902	.	.	0	0.995999
ferritin_rep_seq	512	.	T	.	0	.	DP=5695;DPB=5695;EPPR=336.279;GTI=0;MQMR=14.5287;NS=1;NUMALT=0;ODDS=0;PAIREDR=0.997537;PQR=0;PRO=0;QR=210408;RO=5684;RPPR=1405.47	0/0	5695	5684	5684	210408	.	.	0	0.998068
ferritin_rep_seq	513	.	A	.	0	.	DP=5621;DPB=5621;EPPR=322.442;GTI=0;MQMR=14.4291;NS=1;NUMALT=0;ODDS=0;PAIREDR=0.997508;PQR=0;PRO=0;QR=208708;RO=5617;RPPR=1403.01	0/0	5621	5617	5617	208708	.	.	0	0.999288
ferritin_rep_seq	514	.	T	.	2.72905e-13	.	DP=5540;DPB=5540;EPPR=368.905;GTI=0;MQMR=14.4137;NS=1;NUMALT=0;ODDS=0;PAIREDR=0.997472;PQR=0;PRO=0;QR=203864;RO=5538;RPPR=1347.89	0/0	5540	5538	5538	203864	.	.	0	0.999639
ferritin_rep_seq	515	.	C	.	9.17076e-13	.	DP=5526;DPB=5526;EPPR=353.364;GTI=0;MQMR=14.4654;NS=1;NUMALT=0;ODDS=0;PAIREDR=0.997422;PQR=0;PRO=0;QR=202010;RO=5430;RPPR=1272.91	0/0	5526	5430	5430	202010	.	.	0	0.982628
ferritin_rep_seq	516	.	A	.	1.72614e-13	.	DP=5535;DPB=5535;EPPR=401.126;GTI=0;MQMR=14.2247;NS=1;NUMALT=0;ODDS=0;PAIREDR=0.997469;PQR=0;PRO=0;QR=205619;RO=5531;RPPR=1333.64	0/0	5535	5531	5531	205619	.	.	0	0.999277
ferritin_rep_seq	517	.	G	.	0	.	DP=5466;DPB=5466;EPPR=480.391;GTI=0;MQMR=13.9941;NS=1;NUMALT=0;ODDS=0;PAIREDR=0.997621;PQR=0;PRO=0;QR=203494;RO=5464;RPPR=1474.15	0/0	5466	5464	5464	203494	.	.	0	0.999634
ferritin_rep_seq	518	.	A	.	0	.	DP=5368;DPB=5368;EPPR=457.436;GTI=0;MQMR=13.8164;NS=1;NUMALT=0;ODDS=0;PAIREDR=0.997574;PQR=0;PRO=0;QR=199246;RO=5359;RPPR=1403.34	0/0	5368	5359	5359	199246	.	.	0	0.998323
ferritin_rep_seq	519	.	T	.	6.25848e-13	.	DP=5350;DPB=5350;EPPR=740.837;GTI=0;MQMR=13.7114;NS=1;NUMALT=0;ODDS=0;PAIREDR=0.997562;PQR=0;PRO=0;QR=196922;RO=5332;RPPR=1829.92	0/0	5350	5332	5332	196922	.	.	0	0.996636
ferritin_rep_seq	520	.	G	.	4.4552e-13	.	DP=5278;DPB=5278;EPPR=977.651;GTI=0;MQMR=13.6847;NS=1;NUMALT=0;ODDS=0;PAIREDR=0.997536;PQR=0;PRO=0;QR=195957;RO=5277;RPPR=2032.86	0/0	5278	5277	5277	195957	.	.	0	0.999811
ferritin_rep_seq	521	.	G	T	30019.5	.	AB=0;ABP=0;AC=2;AF=1;AN=2;AO=4877;CIGAR=1X;DP=5255;DPB=5255;DPRA=0;EPP=1349.49;EPPR=5.37858;GTI=0;LEN=1;MEANALT=3;MQM=12.1345;MQMR=35.9637;NS=1;NUMALT=1;ODDS=3911.98;PAIRED=0.997745;PAIREDR=0.993958;PAO=0;PQA=0;PQR=0;PRO=0;QA=179427;QR=12059;RO=331;RPL=3642;RPP=2582.62;RPPR=3.01686;RPR=1235;RUN=1;SAF=336;SAP=7875.89;SAR=4541;SRF=158;SRP=4.48638;SRR=173;TYPE=snp	2020-01-01	5255	331,4877	331	12059	4877	179427	-4347.18,-658.322,0	0.0629876
ferritin_rep_seq	522	.	C	.	8.77543e-14	.	DP=5234;DPB=5234;EPPR=1723.42;GTI=0;MQMR=13.696;NS=1;NUMALT=0;ODDS=0;PAIREDR=0.997513;PQR=0;PRO=0;QR=192279;RO=5227;RPPR=2913.79	0/0	5234	5227	5227	192279	.	.	0	0.998663
ferritin_rep_seq	523	.	C	T	1.92866e-12	.	AB=0;ABP=0;AC=0;AF=0;AN=2;AO=1314;CIGAR=1X;DP=5225;DPB=5225;DPRA=0;EPP=528.685;EPPR=1313.28;GTI=0;LEN=1;MEANALT=2;MQM=8.30518;MQMR=15.4427;NS=1;NUMALT=1;ODDS=3035.94;PAIRED=1;PAIREDR=0.996675;PAO=0;PQA=0;PQR=0;PRO=0;QA=49025;QR=144199;RO=3910;RPL=1006;RPP=808.147;RPPR=2211.16;RPR=308;RUN=1;SAF=67;SAP=2304.04;SAR=1247;SRF=413;SRP=5285.11;SRR=3497;TYPE=snp	0/0	5225	3910,1314	3910	144199	1314	49025	0,-597.388,-4245.2	0.748325
ferritin_rep_seq	524	.	G	.	0	.	DP=5213;DPB=5213;EPPR=2099.64;GTI=0;MQMR=13.6614;NS=1;NUMALT=0;ODDS=0;PAIREDR=0.997503;PQR=0;PRO=0;QR=192864;RO=5206;RPPR=3305.93	0/0	5213	5206	5206	192864	.	.	0	0.998657
ferritin_rep_seq	525	.	A	.	0	.	DP=5075;DPB=5075;EPPR=1782.68;GTI=0;MQMR=13.4553;NS=1;NUMALT=0;ODDS=0;PAIREDR=0.997422;PQR=0;PRO=0;QR=186977;RO=5043;RPPR=2849.24	0/0	5075	5043	5043	186977	.	.	0	0.993695
ferritin_rep_seq	526	.	C	.	6.22956e-13	.	DP=4977;DPB=4977;EPPR=1700;GTI=0;MQMR=13.4035;NS=1;NUMALT=0;ODDS=0;PAIREDR=0.997382;PQR=0;PRO=0;QR=184419;RO=4966;RPPR=2692.38	0/0	4977	4966	4966	184419	.	.	0	0.99779
ferritin_rep_seq	527	.	T	.	0	.	DP=4848;DPB=4848;EPPR=1462.96;GTI=0;MQMR=13.2426;NS=1;NUMALT=0;ODDS=0;PAIREDR=0.997293;PQR=0;PRO=0;QR=177837;RO=4803;RPPR=2384.27	0/0	4848	4803	4803	177837	.	.	0	0.990718
ferritin_rep_seq	528	.	T	.	5.54488e-13	.	DP=4806;DPB=4806;EPPR=1447.96;GTI=0;MQMR=13.2309;NS=1;NUMALT=0;ODDS=0;PAIREDR=0.997499;PQR=0;PRO=0;QR=176989;RO=4799;RPPR=2369.67	0/0	4806	4799	4799	176989	.	.	0	0.998543
ferritin_rep_seq	529	.	C	.	0	.	DP=4781;DPB=4781;EPPR=1555.73;GTI=0;MQMR=13.232;NS=1;NUMALT=0;ODDS=0;PAIREDR=0.997278;PQR=0;PRO=0;QR=177797;RO=4776;RPPR=2475.57	0/0	4781	4776	4776	177797	.	.	0	0.998954
ferritin_rep_seq	530	.	A	.	2.53619e-13	.	DP=4801;DPB=4801;EPPR=1632;GTI=0;MQMR=13.1459;NS=1;NUMALT=0;ODDS=0;PAIREDR=0.99729;PQR=0;PRO=0;QR=179233;RO=4797;RPPR=2543.48	0/0	4801	4797	4797	179233	.	.	0	0.999167
ferritin_rep_seq	531	.	T	.	0	.	DP=4767;DPB=4767;EPPR=1905.22;GTI=0;MQMR=13.1061;NS=1;NUMALT=0;ODDS=0;PAIREDR=0.997269;PQR=0;PRO=0;QR=176797;RO=4760;RPPR=2858.77	0/0	4767	4760	4760	176797	.	.	0	0.998532
ferritin_rep_seq	532	.	T	.	0	.	DP=4749;DPB=4749;EPPR=1883.3;GTI=0;MQMR=13.0409;NS=1;NUMALT=0;ODDS=0;PAIREDR=0.99705;PQR=0;PRO=0;QR=175694;RO=4745;RPPR=2761.18	0/0	4749	4745	4745	175694	.	.	0	0.999158
ferritin_rep_seq	533	.	G	.	0	.	DP=4732;DPB=4732;EPPR=2018.37;GTI=0;MQMR=13.0317;NS=1;NUMALT=0;ODDS=0;PAIREDR=0.99704;PQR=0;PRO=0;QR=175335;RO=4729;RPPR=2879.79	0/0	4732	4729	4729	175335	.	.	0	0.999366
ferritin_rep_seq	534	.	A	.	4.86022e-13	.	DP=4655;DPB=4655;EPPR=1996.9;GTI=0;MQMR=12.9231;NS=1;NUMALT=0;ODDS=0;PAIREDR=0.996991;PQR=0;PRO=0;QR=172776;RO=4653;RPPR=2843.28	0/0	4655	4653	4653	172776	.	.	0	0.99957
ferritin_rep_seq	535	.	G	.	0	.	DP=4692;DPB=4692;EPPR=1882.5;GTI=0;MQMR=12.8037;NS=1;NUMALT=0;ODDS=0;PAIREDR=0.997016;PQR=0;PRO=0;QR=174716;RO=4691;RPPR=2618.47	0/0	4692	4691	4691	174716	.	.	0	0.999787
ferritin_rep_seq	536	.	C	G	0	.	AB=0;ABP=0;AC=0;AF=0;AN=2;AO=1474;CIGAR=1X;DP=4610;DPB=4610;DPRA=0;EPP=465.001;EPPR=1366.03;GTI=0;LEN=1;MEANALT=3;MQM=6.99389;MQMR=15.3166;NS=1;NUMALT=1;ODDS=2520.55;PAIRED=0.999322;PAIREDR=0.995843;PAO=0;PQA=0;PQR=0;PRO=0;QA=54498;QR=116424;RO=3127;RPL=1037;RPP=533.356;RPPR=1900.47;RPR=437;RUN=1;SAF=26;SAP=2981.91;SAR=1448;SRF=302;SRP=4423.4;SRR=2825;TYPE=snp	0/0	4610	3127,1474	3127	116424	1474	54498	0,-465.56,-3203.05	0.678308
ferritin_rep_seq	537	.	A	G	0	.	AB=0;ABP=0;AC=0;AF=0;AN=2;AO=1455;CIGAR=1X;DP=4543;DPB=4543;DPRA=0;EPP=336.908;EPPR=1218.72;GTI=0;LEN=1;MEANALT=3;MQM=6.56151;MQMR=15.0029;NS=1;NUMALT=1;ODDS=2574.92;PAIRED=0.999313;PAIREDR=0.995785;PAO=0;PQA=0;PQR=0;PRO=0;QA=53937;QR=115271;RO=3084;RPL=979;RPP=380.606;RPPR=1685.91;RPR=476;RUN=1;SAF=21;SAP=2982.73;SAR=1434;SRF=296;SRP=4375.57;SRR=2788;TYPE=snp	0/0	4543	3084,1455	3084	115271	1455	53937	0,-517.338,-3134.22	0.678847
ferritin_rep_seq	538	.	A	C	2.33367e-13	.	AB=0;ABP=0;AC=0;AF=0;AN=2;AO=1480;CIGAR=1X;DP=4587;DPB=4587;DPRA=0;EPP=254.484;EPPR=1264.39;GTI=0;LEN=1;MEANALT=2;MQM=6.42095;MQMR=14.9201;NS=1;NUMALT=1;ODDS=2587.59;PAIRED=0.999324;PAIREDR=0.995813;PAO=0;PQA=0;PQR=0;PRO=0;QA=54750;QR=115547;RO=3105;RPL=961;RPP=289.651;RPPR=1764.36;RPR=519;RUN=1;SAF=20;SAP=3045.42;SAR=1460;SRF=286;SRP=4490.08;SRR=2819;TYPE=snp	0/0	4587	3105,1480	3105	115547	1480	54750	0,-533.576,-3137.58	0.676913
ferritin_rep_seq	539	.	A	.	0	.	DP=4622;DPB=4622;EPPR=1414.12;GTI=0;MQMR=12.1959;NS=1;NUMALT=0;ODDS=0;PAIREDR=0.996943;PQR=0;PRO=0;QR=169719;RO=4579;RPPR=1886.65	0/0	4622	4579	4579	169719	.	.	0	0.990697
ferritin_rep_seq	540	.	A	.	3.46193e-13	.	DP=4627;DPB=4627;EPPR=1392.3;GTI=0;MQMR=12.1477;NS=1;NUMALT=0;ODDS=0;PAIREDR=0.996972;PQR=0;PRO=0;QR=170711;RO=4624;RPPR=1862.71	0/0	4627	4624	4624	170711	.	.	0	0.999352
ferritin_rep_seq	541	.	C	.	9.19969e-13	.	DP=4630;DPB=4630;EPPR=1415.88;GTI=0;MQMR=12.1392;NS=1;NUMALT=0;ODDS=0;PAIREDR=0.996935;PQR=0;PRO=0;QR=169807;RO=4568;RPPR=1877.95	0/0	4630	4568	4568	169807	.	.	0	0.986609
ferritin_rep_seq	542	.	T	.	5.19772e-13	.	DP=4632;DPB=4632;EPPR=1373.11;GTI=0;MQMR=12.1188;NS=1;NUMALT=0;ODDS=0;PAIREDR=0.99676;PQR=0;PRO=0;QR=171001;RO=4629;RPPR=1795.93	0/0	4632	4629	4629	171001	.	.	0	0.999352
ferritin_rep_seq	543	.	A	.	9.59506e-13	.	DP=4621;DPB=4621;EPPR=1401.9;GTI=0;MQMR=12.1544;NS=1;NUMALT=0;ODDS=0;PAIREDR=0.996753;PQR=0;PRO=0;QR=170735;RO=4619;RPPR=1781.48	0/0	4621	4619	4619	170735	.	.	0	0.999567
ferritin_rep_seq	544	.	C	.	0	.	DP=4590;DPB=4590;EPPR=1374.05;GTI=0;MQMR=12.0907;NS=1;NUMALT=0;ODDS=0;PAIREDR=0.996949;PQR=0;PRO=0;QR=168468;RO=4588;RPPR=1747.76	0/0	4590	4588	4588	168468	.	.	0	0.999564
ferritin_rep_seq	545	.	C	.	0	.	DP=4471;DPB=4471;EPPR=1211.04;GTI=0;MQMR=11.7993;NS=1;NUMALT=0;ODDS=0;PAIREDR=0.997533;PQR=0;PRO=0;QR=164103;RO=4459;RPPR=1551.18	0/0	4471	4459	4459	164103	.	.	0	0.997316
ferritin_rep_seq	546	.	T	.	0	.	DP=4404;DPB=4404;EPPR=1081.98;GTI=0;MQMR=11.4416;NS=1;NUMALT=0;ODDS=0;PAIREDR=0.997697;PQR=0;PRO=0;QR=158563;RO=4343;RPPR=1392.44	0/0	4404	4343	4343	158563	.	.	0	0.986149
ferritin_rep_seq	547	.	T	.	7.71462e-13	.	DP=4343;DPB=4343;EPPR=1158.59;GTI=0;MQMR=11.3691;NS=1;NUMALT=0;ODDS=0;PAIREDR=0.997218;PQR=0;PRO=0;QR=154273;RO=4313;RPPR=1459.76	0/0	4343	4313	4313	154273	.	.	0	0.993092
ferritin_rep_seq	548	.	C	.	1.27291e-13	.	DP=4271;DPB=4271;EPPR=1223.78;GTI=0;MQMR=11.2387;NS=1;NUMALT=0;ODDS=0;PAIREDR=0.997166;PQR=0;PRO=0;QR=155521;RO=4235;RPPR=1441.58	0/0	4271	4235	4235	155521	.	.	0	0.991571
ferritin_rep_seq	549	.	A	.	0	.	DP=4203;DPB=4203;EPPR=1281.77;GTI=0;MQMR=11.0513;NS=1;NUMALT=0;ODDS=0;PAIREDR=0.997375;PQR=0;PRO=0;QR=151673;RO=4191;RPPR=1495.12	0/0	4203	4191	4191	151673	.	.	0	0.997145
ferritin_rep_seq	550	.	T	C	201.672	.	AB=0.543915;ABP=72.2415;AC=1;AF=0.5;AN=2;AO=2248;CIGAR=1X;DP=4133;DPB=4133;DPRA=0;EPP=1325.31;EPPR=175.974;GTI=0;LEN=1;MEANALT=3;MQM=10.6188;MQMR=11.4285;NS=1;NUMALT=1;ODDS=46.4367;PAIRED=0.997331;PAIREDR=0.997817;PAO=0;PQA=0;PQR=0;PRO=0;QA=82912;QR=67140;RO=1832;RPL=1777;RPP=1650.58;RPPR=168.806;RPR=471;RUN=1;SAF=68;SAP=4311.71;SAR=2180;SRF=172;SRP=2627.44;SRR=1660;TYPE=snp	0/1	4133	1832,2248	1832	67140	2248	82912	-896.842,0,-491.126	0.443262
ferritin_rep_seq	551	.	G	.	7.5314e-13	.	DP=4028;DPB=4028;EPPR=1182.41;GTI=0;MQMR=10.8675;NS=1;NUMALT=0;ODDS=0;PAIREDR=0.997265;PQR=0;PRO=0;QR=148591;RO=4022;RPPR=1364.5	0/0	4028	4022	4022	148591	.	.	0	0.99851
ferritin_rep_seq	552	.	A	.	0	.	DP=3881;DPB=3881;EPPR=1171.56;GTI=0;MQMR=10.7208;NS=1;NUMALT=0;ODDS=0;PAIREDR=0.997153;PQR=0;PRO=0;QR=142980;RO=3864;RPPR=1328.88	0/0	3881	3864	3864	142980	.	.	0	0.99562
ferritin_rep_seq	553	.	G	.	6.86601e-13	.	DP=3822;DPB=3822;EPPR=1175.21;GTI=0;MQMR=10.6366;NS=1;NUMALT=0;ODDS=0;PAIREDR=0.99712;PQR=0;PRO=0;QR=142218;RO=3820;RPPR=1323.27	0/0	3822	3820	3820	142218	.	.	0	0.999477
ferritin_rep_seq	554	.	C	.	2.83512e-13	.	DP=3784;DPB=3784;EPPR=1226.77;GTI=0;MQMR=10.6715;NS=1;NUMALT=0;ODDS=0;PAIREDR=0.997084;PQR=0;PRO=0;QR=140616;RO=3772;RPPR=1357.68	0/0	3784	3772	3772	140616	.	.	0	0.996829
ferritin_rep_seq	555	.	A	.	9.43113e-13	.	DP=3760;DPB=3760;EPPR=1178.01;GTI=0;MQMR=10.6179;NS=1;NUMALT=0;ODDS=0;PAIREDR=0.997339;PQR=0;PRO=0;QR=139920;RO=3758;RPPR=1299.66	0/0	3760	3758	3758	139920	.	.	0	0.999468
ferritin_rep_seq	556	.	A	.	0	.	DP=3761;DPB=3761;EPPR=1170.8;GTI=0;MQMR=10.6059;NS=1;NUMALT=0;ODDS=0;PAIREDR=0.997606;PQR=0;PRO=0;QR=139906;RO=3760;RPPR=1278.29	0/0	3761	3760	3760	139906	.	.	0	0.999734
ferritin_rep_seq	557	.	G	.	0	.	DP=3766;DPB=3766;EPPR=1167.61;GTI=0;MQMR=10.6178;NS=1;NUMALT=0;ODDS=0;PAIREDR=0.99761;PQR=0;PRO=0;QR=140021;RO=3765;RPPR=1261.21	0/0	3766	3765	3765	140021	.	.	0	0.999734
ferritin_rep_seq	558	.	T	.	0	.	DP=3762;DPB=3762;EPPR=1170.71;GTI=0;MQMR=10.6261;NS=1;NUMALT=0;ODDS=0;PAIREDR=0.998402;PQR=0;PRO=0;QR=138849;RO=3755;RPPR=1250.93	0/0	3762	3755	3755	138849	.	.	0	0.998139
ferritin_rep_seq	559	.	G	.	5.78596e-14	.	DP=3755;DPB=3755;EPPR=1186.5;GTI=0;MQMR=10.6191;NS=1;NUMALT=0;ODDS=0;PAIREDR=0.997868;PQR=0;PRO=0;QR=138655;RO=3752;RPPR=1246.84	0/0	3755	3752	3752	138655	.	.	0	0.999201
ferritin_rep_seq	560	.	G	.	1.2247e-13	.	DP=3721;DPB=3721;EPPR=1139.88;GTI=0;MQMR=10.5822;NS=1;NUMALT=0;ODDS=0;PAIREDR=0.998386;PQR=0;PRO=0;QR=136871;RO=3717;RPPR=1189.3	0/0	3721	3717	3717	136871	.	.	0	0.998925
ferritin_rep_seq	561	.	A	.	5.75703e-13	.	DP=3644;DPB=3644;EPPR=1045.61;GTI=0;MQMR=10.4717;NS=1;NUMALT=0;ODDS=0;PAIREDR=0.998352;PQR=0;PRO=0;QR=134100;RO=3640;RPPR=1083.8	0/0	3644	3640	3640	134100	.	.	0	0.998902
ferritin_rep_seq	562	.	T	.	4.04053e-13	.	DP=3573;DPB=3573;EPPR=969.403;GTI=0;MQMR=10.385;NS=1;NUMALT=0;ODDS=0;PAIREDR=0.998313;PQR=0;PRO=0;QR=129945;RO=3556;RPPR=991.033	0/0	3573	3556	3556	129945	.	.	0	0.995242
ferritin_rep_seq	563	.	G	.	3.9441e-13	.	DP=3475;DPB=3475;EPPR=907.869;GTI=0;MQMR=10.186;NS=1;NUMALT=0;ODDS=0;PAIREDR=0.998272;PQR=0;PRO=0;QR=127940;RO=3473;RPPR=910.88	0/0	3475	3473	3473	127940	.	.	0	0.999424
ferritin_rep_seq	564	.	C	.	4.08393e-13	.	DP=3398;DPB=3398;EPPR=854.537;GTI=0;MQMR=10.0822;NS=1;NUMALT=0;ODDS=0;PAIREDR=0.998233;PQR=0;PRO=0;QR=124431;RO=3396;RPPR=834.001	0/0	3398	3396	3396	124431	.	.	0	0.999411
ferritin_rep_seq	565	.	T	C	0	.	AB=0.887473;ABP=4302.5;AC=1;AF=0.5;AN=2;AO=2926;CIGAR=1X;DP=3297;DPB=3297;DPRA=0;EPP=775.122;EPPR=5.38349;GTI=0;LEN=1;MEANALT=3;MQM=6.56357;MQMR=36.1011;NS=1;NUMALT=1;ODDS=655.003;PAIRED=0.997949;PAIREDR=1;PAO=0;PQA=0;PQR=0;PRO=0;QA=107706;QR=13520;RO=366;RPL=1996;RPP=846.334;RPPR=10.6994;RPR=930;RUN=1;SAF=25;SAP=6141.45;SAR=2901;SRF=174;SRP=4.93259;SRR=192;TYPE=snp	0/1	3297	366,2926	366	13520	2926	107706	-724.765,0,-26.4091	0.11101
ferritin_rep_seq	566	.	G	A	7.40603e-13	.	AB=0.888181;ABP=4111.42;AC=1;AF=0.5;AN=2;AO=2788;CIGAR=1X;DP=3139;DPB=3139;DPRA=0;EPP=571.048;EPPR=17.47;GTI=0;LEN=1;MEANALT=3;MQM=6.03659;MQMR=38.2197;NS=1;NUMALT=1;ODDS=896.552;PAIRED=0.997848;PAIREDR=1;PAO=0;PQA=0;PQR=0;PRO=0;QA=104177;QR=12649;RO=346;RPL=1836;RPP=611.658;RPPR=3.11071;RPR=952;RUN=1;SAF=31;SAP=5790.81;SAR=2757;SRF=164;SRP=5.0437;SRR=182;TYPE=snp	0/1	3139	346,2788	346	12649	2788	104177	-566.697,0,-72.12	0.110226
ferritin_rep_seq	567	.	C	T	0	.	AB=0.888601;ABP=4053.43;AC=1;AF=0.5;AN=2;AO=2744;CIGAR=1X;DP=3088;DPB=3088;DPRA=0;EPP=714.202;EPPR=10.1979;GTI=0;LEN=1;MEANALT=3;MQM=5.9723;MQMR=39.4742;NS=1;NUMALT=1;ODDS=1001.62;PAIRED=0.997813;PAIREDR=1;PAO=0;PQA=0;PQR=0;PRO=0;QA=101258;QR=12089;RO=329;RPL=1860;RPP=756.834;RPPR=5.921;RPR=884;RUN=1;SAF=30;SAP=5703.8;SAR=2714;SRF=163;SRP=3.0697;SRR=166;TYPE=snp	0/1	3088	329,2744	329	12089	2744	101258	-540.525,0,-71.9984	0.106541
ferritin_rep_seq	568	.	C	.	0	.	DP=3027;DPB=3027;EPPR=602.174;GTI=0;MQMR=9.60874;NS=1;NUMALT=0;ODDS=0;PAIREDR=0.997683;PQR=0;PRO=0;QR=112447;RO=3021;RPPR=558.379	0/0	3027	3021	3021	112447	.	.	0	0.998018
ferritin_rep_seq	569	.	A	.	1.81294e-13	.	DP=3013;DPB=3013;EPPR=578.114;GTI=0;MQMR=9.50681;NS=1;NUMALT=0;ODDS=0;PAIREDR=0.997675;PQR=0;PRO=0;QR=112908;RO=3011;RPPR=515.516	0/0	3013	3011	3011	112908	.	.	0	0.999336
ferritin_rep_seq	570	.	A	.	0	.	DP=3012;DPB=3012;EPPR=565.68;GTI=0;MQMR=9.48521;NS=1;NUMALT=0;ODDS=0;PAIREDR=0.997674;PQR=0;PRO=0;QR=112811;RO=3009;RPPR=494.19	0/0	3012	3009	3009	112811	.	.	0	0.999004
ferritin_rep_seq	571	.	G	.	0	.	DP=3008;DPB=3008;EPPR=546.906;GTI=0;MQMR=9.54422;NS=1;NUMALT=0;ODDS=0;PAIREDR=0.997673;PQR=0;PRO=0;QR=112581;RO=3008;RPPR=478.99	0/0	3008	3008	3008	112581	.	.	0	1
ferritin_rep_seq	572	.	G	.	2.26617e-13	.	DP=2999;DPB=2999;EPPR=538.708;GTI=0;MQMR=9.46097;NS=1;NUMALT=0;ODDS=0;PAIREDR=0.997665;PQR=0;PRO=0;QR=111996;RO=2998;RPPR=464.252	0/0	2999	2998	2998	111996	.	.	0	0.999667
ferritin_rep_seq	573	.	A	.	1.73097e-13	.	DP=2998;DPB=2998;EPPR=541.562;GTI=0;MQMR=9.46362;NS=1;NUMALT=0;ODDS=0;PAIREDR=0.997664;PQR=0;PRO=0;QR=111715;RO=2996;RPPR=462.249	0/0	2998	2996	2996	111715	.	.	0	0.999333
ferritin_rep_seq	574	.	G	.	0	.	DP=3007;DPB=3007;EPPR=533.738;GTI=0;MQMR=9.41664;NS=1;NUMALT=0;ODDS=0;PAIREDR=0.998003;PQR=0;PRO=0;QR=111692;RO=3005;RPPR=434.797	0/0	3007	3005	3005	111692	.	.	0	0.999335
ferritin_rep_seq	575	.	A	.	4.68181e-13	.	DP=3003;DPB=3003;EPPR=519.995;GTI=0;MQMR=9.38803;NS=1;NUMALT=0;ODDS=0;PAIREDR=0.997995;PQR=0;PRO=0;QR=110330;RO=2992;RPPR=415.616	0/0	3003	2992	2992	110330	.	.	0	0.996337
ferritin_rep_seq	576	.	T	.	0	.	DP=2976;DPB=2976;EPPR=500.103;GTI=0;MQMR=9.35705;NS=1;NUMALT=0;ODDS=0;PAIREDR=0.997977;PQR=0;PRO=0;QR=108855;RO=2966;RPPR=393.158	0/0	2976	2966	2966	108855	.	.	0	0.99664
ferritin_rep_seq	577	.	C	.	0	.	DP=2950;DPB=2950;EPPR=509.725;GTI=0;MQMR=9.27366;NS=1;NUMALT=0;ODDS=0;PAIREDR=0.997958;PQR=0;PRO=0;QR=108016;RO=2938;RPPR=407.741	0/0	2950	2938	2938	108016	.	.	0	0.995932
ferritin_rep_seq	578	.	A	.	3.57284e-13	.	DP=2925;DPB=2925;EPPR=523.814;GTI=0;MQMR=9.3533;NS=1;NUMALT=0;ODDS=0;PAIREDR=0.997946;PQR=0;PRO=0;QR=107508;RO=2921;RPPR=415.616	0/0	2925	2921	2921	107508	.	.	0	0.998632
ferritin_rep_seq	579	.	G	.	2.9412e-13	.	DP=2897;DPB=2897;EPPR=576.57;GTI=0;MQMR=9.3036;NS=1;NUMALT=0;ODDS=0;PAIREDR=0.997925;PQR=0;PRO=0;QR=106171;RO=2892;RPPR=471.619	0/0	2897	2892	2892	106171	.	.	0	0.998274
ferritin_rep_seq	580	.	T	.	0	.	DP=2789;DPB=2789;EPPR=548.598;GTI=0;MQMR=9.2555;NS=1;NUMALT=0;ODDS=0;PAIREDR=0.997838;PQR=0;PRO=0;QR=101214;RO=2775;RPPR=437.324	0/0	2789	2775	2775	101214	.	.	0	0.99498
ferritin_rep_seq	581	.	G	.	4.56609e-13	.	DP=2769;DPB=2769;EPPR=526.883;GTI=0;MQMR=9.23659;NS=1;NUMALT=0;ODDS=0;PAIREDR=0.998188;PQR=0;PRO=0;QR=100593;RO=2760;RPPR=413.138	0/0	2769	2760	2760	100593	.	.	0	0.99675
ferritin_rep_seq	582	.	G	.	4.38769e-13	.	DP=2606;DPB=2606;EPPR=415.923;GTI=0;MQMR=9.20277;NS=1;NUMALT=0;ODDS=0;PAIREDR=0.998076;PQR=0;PRO=0;QR=94717;RO=2599;RPPR=310.851	0/0	2606	2599	2599	94717	.	.	0	0.997314
ferritin_rep_seq	583	.	C	.	2.47832e-13	.	DP=2501;DPB=2501;EPPR=358.784;GTI=0;MQMR=9.1928;NS=1;NUMALT=0;ODDS=0;PAIREDR=0.998;PQR=0;PRO=0;QR=91301;RO=2500;RPPR=269.594	0/0	2501	2500	2500	91301	.	.	0	0.9996
ferritin_rep_seq	584	.	T	C	0	.	AB=0.852244;ABP=2548.56;AC=1;AF=0.5;AN=2;AO=2013;CIGAR=1X;DP=2362;DPB=2362;DPRA=0;EPP=224.374;EPPR=5.26938;GTI=0;LEN=1;MEANALT=3;MQM=4.39891;MQMR=36.7781;NS=1;NUMALT=1;ODDS=1929.64;PAIRED=0.997516;PAIREDR=1;PAO=0;PQA=0;PQR=0;PRO=0;QA=73799;QR=12862;RO=347;RPL=1233;RPP=224.374;RPPR=4.41832;RPR=780;RUN=1;SAF=2;SAP=4356.83;SAR=2011;SRF=185;SRP=6.3207;SRR=162;TYPE=snp	0/1	2362	347,2013	347	12862	2013	73799	-82.8666,0,-277.902	0.146909
ferritin_rep_seq	585	.	A	.	0	.	DP=2251;DPB=2251;EPPR=121.551;GTI=0;MQMR=9.17959;NS=1;NUMALT=0;ODDS=0;PAIREDR=0.997772;PQR=0;PRO=0;QR=83471;RO=2244;RPPR=105.851	0/0	2251	2244	2244	83471	.	.	0	0.99689
ferritin_rep_seq	586	.	C	.	0	.	DP=2204;DPB=2204;EPPR=109.799;GTI=0;MQMR=9.21308;NS=1;NUMALT=0;ODDS=0;PAIREDR=0.997728;PQR=0;PRO=0;QR=81556;RO=2201;RPPR=109.799	0/0	2204	2201	2201	81556	.	.	0	0.998639
ferritin_rep_seq	587	.	A	.	0	.	DP=2127;DPB=2127;EPPR=74.7711;GTI=0;MQMR=9.29835;NS=1;NUMALT=0;ODDS=0;PAIREDR=0.997647;PQR=0;PRO=0;QR=79039;RO=2125;RPPR=75.8583	0/0	2127	2125	2125	79039	.	.	0	0.99906
ferritin_rep_seq	588	.	T	.	0	.	DP=2127;DPB=2127;EPPR=117.167;GTI=0;MQMR=9.28888;NS=1;NUMALT=0;ODDS=0;PAIREDR=0.997644;PQR=0;PRO=0;QR=77981;RO=2122;RPPR=124.105	0/0	2127	2122	2122	77981	.	.	0	0.997649
ferritin_rep_seq	589	.	C	.	0	.	DP=2126;DPB=2126;EPPR=120.666;GTI=0;MQMR=9.19189;NS=1;NUMALT=0;ODDS=0;PAIREDR=0.997643;PQR=0;PRO=0;QR=78231;RO=2121;RPPR=137.915	0/0	2126	2121	2121	78231	.	.	0	0.997648
ferritin_rep_seq	590	.	A	.	0	.	DP=2125;DPB=2125;EPPR=136.983;GTI=0;MQMR=9.2533;NS=1;NUMALT=0;ODDS=0;PAIREDR=0.997646;PQR=0;PRO=0;QR=78468;RO=2124;RPPR=155.336	0/0	2125	2124	2124	78468	.	.	0	0.999529
ferritin_rep_seq	591	.	C	.	0	.	DP=2127;DPB=2127;EPPR=141.331;GTI=0;MQMR=9.26576;NS=1;NUMALT=0;ODDS=0;PAIREDR=0.997648;PQR=0;PRO=0;QR=77701;RO=2126;RPPR=153.62	0/0	2127	2126	2126	77701	.	.	0	0.99953
ferritin_rep_seq	592	.	C	.	0	.	DP=2094;DPB=2094;EPPR=128.053;GTI=0;MQMR=9.19321;NS=1;NUMALT=0;ODDS=0;PAIREDR=0.997609;PQR=0;PRO=0;QR=76588;RO=2091;RPPR=136.851	0/0	2094	2091	2091	76588	.	.	0	0.998567
ferritin_rep_seq	593	.	C	A	0	.	AB=0;ABP=0;AC=0;AF=0;AN=2;AO=1686;CIGAR=1X;DP=2035;DPB=2035;DPRA=0;EPP=185.095;EPPR=3.1137;GTI=0;LEN=1;MEANALT=3;MQM=3.89858;MQMR=35.756;NS=1;NUMALT=1;ODDS=1789.91;PAIRED=0.997034;PAIREDR=1;PAO=0;PQA=0;PQR=0;PRO=0;QA=62032;QR=12383;RO=336;RPL=1031;RPP=185.095;RPPR=3.1137;RPR=655;RUN=1;SAF=2;SAP=3646.76;SAR=1684;SRF=168;SRP=3.0103;SRR=168;TYPE=snp	0/0	2035	336,1686	336	12383	1686	62032	0,-18.4893,-335.445	0.165111
ferritin_rep_seq	594	.	A	.	0	.	DP=1943;DPB=1943;EPPR=111.439;GTI=0;MQMR=9.23696;NS=1;NUMALT=0;ODDS=0;PAIREDR=0.997419;PQR=0;PRO=0;QR=71703;RO=1937;RPPR=111.439	0/0	1943	1937	1937	71703	.	.	0	0.996912
ferritin_rep_seq	595	.	G	C	6.46099e-14	.	AB=0;ABP=0;AC=0;AF=0;AN=2;AO=1592;CIGAR=1X;DP=1921;DPB=1921;DPRA=0;EPP=185.725;EPPR=3.07043;GTI=0;LEN=1;MEANALT=3;MQM=3.77261;MQMR=36.1231;NS=1;NUMALT=1;ODDS=1734.04;PAIRED=0.996859;PAIREDR=1;PAO=0;PQA=0;PQR=0;PRO=0;QA=58691;QR=12091;RO=325;RPL=979;RPP=185.725;RPPR=3.33769;RPR=613;RUN=1;SAF=2;SAP=3442.64;SAR=1590;SRF=168;SRP=3.81876;SRR=157;TYPE=snp	0/0	1921	325,1592	325	12091	1592	58691	0,-37.9403,-370.082	0.169183
ferritin_rep_seq	596	.	A	.	1.11139e-13	.	DP=1880;DPB=1880;EPPR=125.041;GTI=0;MQMR=9.26927;NS=1;NUMALT=0;ODDS=0;PAIREDR=0.997323;PQR=0;PRO=0;QR=68380;RO=1868;RPPR=134.247	0/0	1880	1868	1868	68380	.	.	0	0.993617
ferritin_rep_seq	597	.	T	.	0	.	DP=1849;DPB=1849;EPPR=113.817;GTI=0;MQMR=9.26367;NS=1;NUMALT=0;ODDS=0;PAIREDR=0.997293;PQR=0;PRO=0;QR=66199;RO=1847;RPPR=134.95	0/0	1849	1847	1847	66199	.	.	0	0.998918
ferritin_rep_seq	598	.	C	.	1.95759e-13	.	DP=1842;DPB=1842;EPPR=230.984;GTI=0;MQMR=8.95107;NS=1;NUMALT=0;ODDS=0;PAIREDR=0.996701;PQR=0;PRO=0;QR=67602;RO=1819;RPPR=265.594	0/0	1842	1819	1819	67602	.	.	0	0.987514
ferritin_rep_seq	599	.	A	.	0	.	DP=1836;DPB=1836;EPPR=278.084;GTI=0;MQMR=9.25245;NS=1;NUMALT=0;ODDS=0;PAIREDR=0.996728;PQR=0;PRO=0;QR=67898;RO=1834;RPPR=320.708	0/0	1836	1834	1834	67898	.	.	0	0.998911
ferritin_rep_seq	600	.	A	.	0	.	DP=1817;DPB=1817;EPPR=485.962;GTI=0;MQMR=9.2642;NS=1;NUMALT=0;ODDS=0;PAIREDR=0.996691;PQR=0;PRO=0;QR=67408;RO=1813;RPPR=548.723	0/0	1817	1813	1813	67408	.	.	0	0.997799
ferritin_rep_seq	601	.	G	.	2.42046e-13	.	DP=1776;DPB=1776;EPPR=709.228;GTI=0;MQMR=9.19369;NS=1;NUMALT=0;ODDS=0;PAIREDR=0.996059;PQR=0;PRO=0;QR=65925;RO=1776;RPPR=750.706	0/0	1776	1776	1776	65925	.	.	0	1
ferritin_rep_seq	602	.	C	.	2.92674e-13	.	DP=1772;DPB=1772;EPPR=864.323;GTI=0;MQMR=9.09478;NS=1;NUMALT=0;ODDS=0;PAIREDR=0.996027;PQR=0;PRO=0;QR=65484;RO=1762;RPPR=940.1	0/0	1772	1762	1762	65484	.	.	0	0.994357
ferritin_rep_seq	603	.	G	.	0	.	DP=1762;DPB=1762;EPPR=894.424;GTI=0;MQMR=8.99773;NS=1;NUMALT=0;ODDS=0;PAIREDR=0.996023;PQR=0;PRO=0;QR=65537;RO=1760;RPPR=949.792	0/0	1762	1760	1760	65537	.	.	0	0.998865
ferritin_rep_seq	604	.	T	.	1.38381e-13	.	DP=1759;DPB=1759;EPPR=910.146;GTI=0;MQMR=8.9293;NS=1;NUMALT=0;ODDS=0;PAIREDR=0.996009;PQR=0;PRO=0;QR=64788;RO=1754;RPPR=983.639	0/0	1759	1754	1754	64788	.	.	0	0.997157
ferritin_rep_seq	605	.	T	.	0	.	DP=1757;DPB=1757;EPPR=947.621;GTI=0;MQMR=8.90034;NS=1;NUMALT=0;ODDS=0;PAIREDR=0.996014;PQR=0;PRO=0;QR=64923;RO=1756;RPPR=1049.67	0/0	1757	1756	1756	64923	.	.	0	0.999431
ferritin_rep_seq	606	.	G	.	0	.	DP=1757;DPB=1757;EPPR=1018.06;GTI=0;MQMR=8.92255;NS=1;NUMALT=0;ODDS=0;PAIREDR=0.996014;PQR=0;PRO=0;QR=65063;RO=1756;RPPR=1133.19	0/0	1757	1756	1756	65063	.	.	0	0.999431
ferritin_rep_seq	607	.	T	.	0	.	DP=1752;DPB=1752;EPPR=1248.12;GTI=0;MQMR=8.93807;NS=1;NUMALT=0;ODDS=0;PAIREDR=0.995986;PQR=0;PRO=0;QR=63960;RO=1744;RPPR=1375.74	0/0	1752	1744	1744	63960	.	.	0	0.995434
ferritin_rep_seq	608	.	G	.	0	.	DP=1738;DPB=1738;EPPR=1321.56;GTI=0;MQMR=8.92804;NS=1;NUMALT=0;ODDS=0;PAIREDR=0.99597;PQR=0;PRO=0;QR=63668;RO=1737;RPPR=1447.69	0/0	1738	1737	1737	63668	.	.	0	0.999425
ferritin_rep_seq	609	.	G	.	0	.	DP=1678;DPB=1678;EPPR=1256.01;GTI=0;MQMR=9.059;NS=1;NUMALT=0;ODDS=0;PAIREDR=0.995828;PQR=0;PRO=0;QR=61851;RO=1678;RPPR=1435.18	0/0	1678	1678	1678	61851	.	.	0	1
ferritin_rep_seq	610	.	A	.	0	.	DP=1634;DPB=1634;EPPR=1229.25;GTI=0;MQMR=9.17463;NS=1;NUMALT=0;ODDS=0;PAIREDR=0.995711;PQR=0;PRO=0;QR=59937;RO=1632;RPPR=1403.66	0/0	1634	1632	1632	59937	.	.	0	0.998776
ferritin_rep_seq	611	.	A	C	2.98942e-13	.	AB=0;ABP=0;AC=0;AF=0;AN=2;AO=1371;CIGAR=1X;DP=1607;DPB=1607;DPRA=0;EPP=1417.44;EPPR=4.12838;GTI=0;LEN=1;MEANALT=2;MQM=3.78264;MQMR=40.9191;NS=1;NUMALT=1;ODDS=2073.48;PAIRED=0.994894;PAIREDR=1;PAO=0;PQA=0;PQR=0;PRO=0;QA=49746;QR=8768;RO=235;RPL=1156;RPP=1405.49;RPPR=44.49;RPR=215;RUN=1;SAF=18;SAP=2825.81;SAR=1353;SRF=135;SRP=14.3297;SRR=100;TYPE=snp	0/0	1607	235,1371	235	8768	1371	49746	0,-19.049,-280.019	0.146235
ferritin_rep_seq	612	.	C	.	1.52364e-13	.	DP=1549;DPB=1549;EPPR=1088.94;GTI=0;MQMR=9.35922;NS=1;NUMALT=0;ODDS=0;PAIREDR=0.995469;PQR=0;PRO=0;QR=56640;RO=1545;RPPR=1290.22	0/0	1549	1545	1545	56640	.	.	0	0.997418
ferritin_rep_seq	613	.	T	.	0	.	DP=1527;DPB=1527;EPPR=1070.14;GTI=0;MQMR=9.53108;NS=1;NUMALT=0;ODDS=0;PAIREDR=0.99537;PQR=0;PRO=0;QR=55407;RO=1512;RPPR=1255.85	0/0	1527	1512	1512	55407	.	.	0	0.990177
ferritin_rep_seq	614	.	G	.	8.19702e-15	.	DP=1508;DPB=1508;EPPR=1119.6;GTI=0;MQMR=9.5405;NS=1;NUMALT=0;ODDS=0;PAIREDR=0.994688;PQR=0;PRO=0;QR=55591;RO=1506;RPPR=1326.32	0/0	1508	1506	1506	55591	.	.	0	0.998674
ferritin_rep_seq	615	.	G	.	0	.	DP=1445;DPB=1445;EPPR=997.279;GTI=0;MQMR=9.72986;NS=1;NUMALT=0;ODDS=0;PAIREDR=0.994444;PQR=0;PRO=0;QR=53438;RO=1440;RPPR=1240.8	0/0	1445	1440	1440	53438	.	.	0	0.99654
ferritin_rep_seq	616	.	C	T	0	.	AB=0;ABP=0;AC=0;AF=0;AN=2;AO=1126;CIGAR=1X;DP=1415;DPB=1415;DPRA=0;EPP=1200.49;EPPR=4.51955;GTI=0;LEN=1;MEANALT=3;MQM=3.373;MQMR=35.5035;NS=1;NUMALT=1;ODDS=1852.27;PAIRED=0.99556;PAIREDR=0.989362;PAO=0;PQA=0;PQR=0;PRO=0;QA=41693;QR=10341;RO=282;RPL=957;RPP=1200.49;RPPR=99.6023;RPR=169;RUN=1;SAF=2;SAP=2430.75;SAR=1124;SRF=153;SRP=7.44565;SRR=129;TYPE=snp	0/0	1415	282,1126	282	10341	1126	41693	0,-82.7734,-427.225	0.199293
ferritin_rep_seq	617	.	C	.	0	.	DP=1383;DPB=1383;EPPR=986.826;GTI=0;MQMR=9.90514;NS=1;NUMALT=0;ODDS=0;PAIREDR=0.994207;PQR=0;PRO=0;QR=51466;RO=1381;RPPR=1251.3	0/0	1383	1381	1381	51466	.	.	0	0.998554
ferritin_rep_seq	618	.	A	.	1.97206e-13	.	DP=1383;DPB=1383;EPPR=1020.49;GTI=0;MQMR=9.90962;NS=1;NUMALT=0;ODDS=0;PAIREDR=0.994215;PQR=0;PRO=0;QR=51768;RO=1383;RPPR=1283.3	0/0	1383	1383	1383	51768	.	.	0	1
ferritin_rep_seq	619	.	T	.	1.97206e-13	.	DP=1383;DPB=1383;EPPR=1025.55;GTI=0;MQMR=9.90962;NS=1;NUMALT=0;ODDS=0;PAIREDR=0.994215;PQR=0;PRO=0;QR=51287;RO=1383;RPPR=1288.98	0/0	1383	1383	1383	51287	.	.	0	1
ferritin_rep_seq	620	.	G	.	4.38771e-14	.	DP=1382;DPB=1382;EPPR=1016.9;GTI=0;MQMR=9.88776;NS=1;NUMALT=0;ODDS=0;PAIREDR=0.994207;PQR=0;PRO=0;QR=51073;RO=1381;RPPR=1307.97	0/0	1382	1381	1381	51073	.	.	0	0.999276
ferritin_rep_seq	621	.	G	.	8.67942e-15	.	DP=1382;DPB=1382;EPPR=1008.61;GTI=0;MQMR=9.90738;NS=1;NUMALT=0;ODDS=0;PAIREDR=0.994211;PQR=0;PRO=0;QR=51329;RO=1382;RPPR=1298.45	0/0	1382	1382	1382	51329	.	.	0	1
ferritin_rep_seq	622	.	T	.	0	.	DP=1380;DPB=1380;EPPR=1020.17;GTI=0;MQMR=9.86087;NS=1;NUMALT=0;ODDS=0;PAIREDR=0.994203;PQR=0;PRO=0;QR=51534;RO=1380;RPPR=1306.05	0/0	1380	1380	1380	51534	.	.	0	1
ferritin_rep_seq	623	.	C	A	7.73878e-14	.	AB=0;ABP=0;AC=0;AF=0;AN=2;AO=1151;CIGAR=1X;DP=1385;DPB=1385;DPRA=0;EPP=1256.13;EPPR=5.70367;GTI=0;LEN=1;MEANALT=2;MQM=3.60209;MQMR=41.4077;NS=1;NUMALT=1;ODDS=1789.54;PAIRED=0.99305;PAIREDR=1;PAO=0;PQA=0;PQR=0;PRO=0;QA=42881;QR=8605;RO=233;RPL=982;RPP=1249.99;RPPR=87.1199;RPR=169;RUN=1;SAF=19;SAP=2340.07;SAR=1132;SRF=134;SRP=14.4268;SRR=99;TYPE=snp	0/0	1385	233,1151	233	8605	1151	42881	0,-44.3521,-366.722	0.168231
ferritin_rep_seq	624	.	T	.	7.66643e-14	.	DP=1388;DPB=1388;EPPR=982.57;GTI=0;MQMR=10.0649;NS=1;NUMALT=0;ODDS=0;PAIREDR=0.994232;PQR=0;PRO=0;QR=51362;RO=1387;RPPR=1290.94	0/0	1388	1387	1387	51362	.	.	0	0.99928
ferritin_rep_seq	625	.	T	C	8.84775e-14	.	AB=0;ABP=0;AC=0;AF=0;AN=2;AO=1137;CIGAR=1X;DP=1382;DPB=1382;DPRA=0;EPP=1246.78;EPPR=7.31765;GTI=0;LEN=1;MEANALT=2;MQM=3.6007;MQMR=40.4221;NS=1;NUMALT=1;ODDS=1779.42;PAIRED=0.992964;PAIREDR=1;PAO=0;PQA=0;PQR=0;PRO=0;QA=41946;QR=9084;RO=244;RPL=972;RPP=1246.78;RPPR=85.0279;RPR=165;RUN=1;SAF=16;SAP=2334.96;SAR=1121;SRF=133;SRP=7.31765;SRR=111;TYPE=snp	0/0	1382	244,1137	244	9084	1137	41946	0,-47.9759,-392.555	0.176556
ferritin_rep_seq	626	.	T	.	0	.	DP=1377;DPB=1377;EPPR=958.212;GTI=0;MQMR=10.1853;NS=1;NUMALT=0;ODDS=0;PAIREDR=0.994186;PQR=0;PRO=0;QR=50825;RO=1376;RPPR=1264.29	0/0	1377	1376	1376	50825	.	.	0	0.999274
ferritin_rep_seq	627	.	T	.	0	.	DP=1369;DPB=1369;EPPR=950.421;GTI=0;MQMR=10.1523;NS=1;NUMALT=0;ODDS=0;PAIREDR=0.994143;PQR=0;PRO=0;QR=50174;RO=1366;RPPR=1250.89	0/0	1369	1366	1366	50174	.	.	0	0.997809
ferritin_rep_seq	628	.	C	.	4.75414e-13	.	DP=1374;DPB=1374;EPPR=974.414;GTI=0;MQMR=10.3093;NS=1;NUMALT=0;ODDS=0;PAIREDR=0.994178;PQR=0;PRO=0;QR=50562;RO=1374;RPPR=1277.45	0/0	1374	1374	1374	50562	.	.	0	1
ferritin_rep_seq	629	.	C	.	0	.	DP=1373;DPB=1373;EPPR=974.058;GTI=0;MQMR=10.5492;NS=1;NUMALT=0;ODDS=0;PAIREDR=0.994165;PQR=0;PRO=0;QR=50554;RO=1371;RPPR=1283.09	0/0	1373	1371	1371	50554	.	.	0	0.998543
ferritin_rep_seq	630	.	A	.	0	.	DP=1306;DPB=1306;EPPR=913.499;GTI=0;MQMR=11.0513;NS=1;NUMALT=0;ODDS=0;PAIREDR=0.993874;PQR=0;PRO=0;QR=48655;RO=1306;RPPR=1227.02	0/0	1306	1306	1306	48655	.	.	0	1
ferritin_rep_seq	631	.	C	.	2.14322e-13	.	DP=1349;DPB=1349;EPPR=792.344;GTI=0;MQMR=12.0445;NS=1;NUMALT=0;ODDS=0;PAIREDR=0.994065;PQR=0;PRO=0;QR=49860;RO=1348;RPPR=1128.85	0/0	1349	1348	1348	49860	.	.	0	0.999259
ferritin_rep_seq	632	.	T	.	1.59116e-14	.	DP=1348;DPB=1348;EPPR=778.87;GTI=0;MQMR=12.0801;NS=1;NUMALT=0;ODDS=0;PAIREDR=0.994065;PQR=0;PRO=0;QR=49542;RO=1348;RPPR=1134.24	0/0	1348	1348	1348	49542	.	.	0	1
ferritin_rep_seq	633	.	T	.	0	.	DP=1348;DPB=1348;EPPR=773.893;GTI=0;MQMR=12.0967;NS=1;NUMALT=0;ODDS=0;PAIREDR=0.994052;PQR=0;PRO=0;QR=49394;RO=1345;RPPR=1155.79	0/0	1348	1345	1345	49394	.	.	0	0.997774
ferritin_rep_seq	634	.	C	.	2.41084e-14	.	DP=1348;DPB=1348;EPPR=750.63;GTI=0;MQMR=12.0579;NS=1;NUMALT=0;ODDS=0;PAIREDR=0.994061;PQR=0;PRO=0;QR=50041;RO=1347;RPPR=1175.97	0/0	1348	1347	1347	50041	.	.	0	0.999258
ferritin_rep_seq	635	.	G	.	0	.	DP=1349;DPB=1349;EPPR=813.373;GTI=0;MQMR=12.0542;NS=1;NUMALT=0;ODDS=0;PAIREDR=0.994061;PQR=0;PRO=0;QR=50032;RO=1347;RPPR=1254.24	0/0	1349	1347	1347	50032	.	.	0	0.998517
ferritin_rep_seq	636	.	A	.	0	.	DP=1358;DPB=1358;EPPR=804.543;GTI=0;MQMR=12.218;NS=1;NUMALT=0;ODDS=0;PAIREDR=0.994109;PQR=0;PRO=0;QR=50626;RO=1358;RPPR=1252.58	0/0	1358	1358	1358	50626	.	.	0	1
ferritin_rep_seq	637	.	C	.	1.15478e-13	.	DP=1359;DPB=1359;EPPR=788.193;GTI=0;MQMR=12.2266;NS=1;NUMALT=0;ODDS=0;PAIREDR=0.994113;PQR=0;PRO=0;QR=50302;RO=1359;RPPR=1254.48	0/0	1359	1359	1359	50302	.	.	0	1
ferritin_rep_seq	638	.	A	.	1.95518e-13	.	DP=1358;DPB=1358;EPPR=798.35;GTI=0;MQMR=12.1673;NS=1;NUMALT=0;ODDS=0;PAIREDR=0.994105;PQR=0;PRO=0;QR=49792;RO=1357;RPPR=1273.38	0/0	1358	1357	1357	49792	.	.	0	0.999264
ferritin_rep_seq	639	.	A	.	9.16116e-14	.	DP=1360;DPB=1360;EPPR=824.445;GTI=0;MQMR=12.1825;NS=1;NUMALT=0;ODDS=0;PAIREDR=0.994113;PQR=0;PRO=0;QR=49950;RO=1359;RPPR=1300.14	0/0	1360	1359	1359	49950	.	.	0	0.999265
ferritin_rep_seq	640	.	G	A	0	.	AB=0;ABP=0;AC=0;AF=0;AN=2;AO=244;CIGAR=1X;DP=1345;DPB=1345;DPRA=0;EPP=507.112;EPPR=509.981;GTI=0;LEN=1;MEANALT=1;MQM=3.04098;MQMR=14.3733;NS=1;NUMALT=1;ODDS=1560.23;PAIRED=1;PAIREDR=0.992734;PAO=0;PQA=0;PQR=0;PRO=0;QA=8516;QR=40793;RO=1101;RPL=241;RPP=507.112;RPPR=944.733;RPR=3;RUN=1;SAF=0;SAP=532.85;SAR=244;SRF=140;SRP=1332.4;SRR=961;TYPE=snp	0/0	1345	1101,244	1101	40793	244	8516	0,-338.17,-1189.21	0.818587
ferritin_rep_seq	641	.	G	.	3.41854e-13	.	DP=1323;DPB=1323;EPPR=895.877;GTI=0;MQMR=12.3906;NS=1;NUMALT=0;ODDS=0;PAIREDR=0.993944;PQR=0;PRO=0;QR=48412;RO=1321;RPPR=1403.42	0/0	1323	1321	1321	48412	.	.	0	0.998488
ferritin_rep_seq	642	.	A	.	1.49471e-13	.	DP=1264;DPB=1264;EPPR=870.395;GTI=0;MQMR=12.7615;NS=1;NUMALT=0;ODDS=0;PAIREDR=0.993661;PQR=0;PRO=0;QR=46461;RO=1262;RPPR=1396.74	0/0	1264	1262	1262	46461	.	.	0	0.998418
ferritin_rep_seq	643	.	G	.	0	.	DP=1219;DPB=1219;EPPR=822.543;GTI=0;MQMR=13.0739;NS=1;NUMALT=0;ODDS=0;PAIREDR=0.993432;PQR=0;PRO=0;QR=44745;RO=1218;RPPR=1340.05	0/0	1219	1218	1218	44745	.	.	0	0.99918
ferritin_rep_seq	644	.	C	.	1.18854e-13	.	DP=1202;DPB=1202;EPPR=786.063;GTI=0;MQMR=13.1579;NS=1;NUMALT=0;ODDS=0;PAIREDR=0.993317;PQR=0;PRO=0;QR=43872;RO=1197;RPPR=1310.61	0/0	1202	1197	1197	43872	.	.	0	0.99584
ferritin_rep_seq	645	.	T	.	1.74302e-13	.	DP=1166;DPB=1166;EPPR=700.769;GTI=0;MQMR=13.3679;NS=1;NUMALT=0;ODDS=0;PAIREDR=0.993092;PQR=0;PRO=0;QR=42001;RO=1158;RPPR=1270.05	0/0	1166	1158	1158	42001	.	.	0	0.993139
ferritin_rep_seq	646	.	C	.	0	.	DP=1142;DPB=1142;EPPR=741.671;GTI=0;MQMR=13.3874;NS=1;NUMALT=0;ODDS=0;PAIREDR=0.992989;PQR=0;PRO=0;QR=42150;RO=1141;RPPR=1304.62	0/0	1142	1141	1141	42150	.	.	0	0.999124
ferritin_rep_seq	647	.	G	.	5.83425e-14	.	DP=1129;DPB=1129;EPPR=870.325;GTI=0;MQMR=13.3035;NS=1;NUMALT=0;ODDS=0;PAIREDR=0.995387;PQR=0;PRO=0;QR=39874;RO=1084;RPPR=1376.37	0/0	1129	1084	1084	39874	.	.	0	0.960142
ferritin_rep_seq	648	.	G	.	2.31439e-14	.	DP=1115;DPB=1115;EPPR=803.205;GTI=0;MQMR=13.1031;NS=1;NUMALT=0;ODDS=0;PAIREDR=0.992825;PQR=0;PRO=0;QR=41131;RO=1115;RPPR=1296.59	0/0	1115	1115	1115	41131	.	.	0	1
ferritin_rep_seq	649	.	A	.	0	.	DP=1089;DPB=1089;EPPR=800.196;GTI=0;MQMR=13.0864;NS=1;NUMALT=0;ODDS=0;PAIREDR=0.992647;PQR=0;PRO=0;QR=40383;RO=1088;RPPR=1248.61	0/0	1089	1088	1088	40383	.	.	0	0.999082
ferritin_rep_seq	650	.	G	.	2.23243e-13	.	DP=1083;DPB=1083;EPPR=792.713;GTI=0;MQMR=13.0796;NS=1;NUMALT=0;ODDS=0;PAIREDR=0.992599;PQR=0;PRO=0;QR=40227;RO=1081;RPPR=1234.56	0/0	1083	1081	1081	40227	.	.	0	0.998153
ferritin_rep_seq	651	.	A	.	5.88242e-14	.	DP=1043;DPB=1043;EPPR=728.432;GTI=0;MQMR=13.405;NS=1;NUMALT=0;ODDS=0;PAIREDR=0.992322;PQR=0;PRO=0;QR=38686;RO=1042;RPPR=1144.18	0/0	1043	1042	1042	38686	.	.	0	0.999041
ferritin_rep_seq	652	.	G	.	1.27291e-13	.	DP=1037;DPB=1037;EPPR=724.536;GTI=0;MQMR=13.4532;NS=1;NUMALT=0;ODDS=0;PAIREDR=0.992285;PQR=0;PRO=0;QR=38383;RO=1037;RPPR=1115.84	0/0	1037	1037	1037	38383	.	.	0	1
ferritin_rep_seq	653	.	T	.	2.7966e-14	.	DP=1026;DPB=1026;EPPR=700.328;GTI=0;MQMR=13.6033;NS=1;NUMALT=0;ODDS=0;PAIREDR=0.992203;PQR=0;PRO=0;QR=37803;RO=1026;RPPR=1081.97	0/0	1026	1026	1026	37803	.	.	0	1
ferritin_rep_seq	654	.	A	.	1.44649e-13	.	DP=1024;DPB=1024;EPPR=682.35;GTI=0;MQMR=13.624;NS=1;NUMALT=0;ODDS=0;PAIREDR=0.992188;PQR=0;PRO=0;QR=37702;RO=1024;RPPR=1096.22	0/0	1024	1024	1024	37702	.	.	0	1
ferritin_rep_seq	655	.	G	.	4.82399e-16	.	DP=1018;DPB=1018;EPPR=700.919;GTI=0;MQMR=13.6434;NS=1;NUMALT=0;ODDS=0;PAIREDR=0.992141;PQR=0;PRO=0;QR=37173;RO=1018;RPPR=1108.8	0/0	1018	1018	1018	37173	.	.	0	1
ferritin_rep_seq	656	.	A	.	0	.	DP=969;DPB=969;EPPR=612.552;GTI=0;MQMR=14.0734;NS=1;NUMALT=0;ODDS=0;PAIREDR=0.991727;PQR=0;PRO=0;QR=34661;RO=967;RPPR=1020.1	0/0	969	967	967	34661	.	.	0	0.997936
ferritin_rep_seq	657	.	C	.	1.14755e-13	.	DP=961;DPB=961;EPPR=602.312;GTI=0;MQMR=14.2237;NS=1;NUMALT=0;ODDS=0;PAIREDR=0.991675;PQR=0;PRO=0;QR=34928;RO=961;RPPR=1008.28	0/0	961	961	961	34928	.	.	0	1
ferritin_rep_seq	658	.	T	.	0	.	DP=922;DPB=922;EPPR=548.007;GTI=0;MQMR=14.4085;NS=1;NUMALT=0;ODDS=0;PAIREDR=0.992375;PQR=0;PRO=0;QR=33090;RO=918;RPPR=941.853	0/0	922	918	918	33090	.	.	0	0.995662
ferritin_rep_seq	659	.	C	.	0	.	DP=915;DPB=915;EPPR=547.518;GTI=0;MQMR=14.3607;NS=1;NUMALT=0;ODDS=0;PAIREDR=0.99235;PQR=0;PRO=0;QR=32600;RO=915;RPPR=930.039	0/0	915	915	915	32600	.	.	0	1
ferritin_rep_seq	660	.	C	.	2.89301e-14	.	DP=902;DPB=902;EPPR=546.782;GTI=0;MQMR=14.3152;NS=1;NUMALT=0;ODDS=0;PAIREDR=0.992231;PQR=0;PRO=0;QR=32011;RO=901;RPPR=896.859	0/0	902	901	901	32011	.	.	0	0.998891
ferritin_rep_seq	661	.	C	.	9.98084e-14	.	DP=830;DPB=830;EPPR=438.519;GTI=0;MQMR=15.012;NS=1;NUMALT=0;ODDS=0;PAIREDR=0.991566;PQR=0;PRO=0;QR=29766;RO=830;RPPR=765.903	0/0	830	830	830	29766	.	.	0	1
ferritin_rep_seq	662	.	T	.	1.56708e-14	.	DP=802;DPB=802;EPPR=387.715;GTI=0;MQMR=15.3709;NS=1;NUMALT=0;ODDS=0;PAIREDR=0.991228;PQR=0;PRO=0;QR=28425;RO=798;RPPR=705.239	0/0	802	798	798	28425	.	.	0	0.995012
ferritin_rep_seq	663	.	C	CTAT	0	.	AB=0;ABP=0;AC=0;AF=0;AN=2;AO=300;CIGAR=1M3I2M;DP=562;DPB=864;DPRA=0;EPP=654.452;EPPR=185.591;GTI=0;LEN=3;MEANALT=4;MQM=3.08333;MQMR=36.716;NS=1;NUMALT=1;ODDS=938.246;PAIRED=0.993333;PAIREDR=0.988327;PAO=0;PQA=0;PQR=0;PRO=0;QA=925;QR=9555;RO=257;RPL=300;RPP=654.452;RPPR=10.1162;RPR=0;RUN=1;SAF=0;SAP=654.452;SAR=300;SRF=71;SRP=114.752;SRR=186;TYPE=ins	0|0	562	257,300	257	9555	300	925	0,-132.356,-693.8	0.457295
ferritin_rep_seq	666	.	C	.	9.87235e-14	.	DP=592;DPB=592;EPPR=91.8011;GTI=0;MQMR=19.0276;NS=1;NUMALT=0;ODDS=0;PAIREDR=0.989655;PQR=0;PRO=0;QR=20992;RO=580;RPPR=296.533	0/0	592	580	580	20992	.	.	0	0.97973
ferritin_rep_seq	667	.	A	G	0	.	AB=0;ABP=0;AC=0;AF=0;AN=2;AO=308;CIGAR=1X;DP=583;DPB=583;DPRA=0;EPP=663.166;EPPR=183.053;GTI=0;LEN=1;MEANALT=1;MQM=3.08117;MQMR=36.6473;NS=1;NUMALT=1;ODDS=845.573;PAIRED=0.987013;PAIREDR=0.989091;PAO=0;PQA=0;PQR=0;PRO=0;QA=10903;QR=10228;RO=275;RPL=308;RPP=671.824;RPPR=8.76668;RPR=0;RUN=1;SAF=1;SAP=663.166;SAR=307;SRF=76;SRP=122.473;SRR=199;TYPE=snp	0/0	583	275,308	275	10228	308	10903	0,-90.167,-695.111	0.471698
ferritin_rep_seq	668	.	C	.	1.52487e-14	.	DP=552;DPB=552;EPPR=69.492;GTI=0;MQMR=19.3478;NS=1;NUMALT=0;ODDS=0;PAIREDR=0.98913;PQR=0;PRO=0;QR=19966;RO=552;RPPR=248.874	0/0	552	552	552	19966	.	.	0	1
ferritin_rep_seq	669	.	T	.	2.02509e-14	.	DP=498;DPB=498;EPPR=27.0811;GTI=0;MQMR=21.1377;NS=1;NUMALT=0;ODDS=0;PAIREDR=0.991903;PQR=0;PRO=0;QR=18079;RO=494;RPPR=168.447	0/0	498	494	494	18079	.	.	0	0.991968
ferritin_rep_seq	670	.	A	.	4.36358e-14	.	DP=488;DPB=488;EPPR=17.9792;GTI=0;MQMR=21.8012;NS=1;NUMALT=0;ODDS=0;PAIREDR=0.991803;PQR=0;PRO=0;QR=17908;RO=488;RPPR=140.845	0/0	488	488	488	17908	.	.	0	1
ferritin_rep_seq	671	.	C	.	0	.	DP=482;DPB=482;EPPR=10.5992;GTI=0;MQMR=22.4324;NS=1;NUMALT=0;ODDS=0;PAIREDR=0.991684;PQR=0;PRO=0;QR=17582;RO=481;RPPR=114.288	0/0	482	481	481	17582	.	.	0	0.997925
ferritin_rep_seq	672	.	T	.	3.68253e-14	.	DP=486;DPB=486;EPPR=3.4571;GTI=0;MQMR=23.4403;NS=1;NUMALT=0;ODDS=0;PAIREDR=0.99177;PQR=0;PRO=0;QR=17707;RO=486;RPPR=65.2234	0/0	486	486	486	17707	.	.	0	1
ferritin_rep_seq	673	.	G	.	1.75387e-14	.	DP=507;DPB=507;EPPR=3.16541;GTI=0;MQMR=24.0675;NS=1;NUMALT=0;ODDS=0;PAIREDR=0.992063;PQR=0;PRO=0;QR=18198;RO=504;RPPR=47.8357	0/0	507	504	504	18198	.	.	0	0.994083
ferritin_rep_seq	674	.	T	C	1.17166e-13	.	AB=0;ABP=0;AC=0;AF=0;AN=2;AO=194;CIGAR=1X;DP=506;DPB=506;DPRA=0;EPP=424.276;EPPR=304.121;GTI=0;LEN=1;MEANALT=1;MQM=3.10309;MQMR=37.4103;NS=1;NUMALT=1;ODDS=651.352;PAIRED=0.994845;PAIREDR=0.990385;PAO=0;PQA=0;PQR=0;PRO=0;QA=6888;QR=11444;RO=312;RPL=194;RPP=424.276;RPPR=75.4206;RPR=0;RUN=1;SAF=0;SAP=424.276;SAR=194;SRF=65;SRP=233.548;SRR=247;TYPE=snp	0/0	506	312,194	312	11444	194	6888	0,-98.2099,-837.458	0.616601
ferritin_rep_seq	675	.	T	.	3.4535e-14	.	DP=499;DPB=499;EPPR=6.68476;GTI=0;MQMR=24.7203;NS=1;NUMALT=0;ODDS=0;PAIREDR=0.991952;PQR=0;PRO=0;QR=18043;RO=497;RPPR=31.6764	0/0	499	497	497	18043	.	.	0	0.995992
ferritin_rep_seq	676	.	G	.	0	.	DP=496;DPB=496;EPPR=8.38415;GTI=0;MQMR=24.9657;NS=1;NUMALT=0;ODDS=0;PAIREDR=0.991919;PQR=0;PRO=0;QR=17934;RO=495;RPPR=27.6861	0/0	496	495	495	17934	.	.	0	0.997984
ferritin_rep_seq	677	.	G	.	3.68253e-14	.	DP=486;DPB=486;EPPR=14.1804;GTI=0;MQMR=24.93;NS=1;NUMALT=0;ODDS=0;PAIREDR=0.99177;PQR=0;PRO=0;QR=17599;RO=486;RPPR=17.0221	0/0	486	486	486	17599	.	.	0	1
ferritin_rep_seq	678	.	A	.	1.91057e-14	.	DP=471;DPB=471;EPPR=16.4827;GTI=0;MQMR=25.3;NS=1;NUMALT=0;ODDS=0;PAIREDR=0.991489;PQR=0;PRO=0;QR=17185;RO=470;RPPR=11.9549	0/0	471	470	470	17185	.	.	0	0.997877
ferritin_rep_seq	679	.	C	.	5.95472e-14	.	DP=463;DPB=463;EPPR=17.8141;GTI=0;MQMR=25.4283;NS=1;NUMALT=0;ODDS=0;PAIREDR=0.991304;PQR=0;PRO=0;QR=17000;RO=460;RPPR=9.82684	0/0	463	460	460	17000	.	.	0	0.993521
ferritin_rep_seq	680	.	T	.	4.4299e-14	.	DP=452;DPB=452;EPPR=23.9371;GTI=0;MQMR=25.7345;NS=1;NUMALT=0;ODDS=0;PAIREDR=0.99115;PQR=0;PRO=0;QR=16743;RO=452;RPPR=7.33403	0/0	452	452	452	16743	.	.	0	1
ferritin_rep_seq	681	.	G	.	4.4299e-14	.	DP=452;DPB=452;EPPR=23.9371;GTI=0;MQMR=25.7345;NS=1;NUMALT=0;ODDS=0;PAIREDR=0.99115;PQR=0;PRO=0;QR=16756;RO=452;RPPR=7.33403	0/0	452	452	452	16756	.	.	0	1
ferritin_rep_seq	682	.	A	.	0	.	DP=449;DPB=449;EPPR=26.0356;GTI=0;MQMR=25.7996;NS=1;NUMALT=0;ODDS=0;PAIREDR=0.991091;PQR=0;PRO=0;QR=16601;RO=449;RPPR=6.53592	0/0	449	449	449	16601	.	.	0	1
ferritin_rep_seq	683	.	A	G	0	.	AB=0;ABP=0;AC=0;AF=0;AN=2;AO=154;CIGAR=1X;DP=446;DPB=446;DPRA=0;EPP=337.417;EPPR=362.939;GTI=0;LEN=1;MEANALT=1;MQM=3.0974;MQMR=37.6062;NS=1;NUMALT=1;ODDS=560.048;PAIRED=0.993506;PAIREDR=0.989726;PAO=0;PQA=0;PQR=0;PRO=0;QA=5725;QR=10636;RO=292;RPL=154;RPP=337.417;RPPR=128.688;RPR=0;RUN=1;SAF=0;SAP=337.417;SAR=154;SRF=55;SRP=249.339;SRR=237;TYPE=snp	0/0	446	292,154	292	10636	154	5725	0,-91.3229,-788.68	0.654709
ferritin_rep_seq	684	.	A	.	0	.	DP=445;DPB=445;EPPR=22.3779;GTI=0;MQMR=25.7416;NS=1;NUMALT=0;ODDS=0;PAIREDR=0.991011;PQR=0;PRO=0;QR=16180;RO=445;RPPR=6.56761	0/0	445	445	445	16180	.	.	0	1
ferritin_rep_seq	685	.	A	.	1.69965e-14	.	DP=444;DPB=444;EPPR=23.0426;GTI=0;MQMR=25.705;NS=1;NUMALT=0;ODDS=0;PAIREDR=0.990991;PQR=0;PRO=0;QR=15771;RO=444;RPPR=6.31642	0/0	444	444	444	15771	.	.	0	1
ferritin_rep_seq	686	.	A	.	3.79101e-14	.	DP=440;DPB=440;EPPR=17.9732;GTI=0;MQMR=25.6925;NS=1;NUMALT=0;ODDS=0;PAIREDR=0.990888;PQR=0;PRO=0;QR=15405;RO=439;RPPR=9.06965	0/0	440	439	439	15405	.	.	0	0.997727
ferritin_rep_seq	687	.	C	.	5.6715e-14	.	DP=439;DPB=439;EPPR=8.18143;GTI=0;MQMR=25.5651;NS=1;NUMALT=0;ODDS=0;PAIREDR=0.990698;PQR=0;PRO=0;QR=15866;RO=430;RPPR=15.6351	0/0	439	430	430	15866	.	.	0	0.979499
ferritin_rep_seq	688	.	T	.	0	.	DP=434;DPB=434;EPPR=9.4947;GTI=0;MQMR=25.6382;NS=1;NUMALT=0;ODDS=0;PAIREDR=0.990783;PQR=0;PRO=0;QR=15814;RO=434;RPPR=13.5975	0/0	434	434	434	15814	.	.	0	1
ferritin_rep_seq	689	.	G	.	0	.	DP=435;DPB=435;EPPR=8.79422;GTI=0;MQMR=25.5945;NS=1;NUMALT=0;ODDS=0;PAIREDR=0.990783;PQR=0;PRO=0;QR=15818;RO=434;RPPR=16.5395	0/0	435	434	434	15818	.	.	0	0.997701
ferritin_rep_seq	690	.	C	T	4.89396e-14	.	AB=0;ABP=0;AC=0;AF=0;AN=2;AO=123;CIGAR=1X;DP=428;DPB=428;DPRA=0;EPP=270.101;EPPR=192.17;GTI=0;LEN=1;MEANALT=1;MQM=3.12195;MQMR=34.718;NS=1;NUMALT=1;ODDS=520.581;PAIRED=0.99187;PAIREDR=0.990164;PAO=0;PQA=0;PQR=0;PRO=0;QA=4514;QR=11079;RO=305;RPL=123;RPP=270.101;RPPR=45.2223;RPR=0;RUN=1;SAF=0;SAP=270.101;SAR=123;SRF=47;SRP=319.981;SRR=258;TYPE=snp	0/0	428	305,123	305	11079	123	4514	0,-94.2819,-776.228	0.712617
ferritin_rep_seq	691	.	T	.	2.08536e-14	.	DP=417;DPB=417;EPPR=12.3076;GTI=0;MQMR=25.7864;NS=1;NUMALT=0;ODDS=0;PAIREDR=0.992718;PQR=0;PRO=0;QR=15057;RO=412;RPPR=13.2141	0/0	417	412	412	15057	.	.	0	0.98801
ferritin_rep_seq	692	.	T	.	0	.	DP=395;DPB=395;EPPR=10.153;GTI=0;MQMR=26.5178;NS=1;NUMALT=0;ODDS=0;PAIREDR=0.992386;PQR=0;PRO=0;QR=14458;RO=394;RPPR=15.7085	0/0	395	394	394	14458	.	.	0	0.997468
ferritin_rep_seq	693	.	G	.	7.53381e-15	.	DP=387;DPB=387;EPPR=10.6918;GTI=0;MQMR=26.8941;NS=1;NUMALT=0;ODDS=0;PAIREDR=0.992248;PQR=0;PRO=0;QR=14198;RO=387;RPPR=15.4051	0/0	387	387	387	14198	.	.	0	1
ferritin_rep_seq	694	.	T	.	0	.	DP=380;DPB=380;EPPR=21.6254;GTI=0;MQMR=26.8892;NS=1;NUMALT=0;ODDS=0;PAIREDR=0.992084;PQR=0;PRO=0;QR=13908;RO=379;RPPR=101.334	0/0	380	379	379	13908	.	.	0	0.997368
ferritin_rep_seq	695	.	A	.	0	.	DP=376;DPB=376;EPPR=25.9932;GTI=0;MQMR=26.8827;NS=1;NUMALT=0;ODDS=0;PAIREDR=0.992;PQR=0;PRO=0;QR=13800;RO=375;RPPR=105.44	0/0	376	375	375	13800	.	.	0	0.99734
ferritin_rep_seq	696	.	G	.	0	.	DP=369;DPB=369;EPPR=30.2953;GTI=0;MQMR=27.1114;NS=1;NUMALT=0;ODDS=0;PAIREDR=0.991848;PQR=0;PRO=0;QR=13611;RO=368;RPPR=105.825	0/0	369	368	368	13611	.	.	0	0.99729
ferritin_rep_seq	697	.	T	.	1.32619e-15	.	DP=349;DPB=349;EPPR=26.1623;GTI=0;MQMR=28.086;NS=1;NUMALT=0;ODDS=0;PAIREDR=0.991404;PQR=0;PRO=0;QR=12919;RO=349;RPPR=82.4588	0/0	349	349	349	12919	.	.	0	1
ferritin_rep_seq	698	.	T	.	0	.	DP=348;DPB=348;EPPR=27.8477;GTI=0;MQMR=28.1729;NS=1;NUMALT=0;ODDS=0;PAIREDR=0.991354;PQR=0;PRO=0;QR=12743;RO=347;RPPR=85.7703	0/0	348	347	347	12743	.	.	0	0.997126
ferritin_rep_seq	699	.	T	.	0	.	DP=346;DPB=346;EPPR=44.306;GTI=0;MQMR=28.2058;NS=1;NUMALT=0;ODDS=0;PAIREDR=0.991304;PQR=0;PRO=0;QR=12523;RO=345;RPPR=111.024	0/0	346	345	345	12523	.	.	0	0.99711
ferritin_rep_seq	700	.	A	.	3.23655e-14	.	DP=340;DPB=340;EPPR=50.2462;GTI=0;MQMR=28.4059;NS=1;NUMALT=0;ODDS=0;PAIREDR=0.991176;PQR=0;PRO=0;QR=12324;RO=340;RPPR=114.292	0/0	340	340	340	12324	.	.	0	1
ferritin_rep_seq	701	.	G	.	5.12323e-15	.	DP=332;DPB=332;EPPR=51.3844;GTI=0;MQMR=28.9006;NS=1;NUMALT=0;ODDS=0;PAIREDR=0.990964;PQR=0;PRO=0;QR=12034;RO=332;RPPR=113.546	0/0	332	332	332	12034	.	.	0	1
ferritin_rep_seq	702	.	C	.	2.47714e-14	.	DP=309;DPB=309;EPPR=43.9986;GTI=0;MQMR=30.902;NS=1;NUMALT=0;ODDS=0;PAIREDR=0.990196;PQR=0;PRO=0;QR=11087;RO=306;RPPR=101.819	0/0	309	306	306	11087	.	.	0	0.990291
ferritin_rep_seq	703	.	T	.	4.74934e-14	.	DP=298;DPB=298;EPPR=30.2159;GTI=0;MQMR=32.0168;NS=1;NUMALT=0;ODDS=0;PAIREDR=0.989899;PQR=0;PRO=0;QR=10854;RO=297;RPPR=83.618	0/0	298	297	297	10854	.	.	0	0.996644
ferritin_rep_seq	704	.	T	.	0	.	DP=276;DPB=276;EPPR=21.9692;GTI=0;MQMR=33.8764;NS=1;NUMALT=0;ODDS=0;PAIREDR=0.989091;PQR=0;PRO=0;QR=10089;RO=275;RPPR=65.5566	0/0	276	275	275	10089	.	.	0	0.996377
ferritin_rep_seq	705	.	T	.	0	.	DP=267;DPB=267;EPPR=8.09472;GTI=0;MQMR=37.3577;NS=1;NUMALT=0;ODDS=0;PAIREDR=0.987805;PQR=0;PRO=0;QR=9084;RO=246;RPPR=34.7879	0/0	267	246	246	9084	.	.	0	0.921348
ferritin_rep_seq	706	.	A	.	0	.	DP=266;DPB=266;EPPR=19.1047;GTI=0;MQMR=34.0966;NS=1;NUMALT=0;ODDS=0;PAIREDR=0.987395;PQR=0;PRO=0;QR=8645;RO=238;RPPR=55.7096	0/0	266	238	238	8645	.	.	0	0.894737
ferritin_rep_seq	707	.	C	.	0	.	DP=263;DPB=263;EPPR=24.6501;GTI=0;MQMR=34.7854;NS=1;NUMALT=0;ODDS=0;PAIREDR=0.988506;PQR=0;PRO=0;QR=9630;RO=261;RPPR=60.3255	0/0	263	261	261	9630	.	.	0	0.992395
ferritin_rep_seq	708	.	T	.	9.82432e-15	.	DP=247;DPB=247;EPPR=8.4033;GTI=0;MQMR=41.277;NS=1;NUMALT=0;ODDS=0;PAIREDR=1;PQR=0;PRO=0;QR=7999;RO=213;RPPR=14.1123	0/0	247	213	213	7999	.	.	0	0.862348
ferritin_rep_seq	709	.	T	.	2.83874e-14	.	DP=241;DPB=241;EPPR=17.4868;GTI=0;MQMR=37.2208;NS=1;NUMALT=0;ODDS=0;PAIREDR=0.9875;PQR=0;PRO=0;QR=8890;RO=240;RPPR=35.5824	0/0	241	240	240	8890	.	.	0	0.995851
ferritin_rep_seq	710	.	T	.	0	.	DP=240;DPB=240;EPPR=18.2833;GTI=0;MQMR=37.364;NS=1;NUMALT=0;ODDS=0;PAIREDR=0.987448;PQR=0;PRO=0;QR=8903;RO=239;RPPR=36.818	0/0	240	239	239	8903	.	.	0	0.995833
ferritin_rep_seq	711	.	G	.	8.73969e-15	.	DP=237;DPB=237;EPPR=16.4103;GTI=0;MQMR=37.9316;NS=1;NUMALT=0;ODDS=0;PAIREDR=0.987179;PQR=0;PRO=0;QR=8691;RO=234;RPPR=34.2275	0/0	237	234	234	8691	.	.	0	0.987342
ferritin_rep_seq	712	.	T	.	0	.	DP=237;DPB=237;EPPR=19.9514;GTI=0;MQMR=37.4895;NS=1;NUMALT=0;ODDS=0;PAIREDR=0.987342;PQR=0;PRO=0;QR=8816;RO=237;RPPR=39.3756	0/0	237	237	237	8816	.	.	0	1
ferritin_rep_seq	713	.	T	.	0	.	DP=238;DPB=238;EPPR=16.4103;GTI=0;MQMR=37.9316;NS=1;NUMALT=0;ODDS=0;PAIREDR=0.987179;PQR=0;PRO=0;QR=8707;RO=234;RPPR=34.2275	0/0	238	234	234	8707	.	.	0	0.983193
ferritin_rep_seq	714	.	T	.	5.45455e-14	.	DP=238;DPB=238;EPPR=20.674;GTI=0;MQMR=37.5084;NS=1;NUMALT=0;ODDS=0;PAIREDR=0.987395;PQR=0;PRO=0;QR=8828;RO=238;RPPR=40.3815	0/0	238	238	238	8828	.	.	0	1
ferritin_rep_seq	715	.	T	.	0	.	DP=237;DPB=237;EPPR=23.2499;GTI=0;MQMR=37.4895;NS=1;NUMALT=0;ODDS=0;PAIREDR=0.987342;PQR=0;PRO=0;QR=8772;RO=237;RPPR=49.1976	0/0	237	237	237	8772	.	.	0	1
ferritin_rep_seq	716	.	T	.	0	.	DP=237;DPB=237;EPPR=26.8415;GTI=0;MQMR=37.4895;NS=1;NUMALT=0;ODDS=0;PAIREDR=0.987342;PQR=0;PRO=0;QR=8748;RO=237;RPPR=54.5484	0/0	237	237	237	8748	.	.	0	1
ferritin_rep_seq	717	.	G	.	5.56901e-14	.	DP=234;DPB=234;EPPR=29.1891;GTI=0;MQMR=37.5794;NS=1;NUMALT=0;ODDS=0;PAIREDR=0.987124;PQR=0;PRO=0;QR=8495;RO=233;RPPR=49.9905	0/0	234	233	233	8495	.	.	0	0.995726
ferritin_rep_seq	718	.	A	.	0	.	DP=229;DPB=229;EPPR=25.7776;GTI=0;MQMR=37.7555;NS=1;NUMALT=0;ODDS=0;PAIREDR=0.9869;PQR=0;PRO=0;QR=8350;RO=229;RPPR=45.5768	0/0	229	229	229	8350	.	.	0	1
ferritin_rep_seq	719	.	G	.	0	.	DP=210;DPB=210;EPPR=17.234;GTI=0;MQMR=40.6364;NS=1;NUMALT=0;ODDS=0;PAIREDR=0.990431;PQR=0;PRO=0;QR=7712;RO=209;RPPR=30.0342	0/0	210	209	209	7712	.	.	0	0.995238
ferritin_rep_seq	720	.	C	.	0	.	DP=223;DPB=223;EPPR=28.5669;GTI=0;MQMR=38.5475;NS=1;NUMALT=0;ODDS=0;PAIREDR=0.995475;PQR=0;PRO=0;QR=8243;RO=221;RPPR=42.0084	0/0	223	221	221	8243	.	.	0	0.991031
ferritin_rep_seq	721	.	T	.	0	.	DP=223;DPB=223;EPPR=26.3901;GTI=0;MQMR=38.3408;NS=1;NUMALT=0;ODDS=0;PAIREDR=0.986547;PQR=0;PRO=0;QR=8268;RO=223;RPPR=44.1514	0/0	223	223	223	8268	.	.	0	1
ferritin_rep_seq	722	.	T	.	5.32188e-14	.	DP=223;DPB=223;EPPR=28.5669;GTI=0;MQMR=38.5475;NS=1;NUMALT=0;ODDS=0;PAIREDR=0.995475;PQR=0;PRO=0;QR=8232;RO=221;RPPR=42.0084	0/0	223	221	221	8232	.	.	0	0.991031
ferritin_rep_seq	723	.	G	.	0	.	DP=223;DPB=223;EPPR=29.4592;GTI=0;MQMR=38.3243;NS=1;NUMALT=0;ODDS=0;PAIREDR=0.986486;PQR=0;PRO=0;QR=8276;RO=222;RPPR=48.2395	0/0	223	222	222	8276	.	.	0	0.995516
ferritin_rep_seq	724	.	A	.	0	.	DP=222;DPB=222;EPPR=31.7922;GTI=0;MQMR=38.5318;NS=1;NUMALT=0;ODDS=0;PAIREDR=0.995455;PQR=0;PRO=0;QR=8180;RO=220;RPPR=46.0055	0/0	222	220	220	8180	.	.	0	0.990991
ferritin_rep_seq	725	.	T	.	4.11652e-14	.	DP=222;DPB=222;EPPR=20.0415;GTI=0;MQMR=41.4363;NS=1;NUMALT=0;ODDS=0;PAIREDR=1;PQR=0;PRO=0;QR=7562;RO=204;RPPR=29.6215	0/0	222	204	204	7562	.	.	0	0.918919
ferritin_rep_seq	726	.	T	.	5.35204e-14	.	DP=222;DPB=222;EPPR=28.5669;GTI=0;MQMR=38.3937;NS=1;NUMALT=0;ODDS=0;PAIREDR=0.99095;PQR=0;PRO=0;QR=8314;RO=221;RPPR=49.7903	0/0	222	221	221	8314	.	.	0	0.995495
ferritin_rep_seq	727	.	A	.	5.82818e-14	.	DP=221;DPB=221;EPPR=39.5716;GTI=0;MQMR=38.5475;NS=1;NUMALT=0;ODDS=0;PAIREDR=0.995475;PQR=0;PRO=0;QR=8244;RO=221;RPPR=61.2667	0/0	221	221	221	8244	.	.	0	1
ferritin_rep_seq	728	.	T	.	5.82818e-14	.	DP=221;DPB=221;EPPR=44.5237;GTI=0;MQMR=38.5475;NS=1;NUMALT=0;ODDS=0;PAIREDR=0.995475;PQR=0;PRO=0;QR=8267;RO=221;RPPR=67.4765	0/0	221	221	221	8267	.	.	0	1
ferritin_rep_seq	729	.	G	.	0	.	DP=220;DPB=220;EPPR=30.833;GTI=0;MQMR=41.4335;NS=1;NUMALT=0;ODDS=0;PAIREDR=1;PQR=0;PRO=0;QR=7570;RO=203;RPPR=45.4663	0/0	220	203	203	7570	.	.	0	0.922727
ferritin_rep_seq	730	.	T	.	0	.	DP=220;DPB=220;EPPR=48.6507;GTI=0;MQMR=38.5318;NS=1;NUMALT=0;ODDS=0;PAIREDR=0.995455;PQR=0;PRO=0;QR=8244;RO=220;RPPR=69.3784	0/0	220	220	220	8244	.	.	0	1
ferritin_rep_seq	731	.	T	.	0	.	DP=220;DPB=220;EPPR=48.6507;GTI=0;MQMR=38.5318;NS=1;NUMALT=0;ODDS=0;PAIREDR=0.995455;PQR=0;PRO=0;QR=8234;RO=220;RPPR=69.3784	0/0	220	220	220	8234	.	.	0	1
ferritin_rep_seq	732	.	A	.	0	.	DP=220;DPB=220;EPPR=48.6507;GTI=0;MQMR=38.5318;NS=1;NUMALT=0;ODDS=0;PAIREDR=0.995455;PQR=0;PRO=0;QR=8111;RO=220;RPPR=69.3784	0/0	220	220	220	8111	.	.	0	1
ferritin_rep_seq	733	.	G	.	0	.	DP=220;DPB=220;EPPR=63.0614;GTI=0;MQMR=38.5318;NS=1;NUMALT=0;ODDS=0;PAIREDR=0.995455;PQR=0;PRO=0;QR=8195;RO=220;RPPR=86.5528	0/0	220	220	220	8195	.	.	0	1
ferritin_rep_seq	734	.	A	.	0	.	DP=220;DPB=220;EPPR=56.7542;GTI=0;MQMR=41.358;NS=1;NUMALT=0;ODDS=0;PAIREDR=1;PQR=0;PRO=0;QR=6544;RO=176;RPPR=74.2741	0/0	220	176	176	6544	.	.	0	0.8
ferritin_rep_seq	735	.	T	.	5.14712e-14	.	DP=219;DPB=219;EPPR=183.718;GTI=0;MQMR=38.6941;NS=1;NUMALT=0;ODDS=0;PAIREDR=1;PQR=0;PRO=0;QR=8172;RO=219;RPPR=217.272	0/0	219	219	219	8172	.	.	0	1
ferritin_rep_seq	736	.	T	.	0	.	DP=218;DPB=218;EPPR=304.586;GTI=0;MQMR=38.6789;NS=1;NUMALT=0;ODDS=0;PAIREDR=1;PQR=0;PRO=0;QR=8158;RO=218;RPPR=347.617	0/0	218	218	218	8158	.	.	0	1
ferritin_rep_seq	737	.	G	.	0	.	DP=218;DPB=218;EPPR=340.246;GTI=0;MQMR=38.6789;NS=1;NUMALT=0;ODDS=0;PAIREDR=1;PQR=0;PRO=0;QR=8099;RO=218;RPPR=385.668	0/0	218	218	218	8099	.	.	0	1
ferritin_rep_seq	738	.	T	.	6.66598e-14	.	DP=217;DPB=217;EPPR=358.328;GTI=0;MQMR=38.7361;NS=1;NUMALT=0;ODDS=0;PAIREDR=1;PQR=0;PRO=0;QR=8013;RO=216;RPPR=397.133	0/0	217	216	216	8013	.	.	0	0.995392
ferritin_rep_seq	739	.	C	.	0	.	DP=218;DPB=218;EPPR=377.898;GTI=0;MQMR=38.6789;NS=1;NUMALT=0;ODDS=0;PAIREDR=1;PQR=0;PRO=0;QR=8103;RO=218;RPPR=417.542	0/0	218	218	218	8103	.	.	0	1
ferritin_rep_seq	740	.	A	.	0	.	DP=218;DPB=218;EPPR=409.454;GTI=0;MQMR=38.6789;NS=1;NUMALT=0;ODDS=0;PAIREDR=1;PQR=0;PRO=0;QR=8103;RO=218;RPPR=450.692	0/0	218	218	218	8103	.	.	0	1
ferritin_rep_seq	741	.	A	.	0	.	DP=215;DPB=215;EPPR=402.975;GTI=0;MQMR=38.814;NS=1;NUMALT=0;ODDS=0;PAIREDR=1;PQR=0;PRO=0;QR=8035;RO=215;RPPR=444.183	0/0	215	215	215	8035	.	.	0	1
ferritin_rep_seq	742	.	G	.	0	.	DP=214;DPB=214;EPPR=398.657;GTI=0;MQMR=38.784;NS=1;NUMALT=0;ODDS=0;PAIREDR=1;PQR=0;PRO=0;QR=7993;RO=213;RPPR=439.843	0/0	214	213	213	7993	.	.	0	0.995327
ferritin_rep_seq	743	.	T	.	3.09793e-14	.	DP=213;DPB=213;EPPR=398.657;GTI=0;MQMR=38.784;NS=1;NUMALT=0;ODDS=0;PAIREDR=1;PQR=0;PRO=0;QR=7909;RO=213;RPPR=439.843	0/0	213	213	213	7909	.	.	0	1
ferritin_rep_seq	744	.	T	.	3.33901e-14	.	DP=214;DPB=214;EPPR=398.657;GTI=0;MQMR=38.7934;NS=1;NUMALT=0;ODDS=0;PAIREDR=1;PQR=0;PRO=0;QR=7904;RO=213;RPPR=439.843	0/0	214	213	213	7904	.	.	0	0.995327
ferritin_rep_seq	745	.	A	.	0	.	DP=214;DPB=214;EPPR=400.816;GTI=0;MQMR=38.7991;NS=1;NUMALT=0;ODDS=0;PAIREDR=1;PQR=0;PRO=0;QR=7999;RO=214;RPPR=442.013	0/0	214	214	214	7999	.	.	0	1
ferritin_rep_seq	746	.	C	.	4.2913e-14	.	DP=214;DPB=214;EPPR=398.657;GTI=0;MQMR=38.8685;NS=1;NUMALT=0;ODDS=0;PAIREDR=1;PQR=0;PRO=0;QR=7898;RO=213;RPPR=439.843	0/0	214	213	213	7898	.	.	0	0.995327
ferritin_rep_seq	747	.	T	.	0	.	DP=211;DPB=211;EPPR=361.968;GTI=0;MQMR=41.4133;NS=1;NUMALT=0;ODDS=0;PAIREDR=1;PQR=0;PRO=0;QR=7325;RO=196;RPPR=402.96	0/0	211	196	196	7325	.	.	0	0.92891
ferritin_rep_seq	748	.	A	.	0	.	DP=209;DPB=209;EPPR=364.125;GTI=0;MQMR=41.4162;NS=1;NUMALT=0;ODDS=0;PAIREDR=1;PQR=0;PRO=0;QR=7293;RO=197;RPPR=405.13	0/0	209	197	197	7293	.	.	0	0.942584
ferritin_rep_seq	749	.	A	.	6.1958e-14	.	DP=204;DPB=204;EPPR=387.276;GTI=0;MQMR=39.1912;NS=1;NUMALT=0;ODDS=0;PAIREDR=1;PQR=0;PRO=0;QR=7516;RO=204;RPPR=420.316	0/0	204	204	204	7516	.	.	0	1
ferritin_rep_seq	750	.	G	.	7.05172e-14	.	DP=200;DPB=200;EPPR=376.471;GTI=0;MQMR=39.1206;NS=1;NUMALT=0;ODDS=0;PAIREDR=1;PQR=0;PRO=0;QR=7333;RO=199;RPPR=409.468	0/0	200	199	199	7333	.	.	0	0.995
ferritin_rep_seq	751	.	T	.	0	.	DP=197;DPB=197;EPPR=346.232;GTI=0;MQMR=41.3784;NS=1;NUMALT=0;ODDS=0;PAIREDR=1;PQR=0;PRO=0;QR=6822;RO=185;RPPR=379.098	0/0	197	185	185	6822	.	.	0	0.939086
ferritin_rep_seq	752	.	T	.	9.29375e-14	.	DP=195;DPB=195;EPPR=375.936;GTI=0;MQMR=39.0615;NS=1;NUMALT=0;ODDS=0;PAIREDR=1;PQR=0;PRO=0;QR=6972;RO=195;RPPR=400.791	0/0	195	195	195	6972	.	.	0	1
ferritin_rep_seq	753	.	T	.	8.29324e-14	.	DP=194;DPB=194;EPPR=377.635;GTI=0;MQMR=39.0156;NS=1;NUMALT=0;ODDS=0;PAIREDR=1;PQR=0;PRO=0;QR=6879;RO=192;RPPR=394.282	0/0	194	192	192	6879	.	.	0	0.989691
ferritin_rep_seq	754	.	T	.	6.56953e-14	.	DP=187;DPB=187;EPPR=366.807;GTI=0;MQMR=38.9358;NS=1;NUMALT=0;ODDS=0;PAIREDR=1;PQR=0;PRO=0;QR=6685;RO=187;RPPR=383.436	0/0	187	187	187	6685	.	.	0	1
ferritin_rep_seq	755	.	A	.	0	.	DP=119;DPB=119;EPPR=227.84;GTI=0;MQMR=38.0168;NS=1;NUMALT=0;ODDS=0;PAIREDR=1;PQR=0;PRO=0;QR=4136;RO=119;RPPR=244.336	0/0	119	119	119	4136	.	.	0	1
ferritin_rep_seq	756	.	C	.	1.58509e-14	.	DP=115;DPB=115;EPPR=199.754;GTI=0;MQMR=40.7453;NS=1;NUMALT=0;ODDS=0;PAIREDR=1;PQR=0;PRO=0;QR=3734;RO=106;RPPR=216.142	0/0	115	106	106	3734	.	.	0	0.921739
ferritin_rep_seq	757	.	C	.	0	.	DP=125;DPB=125;EPPR=202.571;GTI=0;MQMR=41.1171;NS=1;NUMALT=0;ODDS=0;PAIREDR=1;PQR=0;PRO=0;QR=4025;RO=111;RPPR=218.69	0/0	125	111	111	4025	.	.	0	0.888
ferritin_rep_seq	758	.	C	.	1.86841e-14	.	DP=123;DPB=123;EPPR=226.28;GTI=0;MQMR=38.377;NS=1;NUMALT=0;ODDS=0;PAIREDR=1;PQR=0;PRO=0;QR=4413;RO=122;RPPR=242.513	0/0	123	122	122	4413	.	.	0	0.99187
ferritin_rep_seq	759	.	C	.	2.23003e-14	.	DP=120;DPB=120;EPPR=221.967;GTI=0;MQMR=38.7667;NS=1;NUMALT=0;ODDS=0;PAIREDR=1;PQR=0;PRO=0;QR=4402;RO=120;RPPR=238.181	0/0	120	120	120	4402	.	.	0	1
ferritin_rep_seq	760	.	C	.	0	.	DP=117;DPB=117;EPPR=223.517;GTI=0;MQMR=39.0171;NS=1;NUMALT=0;ODDS=0;PAIREDR=1;PQR=0;PRO=0;QR=4247;RO=117;RPPR=239.998	0/0	117	117	117	4247	.	.	0	1
ferritin_rep_seq	761	.	C	.	0	.	DP=117;DPB=117;EPPR=223.517;GTI=0;MQMR=39.0171;NS=1;NUMALT=0;ODDS=0;PAIREDR=1;PQR=0;PRO=0;QR=4224;RO=117;RPPR=239.998	0/0	117	117	117	4224	.	.	0	1
ferritin_rep_seq	762	.	C	.	5.6715e-14	.	DP=105;DPB=105;EPPR=186.804;GTI=0;MQMR=41.03;NS=1;NUMALT=0;ODDS=0;PAIREDR=1;PQR=0;PRO=0;QR=3679;RO=100;RPPR=203.133	0/0	105	100	100	3679	.	.	0	0.952381
ferritin_rep_seq	763	.	T	.	0	.	DP=100;DPB=100;EPPR=186.804;GTI=0;MQMR=41.03;NS=1;NUMALT=0;ODDS=0;PAIREDR=1;PQR=0;PRO=0;QR=3583;RO=100;RPPR=203.133	0/0	100	100	100	3583	.	.	0	1
ferritin_rep_seq	764	.	T	.	0	.	DP=100;DPB=100;EPPR=186.804;GTI=0;MQMR=41.03;NS=1;NUMALT=0;ODDS=0;PAIREDR=1;PQR=0;PRO=0;QR=3500;RO=100;RPPR=203.133	0/0	100	100	100	3500	.	.	0	1
ferritin_rep_seq	765	.	C	.	1.22954e-14	.	DP=99;DPB=99;EPPR=184.646;GTI=0;MQMR=41.0202;NS=1;NUMALT=0;ODDS=0;PAIREDR=1;PQR=0;PRO=0;QR=3656;RO=99;RPPR=200.965	0/0	99	99	99	3656	.	.	0	1
ferritin_rep_seq	766	.	C	.	0	.	DP=98;DPB=98;EPPR=190.555;GTI=0;MQMR=41.0102;NS=1;NUMALT=0;ODDS=0;PAIREDR=1;PQR=0;PRO=0;QR=3598;RO=98;RPPR=207.217	0/0	98	98	98	3598	.	.	0	1
ferritin_rep_seq	767	.	C	.	1.06081e-14	.	DP=96;DPB=96;EPPR=184.065;GTI=0;MQMR=41.1684;NS=1;NUMALT=0;ODDS=0;PAIREDR=1;PQR=0;PRO=0;QR=3484;RO=95;RPPR=200.706	0/0	96	95	95	3484	.	.	0	0.989583
ferritin_rep_seq	768	.	T	.	0	.	DP=93;DPB=93;EPPR=177.578;GTI=0;MQMR=40.9457;NS=1;NUMALT=0;ODDS=0;PAIREDR=1;PQR=0;PRO=0;QR=3354;RO=92;RPPR=194.194	0/0	93	92	92	3354	.	.	0	0.989247
ferritin_rep_seq	769	.	A	.	5.69558e-14	.	DP=94;DPB=94;EPPR=181.903;GTI=0;MQMR=40.9681;NS=1;NUMALT=0;ODDS=0;PAIREDR=1;PQR=0;PRO=0;QR=3531;RO=94;RPPR=198.535	0/0	94	94	94	3531	.	.	0	1
ferritin_rep_seq	770	.	A	.	0	.	DP=93;DPB=93;EPPR=179.74;GTI=0;MQMR=40.957;NS=1;NUMALT=0;ODDS=0;PAIREDR=1;PQR=0;PRO=0;QR=3449;RO=93;RPPR=196.365	0/0	93	93	93	3449	.	.	0	1
ferritin_rep_seq	771	.	A	.	0	.	DP=91;DPB=91;EPPR=175.416;GTI=0;MQMR=40.9341;NS=1;NUMALT=0;ODDS=0;PAIREDR=1;PQR=0;PRO=0;QR=3370;RO=91;RPPR=192.024	0/0	91	91	91	3370	.	.	0	1
ferritin_rep_seq	772	.	A	.	0	.	DP=91;DPB=91;EPPR=175.416;GTI=0;MQMR=40.9341;NS=1;NUMALT=0;ODDS=0;PAIREDR=1;PQR=0;PRO=0;QR=3402;RO=91;RPPR=192.024	0/0	91	91	91	3402	.	.	0	1
ferritin_rep_seq	773	.	A	.	0	.	DP=91;DPB=91;EPPR=175.416;GTI=0;MQMR=40.9341;NS=1;NUMALT=0;ODDS=0;PAIREDR=1;PQR=0;PRO=0;QR=3414;RO=91;RPPR=192.024	0/0	91	91	91	3414	.	.	0	1
ferritin_rep_seq	774	.	T	.	4.33347e-14	.	DP=90;DPB=90;EPPR=173.254;GTI=0;MQMR=40.9222;NS=1;NUMALT=0;ODDS=0;PAIREDR=1;PQR=0;PRO=0;QR=3331;RO=90;RPPR=189.853	0/0	90	90	90	3331	.	.	0	1
ferritin_rep_seq	775	.	G	.	0	.	DP=89;DPB=89;EPPR=171.092;GTI=0;MQMR=40.9101;NS=1;NUMALT=0;ODDS=0;PAIREDR=1;PQR=0;PRO=0;QR=3302;RO=89;RPPR=187.683	0/0	89	89	89	3302	.	.	0	1
ferritin_rep_seq	776	.	T	.	0	.	DP=89;DPB=89;EPPR=171.092;GTI=0;MQMR=40.9101;NS=1;NUMALT=0;ODDS=0;PAIREDR=1;PQR=0;PRO=0;QR=3307;RO=89;RPPR=187.683	0/0	89	89	89	3307	.	.	0	1
ferritin_rep_seq	777	.	C	.	1.03067e-14	.	DP=89;DPB=89;EPPR=166.769;GTI=0;MQMR=41.092;NS=1;NUMALT=0;ODDS=0;PAIREDR=1;PQR=0;PRO=0;QR=3202;RO=87;RPPR=183.342	0/0	89	87	87	3202	.	.	0	0.977528
ferritin_rep_seq	778	.	T	.	0	.	DP=85;DPB=85;EPPR=170.622;GTI=0;MQMR=40.8588;NS=1;NUMALT=0;ODDS=0;PAIREDR=1;PQR=0;PRO=0;QR=3167;RO=85;RPPR=179.002	0/0	85	85	85	3167	.	.	0	1
ferritin_rep_seq	779	.	G	.	2.28425e-14	.	DP=84;DPB=84;EPPR=168.456;GTI=0;MQMR=40.869;NS=1;NUMALT=0;ODDS=0;PAIREDR=1;PQR=0;PRO=0;QR=3091;RO=84;RPPR=176.831	0/0	84	84	84	3091	.	.	0	1
ferritin_rep_seq	780	.	A	.	1.60322e-14	.	DP=82;DPB=82;EPPR=164.123;GTI=0;MQMR=40.8415;NS=1;NUMALT=0;ODDS=0;PAIREDR=1;PQR=0;PRO=0;QR=3044;RO=82;RPPR=172.491	0/0	82	82	82	3044	.	.	0	1
ferritin_rep_seq	781	.	T	.	1.60322e-14	.	DP=82;DPB=82;EPPR=164.123;GTI=0;MQMR=40.8415;NS=1;NUMALT=0;ODDS=0;PAIREDR=1;PQR=0;PRO=0;QR=3043;RO=82;RPPR=172.491	0/0	82	82	82	3043	.	.	0	1
ferritin_rep_seq	782	.	G	.	1.60322e-14	.	DP=82;DPB=82;EPPR=164.123;GTI=0;MQMR=40.8415;NS=1;NUMALT=0;ODDS=0;PAIREDR=1;PQR=0;PRO=0;QR=3050;RO=82;RPPR=172.491	0/0	82	82	82	3050	.	.	0	1
ferritin_rep_seq	783	.	A	.	9.16135e-15	.	DP=80;DPB=80;EPPR=159.791;GTI=0;MQMR=40.8125;NS=1;NUMALT=0;ODDS=0;PAIREDR=1;PQR=0;PRO=0;QR=2967;RO=80;RPPR=168.151	0/0	80	80	80	2967	.	.	0	1
ferritin_rep_seq	784	.	A	.	9.16135e-15	.	DP=80;DPB=80;EPPR=159.791;GTI=0;MQMR=40.8125;NS=1;NUMALT=0;ODDS=0;PAIREDR=1;PQR=0;PRO=0;QR=2976;RO=80;RPPR=168.151	0/0	80	80	80	2976	.	.	0	1
ferritin_rep_seq	785	.	A	.	9.16135e-15	.	DP=80;DPB=80;EPPR=159.791;GTI=0;MQMR=40.8125;NS=1;NUMALT=0;ODDS=0;PAIREDR=1;PQR=0;PRO=0;QR=3023;RO=80;RPPR=168.151	0/0	80	80	80	3023	.	.	0	1
ferritin_rep_seq	786	.	C	.	3.72474e-14	.	DP=80;DPB=80;EPPR=155.459;GTI=0;MQMR=41.0128;NS=1;NUMALT=0;ODDS=0;PAIREDR=1;PQR=0;PRO=0;QR=2894;RO=78;RPPR=163.811	0/0	80	78	78	2894	.	.	0	0.975
ferritin_rep_seq	787	.	A	.	2.35102e-15	.	DP=78;DPB=78;EPPR=155.459;GTI=0;MQMR=40.7821;NS=1;NUMALT=0;ODDS=0;PAIREDR=1;PQR=0;PRO=0;QR=2895;RO=78;RPPR=163.811	0/0	78	78	78	2895	.	.	0	1
ferritin_rep_seq	788	.	T	.	2.35102e-15	.	DP=78;DPB=78;EPPR=155.459;GTI=0;MQMR=40.7821;NS=1;NUMALT=0;ODDS=0;PAIREDR=1;PQR=0;PRO=0;QR=2875;RO=78;RPPR=163.811	0/0	78	78	78	2875	.	.	0	1
ferritin_rep_seq	789	.	T	.	6.06321e-14	.	DP=77;DPB=77;EPPR=161.641;GTI=0;MQMR=41.013;NS=1;NUMALT=0;ODDS=0;PAIREDR=1;PQR=0;PRO=0;QR=2853;RO=77;RPPR=161.641	0/0	77	77	77	2853	.	.	0	1
ferritin_rep_seq	790	.	G	.	6.06321e-14	.	DP=77;DPB=77;EPPR=161.641;GTI=0;MQMR=41.013;NS=1;NUMALT=0;ODDS=0;PAIREDR=1;PQR=0;PRO=0;QR=2837;RO=77;RPPR=161.641	0/0	77	77	77	2837	.	.	0	1
ferritin_rep_seq	791	.	T	.	0	.	DP=71;DPB=71;EPPR=129.096;GTI=0;MQMR=40.8065;NS=1;NUMALT=0;ODDS=0;PAIREDR=1;PQR=0;PRO=0;QR=2278;RO=62;RPPR=129.096	0/0	71	62	62	2278	.	.	0	0.873239
ferritin_rep_seq	792	.	G	.	4.02006e-14	.	DP=71;DPB=71;EPPR=148.621;GTI=0;MQMR=40.9296;NS=1;NUMALT=0;ODDS=0;PAIREDR=1;PQR=0;PRO=0;QR=2582;RO=71;RPPR=148.621	0/0	71	71	71	2582	.	.	0	1
ferritin_rep_seq	793	.	T	.	1.18132e-14	.	DP=71;DPB=71;EPPR=146.452;GTI=0;MQMR=40.9143;NS=1;NUMALT=0;ODDS=0;PAIREDR=1;PQR=0;PRO=0;QR=2574;RO=70;RPPR=146.452	0/0	71	70	70	2574	.	.	0	0.985915
ferritin_rep_seq	794	.	T	.	0	.	DP=70;DPB=70;EPPR=144.282;GTI=0;MQMR=40.8986;NS=1;NUMALT=0;ODDS=0;PAIREDR=1;PQR=0;PRO=0;QR=2359;RO=69;RPPR=144.282	0/0	70	69	69	2359	.	.	0	0.985714
ferritin_rep_seq	795	.	T	.	1.53692e-14	.	DP=70;DPB=70;EPPR=135.604;GTI=0;MQMR=40.8308;NS=1;NUMALT=0;ODDS=0;PAIREDR=1;PQR=0;PRO=0;QR=2227;RO=65;RPPR=135.604	0/0	70	65	65	2227	.	.	0	0.928571
ferritin_rep_seq	796	.	G	.	0	.	DP=70;DPB=70;EPPR=150.67;GTI=0;MQMR=40.8824;NS=1;NUMALT=0;ODDS=0;PAIREDR=1;PQR=0;PRO=0;QR=2312;RO=68;RPPR=150.67	0/0	70	68	68	2312	.	.	0	0.971429
ferritin_rep_seq	797	.	A	.	3.59817e-14	.	DP=60;DPB=60;EPPR=131.127;GTI=0;MQMR=40.7458;NS=1;NUMALT=0;ODDS=0;PAIREDR=1;PQR=0;PRO=0;QR=1994;RO=59;RPPR=131.127	0/0	60	59	59	1994	.	.	0	0.983333
ferritin_rep_seq	798	.	G	.	0	.	DP=56;DPB=56;EPPR=122.441;GTI=0;MQMR=40.6545;NS=1;NUMALT=0;ODDS=0;PAIREDR=1;PQR=0;PRO=0;QR=1839;RO=55;RPPR=122.441	0/0	56	55	55	1839	.	.	0	0.982143
ferritin_rep_seq	799	.	G	.	1.36214e-14	.	DP=18;DPB=18;EPPR=42.0968;GTI=0;MQMR=39.9444;NS=1;NUMALT=0;ODDS=0;PAIREDR=1;PQR=0;PRO=0;QR=613;RO=18;RPPR=42.0968	0/0	18	18	18	613	.	.	0	1
ferritin_rep_seq	800	.	C	.	3.38292e-15	.	DP=15;DPB=15;EPPR=35.5824;GTI=0;MQMR=40.7333;NS=1;NUMALT=0;ODDS=0;PAIREDR=1;PQR=0;PRO=0;QR=518;RO=15;RPPR=35.5824	0/0	15	15	15	518	.	.	0	1
ferritin_rep_seq	801	.	A	.	0	.	DP=12;DPB=12;EPPR=26.8965;GTI=0;MQMR=40.2727;NS=1;NUMALT=0;ODDS=0;PAIREDR=1;PQR=0;PRO=0;QR=374;RO=11;RPPR=26.8965	0/0	12	11	11	374	.	.	0	0.916667
ferritin_rep_seq	802	.	A	.	0	.	DP=7;DPB=7;EPPR=18.2106;GTI=0;MQMR=39.2857;NS=1;NUMALT=0;ODDS=0;PAIREDR=1;PQR=0;PRO=0;QR=244;RO=7;RPPR=18.2106	0/0	7	7	7	244	.	.	0	.
ferritin_rep_seq	803	.	C	.	1.13243e-16	.	DP=5;DPB=5;EPPR=13.8677;GTI=0;MQMR=38.2;NS=1;NUMALT=0;ODDS=0;PAIREDR=1;PQR=0;PRO=0;QR=180;RO=5;RPPR=13.8677	0/0	5	5	5	180	.	.	0	.
ferritin_rep_seq	804	.	A	.	1.00788e-15	.	DP=3;DPB=3;EPPR=9.52472;GTI=0;MQMR=35.6667;NS=1;NUMALT=0;ODDS=0;PAIREDR=1;PQR=0;PRO=0;QR=114;RO=3;RPPR=9.52472	0/0	3	3	3	114	.	.	0	.
ferritin_rep_seq	805	.	A	.	1.00788e-15	.	DP=3;DPB=3;EPPR=9.52472;GTI=0;MQMR=35.6667;NS=1;NUMALT=0;ODDS=0;PAIREDR=1;PQR=0;PRO=0;QR=114;RO=3;RPPR=9.52472	0/0	3	3	3	114	.	.	0	.
ferritin_rep_seq	806	.	A	.	1.00788e-15	.	DP=3;DPB=3;EPPR=9.52472;GTI=0;MQMR=35.6667;NS=1;NUMALT=0;ODDS=0;PAIREDR=1;PQR=0;PRO=0;QR=114;RO=3;RPPR=9.52472	0/0	3	3	3	114	.	.	0	.
ferritin_rep_seq	807	.	G	.	1.00788e-15	.	DP=3;DPB=3;EPPR=9.52472;GTI=0;MQMR=35.6667;NS=1;NUMALT=0;ODDS=0;PAIREDR=1;PQR=0;PRO=0;QR=114;RO=3;RPPR=9.52472	0/0	3	3	3	114	.	.	0	.
ferritin_rep_seq	808	.	A	.	1.00788e-15	.	DP=3;DPB=3;EPPR=9.52472;GTI=0;MQMR=35.6667;NS=1;NUMALT=0;ODDS=0;PAIREDR=1;PQR=0;PRO=0;QR=114;RO=3;RPPR=9.52472	0/0	3	3	3	114	.	.	0	.
ferritin_rep_seq	809	.	T	.	1.00788e-15	.	DP=3;DPB=3;EPPR=9.52472;GTI=0;MQMR=35.6667;NS=1;NUMALT=0;ODDS=0;PAIREDR=1;PQR=0;PRO=0;QR=114;RO=3;RPPR=9.52472	0/0	3	3	3	114	.	.	0	.
ferritin_rep_seq	810	.	C	.	1.00788e-15	.	DP=3;DPB=3;EPPR=9.52472;GTI=0;MQMR=35.6667;NS=1;NUMALT=0;ODDS=0;PAIREDR=1;PQR=0;PRO=0;QR=114;RO=3;RPPR=9.52472	0/0	3	3	3	114	.	.	0	.
ferritin_rep_seq	811	.	A	.	1.00788e-15	.	DP=3;DPB=3;EPPR=9.52472;GTI=0;MQMR=35.6667;NS=1;NUMALT=0;ODDS=0;PAIREDR=1;PQR=0;PRO=0;QR=114;RO=3;RPPR=9.52472	0/0	3	3	3	114	.	.	0	.
ferritin_rep_seq	812	.	T	.	1.00788e-15	.	DP=3;DPB=3;EPPR=9.52472;GTI=0;MQMR=35.6667;NS=1;NUMALT=0;ODDS=0;PAIREDR=1;PQR=0;PRO=0;QR=114;RO=3;RPPR=9.52472	0/0	3	3	3	114	.	.	0	.
ferritin_rep_seq	813	.	G	.	1.00788e-15	.	DP=3;DPB=3;EPPR=9.52472;GTI=0;MQMR=35.6667;NS=1;NUMALT=0;ODDS=0;PAIREDR=1;PQR=0;PRO=0;QR=114;RO=3;RPPR=9.52472	0/0	3	3	3	114	.	.	0	.
ferritin_rep_seq	814	.	T	.	1.00788e-15	.	DP=3;DPB=3;EPPR=9.52472;GTI=0;MQMR=35.6667;NS=1;NUMALT=0;ODDS=0;PAIREDR=1;PQR=0;PRO=0;QR=114;RO=3;RPPR=9.52472	0/0	3	3	3	114	.	.	0	.
ferritin_rep_seq	815	.	G	.	1.00788e-15	.	DP=3;DPB=3;EPPR=9.52472;GTI=0;MQMR=35.6667;NS=1;NUMALT=0;ODDS=0;PAIREDR=1;PQR=0;PRO=0;QR=114;RO=3;RPPR=9.52472	0/0	3	3	3	114	.	.	0	.
ferritin_rep_seq	816	.	A	.	1.00788e-15	.	DP=3;DPB=3;EPPR=9.52472;GTI=0;MQMR=35.6667;NS=1;NUMALT=0;ODDS=0;PAIREDR=1;PQR=0;PRO=0;QR=114;RO=3;RPPR=9.52472	0/0	3	3	3	114	.	.	0	.
ferritin_rep_seq	817	.	T	.	1.00788e-15	.	DP=3;DPB=3;EPPR=9.52472;GTI=0;MQMR=35.6667;NS=1;NUMALT=0;ODDS=0;PAIREDR=1;PQR=0;PRO=0;QR=114;RO=3;RPPR=9.52472	0/0	3	3	3	114	.	.	0	.
ferritin_rep_seq	818	.	G	.	1.00788e-15	.	DP=3;DPB=3;EPPR=9.52472;GTI=0;MQMR=35.6667;NS=1;NUMALT=0;ODDS=0;PAIREDR=1;PQR=0;PRO=0;QR=109;RO=3;RPPR=9.52472	0/0	3	3	3	109	.	.	0	.
ferritin_rep_seq	819	.	T	.	1.00788e-15	.	DP=3;DPB=3;EPPR=9.52472;GTI=0;MQMR=35.6667;NS=1;NUMALT=0;ODDS=0;PAIREDR=1;PQR=0;PRO=0;QR=109;RO=3;RPPR=9.52472	0/0	3	3	3	109	.	.	0	.
ferritin_rep_seq	820	.	G	.	1.00788e-15	.	DP=3;DPB=3;EPPR=9.52472;GTI=0;MQMR=35.6667;NS=1;NUMALT=0;ODDS=0;PAIREDR=1;PQR=0;PRO=0;QR=109;RO=3;RPPR=9.52472	0/0	3	3	3	109	.	.	0	.
ferritin_rep_seq	821	.	C	.	4.00234e-18	.	DP=3;DPB=3;EPPR=7.35324;GTI=0;MQMR=32.5;NS=1;NUMALT=0;ODDS=0;PAIREDR=1;PQR=0;PRO=0;QR=76;RO=2;RPPR=7.35324	0/0	3	2	2	76	.	.	0	.
ferritin_rep_seq	822	.	A	.	1.00788e-15	.	DP=3;DPB=3;EPPR=9.52472;GTI=0;MQMR=35.6667;NS=1;NUMALT=0;ODDS=0;PAIREDR=1;PQR=0;PRO=0;QR=109;RO=3;RPPR=9.52472	0/0	3	3	3	109	.	.	0	.
ferritin_rep_seq	823	.	T	.	1.45238e-15	.	DP=2;DPB=2;EPPR=7.35324;GTI=0;MQMR=32.5;NS=1;NUMALT=0;ODDS=0;PAIREDR=1;PQR=0;PRO=0;QR=76;RO=2;RPPR=7.35324	0/0	2	2	2	76	.	.	0	.
ferritin_rep_seq	824	.	G	.	1.45238e-15	.	DP=2;DPB=2;EPPR=7.35324;GTI=0;MQMR=32.5;NS=1;NUMALT=0;ODDS=0;PAIREDR=1;PQR=0;PRO=0;QR=76;RO=2;RPPR=7.35324	0/0	2	2	2	76	.	.	0	.
ferritin_rep_seq	825	.	C	.	1.45238e-15	.	DP=2;DPB=2;EPPR=7.35324;GTI=0;MQMR=32.5;NS=1;NUMALT=0;ODDS=0;PAIREDR=1;PQR=0;PRO=0;QR=72;RO=2;RPPR=7.35324	0/0	2	2	2	72	.	.	0	.
ferritin_rep_seq	826	.	T	.	1.45238e-15	.	DP=2;DPB=2;EPPR=7.35324;GTI=0;MQMR=32.5;NS=1;NUMALT=0;ODDS=0;PAIREDR=1;PQR=0;PRO=0;QR=72;RO=2;RPPR=7.35324	0/0	2	2	2	72	.	.	0	.
ferritin_rep_seq	827	.	G	.	1.45238e-15	.	DP=2;DPB=2;EPPR=7.35324;GTI=0;MQMR=32.5;NS=1;NUMALT=0;ODDS=0;PAIREDR=1;PQR=0;PRO=0;QR=72;RO=2;RPPR=7.35324	0/0	2	2	2	72	.	.	0	.
ferritin_rep_seq	828	.	A	.	1.45238e-15	.	DP=2;DPB=2;EPPR=7.35324;GTI=0;MQMR=32.5;NS=1;NUMALT=0;ODDS=0;PAIREDR=1;PQR=0;PRO=0;QR=69;RO=2;RPPR=7.35324	0/0	2	2	2	69	.	.	0	.
ferritin_rep_seq	829	.	A	.	1.45238e-15	.	DP=2;DPB=2;EPPR=7.35324;GTI=0;MQMR=32.5;NS=1;NUMALT=0;ODDS=0;PAIREDR=1;PQR=0;PRO=0;QR=71;RO=2;RPPR=7.35324	0/0	2	2	2	71	.	.	0	.
ferritin_rep_seq	830	.	A	.	0	.	DP=1;DPB=1;EPPR=5.18177;GTI=0;MQMR=23;NS=1;NUMALT=0;ODDS=0;PAIREDR=1;PQR=0;PRO=0;QR=35;RO=1;RPPR=5.18177	0/0	1	1	1	35	.	.	0	.
ferritin_rep_seq	831	.	T	.	0	.	DP=1;DPB=1;EPPR=5.18177;GTI=0;MQMR=23;NS=1;NUMALT=0;ODDS=0;PAIREDR=1;PQR=0;PRO=0;QR=38;RO=1;RPPR=5.18177	0/0	1	1	1	38	.	.	0	.
ferritin_rep_seq	832	.	T	.	0	.	DP=1;DPB=1;EPPR=5.18177;GTI=0;MQMR=23;NS=1;NUMALT=0;ODDS=0;PAIREDR=1;PQR=0;PRO=0;QR=37;RO=1;RPPR=5.18177	0/0	1	1	1	37	.	.	0	.
ferritin_rep_seq	833	.	A	.	0	.	DP=1;DPB=1;EPPR=5.18177;GTI=0;MQMR=23;NS=1;NUMALT=0;ODDS=0;PAIREDR=1;PQR=0;PRO=0;QR=37;RO=1;RPPR=5.18177	0/0	1	1	1	37	.	.	0	.
ferritin_rep_seq	834	.	A	.	0	.	DP=1;DPB=1;EPPR=5.18177;GTI=0;MQMR=23;NS=1;NUMALT=0;ODDS=0;PAIREDR=1;PQR=0;PRO=0;QR=34;RO=1;RPPR=5.18177	0/0	1	1	1	34	.	.	0	.
ferritin_rep_seq	835	.	T	.	0	.	DP=1;DPB=1;EPPR=5.18177;GTI=0;MQMR=23;NS=1;NUMALT=0;ODDS=0;PAIREDR=1;PQR=0;PRO=0;QR=38;RO=1;RPPR=5.18177	0/0	1	1	1	38	.	.	0	.
ferritin_rep_seq	836	.	T	.	0	.	DP=1;DPB=1;EPPR=5.18177;GTI=0;MQMR=23;NS=1;NUMALT=0;ODDS=0;PAIREDR=1;PQR=0;PRO=0;QR=38;RO=1;RPPR=5.18177	0/0	1	1	1	38	.	.	0	.
ferritin_rep_seq	837	.	A	.	0	.	DP=1;DPB=1;EPPR=5.18177;GTI=0;MQMR=23;NS=1;NUMALT=0;ODDS=0;PAIREDR=1;PQR=0;PRO=0;QR=38;RO=1;RPPR=5.18177	0/0	1	1	1	38	.	.	0	.
ferritin_rep_seq	838	.	T	.	0	.	DP=1;DPB=1;EPPR=5.18177;GTI=0;MQMR=23;NS=1;NUMALT=0;ODDS=0;PAIREDR=1;PQR=0;PRO=0;QR=38;RO=1;RPPR=5.18177	0/0	1	1	1	38	.	.	0	.
ferritin_rep_seq	839	.	G	.	0	.	DP=1;DPB=1;EPPR=5.18177;GTI=0;MQMR=23;NS=1;NUMALT=0;ODDS=0;PAIREDR=1;PQR=0;PRO=0;QR=38;RO=1;RPPR=5.18177	0/0	1	1	1	38	.	.	0	.
ferritin_rep_seq	840	.	T	.	0	.	DP=1;DPB=1;EPPR=5.18177;GTI=0;MQMR=23;NS=1;NUMALT=0;ODDS=0;PAIREDR=1;PQR=0;PRO=0;QR=38;RO=1;RPPR=5.18177	0/0	1	1	1	38	.	.	0	.
ferritin_rep_seq	841	.	T	.	0	.	DP=1;DPB=1;EPPR=5.18177;GTI=0;MQMR=23;NS=1;NUMALT=0;ODDS=0;PAIREDR=1;PQR=0;PRO=0;QR=38;RO=1;RPPR=5.18177	0/0	1	1	1	38	.	.	0	.
ferritin_rep_seq	842	.	T	.	0	.	DP=1;DPB=1;EPPR=5.18177;GTI=0;MQMR=23;NS=1;NUMALT=0;ODDS=0;PAIREDR=1;PQR=0;PRO=0;QR=38;RO=1;RPPR=5.18177	0/0	1	1	1	38	.	.	0	.
ferritin_rep_seq	843	.	C	.	0	.	DP=1;DPB=1;EPPR=5.18177;GTI=0;MQMR=23;NS=1;NUMALT=0;ODDS=0;PAIREDR=1;PQR=0;PRO=0;QR=37;RO=1;RPPR=5.18177	0/0	1	1	1	37	.	.	0	.
ferritin_rep_seq	844	.	A	.	0	.	DP=1;DPB=1;EPPR=5.18177;GTI=0;MQMR=23;NS=1;NUMALT=0;ODDS=0;PAIREDR=1;PQR=0;PRO=0;QR=37;RO=1;RPPR=5.18177	0/0	1	1	1	37	.	.	0	.
ferritin_rep_seq	845	.	A	.	0	.	DP=1;DPB=1;EPPR=5.18177;GTI=0;MQMR=23;NS=1;NUMALT=0;ODDS=0;PAIREDR=1;PQR=0;PRO=0;QR=38;RO=1;RPPR=5.18177	0/0	1	1	1	38	.	.	0	.
ferritin_rep_seq	846	.	A	.	0	.	DP=1;DPB=1;EPPR=5.18177;GTI=0;MQMR=23;NS=1;NUMALT=0;ODDS=0;PAIREDR=1;PQR=0;PRO=0;QR=38;RO=1;RPPR=5.18177	0/0	1	1	1	38	.	.	0	.
ferritin_rep_seq	847	.	G	.	0	.	DP=1;DPB=1;EPPR=5.18177;GTI=0;MQMR=23;NS=1;NUMALT=0;ODDS=0;PAIREDR=1;PQR=0;PRO=0;QR=38;RO=1;RPPR=5.18177	0/0	1	1	1	38	.	.	0	.
ferritin_rep_seq	848	.	A	.	0	.	DP=0;DPB=0;EPPR=0;GTI=0;MQMR=0;NS=1;NUMALT=0;ODDS=0;PAIREDR=0;PQR=0;PRO=0;QR=0;RO=0;RPPR=0	.	.	.	.	.	.	.		.
ferritin_rep_seq	850	.	T	.	0	.	DP=1;DPB=1;EPPR=0;GTI=0;MQMR=0;NS=1;NUMALT=0;ODDS=0;PAIREDR=0;PQR=0;PRO=0;QR=0;RO=0;RPPR=0	0/0	1	0	0	0	.	.	0	.
ferritin_rep_seq	851	.	T	.	0	.	DP=1;DPB=1;EPPR=0;GTI=0;MQMR=0;NS=1;NUMALT=0;ODDS=0;PAIREDR=0;PQR=0;PRO=0;QR=0;RO=0;RPPR=0	0/0	1	0	0	0	.	.	0	.
ferritin_rep_seq	852	.	T	.	0	.	DP=1;DPB=1;EPPR=0;GTI=0;MQMR=0;NS=1;NUMALT=0;ODDS=0;PAIREDR=0;PQR=0;PRO=0;QR=0;RO=0;RPPR=0	0/0	1	0	0	0	.	.	0	.

## Sheet: IBR9
#CHROM	POS	ID	REF	ALT	QUAL	FILTER	INFO	GT	DP	AD	RO	QR	AO	QA	GL	ref %
ferritin_rep_seq	1	.	A	.	0	.	DP=11;DPB=11;EPPR=20.3821;GTI=0;MQMR=11.25;NS=1;NUMALT=0;ODDS=0;PAIREDR=1;PQR=0;PRO=0;QR=255;RO=8;RPPR=20.3821	0/0	11	8	8	255	.	.	0	.		0
ferritin_rep_seq	2	.	A	.	0	.	DP=19;DPB=19;EPPR=37.7539;GTI=0;MQMR=13.9375;NS=1;NUMALT=0;ODDS=0;PAIREDR=1;PQR=0;PRO=0;QR=532;RO=16;RPPR=37.7539	0/0	19	16	16	532	.	.	0	.		0.02	0
ferritin_rep_seq	3	.	A	.	0	.	DP=19;DPB=19;EPPR=44.2683;GTI=0;MQMR=13.5789;NS=1;NUMALT=0;ODDS=0;PAIREDR=1;PQR=0;PRO=0;QR=641;RO=19;RPPR=44.2683	0/0	19	19	19	641	.	.	0	.		0.04	0
ferritin_rep_seq	4	.	A	.	0	.	DP=19;DPB=19;EPPR=44.2683;GTI=0;MQMR=14.6842;NS=1;NUMALT=0;ODDS=0;PAIREDR=1;PQR=0;PRO=0;QR=648;RO=19;RPPR=44.2683	0/0	19	19	19	648	.	.	0	.		0.06	0
ferritin_rep_seq	5	.	A	.	6.62975e-15	.	DP=25;DPB=25;EPPR=57.2971;GTI=0;MQMR=16.8;NS=1;NUMALT=0;ODDS=0;PAIREDR=1;PQR=0;PRO=0;QR=870;RO=25;RPPR=57.2971	0/0	25	25	25	870	.	.	0	.		0.08	0
ferritin_rep_seq	6	.	G	.	6.62975e-15	.	DP=25;DPB=25;EPPR=57.2971;GTI=0;MQMR=16.8;NS=1;NUMALT=0;ODDS=0;PAIREDR=1;PQR=0;PRO=0;QR=891;RO=25;RPPR=57.2971	0/0	25	25	25	891	.	.	0	.		0.1	0
ferritin_rep_seq	7	.	G	.	1.00656e-14	.	DP=26;DPB=26;EPPR=59.4686;GTI=0;MQMR=17.0769;NS=1;NUMALT=0;ODDS=0;PAIREDR=1;PQR=0;PRO=0;QR=934;RO=26;RPPR=59.4686	0/0	26	26	26	934	.	.	0	.		0.12	0
ferritin_rep_seq	8	.	C	.	1.34707e-14	.	DP=27;DPB=27;EPPR=61.6401;GTI=0;MQMR=18;NS=1;NUMALT=0;ODDS=0;PAIREDR=1;PQR=0;PRO=0;QR=978;RO=27;RPPR=61.6401	0/0	27	27	27	978	.	.	0	.		0.14	0
ferritin_rep_seq	9	.	A	.	1.34707e-14	.	DP=27;DPB=27;EPPR=61.6401;GTI=0;MQMR=18;NS=1;NUMALT=0;ODDS=0;PAIREDR=1;PQR=0;PRO=0;QR=983;RO=27;RPPR=61.6401	0/0	27	27	27	983	.	.	0	.		0.16	0
ferritin_rep_seq	10	.	A	.	1.34707e-14	.	DP=27;DPB=27;EPPR=61.6401;GTI=0;MQMR=18;NS=1;NUMALT=0;ODDS=0;PAIREDR=1;PQR=0;PRO=0;QR=987;RO=27;RPPR=61.6401	0/0	27	27	27	987	.	.	0	.		0.18	0
ferritin_rep_seq	11	.	C	.	0	.	DP=30;DPB=30;EPPR=68.1545;GTI=0;MQMR=17.3667;NS=1;NUMALT=0;ODDS=0;PAIREDR=1;PQR=0;PRO=0;QR=1103;RO=30;RPPR=68.1545	0/0	30	30	30	1103	.	.	0	.		0.2	0
ferritin_rep_seq	12	.	A	.	0	.	DP=30;DPB=30;EPPR=68.1545;GTI=0;MQMR=17.3667;NS=1;NUMALT=0;ODDS=0;PAIREDR=1;PQR=0;PRO=0;QR=1097;RO=30;RPPR=68.1545	0/0	30	30	30	1097	.	.	0	.		0.22	0
ferritin_rep_seq	13	.	C	.	0	.	DP=32;DPB=32;EPPR=70.3259;GTI=0;MQMR=17.0645;NS=1;NUMALT=0;ODDS=0;PAIREDR=1;PQR=0;PRO=0;QR=1135;RO=31;RPPR=70.3259	0/0	32	31	31	1135	.	.	0	.		0.24	0
ferritin_rep_seq	14	.	G	.	0	.	DP=35;DPB=35;EPPR=79.0118;GTI=0;MQMR=17.7143;NS=1;NUMALT=0;ODDS=0;PAIREDR=1;PQR=0;PRO=0;QR=1266;RO=35;RPPR=79.0118	0/0	35	35	35	1266	.	.	0	.		0.26	0
ferritin_rep_seq	15	.	C	.	0	.	DP=42;DPB=42;EPPR=83.3548;GTI=0;MQMR=19.027;NS=1;NUMALT=0;ODDS=0;PAIREDR=1;PQR=0;PRO=0;QR=1273;RO=37;RPPR=83.3548	0/0	42	37	37	1273	.	.	0	.		0.28	1
ferritin_rep_seq	16	.	C	.	2.44401e-14	.	DP=34;DPB=34;EPPR=74.6689;GTI=0;MQMR=20.8182;NS=1;NUMALT=0;ODDS=0;PAIREDR=1;PQR=0;PRO=0;QR=1185;RO=33;RPPR=74.6689	0/0	34	33	33	1185	.	.	0	.		0.3	0
ferritin_rep_seq	17	.	T	.	8.4082e-15	.	DP=33;DPB=33;EPPR=63.8115;GTI=0;MQMR=23.6429;NS=1;NUMALT=0;ODDS=0;PAIREDR=1;PQR=0;PRO=0;QR=1012;RO=28;RPPR=63.8115	0/0	33	28	28	1012	.	.	0	.		0.32	0
ferritin_rep_seq	18	.	C	.	2.6851e-14	.	DP=49;DPB=49;EPPR=109.412;GTI=0;MQMR=18.6122;NS=1;NUMALT=0;ODDS=0;PAIREDR=1;PQR=0;PRO=0;QR=1736;RO=49;RPPR=109.412	0/0	49	49	49	1736	.	.	0	.		0.34	0
ferritin_rep_seq	19	.	T	.	0	.	DP=51;DPB=51;EPPR=113.755;GTI=0;MQMR=18.8627;NS=1;NUMALT=0;ODDS=0;PAIREDR=1;PQR=0;PRO=0;QR=1826;RO=51;RPPR=113.755	0/0	51	51	51	1826	.	.	0	.		0.36	0
ferritin_rep_seq	20	.	T	.	0	.	DP=52;DPB=52;EPPR=115.927;GTI=0;MQMR=18.9615;NS=1;NUMALT=0;ODDS=0;PAIREDR=1;PQR=0;PRO=0;QR=1918;RO=52;RPPR=115.927	0/0	52	52	52	1918	.	.	0	.		0.38	0
ferritin_rep_seq	21	.	C	.	2.82372e-14	.	DP=55;DPB=55;EPPR=118.098;GTI=0;MQMR=19.3396;NS=1;NUMALT=0;ODDS=0;PAIREDR=1;PQR=0;PRO=0;QR=1914;RO=53;RPPR=118.098	0/0	55	53	53	1914	.	.	0	.		0.4	0
ferritin_rep_seq	22	.	T	.	2.93823e-14	.	DP=55;DPB=55;EPPR=115.927;GTI=0;MQMR=18.9423;NS=1;NUMALT=0;ODDS=0;PAIREDR=1;PQR=0;PRO=0;QR=1903;RO=52;RPPR=115.927	0/0	55	52	52	1903	.	.	0	.		0.42	0
ferritin_rep_seq	23	.	C	.	0	.	DP=57;DPB=57;EPPR=122.441;GTI=0;MQMR=19.8727;NS=1;NUMALT=0;ODDS=0;PAIREDR=1;PQR=0;PRO=0;QR=2049;RO=55;RPPR=122.441	0/0	57	55	55	2049	.	.	0	.		0.44	1
ferritin_rep_seq	24	.	A	.	2.88095e-14	.	DP=58;DPB=58;EPPR=111.745;GTI=0;MQMR=18.8333;NS=1;NUMALT=0;ODDS=0;PAIREDR=0.981481;PQR=0;PRO=0;QR=1994;RO=54;RPPR=120.27	0/0	58	54	54	1994	.	.	0	.		0.46	0
ferritin_rep_seq	25	.	C	.	5.05069e-14	.	DP=64;DPB=64;EPPR=131.127;GTI=0;MQMR=20.678;NS=1;NUMALT=0;ODDS=0;PAIREDR=1;PQR=0;PRO=0;QR=2141;RO=59;RPPR=131.127	0/0	64	59	59	2141	.	.	0	.		0.48	0
ferritin_rep_seq	26	.	T	.	0	.	DP=64;DPB=64;EPPR=120.42;GTI=0;MQMR=19.7759;NS=1;NUMALT=0;ODDS=0;PAIREDR=0.982759;PQR=0;PRO=0;QR=2120;RO=58;RPPR=128.956	0/0	64	58	58	2120	.	.	0	.		0.5	0
ferritin_rep_seq	27	.	C	.	0	.	DP=67;DPB=67;EPPR=128.956;GTI=0;MQMR=20.3621;NS=1;NUMALT=0;ODDS=0;PAIREDR=1;PQR=0;PRO=0;QR=2089;RO=58;RPPR=128.956	0/0	67	58	58	2089	.	.	0	.		0.52	0
ferritin_rep_seq	28	.	A	.	0	.	DP=70;DPB=70;EPPR=137.773;GTI=0;MQMR=21.6212;NS=1;NUMALT=0;ODDS=0;PAIREDR=0.984848;PQR=0;PRO=0;QR=2435;RO=66;RPPR=146.327	0/0	70	66	66	2435	.	.	0	.		0.54	0
ferritin_rep_seq	29	.	G	.	0	.	DP=74;DPB=74;EPPR=155.131;GTI=0;MQMR=22.8649;NS=1;NUMALT=0;ODDS=0;PAIREDR=0.986486;PQR=0;PRO=0;QR=2689;RO=74;RPPR=163.699	0/0	74	74	74	2689	.	.	0	.		0.56	0
ferritin_rep_seq	30	.	T	.	2.77847e-14	.	DP=75;DPB=75;EPPR=150.791;GTI=0;MQMR=22.3333;NS=1;NUMALT=0;ODDS=0;PAIREDR=0.986111;PQR=0;PRO=0;QR=2650;RO=72;RPPR=159.356	0/0	75	72	72	2650	.	.	0	.		0.58	1
ferritin_rep_seq	31	.	T	.	2.74836e-14	.	DP=75;DPB=75;EPPR=152.961;GTI=0;MQMR=23.0411;NS=1;NUMALT=0;ODDS=0;PAIREDR=0.986301;PQR=0;PRO=0;QR=2655;RO=73;RPPR=161.528	0/0	75	73	73	2655	.	.	0	.		0.6	7
ferritin_rep_seq	32	.	C	.	1.77195e-14	.	DP=81;DPB=81;EPPR=116.082;GTI=0;MQMR=29.0893;NS=1;NUMALT=0;ODDS=0;PAIREDR=0.982143;PQR=0;PRO=0;QR=2034;RO=56;RPPR=124.613	0/0	81	56	56	2034	.	.	0	.		0.62	0
ferritin_rep_seq	33	.	T	.	0	.	DP=91;DPB=91;EPPR=187.683;GTI=0;MQMR=24.8652;NS=1;NUMALT=0;ODDS=0;PAIREDR=0.988764;PQR=0;PRO=0;QR=3270;RO=89;RPPR=196.271	0/0	91	89	89	3270	.	.	0	.		0.64	2
ferritin_rep_seq	34	.	C	.	5.72593e-15	.	DP=102;DPB=102;EPPR=207.217;GTI=0;MQMR=26.0306;NS=1;NUMALT=0;ODDS=0;PAIREDR=0.989796;PQR=0;PRO=0;QR=3554;RO=98;RPPR=215.815	0/0	102	98	98	3554	.	.	0	.		0.66	0
ferritin_rep_seq	35	.	T	.	4.36358e-14	.	DP=111;DPB=111;EPPR=222.412;GTI=0;MQMR=26.0476;NS=1;NUMALT=0;ODDS=0;PAIREDR=0.990476;PQR=0;PRO=0;QR=3820;RO=105;RPPR=231.015	0/0	111	105	105	3820	.	.	0	.		0.68	3
ferritin_rep_seq	36	.	T	.	0	.	DP=201;DPB=201;EPPR=415.635;GTI=0;MQMR=25.0258;NS=1;NUMALT=0;ODDS=0;PAIREDR=0.994845;PQR=0;PRO=0;QR=6756;RO=194;RPPR=424.276	0/0	201	194	194	6756	.	.	0	.		0.7	0
ferritin_rep_seq	37	.	G	.	0	.	DP=299;DPB=299;EPPR=626.341;GTI=0;MQMR=25.4034;NS=1;NUMALT=0;ODDS=0;PAIREDR=0.99322;PQR=0;PRO=0;QR=10055;RO=295;RPPR=643.595	0/0	299	295	295	10055	.	.	0	.		0.72	0
ferritin_rep_seq	38	.	C	.	1.66106e-13	.	DP=381;DPB=381;EPPR=817.335;GTI=0;MQMR=25.0528;NS=1;NUMALT=0;ODDS=0;PAIREDR=0.997361;PQR=0;PRO=0;QR=12893;RO=379;RPPR=825.998	0/0	381	379	379	12893	.	.	0	.		0.74	2
ferritin_rep_seq	39	.	T	.	0	.	DP=464;DPB=464;EPPR=982.42;GTI=0;MQMR=25.5163;NS=1;NUMALT=0;ODDS=0;PAIREDR=0.995643;PQR=0;PRO=0;QR=15661;RO=459;RPPR=999.716	0/0	464	459	459	15661	.	.	0	.		0.76	1
ferritin_rep_seq	40	.	G	.	0	.	DP=569;DPB=569;EPPR=1212.58;GTI=0;MQMR=26.0212;NS=1;NUMALT=0;ODDS=0;PAIREDR=0.99646;PQR=0;PRO=0;QR=19142;RO=565;RPPR=1229.89	0/0	569	565	565	19142	.	.	0	.		0.78	6
ferritin_rep_seq	41	.	T	.	1.03665e-13	.	DP=675;DPB=675;EPPR=1438.41;GTI=0;MQMR=26.7055;NS=1;NUMALT=0;ODDS=0;PAIREDR=0.99701;PQR=0;PRO=0;QR=23050;RO=669;RPPR=1455.73	0/0	675	669	669	23050	.	.	0	.		0.8	3
ferritin_rep_seq	42	.	G	.	3.55837e-13	.	DP=837;DPB=837;EPPR=1792.35;GTI=0;MQMR=27.9291;NS=1;NUMALT=0;ODDS=0;PAIREDR=0.997596;PQR=0;PRO=0;QR=28845;RO=832;RPPR=1809.68	0/0	837	832	832	28845	.	.	0	.		0.82	10
ferritin_rep_seq	43	.	G	.	3.83803e-13	.	DP=1044;DPB=1044;EPPR=2241.87;GTI=0;MQMR=28.9089;NS=1;NUMALT=0;ODDS=0;PAIREDR=0.996165;PQR=0;PRO=0;QR=36104;RO=1043;RPPR=2267.86	0/0	1044	1043	1043	36104	.	.	0	.		0.84	2
ferritin_rep_seq	44	.	C	.	2.01545e-13	.	DP=1095;DPB=1095;EPPR=2337.54;GTI=0;MQMR=29.1078;NS=1;NUMALT=0;ODDS=0;PAIREDR=0.995434;PQR=0;PRO=0;QR=38421;RO=1095;RPPR=2380.77	0/0	1095	1095	1095	38421	.	.	0	.		0.86	3
ferritin_rep_seq	45	.	A	.	0	.	DP=1264;DPB=1264;EPPR=2697.98;GTI=0;MQMR=29.5876;NS=1;NUMALT=0;ODDS=0;PAIREDR=0.996035;PQR=0;PRO=0;QR=44347;RO=1261;RPPR=2741.24	0/0	1264	1261	1261	44347	.	.	0	.		0.88	3
ferritin_rep_seq	46	.	G	.	0	.	DP=1398;DPB=1398;EPPR=2969.55;GTI=0;MQMR=29.9648;NS=1;NUMALT=0;ODDS=0;PAIREDR=0.994978;PQR=0;PRO=0;QR=49255;RO=1394;RPPR=3030.04	0/0	1398	1394	1394	49255	.	.	0	.		0.9	2
ferritin_rep_seq	47	.	T	.	5.01451e-13	.	DP=1546;DPB=1546;EPPR=3269.47;GTI=0;MQMR=30.285;NS=1;NUMALT=0;ODDS=0;PAIREDR=0.992876;PQR=0;PRO=0;QR=55080;RO=1544;RPPR=3355.76	0/0	1546	1544	1544	55080	.	.	0	.		0.92	9
ferritin_rep_seq	48	.	G	.	0	.	DP=1770;DPB=1770;EPPR=3760.06;GTI=0;MQMR=30.5889;NS=1;NUMALT=0;ODDS=0;PAIREDR=0.992639;PQR=0;PRO=0;QR=63234;RO=1766;RPPR=3837.83	0/0	1770	1766	1766	63234	.	.	0	.		0.94	8
ferritin_rep_seq	49	.	T	.	0	.	DP=1979;DPB=1979;EPPR=4200.91;GTI=0;MQMR=30.8819;NS=1;NUMALT=0;ODDS=0;PAIREDR=0.991384;PQR=0;PRO=0;QR=70675;RO=1973;RPPR=4287.33	0/0	1979	1973	1973	70675	.	.	0	.		0.96	13
ferritin_rep_seq	50	.	C	.	0	.	DP=2135;DPB=2135;EPPR=4507.33;GTI=0;MQMR=30.9243;NS=1;NUMALT=0;ODDS=0;PAIREDR=0.990593;PQR=0;PRO=0;QR=76114;RO=2126;RPPR=4619.56	0/0	2135	2126	2126	76114	.	.	0	.		0.98	22
ferritin_rep_seq	51	.	T	.	0	.	DP=2259;DPB=2259;EPPR=4744.58;GTI=0;MQMR=30.8701;NS=1;NUMALT=0;ODDS=0;PAIREDR=0.989357;PQR=0;PRO=0;QR=80808;RO=2255;RPPR=4899.68	0/0	2259	2255	2255	80808	.	.	0	0.998229		1	637
ferritin_rep_seq	52	.	A	.	1.08005e-13	.	DP=2338;DPB=2338;EPPR=4905.23;GTI=0;MQMR=30.9553;NS=1;NUMALT=0;ODDS=0;PAIREDR=0.989266;PQR=0;PRO=0;QR=84185;RO=2329;RPPR=5060.37	0/0	2338	2329	2329	84185	.	.	0	0.996151
ferritin_rep_seq	53	.	C	.	0	.	DP=2587;DPB=2587;EPPR=5443.76;GTI=0;MQMR=31.1108;NS=1;NUMALT=0;ODDS=0;PAIREDR=0.987989;PQR=0;PRO=0;QR=93433;RO=2581;RPPR=5607.58	0/0	2587	2581	2581	93433	.	.	0	0.997681
ferritin_rep_seq	54	.	A	.	1.56221e-13	.	DP=2746;DPB=2746;EPPR=5804.04;GTI=0;MQMR=31.0164;NS=1;NUMALT=0;ODDS=0;PAIREDR=0.988699;PQR=0;PRO=0;QR=99485;RO=2743;RPPR=5959.36	0/0	2746	2743	2743	99485	.	.	0	0.998908
ferritin_rep_seq	55	.	C	.	0	.	DP=2893;DPB=2893;EPPR=6108;GTI=0;MQMR=31.0721;NS=1;NUMALT=0;ODDS=0;PAIREDR=0.989594;PQR=0;PRO=0;QR=104922;RO=2883;RPPR=6263.37	0/0	2893	2883	2883	104922	.	.	0	0.996543
ferritin_rep_seq	56	.	G	.	2.70012e-13	.	DP=3039;DPB=3039;EPPR=6431.5;GTI=0;MQMR=31.0267;NS=1;NUMALT=0;ODDS=0;PAIREDR=0.990765;PQR=0;PRO=0;QR=110263;RO=3032;RPPR=6586.91	0/0	3039	3032	3032	110263	.	.	0	0.997697
ferritin_rep_seq	57	.	G	.	1.86501e-12	.	DP=3089;DPB=3089;EPPR=6469.54;GTI=0;MQMR=30.9848;NS=1;NUMALT=0;ODDS=0;PAIREDR=0.988331;PQR=0;PRO=0;QR=112101;RO=3085;RPPR=6702	0/0	3089	3085	3085	112101	.	.	0	0.998705
ferritin_rep_seq	58	.	A	.	0	.	DP=3174;DPB=3174;EPPR=6551.79;GTI=0;MQMR=30.9814;NS=1;NUMALT=0;ODDS=0;PAIREDR=0.987682;PQR=0;PRO=0;QR=112934;RO=3166;RPPR=6869.21	0/0	3174	3166	3166	112934	.	.	0	0.99748
ferritin_rep_seq	59	.	T	.	1.63936e-12	.	DP=3249;DPB=3249;EPPR=6701.95;GTI=0;MQMR=31.0207;NS=1;NUMALT=0;ODDS=0;PAIREDR=0.989824;PQR=0;PRO=0;QR=119175;RO=3243;RPPR=7019.06	0/0	3249	3243	3243	119175	.	.	0	0.998153
ferritin_rep_seq	60	.	T	.	1.13598e-12	.	DP=3280;DPB=3280;EPPR=6722.81;GTI=0;MQMR=31.0128;NS=1;NUMALT=0;ODDS=0;PAIREDR=0.9884;PQR=0;PRO=0;QR=120956;RO=3276;RPPR=7090.72	0/0	3280	3276	3276	120956	.	.	0	0.99878
ferritin_rep_seq	61	.	C	.	8.56323e-13	.	DP=3427;DPB=3427;EPPR=7018.37;GTI=0;MQMR=31.0427;NS=1;NUMALT=0;ODDS=0;PAIREDR=0.988889;PQR=0;PRO=0;QR=126506;RO=3420;RPPR=7403.41	0/0	3427	3420	3420	126506	.	.	0	0.997957
ferritin_rep_seq	62	.	T	.	0	.	DP=3482;DPB=3482;EPPR=7083.05;GTI=0;MQMR=31.0282;NS=1;NUMALT=0;ODDS=0;PAIREDR=0.988208;PQR=0;PRO=0;QR=129092;RO=3477;RPPR=7518.52	0/0	3482	3477	3477	129092	.	.	0	0.998564
ferritin_rep_seq	63	.	C	.	0	.	DP=3611;DPB=3611;EPPR=7241.14;GTI=0;MQMR=30.9822;NS=1;NUMALT=0;ODDS=0;PAIREDR=0.987236;PQR=0;PRO=0;QR=133477;RO=3604;RPPR=7733.74	0/0	3611	3604	3604	133477	.	.	0	0.998061
ferritin_rep_seq	64	.	T	.	2.60369e-13	.	DP=3774;DPB=3774;EPPR=7598.63;GTI=0;MQMR=30.936;NS=1;NUMALT=0;ODDS=0;PAIREDR=0.989641;PQR=0;PRO=0;QR=139128;RO=3765;RPPR=8066.08	0/0	3774	3765	3765	139128	.	.	0	0.997615
ferritin_rep_seq	65	.	T	.	1.38864e-13	.	DP=3872;DPB=3872;EPPR=7721.42;GTI=0;MQMR=30.7927;NS=1;NUMALT=0;ODDS=0;PAIREDR=0.98913;PQR=0;PRO=0;QR=142649;RO=3864;RPPR=8220.76	0/0	3872	3864	3864	142649	.	.	0	0.997934
ferritin_rep_seq	66	.	G	.	5.20739e-14	.	DP=4015;DPB=4015;EPPR=8014.43;GTI=0;MQMR=30.8693;NS=1;NUMALT=0;ODDS=0;PAIREDR=0.990507;PQR=0;PRO=0;QR=147935;RO=4003;RPPR=8522.56	0/0	4015	4003	4003	147935	.	.	0	0.997011
ferritin_rep_seq	67	.	T	.	1.61236e-12	.	DP=4034;DPB=4034;EPPR=8043.63;GTI=0;MQMR=30.8558;NS=1;NUMALT=0;ODDS=0;PAIREDR=0.990318;PQR=0;PRO=0;QR=149121;RO=4028;RPPR=8568.25	0/0	4034	4028	4028	149121	.	.	0	0.998513
ferritin_rep_seq	68	.	T	.	0	.	DP=4216;DPB=4216;EPPR=8357.13;GTI=0;MQMR=30.8737;NS=1;NUMALT=0;ODDS=0;PAIREDR=0.988839;PQR=0;PRO=0;QR=155456;RO=4211;RPPR=8948.4	0/0	4216	4211	4211	155456	.	.	0	0.998814
ferritin_rep_seq	69	.	A	.	0	.	DP=4394;DPB=4394;EPPR=8711.86;GTI=0;MQMR=30.9007;NS=1;NUMALT=0;ODDS=0;PAIREDR=0.988838;PQR=0;PRO=0;QR=161734;RO=4390;RPPR=9319.86	0/0	4394	4390	4390	161734	.	.	0	0.99909
ferritin_rep_seq	70	.	T	.	1.4272e-12	.	DP=4545;DPB=4545;EPPR=9053.6;GTI=0;MQMR=30.8357;NS=1;NUMALT=0;ODDS=0;PAIREDR=0.989868;PQR=0;PRO=0;QR=167486;RO=4540;RPPR=9636.96	0/0	4545	4540	4540	167486	.	.	0	0.9989
ferritin_rep_seq	71	.	T	.	1.40792e-12	.	DP=4733;DPB=4733;EPPR=9435.81;GTI=0;MQMR=30.787;NS=1;NUMALT=0;ODDS=0;PAIREDR=0.990051;PQR=0;PRO=0;QR=173552;RO=4724;RPPR=10027.9	0/0	4733	4724	4724	173552	.	.	0	0.998098
ferritin_rep_seq	72	.	T	.	0	.	DP=4843;DPB=4843;EPPR=9657.62;GTI=0;MQMR=30.8144;NS=1;NUMALT=0;ODDS=0;PAIREDR=0.989657;PQR=0;PRO=0;QR=177912;RO=4834;RPPR=10266.7	0/0	4843	4834	4834	177912	.	.	0	0.998142
ferritin_rep_seq	73	.	A	.	1.79751e-12	.	DP=5004;DPB=5004;EPPR=9988.15;GTI=0;MQMR=30.8031;NS=1;NUMALT=0;ODDS=0;PAIREDR=0.989596;PQR=0;PRO=0;QR=183886;RO=4998;RPPR=10622.8	0/0	5004	4998	4998	183886	.	.	0	0.998801
ferritin_rep_seq	74	.	C	.	4.12732e-13	.	DP=5132;DPB=5132;EPPR=10136.2;GTI=0;MQMR=30.8438;NS=1;NUMALT=0;ODDS=0;PAIREDR=0.989406;PQR=0;PRO=0;QR=188241;RO=5097;RPPR=10829.1	0/0	5132	5097	5097	188241	.	.	0	0.99318
ferritin_rep_seq	75	.	T	C	0	.	AB=0;ABP=0;AC=0;AF=0;AN=2;AO=1054;CIGAR=1X;DP=5337;DPB=5337;DPRA=0;EPP=2063.23;EPPR=8486.1;GTI=0;LEN=1;MEANALT=2;MQM=16.889;MQMR=34.0682;NS=1;NUMALT=1;ODDS=3032.32;PAIRED=0.996205;PAIREDR=0.986922;PAO=0;PQA=0;PQR=0;PRO=0;QA=38752;QR=158374;RO=4282;RPL=12;RPP=2188.7;RPPR=9145.57;RPR=1042;RUN=1;SAF=1039;SAP=2163.31;SAR=15;SRF=4204;SRP=8636.1;SRR=78;TYPE=snp	0/0	5337	4282,1054	4282	158374	1054	38752	0,-20.7276,-9788.17	0.802323
ferritin_rep_seq	76	.	G	.	0	.	DP=5449;DPB=5449;EPPR=10709.7;GTI=0;MQMR=30.5647;NS=1;NUMALT=0;ODDS=0;PAIREDR=0.988791;PQR=0;PRO=0;QR=200517;RO=5442;RPPR=11552.4	0/0	5449	5442	5442	200517	.	.	0	0.998715
ferritin_rep_seq	77	.	A	.	6.21027e-13	.	DP=5589;DPB=5589;EPPR=10973.4;GTI=0;MQMR=30.5675;NS=1;NUMALT=0;ODDS=0;PAIREDR=0.988887;PQR=0;PRO=0;QR=205436;RO=5579;RPPR=11815.6	0/0	5589	5579	5579	205436	.	.	0	0.998211
ferritin_rep_seq	78	.	G	.	2.77727e-13	.	DP=5814;DPB=5814;EPPR=11389.1;GTI=0;MQMR=30.5772;NS=1;NUMALT=0;ODDS=0;PAIREDR=0.989155;PQR=0;PRO=0;QR=214265;RO=5809;RPPR=12246.4	0/0	5814	5809	5809	214265	.	.	0	0.99914
ferritin_rep_seq	79	.	T	.	2.78112e-12	.	DP=5850;DPB=5850;EPPR=11411.5;GTI=0;MQMR=30.5559;NS=1;NUMALT=0;ODDS=0;PAIREDR=0.988881;PQR=0;PRO=0;QR=216836;RO=5846;RPPR=12292.5	0/0	5850	5846	5846	216836	.	.	0	0.999316
ferritin_rep_seq	80	.	A	.	0	.	DP=5886;DPB=5886;EPPR=11480.4;GTI=0;MQMR=30.5422;NS=1;NUMALT=0;ODDS=0;PAIREDR=0.989105;PQR=0;PRO=0;QR=217975;RO=5874;RPPR=12353.3	0/0	5886	5874	5874	217975	.	.	0	0.997961
ferritin_rep_seq	81	.	C	.	1.07233e-12	.	DP=6074;DPB=6074;EPPR=11825.1;GTI=0;MQMR=30.4554;NS=1;NUMALT=0;ODDS=0;PAIREDR=0.988771;PQR=0;PRO=0;QR=224452;RO=6056;RPPR=12714.2	0/0	6074	6056	6056	224452	.	.	0	0.997037
ferritin_rep_seq	82	.	A	.	3.71073e-12	.	DP=6276;DPB=6276;EPPR=12239.1;GTI=0;MQMR=30.5322;NS=1;NUMALT=0;ODDS=0;PAIREDR=0.988836;PQR=0;PRO=0;QR=232132;RO=6270;RPPR=13170.2	0/0	6276	6270	6270	232132	.	.	0	0.999044
ferritin_rep_seq	83	.	T	C	0	.	AB=0;ABP=0;AC=0;AF=0;AN=2;AO=1384;CIGAR=1X;DP=6462;DPB=6462;DPRA=0;EPP=2703.77;EPPR=9908.68;GTI=0;LEN=1;MEANALT=3;MQM=15.5108;MQMR=34.3956;NS=1;NUMALT=1;ODDS=3719.82;PAIRED=0.998555;PAIREDR=0.98621;PAO=0;PQA=0;PQR=0;PRO=0;QA=51411;QR=188508;RO=5076;RPL=20;RPP=2837.12;RPPR=10740.6;RPR=1364;RUN=1;SAF=1368;SAP=2870.96;SAR=16;SRF=4977;SRP=10182.3;SRR=99;TYPE=snp	0/0	6462	5076,1384	5076	188508	1384	51411	0,-27.1769,-11718.2	0.785515
ferritin_rep_seq	84	.	T	.	9.72043e-13	.	DP=6565;DPB=6565;EPPR=12809.5;GTI=0;MQMR=30.3053;NS=1;NUMALT=0;ODDS=0;PAIREDR=0.988872;PQR=0;PRO=0;QR=243075;RO=6560;RPPR=13774.2	0/0	6565	6560	6560	243075	.	.	0	0.999238
ferritin_rep_seq	85	.	C	.	1.1572e-13	.	DP=6758;DPB=6758;EPPR=13130.9;GTI=0;MQMR=30.3051;NS=1;NUMALT=0;ODDS=0;PAIREDR=0.98913;PQR=0;PRO=0;QR=248290;RO=6716;RPPR=14104.3	0/0	6758	6716	6716	248290	.	.	0	0.993785
ferritin_rep_seq	86	.	G	.	9.64328e-13	.	DP=6897;DPB=6897;EPPR=13424.1;GTI=0;MQMR=30.2242;NS=1;NUMALT=0;ODDS=0;PAIREDR=0.989096;PQR=0;PRO=0;QR=254356;RO=6878;RPPR=14438.9	0/0	6897	6878	6878	254356	.	.	0	0.997245
ferritin_rep_seq	87	.	A	.	1.41949e-12	.	DP=7018;DPB=7018;EPPR=13554.9;GTI=0;MQMR=30.1779;NS=1;NUMALT=0;ODDS=0;PAIREDR=0.989519;PQR=0;PRO=0;QR=256851;RO=6965;RPPR=14619.2	0/0	7018	6965	6965	256851	.	.	0	0.992448
ferritin_rep_seq	88	.	G	.	9.99043e-13	.	DP=6931;DPB=6931;EPPR=13286.6;GTI=0;MQMR=30.8235;NS=1;NUMALT=0;ODDS=0;PAIREDR=0.989097;PQR=0;PRO=0;QR=255259;RO=6879;RPPR=14389.8	0/0	6931	6879	6879	255259	.	.	0	0.992497
ferritin_rep_seq	89	.	T	.	0	.	DP=7150;DPB=7150;EPPR=13780.9;GTI=0;MQMR=30.0387;NS=1;NUMALT=0;ODDS=0;PAIREDR=0.989509;PQR=0;PRO=0;QR=266514;RO=7149;RPPR=14958.9	0/0	7150	7149	7149	266514	.	.	0	0.99986
ferritin_rep_seq	90	.	A	.	3.59501e-12	.	DP=7185;DPB=7185;EPPR=13825.7;GTI=0;MQMR=30.0472;NS=1;NUMALT=0;ODDS=0;PAIREDR=0.989695;PQR=0;PRO=0;QR=268068;RO=7181;RPPR=15011.3	0/0	7185	7181	7181	268068	.	.	0	0.999443
ferritin_rep_seq	91	.	C	.	3.12442e-12	.	DP=7249;DPB=7249;EPPR=13901.6;GTI=0;MQMR=30.0701;NS=1;NUMALT=0;ODDS=0;PAIREDR=0.989496;PQR=0;PRO=0;QR=270136;RO=7235;RPPR=15111.5	0/0	7249	7235	7235	270136	.	.	0	0.998069
ferritin_rep_seq	92	.	C	.	3.48701e-12	.	DP=7348;DPB=7348;EPPR=13790.9;GTI=0;MQMR=30.2659;NS=1;NUMALT=0;ODDS=0;PAIREDR=0.990158;PQR=0;PRO=0;QR=269213;RO=7214;RPPR=15031.8	0/0	7348	7214	7214	269213	.	.	0	0.981764
ferritin_rep_seq	93	.	T	.	1.70493e-12	.	DP=7494;DPB=7494;EPPR=14204;GTI=0;MQMR=30.1376;NS=1;NUMALT=0;ODDS=0;PAIREDR=0.990112;PQR=0;PRO=0;QR=279105;RO=7484;RPPR=15600.9	0/0	7494	7484	7484	279105	.	.	0	0.998666
ferritin_rep_seq	94	.	T	C	49380.4	.	AB=0.737637;ABP=3772.03;AC=1;AF=0.5;AN=2;AO=5668;CIGAR=1X;DP=7684;DPB=7684;DPRA=0;EPP=10514.3;EPPR=3854.41;GTI=0;LEN=1;MEANALT=2;MQM=26.0164;MQMR=41.0119;NS=1;NUMALT=1;ODDS=4823.43;PAIRED=0.992414;PAIREDR=0.982125;PAO=0;PQA=0;PQR=0;PRO=0;QA=211483;QR=74904;RO=2014;RPL=68;RPP=11727.4;RPPR=4298.53;RPR=5600;RUN=1;SAF=5519;SAP=11050.7;SAR=149;SRF=1961;SRP=3928.12;SRR=53;TYPE=snp	0/1	7684	2014,5668	2014	74904	5668	211483	-9601.82,0,-4062.42	0.262103
ferritin_rep_seq	95	.	T	.	0	.	DP=7753;DPB=7753;EPPR=14233.2;GTI=0;MQMR=29.9527;NS=1;NUMALT=0;ODDS=0;PAIREDR=0.98955;PQR=0;PRO=0;QR=289280;RO=7751;RPPR=16137.9	0/0	7753	7751	7751	289280	.	.	0	0.999742
ferritin_rep_seq	96	.	C	.	2.43011e-13	.	DP=7836;DPB=7836;EPPR=14103;GTI=0;MQMR=29.9868;NS=1;NUMALT=0;ODDS=0;PAIREDR=0.989765;PQR=0;PRO=0;QR=290922;RO=7816;RPPR=16185.5	0/0	7836	7816	7816	290922	.	.	0	0.997448
ferritin_rep_seq	97	.	T	.	2.2141e-12	.	DP=7916;DPB=7916;EPPR=14058.7;GTI=0;MQMR=29.9906;NS=1;NUMALT=0;ODDS=0;PAIREDR=0.989253;PQR=0;PRO=0;QR=295513;RO=7909;RPPR=16302.7	0/0	7916	7909	7909	295513	.	.	0	0.999116
ferritin_rep_seq	98	.	T	.	3.56801e-12	.	DP=8046;DPB=8046;EPPR=14185;GTI=0;MQMR=30.0499;NS=1;NUMALT=0;ODDS=0;PAIREDR=0.989175;PQR=0;PRO=0;QR=299574;RO=8037;RPPR=16495.9	0/0	8046	8037	8037	299574	.	.	0	0.998881
ferritin_rep_seq	99	.	T	.	5.32309e-13	.	DP=8142;DPB=8142;EPPR=13596.2;GTI=0;MQMR=30.0608;NS=1;NUMALT=0;ODDS=0;PAIREDR=0.989185;PQR=0;PRO=0;QR=303981;RO=8137;RPPR=15944.8	0/0	8142	8137	8137	303981	.	.	0	0.999386
ferritin_rep_seq	100	.	T	.	0	.	DP=8224;DPB=8224;EPPR=12874.5;GTI=0;MQMR=30.0264;NS=1;NUMALT=0;ODDS=0;PAIREDR=0.98929;PQR=0;PRO=0;QR=306733;RO=8217;RPPR=15343.4	0/0	8224	8217	8217	306733	.	.	0	0.999149
ferritin_rep_seq	101	.	C	.	1.4002e-12	.	DP=8301;DPB=8301;EPPR=12364.8;GTI=0;MQMR=30.0017;NS=1;NUMALT=0;ODDS=0;PAIREDR=0.989389;PQR=0;PRO=0;QR=308303;RO=8293;RPPR=14853.7	0/0	8301	8293	8293	308303	.	.	0	0.999036
ferritin_rep_seq	102	.	A	.	0	.	DP=8363;DPB=8363;EPPR=11821.6;GTI=0;MQMR=30.0264;NS=1;NUMALT=0;ODDS=0;PAIREDR=0.989472;PQR=0;PRO=0;QR=310733;RO=8359;RPPR=14347.8	0/0	8363	8359	8359	310733	.	.	0	0.999522
ferritin_rep_seq	103	.	A	.	0	.	DP=8412;DPB=8412;EPPR=11024;GTI=0;MQMR=30.0105;NS=1;NUMALT=0;ODDS=0;PAIREDR=0.989165;PQR=0;PRO=0;QR=311969;RO=8399;RPPR=13641.3	0/0	8412	8399	8399	311969	.	.	0	0.998455
ferritin_rep_seq	104	.	T	C	1.28063e-12	.	AB=0.405223;ABP=663.232;AC=1;AF=0.5;AN=2;AO=3429;CIGAR=1X;DP=8462;DPB=8462;DPRA=0;EPP=3491.3;EPPR=6894.39;GTI=0;LEN=1;MEANALT=3;MQM=13.7772;MQMR=40.9839;NS=1;NUMALT=1;ODDS=157.281;PAIRED=0.9965;PAIREDR=0.983893;PAO=0;PQA=0;PQR=0;PRO=0;QA=128098;QR=187828;RO=5029;RPL=408;RPP=4326.81;RPPR=8696.31;RPR=3021;RUN=1;SAF=3292;SAP=6306.57;SAR=137;SRF=4779;SRP=8859.82;SRR=250;TYPE=snp	0/1	8462	5029,3429	5029	187828	3429	128098	-1660.92,0,-13416.8	0.594304
ferritin_rep_seq	105	.	C	.	0	.	DP=8571;DPB=8571;EPPR=9149.09;GTI=0;MQMR=29.9905;NS=1;NUMALT=0;ODDS=0;PAIREDR=0.989078;PQR=0;PRO=0;QR=310171;RO=8332;RPPR=11695.2	0/0	8571	8332	8332	310171	.	.	0	0.972115
[truncated: 731 more rows]

## Sheet: SRR7507853
#CHROM	POS	ID	REF	ALT	QUAL	FILTER	INFO	GT	DP	AD	RO	QR	AO	QA	GL	ref %
ferritin_rep_seq	1	.	A	.	1.98916e-15	.	DP=6;DPB=6;EPPR=7.35324;GTI=0;MQMR=21.5;NS=1;NUMALT=0;ODDS=0;PAIREDR=1;PQR=0;PRO=0;QR=67;RO=2;RPPR=7.35324	0/0	6	2	2	67	.	.	0	.		0
[truncated: 835 more rows]

## Sheet: CDS summary
POS	REF AA	REF NT	IBR7 ALT	IBR7 ALT %	IBR8 ALT	IBR8 ALT %	IBR9 ALT	IBR9 ALT %	SRR ALT	SRR ALT %
[truncated: 513 more rows]
