# Supplementary material for: Conservative and Atypical Ferritins of Sponges
Source: Int J Mol Sci. 2021 Aug 11;22(16):8635. doi: 10.3390/ijms22168635 (PMC8395497; doi:10.3390/ijms22168635)
Supplement: Supplementary file 1 [file ijms-22-08635-s001.zip › suppl_tables/TableS04. Amino acid sequence features of invertebrate ferritins used for feature selection and PCA.xlsx]

## Sheet: Stats
Feature Set Group	ShortName	Description	# total	# selected
Amino acid composition	AAC	Amino acid composition	20	4
	CKSAAP	Composition of k-spaced amino acid pairs	1600	41
	DPC	Dipeptide composition	400	91
	DDE	Dipeptide deviation from expected mean	400	57
Grouped amino acid composition	CKSAAGP	Composition of k-spaced amino acid group pairs	100	21
	GAAC	Grouped amino acid composition	5	0
	GDPC	Grouped dipeptide composition	25	0
	GTPC	Grouped tripeptide composition	125	3
C/T/D	CTDC	C/T/D Composition	39	1
	CTDD	C/T/D Distribution	195	85
	CTDT	C/T/D Transition	39	0
Conjoint triad	Ctriad	Conjoint triad	343	34
Autocorrelation	Geary	Geary	1062	3
	Moran	Moran	1062	58
	NMBroto	Normalized Moreau-Broto	1062	56
Pseudo-amino acid composition	PAAC	Pseudo-amino acid composition	22	1
	APAAC	Amphiphilic Pseudo-amino acid composition	24	17
Quasi-sequence-order	QSOrder	Quasi-sequence-order descriptors	44	2
			6567	474	0.0721791
		Feature Set Group	# total	# selected
		Amino acid composition	2420	193
		Grouped amino acid composition	255	24
		C/T/D	273	86
		Conjoint triad	343	34
		Autocorrelation	3186	117
		Pseudo-amino acid composition	46	18
		Quasi-sequence-order	44	2
				474

## Sheet: Selected Features
AAC_C	AAC
AAC_D	AAC
AAC_H	AAC
AAC_S	AAC
APAAC_Pc1.A	APAAC
APAAC_Pc1.C	APAAC
APAAC_Pc1.D	APAAC
APAAC_Pc1.E	APAAC
APAAC_Pc1.G	APAAC
APAAC_Pc1.L	APAAC
APAAC_Pc1.M	APAAC
APAAC_Pc1.N	APAAC
APAAC_Pc1.P	APAAC
APAAC_Pc1.S	APAAC
APAAC_Pc1.T	APAAC
APAAC_Pc1.W	APAAC
APAAC_Pc1.Y	APAAC
APAAC_Pc2.Hydrophilicity.1	APAAC
APAAC_Pc2.Hydrophilicity.2	APAAC
APAAC_Pc2.Hydrophobicity.1	APAAC
APAAC_Pc2.Hydrophobicity.2	APAAC
CKSAAGP_alphaticr.alphaticr.gap1	CKSAAGP
CKSAAGP_alphaticr.aromatic.gap0	CKSAAGP
CKSAAGP_alphaticr.aromatic.gap3	CKSAAGP
CKSAAGP_alphaticr.postivecharger.gap1	CKSAAGP
CKSAAGP_alphaticr.uncharger.gap3	CKSAAGP
CKSAAGP_aromatic.alphaticr.gap3	CKSAAGP
CKSAAGP_aromatic.postivecharger.gap0	CKSAAGP
CKSAAGP_aromatic.uncharger.gap3	CKSAAGP
CKSAAGP_negativecharger.alphaticr.gap3	CKSAAGP
CKSAAGP_negativecharger.aromatic.gap3	CKSAAGP
CKSAAGP_negativecharger.negativecharger.gap0	CKSAAGP
CKSAAGP_negativecharger.negativecharger.gap3	CKSAAGP
CKSAAGP_negativecharger.uncharger.gap0	CKSAAGP
CKSAAGP_postivecharger.aromatic.gap0	CKSAAGP
CKSAAGP_postivecharger.aromatic.gap3	CKSAAGP
CKSAAGP_postivecharger.negativecharger.gap3	CKSAAGP
CKSAAGP_postivecharger.postivecharger.gap0	CKSAAGP
CKSAAGP_uncharger.alphaticr.gap3	CKSAAGP
CKSAAGP_uncharger.negativecharger.gap0	CKSAAGP
CKSAAGP_uncharger.postivecharger.gap3	CKSAAGP
CKSAAGP_uncharger.uncharger.gap3	CKSAAGP
CKSAAP_AA.gap0	CKSAAP
CKSAAP_AD.gap0	CKSAAP
CKSAAP_AF.gap0	CKSAAP
CKSAAP_AH.gap0	CKSAAP
CKSAAP_AI.gap0	CKSAAP
CKSAAP_AK.gap0	CKSAAP
CKSAAP_AL.gap0	CKSAAP
CKSAAP_AP.gap0	CKSAAP
CKSAAP_AQ.gap0	CKSAAP
CKSAAP_AS.gap0	CKSAAP
CKSAAP_AY.gap0	CKSAAP
CKSAAP_CC.gap0	CKSAAP
CKSAAP_CF.gap0	CKSAAP
CKSAAP_CL.gap3	CKSAAP
CKSAAP_CM.gap0	CKSAAP
CKSAAP_CR.gap3	CKSAAP
CKSAAP_CY.gap2	CKSAAP
CKSAAP_DW.gap2	CKSAAP
CKSAAP_DY.gap1	CKSAAP
CKSAAP_DY.gap3	CKSAAP
CKSAAP_ES.gap2	CKSAAP
CKSAAP_EY.gap1	CKSAAP
CKSAAP_FL.gap2	CKSAAP
CKSAAP_FM.gap3	CKSAAP
CKSAAP_GG.gap1	CKSAAP
CKSAAP_GG.gap3	CKSAAP
CKSAAP_GN.gap0	CKSAAP
CKSAAP_HH.gap3	CKSAAP
CKSAAP_IH.gap0	CKSAAP
CKSAAP_KN.gap2	CKSAAP
CKSAAP_LI.gap3	CKSAAP
CKSAAP_MG.gap1	CKSAAP
CKSAAP_MM.gap1	CKSAAP
CKSAAP_MR.gap2	CKSAAP
CKSAAP_PC.gap2	CKSAAP
CKSAAP_PP.gap1	CKSAAP
CKSAAP_RC.gap2	CKSAAP
CKSAAP_SP.gap1	CKSAAP
CKSAAP_WQ.gap2	CKSAAP
CKSAAP_WW.gap2	CKSAAP
CKSAAP_WW.gap3	CKSAAP
CTDC_hydrophobicity_ARGP820101.G1	CTDC
CTDD_charge.1.residue25	CTDD
CTDD_charge.1.residue50	CTDD
CTDD_charge.1.residue75	CTDD
CTDD_charge.2.residue100	CTDD
CTDD_charge.3.residue0	CTDD
CTDD_charge.3.residue100	CTDD
CTDD_charge.3.residue25	CTDD
CTDD_charge.3.residue75	CTDD
CTDD_hydrophobicity_ARGP820101.1.residue25	CTDD
CTDD_hydrophobicity_ARGP820101.1.residue50	CTDD
CTDD_hydrophobicity_ARGP820101.1.residue75	CTDD
CTDD_hydrophobicity_ARGP820101.2.residue25	CTDD
CTDD_hydrophobicity_ARGP820101.2.residue50	CTDD
CTDD_hydrophobicity_ARGP820101.2.residue75	CTDD
CTDD_hydrophobicity_ARGP820101.3.residue50	CTDD
CTDD_hydrophobicity_ARGP820101.3.residue75	CTDD
CTDD_hydrophobicity_CASG920101.2.residue50	CTDD
CTDD_hydrophobicity_CASG920101.2.residue75	CTDD
CTDD_hydrophobicity_CASG920101.3.residue0	CTDD
CTDD_hydrophobicity_CASG920101.3.residue100	CTDD
CTDD_hydrophobicity_CASG920101.3.residue25	CTDD
CTDD_hydrophobicity_CASG920101.3.residue50	CTDD
CTDD_hydrophobicity_ENGD860101.1.residue50	CTDD
CTDD_hydrophobicity_ENGD860101.1.residue75	CTDD
CTDD_hydrophobicity_ENGD860101.2.residue100	CTDD
CTDD_hydrophobicity_ENGD860101.2.residue25	CTDD
CTDD_hydrophobicity_ENGD860101.2.residue75	CTDD
CTDD_hydrophobicity_ENGD860101.3.residue25	CTDD
CTDD_hydrophobicity_ENGD860101.3.residue50	CTDD
CTDD_hydrophobicity_ENGD860101.3.residue75	CTDD
CTDD_hydrophobicity_FASG890101.1.residue25	CTDD
CTDD_hydrophobicity_FASG890101.1.residue50	CTDD
CTDD_hydrophobicity_FASG890101.1.residue75	CTDD
CTDD_hydrophobicity_FASG890101.2.residue25	CTDD
CTDD_hydrophobicity_FASG890101.2.residue50	CTDD
CTDD_hydrophobicity_FASG890101.3.residue100	CTDD
CTDD_hydrophobicity_FASG890101.3.residue25	CTDD
CTDD_hydrophobicity_PONP930101.1.residue25	CTDD
CTDD_hydrophobicity_PONP930101.2.residue50	CTDD
CTDD_hydrophobicity_PONP930101.2.residue75	CTDD
CTDD_hydrophobicity_PONP930101.3.residue50	CTDD
CTDD_hydrophobicity_PRAM900101.2.residue100	CTDD
CTDD_hydrophobicity_PRAM900101.2.residue25	CTDD
CTDD_hydrophobicity_PRAM900101.2.residue50	CTDD
CTDD_hydrophobicity_PRAM900101.3.residue0	CTDD
CTDD_hydrophobicity_PRAM900101.3.residue25	CTDD
CTDD_hydrophobicity_PRAM900101.3.residue50	CTDD
CTDD_hydrophobicity_PRAM900101.3.residue75	CTDD
CTDD_hydrophobicity_ZIMJ680101.1.residue25	CTDD
CTDD_hydrophobicity_ZIMJ680101.1.residue50	CTDD
CTDD_hydrophobicity_ZIMJ680101.2.residue25	CTDD
CTDD_hydrophobicity_ZIMJ680101.2.residue50	CTDD
CTDD_hydrophobicity_ZIMJ680101.2.residue75	CTDD
CTDD_hydrophobicity_ZIMJ680101.3.residue0	CTDD
CTDD_hydrophobicity_ZIMJ680101.3.residue50	CTDD
CTDD_hydrophobicity_ZIMJ680101.3.residue75	CTDD
CTDD_normwaalsvolume.1.residue25	CTDD
CTDD_normwaalsvolume.1.residue50	CTDD
CTDD_normwaalsvolume.1.residue75	CTDD
CTDD_normwaalsvolume.2.residue100	CTDD
CTDD_normwaalsvolume.2.residue50	CTDD
CTDD_normwaalsvolume.3.residue50	CTDD
CTDD_polarity.1.residue50	CTDD
CTDD_polarity.2.residue100	CTDD
CTDD_polarity.2.residue25	CTDD
CTDD_polarity.3.residue50	CTDD
CTDD_polarity.3.residue75	CTDD
CTDD_polarizability.1.residue25	CTDD
CTDD_polarizability.1.residue75	CTDD
CTDD_polarizability.2.residue25	CTDD
CTDD_polarizability.2.residue50	CTDD
CTDD_secondarystruct.1.residue25	CTDD
CTDD_secondarystruct.1.residue75	CTDD
CTDD_secondarystruct.2.residue100	CTDD
CTDD_secondarystruct.2.residue50	CTDD
CTDD_secondarystruct.3.residue100	CTDD
CTDD_secondarystruct.3.residue25	CTDD
CTDD_secondarystruct.3.residue50	CTDD
CTDD_secondarystruct.3.residue75	CTDD
CTDD_solventaccess.1.residue25	CTDD
CTDD_solventaccess.1.residue50	CTDD
CTDD_solventaccess.2.residue100	CTDD
CTDD_solventaccess.3.residue100	CTDD
CTDD_solventaccess.3.residue50	CTDD
CTDD_solventaccess.3.residue75	CTDD
CTriad_g1.g7.g7	CTriad
CTriad_g4.g2.g7	CTriad
CTriad_g4.g3.g1	CTriad
CTriad_g4.g3.g2	CTriad
CTriad_g4.g3.g3	CTriad
CTriad_g4.g3.g4	CTriad
CTriad_g4.g3.g5	CTriad
CTriad_g4.g3.g6	CTriad
CTriad_g4.g3.g7	CTriad
CTriad_g4.g4.g1	CTriad
CTriad_g4.g4.g2	CTriad
CTriad_g4.g4.g3	CTriad
CTriad_g4.g4.g4	CTriad
CTriad_g4.g4.g5	CTriad
CTriad_g4.g4.g6	CTriad
CTriad_g4.g4.g7	CTriad
CTriad_g4.g5.g1	CTriad
CTriad_g4.g5.g2	CTriad
CTriad_g4.g5.g3	CTriad
CTriad_g4.g5.g4	CTriad
CTriad_g4.g5.g5	CTriad
CTriad_g4.g7.g2	CTriad
CTriad_g5.g2.g1	CTriad
CTriad_g5.g2.g2	CTriad
CTriad_g5.g2.g4	CTriad
CTriad_g5.g2.g5	CTriad
CTriad_g5.g2.g6	CTriad
CTriad_g5.g2.g7	CTriad
CTriad_g5.g3.g1	CTriad
CTriad_g5.g3.g2	CTriad
CTriad_g5.g3.g3	CTriad
CTriad_g6.g4.g1	CTriad
CTriad_g7.g4.g7	CTriad
CTriad_g7.g6.g7	CTriad
DDE_AH	DDE
DDE_AI	DDE
DDE_AM	DDE
DDE_AQ	DDE
DDE_CE	DDE
DDE_CK	DDE
DDE_CN	DDE
DDE_DA	DDE
DDE_DC	DDE
DDE_DD	DDE
DDE_DH	DDE
DDE_DL	DDE
DDE_DP	DDE
DDE_DT	DDE
DDE_EA	DDE
DDE_EC	DDE
DDE_EF	DDE
DDE_EM	DDE
DDE_EN	DDE
DDE_EQ	DDE
DDE_FD	DDE
DDE_FS	DDE
DDE_GE	DDE
DDE_GY	DDE
DDE_HF	DDE
DDE_HM	DDE
DDE_HN	DDE
DDE_IG	DDE
DDE_IH	DDE
DDE_IR	DDE
DDE_KH	DDE
DDE_KI	DDE
DDE_LA	DDE
DDE_LD	DDE
DDE_LG	DDE
DDE_LI	DDE
DDE_LQ	DDE
DDE_LR	DDE
DDE_MF	DDE
DDE_MH	DDE
DDE_ML	DDE
DDE_MQ	DDE
DDE_NK	DDE
DDE_NY	DDE
DDE_QE	DDE
DDE_QG	DDE
DDE_QM	DDE
DDE_QY	DDE
DDE_RV	DDE
DDE_SF	DDE
DDE_SM	DDE
DDE_VQ	DDE
DDE_WM	DDE
DDE_YD	DDE
DDE_YG	DDE
DDE_YI	DDE
DDE_YY	DDE
DPC_NP	DPC
DPC_NQ	DPC
DPC_NR	DPC
DPC_NS	DPC
DPC_NT	DPC
DPC_NV	DPC
DPC_NW	DPC
DPC_NY	DPC
DPC_PA	DPC
DPC_PC	DPC
DPC_PD	DPC
DPC_PE	DPC
DPC_PF	DPC
DPC_PG	DPC
DPC_PH	DPC
DPC_PI	DPC
DPC_PK	DPC
DPC_PL	DPC
DPC_PM	DPC
DPC_PP	DPC
DPC_PQ	DPC
DPC_PR	DPC
DPC_PS	DPC
DPC_PT	DPC
DPC_PW	DPC
DPC_PY	DPC
DPC_QA	DPC
DPC_QC	DPC
DPC_QD	DPC
DPC_QE	DPC
DPC_QF	DPC
DPC_QG	DPC
DPC_QH	DPC
DPC_QK	DPC
DPC_QL	DPC
DPC_QN	DPC
DPC_QP	DPC
DPC_QQ	DPC
DPC_QR	DPC
DPC_QS	DPC
DPC_QT	DPC
DPC_QV	DPC
DPC_QY	DPC
DPC_RA	DPC
DPC_RD	DPC
DPC_RE	DPC
DPC_RF	DPC
DPC_RG	DPC
DPC_RH	DPC
DPC_RI	DPC
DPC_RK	DPC
DPC_RL	DPC
DPC_RM	DPC
DPC_RN	DPC
DPC_RP	DPC
DPC_RQ	DPC
DPC_RR	DPC
DPC_RS	DPC
DPC_RT	DPC
DPC_RV	DPC
DPC_RW	DPC
DPC_SC	DPC
DPC_SD	DPC
DPC_VD	DPC
DPC_VE	DPC
DPC_VF	DPC
DPC_VG	DPC
DPC_VI	DPC
DPC_VK	DPC
DPC_VL	DPC
DPC_VM	DPC
DPC_VN	DPC
DPC_VP	DPC
DPC_VQ	DPC
DPC_VR	DPC
DPC_VS	DPC
DPC_VT	DPC
DPC_VW	DPC
DPC_VY	DPC
DPC_WD	DPC
DPC_WE	DPC
DPC_WF	DPC
DPC_WG	DPC
DPC_WH	DPC
DPC_WI	DPC
DPC_WK	DPC
DPC_WL	DPC
DPC_WM	DPC
DPC_WN	DPC
DPC_WP	DPC
DPC_WR	DPC
GTPC_alphaticr.negativecharger.aromatic	GTPC
GTPC_aromatic.negativecharger.negativecharger	GTPC
GTPC_uncharger.negativecharger.uncharger	GTPC
Geary_CHOC760104.lag2	Geary
Geary_KIMC930101.lag2	Geary
Geary_PRAM820102.lag2	Geary
Moran_ARGP820103.lag1	Moran
Moran_AURR980102.lag1	Moran
Moran_AURR980107.lag2	Moran
Moran_AURR980109.lag2	Moran
Moran_AURR980114.lag2	Moran
Moran_AURR980119.lag2	Moran
Moran_BEGF750101.lag1	Moran
Moran_BLAM930101.lag1	Moran
Moran_BROC820102.lag1	Moran
Moran_BURA740101.lag2	Moran
Moran_CEDJ970103.lag1	Moran
Moran_CHOP780203.lag1	Moran
Moran_CHOP780216.lag1	Moran
Moran_COHE430101.lag1	Moran
Moran_DAWD720101.lag1	Moran
Moran_FAUJ880106.lag1	Moran
Moran_FUKS010108.lag1	Moran
Moran_GEIM800101.lag2	Moran
Moran_GEIM800111.lag1	Moran
Moran_GEOR030102.lag2	Moran
Moran_GEOR030104.lag2	Moran
Moran_GRAR740103.lag1	Moran
Moran_ISOY800103.lag1	Moran
Moran_JOND920102.lag1	Moran
Moran_KANM800101.lag2	Moran
Moran_KIMC930101.lag1	Moran
Moran_KIMC930101.lag2	Moran
Moran_KRIW790103.lag1	Moran
Moran_LEVM780103.lag2	Moran
Moran_LEVM780106.lag1	Moran
Moran_LEVM780106.lag2	Moran
Moran_MEEJ800102.lag1	Moran
Moran_MUNV940102.lag2	Moran
Moran_PALJ810101.lag2	Moran
Moran_PALJ810102.lag2	Moran
Moran_PALJ810106.lag1	Moran
Moran_PALJ810115.lag2	Moran
Moran_PLIV810101.lag1	Moran
Moran_PRAM900104.lag2	Moran
Moran_QIAN880107.lag2	Moran
Moran_QIAN880108.lag1	Moran
Moran_QIAN880123.lag2	Moran
Moran_QIAN880128.lag1	Moran
Moran_QIAN880130.lag1	Moran
Moran_RADA880102.lag1	Moran
Moran_RICJ880113.lag1	Moran
Moran_ROBB760101.lag2	Moran
Moran_ROBB760103.lag2	Moran
Moran_ROBB760105.lag1	Moran
Moran_ROBB760109.lag2	Moran
Moran_ROBB760110.lag1	Moran
Moran_ROBB760112.lag2	Moran
Moran_ROBB760113.lag1	Moran
Moran_TAKK010101.lag1	Moran
Moran_TANS770105.lag2	Moran
Moran_VINM940101.lag2	Moran
Moran_WERD780103.lag1	Moran
Moran_ZIMJ680105.lag1	Moran
NMBroto_ARGP820103.lag1	NMBroto
NMBroto_AURR980104.lag1	NMBroto
NMBroto_AURR980112.lag2	NMBroto
NMBroto_BASU050101.lag1	NMBroto
NMBroto_BASU050102.lag1	NMBroto
NMBroto_BROC820102.lag1	NMBroto
NMBroto_BULH740102.lag1	NMBroto
NMBroto_BUNA790102.lag1	NMBroto
NMBroto_CHAM830104.lag2	NMBroto
NMBroto_CHOP780101.lag1	NMBroto
NMBroto_CHOP780203.lag1	NMBroto
NMBroto_CHOP780204.lag1	NMBroto
NMBroto_CHOP780212.lag1	NMBroto
NMBroto_CHOP780216.lag1	NMBroto
NMBroto_COHE430101.lag1	NMBroto
NMBroto_EISD860101.lag2	NMBroto
NMBroto_ENGD860101.lag1	NMBroto
NMBroto_FAUJ880101.lag1	NMBroto
NMBroto_FINA910101.lag1	NMBroto
NMBroto_GEIM800104.lag2	NMBroto
NMBroto_GEIM800111.lag1	NMBroto
NMBroto_GEOR030102.lag1	NMBroto
NMBroto_GRAR740101.lag1	NMBroto
NMBroto_ISOY800103.lag1	NMBroto
NMBroto_JANJ790102.lag1	NMBroto
NMBroto_KIMC930101.lag1	NMBroto
NMBroto_LEVM780103.lag2	NMBroto
NMBroto_LEVM780106.lag1	NMBroto
NMBroto_LEVM780106.lag2	NMBroto
NMBroto_NADH010104.lag1	NMBroto
NMBroto_NAKH900106.lag2	NMBroto
NMBroto_NOZY710101.lag1	NMBroto
NMBroto_OOBM770103.lag1	NMBroto
NMBroto_OOBM850102.lag1	NMBroto
NMBroto_PALJ810109.lag2	NMBroto
NMBroto_PALJ810115.lag2	NMBroto
NMBroto_PLIV810101.lag2	NMBroto
NMBroto_PRAM900104.lag2	NMBroto
NMBroto_PUNT030101.lag1	NMBroto
NMBroto_PUNT030102.lag2	NMBroto
NMBroto_QIAN880118.lag1	NMBroto
NMBroto_RACS820113.lag1	NMBroto
NMBroto_RICJ880115.lag1	NMBroto
NMBroto_ROBB760102.lag2	NMBroto
NMBroto_ROBB760104.lag2	NMBroto
NMBroto_ROBB760108.lag2	NMBroto
NMBroto_ROBB760110.lag2	NMBroto
NMBroto_ROBB760113.lag2	NMBroto
NMBroto_ROBB790101.lag1	NMBroto
NMBroto_ROSG850101.lag1	NMBroto
NMBroto_TAKK010101.lag1	NMBroto
NMBroto_TANS770105.lag2	NMBroto
NMBroto_WERD780101.lag1	NMBroto
NMBroto_WERD780102.lag1	NMBroto
NMBroto_WILM950103.lag2	NMBroto
NMBroto_ZIMJ680105.lag2	NMBroto
PAAC_Xc1.L	PAAC
QSOrder_Grantham.Xd.2	QSOrder
QSOrder_Schneider.Xr.M	QSOrder
