# Supplementary material for: Conservative and Atypical Ferritins of Sponges
Source: Int J Mol Sci. 2021 Aug 11;22(16):8635. doi: 10.3390/ijms22168635 (PMC8395497; doi:10.3390/ijms22168635)
Supplement: Supplementary file 1 [file ijms-22-08635-s001.zip › suppl_tables/TableS05. Ferritins and iron metabolism proteins found in Ctenofores.xlsx]

## Sheet: Protein IDs
Name	Protein IDs	Corresponding to:		https://research.nhgri.nih.gov/mnemiopsis/download/download.cgi?dl=proteome
Delta-aminolevulinic acid dehydratase	MLRB322249, MLRB322250
5-aminolevulinate synthase, mitochondrial	ML062230a
Porphobilinogen deaminase	MLRB293156, ML293114a, ML293115a
Uroporphyrinogen-III synthase	MLRB029560, ML029512a
Uroporphyrinogen decarboxylase	ML073217a
Oxygen-dependent coproporphyrinogen-III oxidase, mitochondrial	ML31984a
Protoporphyrinogen oxidase	ML05177a
Activator of 90 kDa heat shock protein ATPase homolog 1	ML068124a
Ferrochelatase, mitochondrial	ML305537a
Heme transporter HRG1	ML104316a
Broad substrate specificity ATP-binding cassette transporter ABCG2
Mitoferrin-1	ML007812a
ATP-binding cassette sub-family B member 6, mitochondrial	ML208314a
Mitochondrial glycine transporter	ML18351a
Glutathione S-transferase	ML01823a, ML019211a, ML01926a, ML01927a, ML01928a, ML035310a, ML05128a, ML066521a, ML141716a, ML165910a, ML202616a, ML343422a
Cytochrome b-245 heavy chain	ML189345a
Dual oxidase	ML094314a
Superoxide dismutase [Mn], mitochondrial	ML012511a
Superoxide dismutase [Cu-Zn]	ML011011a, ML01109a, ML021130a, ML073256a
Catalase
Ferritin
Neuroglobin-like	ML34632a
Cytoplasmic aconitate hydratase	ML343435a
Solute carrier family 40 member 1	ML03173a
Protoheme IX farnesyltransferase	ML160319a
Cytochrome c oxidase assembly protein COX15 homolog	ML063912a
Frataxin
TST, MPST, sseA thiosulfate/3-mercaptopyruvate sulfurtransferase
NAALAD2, TFR1 hom. N-acetylated-alpha-linked acidic dipeptidase	MLRB269214
CBS cystathionine beta-synthase	ML115611a
CTH cystathionine gamma-lyase	ML17373a
Bcl-2-like	MLRB10943
NFKB1 nuclear factor NF-kappa-B p105 subunit
NAMPT nicotinamide phosphoribosyltransferase	MLRB032375
AKT RAC serine/threonine-protein kinase	ML09222a
MTOR serine/threonine-protein kinase mTOR	ML185510a
BIRC5, survivin baculoviral IAP repeat-containing protein 5	ML23331a
ARNT aryl hydrocarbon receptor nuclear translocator	ML06412a
HIF1A-like, SIM, hypoxia-inducible factor 1-alpha-like (A)
NOS1 nitric-oxide synthase, brain	ML074215a
natural resistance-associated macrophage protein 2	ML14115a
GAPDH, gapA, glyceraldehyde 3-phosphate dehydrogenase	ML10192a
CDGSH, mitoNEET_N CDGSH iron-sulfur domain-containing protein	MLRB135327
SDR2, FRRS1 ferric-chelate reductase 1	ML31182a
ADGB Androglobin-like	MLRB221312
hemW, RSAD1 radical S-adenosyl methionine domain containing 1 (A)

## Sheet: Best hits %id
Name	% identity w/ the best hits	Best blastp hit: organism	Best blastp hit: name
Androglobin	0.2987	Nematostella vectensis	androglobin
	0.2973	Strongylocentrotus purpuratus	androglobin isoform X21
N-acetylated-alpha-linked acidic dipeptidase, NAALAD2	0.3791	Exaiptasia pallida	putative N-acetylated-alpha-linked acidic dipeptidase
	0.3718	Ursus arctos horribilis	N-acetylated-alpha-linked acidic dipeptidase
Сoproporphyrinogen III oxidase, hemF, CPOX
* Oxygen-dependent coproporphyrinogen-III oxidase (COX, Coprogen oxidase, Coproporphyrinogenase)	0.6429	Halisarca dujardini	oxygen-dependent coproporphyrinogen-III oxidase
	0.6327	Aedes aegypti	oxygen-dependent coproporphyrinogen-III oxidase
	0.6294	Drosophila busckii	oxygen-dependent coproporphyrinogen-III oxidase
* protoporphyrinogen/coproporphyrinogen III oxidase, hemY, PPOX	0.378	Meriones unguiculatus	protoporphyrinogen oxidase isoform X1
	0.3755	Melopsittacus undulatus	protoporphyrinogen oxidase isoform X2
Ferritin heavy chain	not found
GST glutathione S-transferase	0.481	Pipra filicauda	glutathione S-transferase 2-like
	0.4762	Picoides pubescens	Glutathione S-transferase 2
	0.462	Parus major	glutathione S-transferase 2 isoform X1
Thiosulfate/3-mercaptopyruvate sulfurtransferase, TST, MPST, sseA	not found
Cystathionine beta-synthase CBS	0.602	Nematostella vectensis	cystathionine beta-synthase-like protein
	0.5988	Exaiptasia pallida	cystathionine beta-synthase
	0.5949	Boleophthalmus pectinirostris	cystathionine beta-synthase-like
Porphobilinogen synthase hemB, ALAD
* delta-aminolevulinic acid dehydratase	0.5331	Apolygus lucorum	hypothetical protein GE061_17818
	0.5127	Phallusia mammillata	delta-aminolevulinic acid dehydratase-like
	0.5116	Suberites domuncula	delta-aminolevulinic acid dehydratase
	0.5043	Halichondria panicea	aminolevulinic acid dehydratase
Uroporphyrinogen-III synthase hemD, UROS	0.3481	Zunongwangia atlantica	uroporphyrinogen-III synthase
	0.3394	Aquimarina latercula	uroporphyrinogen-III synthase
Porphobilinogen deaminase hemC, HMBS	0.5043	Diaphorina citri	porphobilinogen deaminase isoform X3
	0.4816	Mizuhopecten yessoensis	porphobilinogen deaminase-like
Cystathionine gamma-lyase CTH	0.6082	Nematostella vectensis	cystathionine gamma-lyase
	0.5954	Actinia tenebrosa	cystathionine gamma-lyase-like isoform X1
	0.5903	Crassostrea gigas	cystathionine gamma-lyase
Protoporphyrin/coproporphyrin ferrochelatase hemH, FECH	0.6088	Denticeps clupeoides	ferrochelatase, mitochondrial
	0.6065	Actinia tenebrosa	ferrochelatase, mitochondrial-like
	0.6049	Clupea harengus	ferrochelatase, mitochondrial
BCL2 apoptosis regulator	0.3333	Strongylocentrotus purpuratus	bcl-2 homologous antagonist/killer
	0.3276	Xenopus tropicalis	bcl-2 homologous antagonist/killer isoform X1
NFKB1 nuclear factor NF-kappa-B p105 subunit	not found
Nicotinamide phosphoribosyltransferase NAMPT	0.5725	Branchiostoma belcheri	PREDICTED: nicotinate phosphoribosyltransferase-like
	0.5617	Acropora millepora	nicotinate phosphoribosyltransferase-like
	0.5614	Aplysia californica	PREDICTED: nicotinate phosphoribosyltransferase-like
ABCB6, ATP-binding cassette, subfamily B (MDR/TAP), member 6	0.5599	Pygocentrus nattereri	PREDICTED: ATP-binding cassette sub-family B member 6, mitochondrial-like isoform X1
	0.5222	Salarias fasciatus	ATP-binding cassette sub-family B member 6, mitochondrial-like
BIRC5, survivin / baculoviral IAP repeat-containing protein 5	0.4865	Drosophila busckii	baculoviral IAP repeat-containing protein 5
	0.4598	Drosophila subobscura	baculoviral IAP repeat-containing protein 5
	0.4533	Culex quinquefasciatus	survivin
ARNT aryl hydrocarbon receptor nuclear translocator	0.5267	Stegodyphus mimosarum	Aryl hydrocarbon receptor nuclear translocator-like protein 1
	0.5141	Notothenia coriiceps	PREDICTED: aryl hydrocarbon receptor nuclear translocator-like isoform X2
	0.4152	Collichthys lucidus	Aryl hydrocarbon receptor nuclear translocator
HIF1A-like, SIM, hypoxia-inducible factor 1-alpha-like (A)	0.2886	Bubalus bubalis	hypoxia-inducible factor 1-alpha isoform X2
NOS1 nitric-oxide synthase	0.3201	Bagarius yarrelli	Nitric oxide synthase, inducible
	0.3179	Manacus vitellinus	Nitric oxide synthase, inducible
	0.316	Pipra filicauda	nitric oxide synthase, inducible
SLC40A1, FPN1, ferroportin, solute carrier family 40 (iron-regulated transporter), member 1	0.3539	Hydra vulgaris	PREDICTED: solute carrier family 40 member 1-like
	0.3333	Cynoglossus semilaevis	solute carrier family 40 member 1 isoform X2
	0.3333	Limulus polyphemus	solute carrier family 40 member 1-like
SLC25A28/37, MFRN, solute carrier family 25 (mitochondrial iron transporter), member 28/37	0.4897	Hypsibius dujardini	Mitoferrin-1
	0.4866	Eptesicus fuscus	mitoferrin-1 isoform X1
NGB neuroglobin	0.2941	Crassostrea gigas	neuroglobin isoform X1
SDR2, FRRS1 ferric-chelate reductase 1	0.2685	Mizuhopecten yessoensis	ferric-chelate reductase 1-like isoform X2
Protoheme IX farnesyltransferase	0.5792	Rhizoclosmatium globosum	protoheme IX farnesyltransferase
	0.5423	Tribolium castaneum	PREDICTED: protoheme IX farnesyltransferase, mitochondrial
Frataxin	not found
