# Supplementary material for: Conservative and Atypical Ferritins of Sponges
Source: Int J Mol Sci. 2021 Aug 11;22(16):8635. doi: 10.3390/ijms22168635 (PMC8395497; doi:10.3390/ijms22168635)
Supplement: Supplementary file 1 [file ijms-22-08635-s001.zip › suppl_tables/TableS06. RNA-Seq samples statistics and accession numbers.xlsx]

## Sheet: Sheet1
LIFE CYCLE PERIOD	REAGGREGATION STATE (cells = 0h, aggregates = 24h after dissociation)	Sample ID	NCBI SRA Biosample accession number	Total # of raw reads	% of reads passed filters	% of aligned reads	% of non-uniquely aligned reads	% of uniquely aligned reads	% of unaligned reads
Winter	Tissue	t1.W	SAMN20337319	27627341	0.999733	0.9452	0.8209	0.1243	0.0548
		t2.W	SAMN20337322	29015710	0.999525	0.947	0.825	0.122	0.053
		t3.W	SAMN20337325	25639808	0.999714	0.9478	0.8277	0.1201	0.0522
	Cells	c0h1.W	SAMN20337320	27284113	0.999477	0.9503	0.8397	0.1106	0.0497
		c0h2.W	SAMN20337323	25604029	0.999676	0.9513	0.84	0.1113	0.0487
		c0h3.W	SAMN20337326	28314669	0.999675	0.951	0.8399	0.1111	0.0489
	Aggregates	a24h1.W	SAMN20337321	25667112	0.999774	0.8948	0.7417	0.1531	0.1052
		a24h2.W	SAMN20337324	29441801	0.999728	0.9173	0.7804	0.1369	0.0827
		a24h3.W	SAMN20337327	28926736	0.999739	0.9059	0.7621	0.1438	0.0941
Summer	Tissue	t1.S	SAMN20337311	28842090	0.986473	0.963754	0.86399	0.0997636	0.0362461
		t2.S	SAMN20337314	28539005	0.997933	0.950219	0.851878	0.0983404	0.0497811
	Cells	c0h1.S	SAMN20337312	33115086	0.996752	0.955514	0.85222	0.103295	0.0444856
		c0h2.S	SAMN20337315	28044149	0.998075	0.955671	0.851557	0.104114	0.0443292
		c0h3.S	SAMN20337317	27588708	0.997986	0.955004	0.85162	0.103384	0.0449961
	Aggregates	a24h1.S	SAMN20337313	27234982	0.999223	0.9563	0.836186	0.120114	0.0436999
		a24h2.S	SAMN20337316	27982179	0.998516	0.956331	0.83598	0.120351	0.0436692
		a24h3.S	SAMN20337318	27045567	0.998183	0.955709	0.8348	0.120909	0.0442908
Autumn	Tissue	t1.A	SAMN13506244	27495918	0.99823	0.948572	0.821243	0.127329	0.051428
		t2.A	SAMN13506245	30461965	0.998413	0.944423	0.816078	0.128346	0.0555768
		t3.A*	SAMN13506246	29161489	0.998873	0.979075	0.857079	0.121996	0.0209252
	Cells	c0h1.A	SAMN13506247	30879996	0.998738	0.955446	0.835438	0.120008	0.0445543
		c0h2.A	SAMN13506248	29027822	0.998668	0.955228	0.834434	0.120793	0.0447723
		c0h3.A*	SAMN13506249	31602811	0.998559	0.977626	0.874034	0.103592	0.0223744
	Aggregates	a24h1.A	SAMN13506250	34091412	0.998347	0.976575	0.867072	0.109503	0.0234253
		a24h2.A	SAMN13506251	28976085	0.99757	0.978083	0.867638	0.110445	0.0219171
			MIN	25604029	0.986473	0.8948	0.7417	0.0983404	0.0209252
			MEDIAN	28539005	0.998668	0.955004	0.836186	0.1201	0.0449961
			AVERAGE	2.87044e+07	0.998303	0.950965	0.833146	0.117819	0.0490308
			MAX	34091412	0.999774	0.979075	0.874034	0.1531	0.1052
* Samples t3.A and C0h3.A were excluded from differential expression analysis
			Total # of reads (Winter)	247521319
			Total # of reads (Summer)	228391766
			Total # of reads (Autumn)	241697498
				475913085
				717610583
