# Supplementary material for: Conservative and Atypical Ferritins of Sponges
Source: Int J Mol Sci. 2021 Aug 11;22(16):8635. doi: 10.3390/ijms22168635 (PMC8395497; doi:10.3390/ijms22168635)
Supplement: Supplementary file 1 [file ijms-22-08635-s001.zip › suppl_tables/TableS07. H. dujardini reaggregation experiment - expression table and accession numbers.xlsx]

## Sheet: HD_expression_heatmap
*t = tissue, c = dissociated cells, a = reaggregated cells; W = Winter, S = Summer, A = Autumn				Description	NCBI mRNA accession			Log Fold Change						FDR (BH-corrected p-value for each contrast); green: FDR < 0.001							Expression values (TMM-corrected CPM)
heatmap_ingroup_order	group	Group	Name			Trinity_Transcript_ID	Trinity_Protein_ID	ct.W	at.W	ct.S	at.S	ct.A	at.A	(t.S+t.W)/2 vs t.A	ct.W	at.W	ct.S	at.S	ct.A	at.A	t1.W	t2.W	t3.W	c1.W	c2.W	c3.W	a1.W	a2.W	a3.W	t1.S	t2.S	c1.S	c2.S	c3.S	a1.S	a2.S	a3.S	t1.A	t2.A	c1.A	c2.A	a1.A	a2.A
1	12_Ferritin	Ferritin	HdF1a/b	Ferritin 1a/b	MN339452.1, MT423816.1			-0.699266	-0.220423	-0.168758	-0.912423	-1.15258	-0.522194	0.164414	1.79e-05	0.0464562	0.2968	1.11e-06	1.97e-07	0.000595825	9272.09	8641.61	7854.93	5109.8	5103.36	5657.36	6483.08	7923.21	7711.27	7195.7	7329.75	6542.94	6338.44	6501.56	3639.76	4049.05	3887.07	8793.44	7831.68	3763.2	3715.1	5793.55	5782.73
2	12_Ferritin	Ferritin	HdF2	Ferritin 2	MT423817.2			-0.310502	0.222785	0.165923	0.557367	-0.120881	0.430267	6.33e-06	0.0436304	0.0952227	0.404775	0.00154631	0.515627	0.00880596	9.02697	7.3049	8.26093	6.45551	7.08548	6.28911	9.71577	9.74972	9.23441	13.8193	13.8	16.0267	14.8443	15.6077	18.689	20.4822	21.7962	13.1043	14.0783	13.2586	11.7391	19.0974	17.5314
1	11_ISC target	ISC target	RTEL1	regulator of telomere elongation helicase 1	MZ741472.1	DN49863_c0_g3	DN49863_c0_g3_i2.p1	0.23426	4.18169	0.696942	0.987061	0.872354	-0.667795	0.00161654	0.721579	4.24187e-09	0.325911	0.106919	0.0930985	0.20439	1.37948	1.51921	0.978698	1.58127	1.46479	1.52143	34.4668	14.7416	21.7006	0.268764	0.406256	0.403374	0.720043	0.530868	0.797624	0.689262	0.530634	0.775292	0.762268	1.53988	1.2811	0.420015	0.547844
2	11_ISC target	ISC target	XPD/ERCC2	DNA excision repair protein ERCC-2	MZ741458.1	DN9732_c0_g1	DN9732_c0_g1_i1.p1	0.163226	0.44533	-0.907804	-0.780921	0.401084	-1.02378	1.24887e-05	0.380607	0.00288458	4.27092e-05	0.000100806	0.0265245	5.57195e-06	12.0155	11.5633	10.5004	12.0209	13.3964	12.751	14.2556	18.3438	13.6625	16.4218	17.2588	9.24795	8.89516	8.77401	9.38451	9.95459	10.0577	21.1594	21.9154	28.4442	28.4413	11.4065	9.76653
3	11_ISC target	ISC target	SDHB	succinate dehydrogenase (ubiquinone) iron-sulfur subunit	MT423791.1	DN12130_c0_g1	DN12130_c0_g1_i1.p1	-0.285626	-0.0560882	-0.465695	-0.361286	-0.742715	0.0344924	4.11826e-09	0.0363017	0.667541	0.00360701	0.014845	4.45048e-05	0.856536	34.1542	28.4442	27.4893	22.6601	25.0293	26.2154	27.5563	28.7967	30.2426	64.9048	67.0664	47.8536	46.0112	49.4772	47.1702	53.0675	53.8621	71.1144	76.3128	44.3295	43.7741	76.2059	74.7923
4	11_ISC target	ISC target	FANCJ	fanconi anemia group J protein	MZ741464.1	DN44533_c0_g1	DN44533_c0_g1_i11.p1	0.302029	-0.879358	0.377413	-0.352517	1.16496	-2.59245	0.0978974	0.394261	0.00299211	0.371227	0.361455	0.00155677	4.57009e-07	3.41774	3.27649	3.48527	4.1528	4.11779	4.28162	1.96633	1.99351	1.57379	1.46639	1.50174	1.53488	2.49128	1.76626	1.34697	1.1815	0.95521	4.74509	3.99599	9.7834	9.82165	0.775538	0.663748
5	11_ISC target	ISC target	POLD1	DNA polymerase delta subunit 1	MZ741469.1	DN5799_c1_g1	DN5799_c1_g1_i3.p1	-0.38491	-1.31904	0.565956	-0.121814	-0.974049	-1.9364	0.0140381	0.111605	3.05769e-06	0.0550848	0.741304	0.000796493	3.49292e-07	24.3991	19.5433	19.1914	15.7208	15.5359	17.0874	5.84105	10.2022	8.9195	5.43723	6.15526	8.59875	7.81528	9.33388	4.42201	6.11423	5.4402	40.8523	37.1471	19.5584	20.1426	9.98477	10.3882
6	11_ISC target	ISC target	DDX11/CTF1	DEAD/H-Box Helicase 11 / chromosome transmission fidelity protein 1	MZ741466.1	DN13982_c0_g1	DN13982_c0_g1_i11.p1	-0.117217	-1.81247	-1.27297	-0.855683	2.4282	-2.46887	2.46125e-05	0.894393	0.000184866	0.0447088	0.148951	9.94756e-05	0.000129755	5.18033	6.1386	5.71741	3.81491	5.11479	6.77547	1.53301	1.44052	1.86788	0.415402	1.25562	0.491972	0.274842	0.251116	0.469651	0.438621	0.468853	2.02171	2.72925	12.888	12.7464	0.420015	0.43194
7	11_ISC target	ISC target	mutY	A/G-specific adenine glycosylase	MZ741453.1	DN35795_c0_g1	DN35795_c0_g1_i11.p1	0.0154415	-1.85775	-1.71287	-1.21658	1.11148	-1.12608	0.00297483	1	3.17214e-05	0.00141457	0.0106187	0.0132124	0.0101875	4.62842	4.45034	3.98958	4.18363	4.47816	4.54826	1.04048	1.30646	1.21721	1.40533	1.14507	0.38372	0.42643	0.347304	0.301408	0.787776	0.548482	3.68736	3.63529	7.81509	8.01682	1.27107	2.08591
1	10_ISC metabolism	ISC metabolism	SODC-like 1	Cu/Zn superoxide dismutase-like 1	MT879107.1	DN9682_c0_g1	DN9682_c0_g1_i5.p1	-0.275214	0.449316	0.332591	0.211812	-0.80747	-0.347949	1.32331e-06	0.0233781	0.000166759	0.0192199	0.116045	5.10824e-06	0.00826023	42.7825	38.2348	38.2269	31.0807	33.1039	34.3474	51.3816	57.8951	53.4336	51.9654	51.6664	64.5001	64.5311	66.726	54.3481	65.0631	60.6203	78.8661	75.9112	43.5143	44.9181	61.6865	59.9159
2	10_ISC metabolism	ISC metabolism	ABCB7	ATP-binding cassette sub-family B member 7	MT879100.1	DN7001_c0_g1	DN7001_c0_g1_i9.p1	-0.241927	-1.17131	-0.21731	0.0142888	-0.554689	0.0290961	0.0337861	0.0952792	2.52855e-08	0.218552	0.985262	0.00120071	0.892735	11.5787	10.4277	11.5237	8.58956	9.75391	10.0063	4.39496	5.31024	5.07877	9.77488	9.25745	8.18539	8.19425	8.17559	10.0047	9.38161	9.44742	19.0017	18.0122	12.674	12.5206	18.645	19.122
3	10_ISC metabolism	ISC metabolism	ALR/ERV1	mitochondrial FAD-linked sulfhydryl oxidase	MZ741459.1	DN11461_c0_g1	DN11461_c0_g1_i4.p2	-0.187331	-1.67847	0.816028	0.108509	-0.284453	-1.40721	2.7439e-06	0.347283	4.21935e-09	0.000563593	0.6751	0.153546	4.51312e-07	20.4985	18.047	18.6649	16.4654	16.9238	16.8523	7.34382	5.76269	4.93213	5.88918	5.39188	9.66131	10.1645	9.98039	6.60203	6.12328	5.51983	18.5092	17.5078	15.1855	14.3819	6.27949	7.30123
4	10_ISC metabolism	ISC metabolism	FDX2	ferredoxin-2, mitochondrial	MZ741463.1	DN52529_c0_g1	DN52529_c0_g1_i1.p1	-0.476648	-0.54566	0.118728	0.160351	0.183265	-1.34308	0.607411	0.0782781	0.0236172	0.816524	0.673055	0.582742	7.52376e-05	5.30275	4.44279	4.40475	3.44649	3.49659	3.22294	3.15167	2.81463	3.73576	2.49241	3.53302	3.51244	2.85148	3.44587	3.23443	3.74185	3.12271	8.67345	8.78472	10.574	9.24962	3.00525	3.87702
5	10_ISC metabolism	ISC metabolism	SODM-like	superoxide dismutase [Mn] mitochondrial; nuclear gene for mitochondrial product	MT423778.1	DN59132_c0_g3	DN59132_c0_g3_i1.p1	-0.676644	-0.564318	0.0178689	-0.396091	-0.441641	-1.7252	0.418863	0.000235848	0.000343863	0.977434	0.0268044	0.0162992	1.00529e-08	65.5802	54.9163	52.005	35.8322	36.2707	35.8137	42.5047	33.7557	40.5893	37.2913	37.7927	42.0491	35.3349	36.6303	25.8846	30.3205	29.3767	110.542	94.4796	74.8241	76.123	31.6026	30.3953
6	10_ISC metabolism	ISC metabolism	CISD2/mitoNEET	CDGSH iron sulfur domain 2	MT423793.1	DN8763_c4_g1	DN8763_c4_g1_i1.p1	-0.672285	-1.83743	-0.203245	-0.836785	-0.464085	-1.80486	0.087439	0.000291705	3.3855e-10	0.331753	5.63145e-05	0.0136961	7.68586e-09	187.537	163.989	146.908	102.023	100.362	110.382	40.3948	55.4826	43.2969	103.345	101.191	90.5915	83.6857	92.2076	57.2815	57.9285	56.5599	213.595	181.07	140.351	145.744	57.0226	55.9229
7	10_ISC metabolism	ISC metabolism	SODC-like 2	superoxide dismutase [Cu-Zn] 1	MT423777.1	DN222_c0_g3	DN222_c0_g3_i4.p1	-0.840691	-1.66681	-0.206267	-0.651957	-0.788461	-2.11012	0.48746	2.03972e-05	5.46711e-10	0.293546	0.000443176	0.000119662	6.10118e-10	329.862	285.131	272.126	170.779	155.535	169.024	91.1403	107.683	80.4437	151.987	144.092	135.071	123.274	126.599	86.0106	98.848	97.7812	559.101	480.533	299.824	302.075	117.621	123.182
8	10_ISC metabolism	ISC metabolism	CISD3	CDGSH iron sulfur domain 3	MT423794.1	DN30853_c0_g1	DN30853_c0_g1_i2.p4	-1.18545	-2.01705	-1.41039	-2.34637	-0.373396	-2.93549	0.824577	0.000263831	2.70086e-07	0.000192932	3.72608e-07	0.241996	3.18028e-08	4.99626	4.38886	4.18984	1.93428	2.18553	1.84285	1.27226	0.955173	1.1539	3.17703	2.85608	1.08221	1.06112	1.25485	0.558201	0.608843	0.601683	7.8354	6.94144	5.37756	6.02665	0.87244	1.05357
1	09_ISC: cytosolic asmb	ISC: cytosolic asmb	MMS19	DNA repair/transcription protein MET18/MMS19	MZ741456.1	DN1697_c0_g1	DN1697_c0_g1_i8.p1	1.441	0.848531	0.408853	0.16108	0.229536	0.614007	0.00156448	4.41846e-06	0.000209586	0.14141	0.593796	0.398712	0.0139898	19.0656	20.4564	15.5502	49.1273	48.1796	52.2662	24.2888	36.0334	38.4906	33.7965	33.3853	42.4525	43.8415	47.5083	32.1587	39.9259	40.5932	28.5965	21.0502	29.737	28.4495	37.139	38.8235
2	09_ISC: cytosolic asmb	ISC: cytosolic asmb	GLRX2-3	glutaredoxin 3	MZ741450.1	DN871_c0_g1	DN871_c0_g1_i1.p1	-0.383317	1.46533	0.502255	1.15864	-0.923557	1.33079	0.000103928	0.0543134	5.20734e-08	0.0313828	1.90608e-05	0.000248881	2.84556e-06	77.3121	73.6844	57.774	56.6268	49.0002	54.4305	147.553	195.698	232.916	88.2913	91.0469	136.33	120.043	124.649	195.071	205.278	200.216	153.49	151.884	79.5181	81.4729	378.207	389.943
3	09_ISC: cytosolic asmb	ISC: cytosolic asmb	CIAPIN1/anamorsin	anamorsin	MZ741461.1	DN7026_c0_g1	DN7026_c0_g1_i6.p2	-0.0364273	0.774587	0.299585	1.28755	-0.0666883	0.497903	0.0139656	0.867788	2.3362e-07	0.0365202	1.13708e-08	0.674303	0.00040396	11.7398	12.2154	11.2865	10.9077	11.3721	12.0843	19.1998	19.7843	21.2807	7.56327	7.34946	9.13003	9.25536	9.15031	18.5119	18.3785	17.7357	13.324	13.0998	12.7645	12.4641	18.774	18.5425
4	09_ISC: cytosolic asmb	ISC: cytosolic asmb	NUBP1-like 1	cytosolic Fe-S cluster assembly factor NUBP1-like 2	MT423775.1	DN3034_c0_g1	DN3034_c0_g1_i9.p1	-0.512105	-0.450312	0.102595	0.584193	-0.423995	-0.471658	0.262025	0.00014847	0.000136261	0.542703	9.59138e-05	0.00218354	0.000576775	29.679	27.5618	26.006	18.5455	19.3009	20.5222	18.3608	21.2751	21.1549	18.4622	18.4285	19.9818	19.7418	19.6906	28.6229	27.9032	26.4401	48.2898	48.5786	36.1522	36.0473	35.211	34.6409
5	09_ISC: cytosolic asmb	ISC: cytosolic asmb	NDOR1-CIAE1	NADPH dependent diflavin oxidoreductase 1	MZ741454.1	DN504_c0_g2	DN504_c0_g2_i2.p1	-1.01988	-0.863899	0.250118	0.512807	-0.508542	-0.891275	0.165436	1.54556e-06	1.34852e-06	0.178187	0.00336759	0.00377484	1.11366e-05	49.2425	43.491	36.9069	21.4395	21.057	21.4317	20.443	24.8432	25.7512	19.6719	19.4502	22.6282	22.9156	24.2562	26.1595	29.0402	28.5365	78.0908	73.2024	52.8366	53.507	40.7256	40.836
6	09_ISC: cytosolic asmb	ISC: cytosolic asmb	CIAO3/NARFL-like	cytosolic iron-sulfur assembly component 3 / cytosolic Fe-S cluster assembly factor NARFL	MT423784.1	DN3714_c0_g1	DN3714_c0_g1_i5.p1	-0.195816	-1.61679	0.0301234	0.291551	-0.103411	-0.498563	0.782196	0.312949	7.62885e-09	0.951662	0.147307	0.650843	0.00879061	11.5021	10.5889	10.3594	9.18057	9.08673	10.0611	3.32551	4.08757	3.08508	7.38008	6.29037	7.24107	6.61214	7.08485	7.31961	9.19362	8.58934	18.2473	18.2284	16.7668	17.1856	13.0976	12.7163
7	09_ISC: cytosolic asmb	ISC: cytosolic asmb	CIAO2A	cytosolic iron-sulfur assembly component 2A	MT423779.1	DN34468_c0_g1	DN34468_c0_g1_i3.p1	-0.960977	-1.22043	0.261971	0.886755	-0.969546	-1.33948	0.812362	3.50786e-05	5.23466e-07	0.293825	0.000253461	8.1203e-05	1.27559e-06	9.76265	8.03363	8.66144	4.53664	4.57014	4.47774	3.61397	3.56809	4.15565	3.32367	3.49617	4.16164	4.21542	3.88973	5.44986	6.31126	7.16493	22.982	19.9792	11.5374	10.3937	8.49851	8.47071
8	09_ISC: cytosolic asmb	ISC: cytosolic asmb	NUBP2-like	cytosolic Fe-S cluster assembly factor NUBP2 homolog	MZ643980.1	DN2160_c6_g1	DN2160_c6_g1_i2.p1	-0.39143	-1.7278	1.03829	0.37717	-0.4822	-2.02334	0.00233359	0.135565	3.64644e-07	0.00206089	0.22979	0.0882526	5.0769e-07	13.5788	11.4174	11.7908	8.1829	10.7434	9.12012	3.00681	4.20487	3.75659	2.37029	3.40973	6.18818	4.90713	6.71809	3.42072	3.31228	4.52892	19.9653	20.5353	14.6504	14.3414	5.17014	4.78301
9	09_ISC: cytosolic asmb	ISC: cytosolic asmb	NUBP1-like 2	cytosolic Fe-S cluster assembly factor NUBP1-like 2	MT423776.1	DN7462_c0_g1	DN7462_c0_g1_i1.p1	-0.610127	-2.56975	0.458216	0.261383	-0.856157	-1.42929	0.013489	0.0172891	4.25038e-09	0.162492	0.425911	0.00391761	2.32554e-05	14.0541	11.4099	12.0725	7.73742	8.44285	8.40646	1.56198	2.94807	1.61626	3.48234	3.25005	4.3978	4.71764	4.76827	3.42072	4.45826	4.22825	23.8095	21.1327	11.8255	12.996	7.98127	8.70252
10	09_ISC: cytosolic asmb	ISC: cytosolic asmb	CIAO1	cytosolic iron-sulfur assembly component 1	MT423783.1	DN6759_c0_g1	DN6759_c0_g1_i5.p1	-0.549657	-1.99678	0.0431469	-1.18811	-0.124831	-2.4272	0.0106199	0.00731132	2.59408e-09	0.932404	1.72395e-05	0.631139	3.08963e-09	25.6327	24.0397	22.3354	16.6035	15.1831	17.401	5.89899	7.21997	4.82715	8.07628	10.6236	9.4055	8.64901	10.849	4.01434	4.26994	4.01614	36.3063	31.8431	31.0793	31.4144	5.97809	6.69003
1	08_ISC: mitochondrial asmb	ISC: mitochondrial asmb	ISCA1	iron-sulfur cluster assembly 1	MT423789.1	DN3656_c0_g1	DN3656_c0_g1_i2.p1	0.183374	3.94547	-0.979103	-0.607987	0.18527	1.7683	0.000317003	0.630597	4.68782e-11	0.00290138	0.0435928	0.611484	7.27561e-06	17.5942	16.7963	13.6148	16.4731	19.2703	18.7814	351.346	160.083	229.285	68.1795	66.1433	35.2607	33.6295	33.3099	43.4572	44.214	44.5208	14.1307	14.5828	16.9149	15.7354	48.5886	49.2538
2	08_ISC: mitochondrial asmb	ISC: mitochondrial asmb	FDX1	ferredoxin-1, mitochondrial	MZ741462.1	DN1012_c1_g1	DN1012_c1_g1_i1.p1	-0.0534432	3.5554	-0.375643	-0.353843	-0.233066	0.979247	0.000471983	0.929849	9.86237e-11	0.258833	0.248675	0.481212	0.00166262	31.8091	28.7586	26.7478	27.3962	28.6103	28.1367	472.847	212.735	341.903	70.2199	69.9347	56.0096	53.6083	52.4116	54.2861	55.0368	55.1801	37.3641	45.2624	35.5922	34.7179	82.9595	79.9651
3	08_ISC: mitochondrial asmb	ISC: mitochondrial asmb	NFU1	NFU1 iron-sulfur cluster scaffold homolog, mitochondrial	MZ741455.1	DN1165_c0_g1	DN1165_c0_g1_i3.p2	-0.0696712	2.43782	-0.214931	0.303431	-0.699351	0.210089	0.00075166	0.88423	2.41786e-09	0.544335	0.300409	0.0148231	0.445455	66.6913	59.5429	60.3993	58.684	59.2449	59.9042	487.766	238.901	285.447	88.7923	91.6747	78.9233	76.3915	77.9128	108.147	113.905	112.014	127.302	124.078	77.13	77.6779	145.184	145.602
4	08_ISC: mitochondrial asmb	ISC: mitochondrial asmb	GLRX5-like 1	glutaredoxin 5-like 1	MT423782.1	DN31161_c0_g3	DN31161_c0_g3_i2.p1	-0.451523	-1.50416	0.273174	0.172628	-0.00876945	-0.418412	0.00751378	0.00605597	3.47642e-09	0.167729	0.373786	0.999932	0.0156907	41.7327	38.1429	33.911	26.6054	26.4862	30.1127	11.6242	13.4184	14.9222	18.1199	19.2533	23.8973	21.2861	22.5571	18.6624	21.8339	22.6896	44.215	49.2172	45.4577	47.4157	35.911	33.9984
5	08_ISC: mitochondrial asmb	ISC: mitochondrial asmb	ISCA2	iron-sulfur cluster assembly 2	MT423780.1	DN171695_c0_g1	DN171695_c0_g1_i1.p1	-1.18311	1.40477	-1.08247	-0.510728	-0.154894	-0.315826	3.99018e-06	0.000615239	1.70691e-05	0.00232737	0.116486	0.697562	0.314297	4.77403	3.01551	3.09972	1.77304	1.37249	1.63886	6.96845	9.54863	12.1729	10.911	10.8083	5.1356	5.05872	5.18312	6.7437	8.26277	7.85517	11.7738	9.40249	8.91872	10.0954	8.99403	8.00709
6	08_ISC: mitochondrial asmb	ISC: mitochondrial asmb	HSPA9/GRP75	molecular chaperone DnaK	MZ741452.1	DN1766_c1_g2	DN1766_c1_g2_i1.p1	0.00559981	-0.195428	0.161318	0.173483	0.922267	-0.167966	0.244193	1	0.0842542	0.340161	0.251534	2.89309e-06	0.224013	32.6981	30.3392	33.073	30.0673	32.5287	33.8846	28.8286	28.3107	26.8218	27.9438	26.0363	31.5024	28.9876	30.0572	30.2624	30.8576	30.1995	28.1672	35.8599	60.1575	61.2174	29.0284	27.9721
7	08_ISC: mitochondrial asmb	ISC: mitochondrial asmb	FDXR	adrenodoxin-NADP+ reductase	MZ741447.1	DN22873_c0_g1	DN22873_c0_g1_i4.p1	-0.576874	0.349901	-0.346075	0.0111342	0.605987	-0.60164	0.00546843	0.0164813	0.0904539	0.236942	1	0.0212066	0.017367	5.1266	5.40959	5.4503	3.33149	3.43548	3.94446	8.67403	5.17618	6.7367	5.97475	6.15526	4.85015	4.50939	4.95146	6.12352	6.36487	5.84693	8.86174	11.5552	16.0173	15.0746	6.5164	6.94308
8	08_ISC: mitochondrial asmb	ISC: mitochondrial asmb	HSCB	molecular chaperone HscB	MZ741446.1	DN30115_c0_g1	DN30115_c0_g1_i5.p1	-0.79383	-0.145785	-0.319433	0.409681	-0.133526	-0.104173	0.43168	0.00405128	0.559604	0.357664	0.1776	0.708231	0.752823	5.39463	4.89545	4.61997	2.63289	2.99069	2.97204	3.44139	4.32218	5.62447	4.19102	3.5453	3.62038	2.90815	2.76044	4.59911	5.49667	5.32522	8.72575	7.54882	7.04935	7.78318	7.93849	7.19576
9	08_ISC: mitochondrial asmb	ISC: mitochondrial asmb	IBA57	putative transferase CAF17	MT423788.1	DN10851_c0_g3	DN10851_c0_g3_i10.p1	-0.57863	-0.848193	-0.455484	0.506282	0.337675	-0.166612	0.204952	0.0719535	0.00453948	0.261899	0.168762	0.357635	0.659622	6.50579	4.18181	6.23637	3.23161	3.28207	4.80702	3.18064	2.51299	3.73576	3.06694	3.2869	1.97756	2.23557	2.74135	4.08518	4.57453	4.8828	6.0756	6.67361	8.2846	7.83148	5.47187	5.88951
10	08_ISC: mitochondrial asmb	ISC: mitochondrial asmb	GLRX5-like 2	glutaredoxin 5-like 2	MZ741465.1	DN1660_c0_g1	DN1660_c0_g1_i1.p1	-0.288035	1.54712	-0.285737	-0.103504	-1.21611	0.7503	6.86489e-07	0.18985	4.97473e-08	0.257595	0.727212	2.48202e-05	0.00141019	14.598	13.1286	10.4039	11.9056	9.33212	9.99054	29.7532	36.201	45.2906	31.4993	32.733	27.4294	25.6439	25.9549	30.2801	29.5595	29.837	28.5756	27.6725	11.702	12.5046	45.9499	48.6743
11	08_ISC: mitochondrial asmb	ISC: mitochondrial asmb	NUBPL/IND1	ATP-binding protein involved in chromosome partitioning	MZ741467.1	DN9623_c0_g1	DN9623_c0_g1_i9.p2	-0.373602	-0.606073	-0.131826	0.363848	-0.223223	-0.909029	0.363167	0.0418528	0.000690187	0.644903	0.0792456	0.27909	7.47491e-05	12.1767	11.5172	10.7007	9.3264	7.89064	9.3241	6.39026	8.1919	7.87057	7.33105	7.82941	7.99853	6.79206	5.94565	9.50848	10.1335	9.62418	22.0916	19.8867	17.3925	18.5635	11.1913	11.157
12	08_ISC: mitochondrial asmb	ISC: mitochondrial asmb	NFS1	NFS1 cysteine desulfurase	MT423786.1	DN32139_c0_g2	DN32139_c0_g2_i1.p1	-0.142705	-0.891718	-0.231904	-0.451223	0.102133	-0.696853	6.0078e-05	0.327092	1.6556e-07	0.135372	0.00230455	0.525348	3.50178e-05	33.4875	28.7739	31.7384	27.1045	27.1839	30.8499	15.0643	17.7908	17.6499	38.574	37.2755	33.6569	30.9392	32.2772	25.9023	28.3241	28.9875	53.4955	52.4201	55.9163	57.7689	32.5505	32.7868
13	08_ISC: mitochondrial asmb	ISC: mitochondrial asmb	ISCU	iron-sulfur cluster assembly enzyme	MT423785.1	DN1998_c0_g2	DN1998_c0_g2_i4.p1	-0.568038	-1.14198	-0.086672	-0.421353	-0.141918	-0.977692	1.10311e-05	0.00138031	1.75118e-07	0.763785	0.0209217	0.480867	1.25122e-05	38.836	32.5953	31.3379	23.2357	22.468	23.612	11.9995	17.573	16.6635	45.7099	44.8833	44.2725	40.0808	43.6086	32.2118	35.2887	33.9678	75.3675	76.2099	67.6431	69.7338	39.4763	37.4856
14	08_ISC: mitochondrial asmb	ISC: mitochondrial asmb	GRPE	molecular chaperone GrpE	MZ741470.1	DN27912_c0_g1	DN27912_c0_g1_i1.p1	-1.0858	-0.827779	0.0735924	-0.845797	0.0145721	-0.859287	0.546989	5.80642e-07	1.95337e-06	0.777469	1.45105e-05	0.974602	1.26171e-05	19.4871	15.6839	15.491	8.20572	7.57626	8.07718	9.2245	9.95081	9.31855	14.6991	14.2308	14.7576	16.057	14.8548	7.73614	8.39714	8.00551	22.4372	21.3489	21.4113	22.8177	12.5162	11.6102
15	08_ISC: mitochondrial asmb	ISC: mitochondrial asmb	FXN	frataxin	MT423787.1	DN63933_c0_g1	DN63933_c0_g1_i2.p1	-0.428352	-2.42307	0.116559	-0.151825	0.0739634	-1.57409	0.165793	0.0689345	3.60918e-09	0.782808	0.633729	0.83624	2.80538e-06	10.7896	7.99535	8.40929	6.48633	7.10848	6.61082	1.21431	2.01027	1.6996	5.44926	7.46001	7.06387	7.31341	6.61162	5.6004	6.43658	5.387	19.3264	17.2503	19.7314	18.7649	6.3012	5.97374
16	08_ISC: mitochondrial asmb	ISC: mitochondrial asmb	BOLA3	BolA-like protein 3	MZ741460.1	DN24571_c0_g1	DN24571_c0_g1_i2.p3	-0.655185	-2.55761	0.150746	-0.335246	0.0835975	-1.92465	0.0199864	0.0163445	1.11529e-08	0.762113	0.317921	0.842943	1.89847e-06	6.45236	5.64738	5.01285	3.88397	3.52746	3.45053	0.694073	1.10537	1.02809	1.60055	2.019	2.13479	2.04608	1.84372	1.27613	1.38757	1.63652	8.39061	9.09379	9.60202	8.92723	2.24041	2.35983
1	07_GSTs	GSTs	GST omega-like 1	glutathione S-transferase omega-like	MT879111.1	DN3163_c0_g1	DN3163_c0_g1_i3.p1	2.64914	3.53869	-0.27308	-2.06167	-0.712355	1.18311	3.76662e-11	1.00917e-11	7.64499e-14	0.0987653	1.23306e-10	0.000180821	2.44319e-07	9.11122	7.61925	8.83942	52.6429	53.4783	54.3127	84.1428	106.996	105.838	104.469	108.737	90.9063	83.4488	90.2967	25.2822	25.3164	25.9976	10.3701	10.7004	6.89284	5.96235	23.9334	23.9262
2	07_GSTs	GSTs	GST mu-like 1	glutathione S-transferase mu-like	MT879103.1	DN20334_c0_g4	DN20334_c0_g4_i2.p1	-0.725619	-1.69375	-0.0875345	-0.389584	-0.029214	-3.27102	0.900798	0.000184437	1.56617e-09	0.770807	0.0383717	0.930242	1.50367e-11	53.7866	43.1381	42.8911	27.4807	27.4448	29.6187	11.8547	16.5011	14.5864	24.1196	23.2913	24.3107	19.7039	22.9048	17.9891	17.9577	18.3374	93.2273	84.4382	86.5015	87.5961	9.18784	9.20825
3	07_GSTs	GSTs	GST theta-like 2	glutathione S-transferase theta-like 2	MT879104.1	DN34308_c0_g1	DN34308_c0_g1_i1.p1	-0.662646	-2.51671	0.560643	-0.72269	-0.555069	-2.52892	9.24601e-07	0.00577864	1.37967e-09	0.0621837	0.0124132	0.0348653	1.55188e-08	25.7325	23.6407	21.2749	13.7249	15.344	15.5581	3.585	4.37245	4.28145	3.83668	3.05306	5.66688	4.50939	5.06748	1.7812	2.7929	1.6808	24.6999	25.1183	17.5244	16.3799	3.98529	4.64624
4	07_GSTs	GSTs	GST theta-like 1	glutathione S-transferase theta-like 1	MT879105.1	DN56244_c0_g1	DN56244_c0_g1_i3.p1	-0.511578	-1.78971	0.0895147	-1.60065	-0.870213	-2.76098	0.00115618	0.00128655	1.24825e-10	0.716226	6.61741e-09	2.43979e-05	1.78169e-11	192.556	166.375	158.462	121.997	117.393	123.533	43.806	54.0086	51.6074	65.3448	72.052	79.8283	68.4908	70.9535	23.6338	20.5807	23.7334	252.258	226.405	127.751	134.101	36.2448	34.3565
1	06_Ferroptosis	Ferroptosis	PCBP3-4	poly(rC)-binding protein 3/4	MZ741471.1	DN80968_c0_g1	DN80968_c0_g1_i2.p1	0.605713	0.301702	0.286447	1.03808	0.455658	0.691192	1.35207e-07	7.67225e-05	0.00996025	0.0607081	3.67522e-07	0.00262962	3.19173e-05	11.2798	12.6606	12.3393	18.346	19.3317	17.5423	14.2846	16.4508	13.8933	18.7555	20.0781	23.6808	24.5261	22.8372	39.5938	39.3352	40.6996	23.5267	27.044	35.6003	33.7671	40.9304	40.741
2	06_Ferroptosis	Ferroptosis	PROM1	prominin-1	MZ643979.1	DN706_c0_g1	DN706_c0_g1_i7.p1	0.0346546	0.228248	-0.299865	0.0682093	0.356794	0.40439	5.52e-07	0.894205	0.0447643	0.0524317	0.723088	0.0178881	0.00575434	73.6569	65.812	64.3517	66.4905	70.5401	71.7452	68.1527	82.1021	88.5034	114.842	113.365	97.5471	88.0148	92.5069	114.483	123.869	120.533	118.88	125.674	158.081	155.09	163.861	159.814
3	06_Ferroptosis	Ferroptosis	TGFBR1-iso1	TGF-beta receptor type-1 isoform 1	MZ741473.1	DN8702_c0_g2	DN8702_c0_g2_i10.p1	0.131395	0.611266	-0.388374	0.44571	0.0649911	0.267427	7.18817e-05	0.472625	7.45444e-05	0.0266355	0.00857819	0.761128	0.0890195	14.0464	14.149	11.7758	13.7326	14.3014	15.7543	17.5509	20.5378	22.8344	19.1829	18.8716	15.2199	13.5278	14.8548	26.3189	26.1846	25.246	21.2012	21.0298	21.9959	22.181	25.4631	25.3696
4	06_Ferroptosis	Ferroptosis	TGFBR1-iso2	TGF-beta receptor type-1 isoform 2	MZ741474.1	DN2860_c0_g1	DN2860_c0_g1_i6.p1	0.163593	1.52123	-0.542914	-0.220455	-0.602341	0.955728	1.52799e-10	0.364305	1.66848e-09	0.00329846	0.207637	0.00140167	7.85343e-06	15.1728	18.7452	14.2082	18.1617	17.7595	17.9972	38.4864	47.5092	51.964	78.8222	81.8881	57.4263	53.6936	54.3325	68.7305	68.6618	69.5103	42.9786	45.2316	29.5229	28.5784	84.1982	86.9082
5	06_Ferroptosis	Ferroptosis	TGFBR1-iso3	TGF-beta receptor type-1 isoform 3	MZ741475.1	DN6319_c0_g1	DN6319_c0_g1_i5.p1	0.520639	-2.71085	0.351223	0.823752	0.523217	0.446048	3.20969e-08	0.0104273	1.3124e-10	0.195837	0.00140958	0.0226454	0.0387191	13.395	13.6581	11.4941	17.394	18.3502	19.5655	1.47506	1.97676	2.32944	2.55348	2.17913	3.19735	3.0693	2.78944	3.89038	3.91207	4.77674	8.01323	8.76428	11.8339	12.2869	11.5896	11.2729
6	06_Ferroptosis	Ferroptosis	GPX-iso2	glutathione peroxidase, isoform 2	MZ741449.1	DN1549_c2_g1	DN1549_c2_g1_i5.p1	0.336315	0.286331	-1.27562	-1.1251	-1.65361	-0.692078	2.48042e-11	0.0104594	0.0125344	8.1552e-08	7.30343e-08	3.34135e-09	3.44929e-05	29.3954	29.0732	25.9395	35.4175	34.3309	36.8255	29.8401	38.8648	33.9992	149.58	144.929	64.0674	60.7134	57.6722	67.2065	67.7306	67.5906	66.7672	66.2201	21.0407	21.2223	40.8118	41.4997
7	06_Ferroptosis	Ferroptosis	GPX-iso1	glutathione peroxidase, isoform 1	MZ741448.1	DN2076_c0_g2	DN2076_c0_g2_i1.p1	-0.10565	-1.5785	0.263448	0.395095	-1.16863	-1.35542	0.376722	0.811791	2.54543e-06	0.488665	0.207759	0.00044033	6.67175e-05	7.46371	6.06176	5.05009	5.5269	5.34474	6.3911	1.85044	1.94324	2.39274	3.34773	3.74229	4.74221	3.64732	4.3725	4.484	5.43401	4.069	13.0202	15.4067	6.71985	5.92191	6.07499	5.02563
8	06_Ferroptosis	Ferroptosis	GSS	glutathione synthase	MZ741451.1	DN3286_c3_g1	DN3286_c3_g1_i1.p1	-0.363086	-2.17965	-0.135789	-0.645072	-0.888456	-2.20911	0.0732825	0.145763	1.30257e-08	0.750914	0.0200731	0.00203373	9.82004e-08	13.5943	11.2411	10.886	8.39779	8.94119	10.4297	2.86321	2.84814	2.1828	4.98527	4.83777	5.48001	3.5145	4.4015	3.04848	3.02578	3.34375	17.2942	18.2697	9.34687	9.8618	3.42526	4.26685
1	05_Hypoxic response	Hypoxic response	BCL2	apoptosis regulator Bcl-2	MN339455.1	DN3873_c0_g2	DN3873_c0_g2_i2.p3	-0.404154	3.086	-0.456382	1.64382	-0.317363	2.47364	8.46858e-10	0.0112065	6.64926e-13	0.0105365	1.30712e-08	0.06612	7.1363e-11	13.8623	12.9523	13.4887	9.6797	10.3827	10.3904	89.5493	124.2	128.211	55.0934	51.8511	37.4741	39.5598	39.883	169.558	161.243	170.52	30.9115	31.1225	24.557	25.2265	168.267	176.345
2	05_Hypoxic response	Hypoxic response	HIFa/SIM-like 2	single-minded 2-like protein	MN075819.1	DN11464_c0_g1	DN11464_c0_g1_i14.p1	0.560767	1.74216	-0.199117	-0.504229	0.130962	0.907004	5.76709e-10	0.000925551	2.84992e-10	0.292427	0.00313233	0.492648	1.33861e-05	6.77412	6.41466	7.34878	10.1018	9.81534	10.3749	20.1533	24.5751	23.8208	45.0988	43.6646	37.7596	39.7872	38.4351	30.5284	29.5686	33.7732	9.90941	11.2461	12.9867	10.1842	19.8943	19.7965
3	05_Hypoxic response	Hypoxic response	HIFa/SIM-like 1	hypoxia-inducible factor 1-alpha-like protein	MN075818.1	DN21293_c0_g1	DN21293_c0_g1_i5.p1	0.249069	0.828515	0.162348	-0.015928	0.570099	0.22986	4.36895e-05	0.396316	0.00068343	0.680918	1	0.0408426	0.39475	4.27584	3.77526	4.39742	4.836	4.67756	5.27764	5.29184	7.85675	8.77285	10.0071	8.74019	10.8025	9.44485	11.2257	9.5439	8.52246	9.74809	6.43166	9.15546	11.5292	11.6343	9.67235	8.61829
4	05_Hypoxic response	Hypoxic response	HIFa/SIM-like 3	hypoxia-inducible factor 1-alpha-like protein	MN075820.1	DN6498_c0_g1	DN6498_c0_g1_i13.p1	0.716735	-0.206982	-0.878757	-1.60801	0.103004	-0.31739	1.57776e-10	1.85143e-06	0.0325569	6.27489e-07	8.35065e-11	0.422596	0.00761626	12.9887	12.2923	13.474	20.7946	21.5248	21.3769	11.7967	10.42	11.438	51.2937	50.0782	28.2165	27.5005	26.9682	17.0498	16.2209	16.6034	18.8758	19.1141	20.2255	20.5776	15.2518	15.2345
5	05_Hypoxic response	Hypoxic response	ARNT	aryl hydrocarbon receptor nuclear translocator	MN075817.1	DN645_c1_g1	DN645_c1_g1_i4.p1	-0.362788	-1.48811	0.43016	0.471579	-0.0575873	-0.611026	0.00370358	0.0259367	3.58499e-09	0.0252145	0.0101584	0.814634	0.00111548	116.861	132.752	115.608	93.9943	87.188	102.831	35.3335	47.3081	47.2418	56.8531	65.0847	88.1123	82.9848	75.3355	86.436	80.1116	87.0779	141.883	136.632	138.136	129.477	90.4994	91.8492
6	05_Hypoxic response	Hypoxic response	CASP3	caspase 7	MZ741445.1	DN3670_c0_g1	DN3670_c0_g1_i6.p2	-0.362042	-1.72953	-0.00512557	0.0452812	-1.37246	-1.78826	0.176248	0.0106707	1.05129e-10	1	0.851364	6.54157e-08	9.60905e-10	57.894	56.9496	54.6819	42.4567	45.0279	44.4163	16.135	20.0692	14.7539	34.8109	36.6231	36.5101	34.8518	35.4044	33.9399	37.6789	38.9481	115.329	105.715	42.5836	42.783	32.0871	31.9017
1	04_Heme metabolism	Heme metabolism	HCP1/SLC46A1	solute carrier family 46 member 1	MT879102.1	DN28364_c0_g1	DN28364_c0_g1_i5.p1	0.933901	3.57709	1.10106	1.17007	-0.799377	-0.275114	0.000650816	0.00144266	6.28677e-11	0.00189408	0.000663187	0.00922663	0.331828	1.14169	1.20458	1.17163	1.82699	2.47691	2.4309	12.0864	16.1827	13.7883	1.02647	1.20648	2.30232	2.28303	2.61579	2.27742	2.47089	2.80419	4.10619	4.23263	2.33888	2.4493	3.70528	3.18159
2	04_Heme metabolism	Heme metabolism	FECH/hemH	protoporphyrin/coproporphyrin ferrochelatase	MK520970.1	DN112_c0_g4	DN112_c0_g4_i1.p1	-0.287383	2.23234	0.402933	0.212996	-0.560234	-0.373661	0.00459379	0.351467	1.74308e-08	0.233782	0.540953	0.0635486	0.185478	13.1575	13.2515	14.5269	10.9308	10.8889	11.7157	94.3209	45.6162	53.2029	15.0655	15.597	21.0933	19.4578	20.26	16.385	17.6176	19.3105	31.9382	29.2171	21.4937	19.9735	23.0503	24.1476
3	04_Heme metabolism	Heme metabolism	ABCG2	ATP-binding cassette sub-family G member 2-like protein	MK520972.1	DN399_c0_g1	DN399_c0_g1_i3.p1	0.480163	1.3257	0.0908527	-1.15882	0.836605	0.337262	1.54398e-10	0.00653375	3.153e-08	0.749799	1.38189e-06	0.000144792	0.0608504	9.63231	8.35608	10.1148	12.0438	13.0205	14.1311	20.5879	25.2789	24.3874	91.2236	93.4844	110.249	88.0811	96.7252	45.407	37.5268	41.1506	15.5344	17.9298	31.3098	28.4736	20.853	21.4401
4	04_Heme metabolism	Heme metabolism	HRG1/SLC48A1-like	heme transporter hrg1-A-like protein	MN339464.1	DN421_c1_g1	DN421_c1_g1_i5.p2	0.114276	1.18758	0.207803	-0.127126	-0.165791	1.0677	1.49645e-06	0.503717	6.42253e-09	0.219479	0.446617	0.294511	4.52937e-07	45.4264	51.5246	47.3258	49.772	53.1025	53.3013	94.0602	105.94	128.463	91.2606	90.9363	103.598	106.554	105.489	84.3714	82.3764	83.4952	69.8575	76.1687	65.5843	64.5934	153.909	152.197
5	04_Heme metabolism	Heme metabolism	NGB	neuroglobin-like protein	MN339456.1	DN424_c0_g1	DN424_c0_g1_i1.p2	-0.296975	1.43337	-0.834285	-0.736028	-0.680314	1.37747	2.08414e-10	0.0296213	4.85187e-10	1.32684e-05	2.29548e-05	0.000118536	1.49158e-08	31.426	30.4314	28.8759	24.5635	23.2731	26.0114	70.5234	90.4777	83.8229	164.242	169.648	97.5375	88.5454	94.8044	96.0068	102.921	101.762	44.6338	51.452	29.2264	30.7376	125.215	124.468
6	04_Heme metabolism	Heme metabolism	ADGB	androglobin-like protein	MN339466.1	DN9356_c0_g1	DN9356_c0_g1_i5.p1	-0.222703	0.611666	0.327749	0.288684	-0.696893	-0.197734	0.991796	0.305839	0.000973776	0.187045	0.212605	0.00259566	0.343323	13.801	12.8064	11.7389	10.5087	12.1004	10.2572	23.2193	16.0989	19.5394	7.17238	6.22896	7.42794	9.12255	8.69654	7.90472	7.52861	9.1289	24.8468	23.522	14.8315	15.0022	21.8009	20.3653
7	04_Heme metabolism	Heme metabolism	NOS1	nitric-oxide synthase	MN339459.1	DN1679_c0_g1	DN1679_c0_g1_i1.p1	0.473779	0.16817	0.351411	-0.778359	-0.838209	-0.408667	3.94663e-09	0.000815396	0.134813	0.0219254	8.52444e-06	8.41334e-06	0.00474664	38.8897	36.0405	40.4737	51.7063	55.8172	52.7444	37.3867	47.6761	44.3667	89.9288	92.2411	108.025	123.151	117.458	53.09	52.1812	54.0389	82.8569	83.563	48.6529	44.4267	64.0345	61.3276
8	04_Heme metabolism	Heme metabolism	ALAS2	5-Aminolevulinate synthase, erythroid-specific, mitochondrial	MK520962.1	DN6905_c0_g1	DN6905_c0_g1_i4.p1	-0.206583	-0.243379	-0.0872466	-0.481444	-0.995137	-0.661833	9.56445e-05	0.0968078	0.0233277	0.638864	0.000737027	5.53653e-07	3.12384e-05	33.8858	31.4365	32.732	27.4267	28.1425	29.3993	23.6527	29.1486	29.8227	43.767	42.126	40.6128	40.242	40.4234	30.5107	30.4904	31.2786	47.3676	47.1369	24.524	22.882	30.4177	29.31
9	04_Heme metabolism	Heme metabolism	ALAD/hemB	aminolevulinic acid dehydratase	MN339461.1	DN48214_c0_g1	DN48214_c0_g1_i1.p1	-0.522552	-1.56118	-0.184908	-0.856332	-0.787429	-2.47998	0.0266112	0.0066902	2.54664e-08	0.476678	0.000224144	0.00061739	9.16096e-10	13.6478	11.7245	12.4358	8.55903	8.9182	8.83774	3.49934	5.327	3.79906	9.46957	8.99905	8.33295	7.47421	8.56144	4.66109	5.40687	5.22774	28.5442	26.7866	15.7207	16.3316	5.04083	4.86761
1	03_Iron metabolism	Iron metabolism	SQSTM1	sequestosome 1	MT879106.1	DN2369_c1_g1	DN2369_c1_g1_i2.p1	1.0215	5.79261	-0.254243	-0.345561	-0.0929443	2.9723	2.1507e-09	2.44954e-05	2.59608e-14	0.280851	0.0985323	0.730158	1.78188e-10	18.5906	18.4306	19.3914	36.1624	39.944	38.4253	798.169	1089.67	1239.38	206.25	222.164	205.434	153.048	180.284	172.252	159.739	173.749	22.5736	23.285	22.2265	20.7711	182.022	177.946
2	03_Iron metabolism	Iron metabolism	ATM	ATM kinase	MT879110.1	DN6554_c1_g1	NA	-0.334843	0.0872033	0.397993	1.59863	0.975334	2.32812	1.05537e-05	0.356946	0.789527	0.389702	0.00023113	0.00976523	1.69526e-06	11.3335	8.72436	10.1298	9.74106	6.60257	7.52817	9.54193	14.0545	11.7946	2.17462	2.24055	3.36457	4.32911	2.93409	7.73614	8.31638	8.43866	4.09573	4.7475	10.1867	9.30606	21.6499	18.5216
3	03_Iron metabolism	Iron metabolism	MTF1	metal regulatory transcription factor 1	MT879109.1	DN5174_c0_g1	DN5174_c0_g1_i9.p1	0.154739	3.85436	0.663867	-1.19341	0.142112	0.317521	0.141639	0.765348	3.40783e-10	0.091118	0.00183318	0.766046	0.378457	5.11897	6.39175	5.34651	6.1102	6.28032	6.38324	122.512	50.9767	71.3568	9.09072	9.20832	17.1482	12.5234	13.8026	4.0232	3.89398	4.07792	6.01243	5.96297	6.44821	6.76802	7.79816	7.12197
4	03_Iron metabolism	Iron metabolism	NAALAD2-like 2	N-acetylated-alpha-linked acidic dipeptidase 2-like 2	MT879112.1	DN13825_c0_g1	DN13825_c0_g1_i21.p1	-0.0352266	1.60211	1.18529	-0.823214	0.280293	-1.24762	0.0079759	0.990051	0.000632205	0.062493	0.188939	0.670222	0.0239161	2.09961	2.75453	1.89085	2.20311	2.17765	2.20361	9.48399	4.55678	6.59006	0.378854	0.886211	1.37733	1.70501	1.2453	0.389957	0.295542	0.380299	1.36189	2.02865	2.18238	1.94187	0.861745	0.558279
5	03_Iron metabolism	Iron metabolism	IRP1/ACO1	cytoplasmic aconitate hydratase	MN178305.1	DN20964_c0_g3	DN20964_c0_g3_i1.p1	0.482244	0.731527	-0.137485	0.254955	-0.332954	1.11788	3.12986e-09	0.000483624	9.63331e-07	0.399729	0.0658462	0.019016	7.5509e-08	30.0465	32.296	31.9014	41.9501	45.1429	44.5655	45.1072	57.8113	53.3287	80.728	83.0332	74.1911	73.8053	75.3164	95.2003	97.0754	100.851	55.8419	63.0172	47.8542	46.5134	130.083	127.902
6	03_Iron metabolism	Iron metabolism	NFKB1	nuclear factor NF-kappa-B p105 subunit	MN075810.1	DN692_c0_g1	DN692_c0_g1_i2.p1	0.455834	0.668916	0.136404	0.320069	-0.55609	0.742931	1.7293e-10	0.000204756	4.40143e-07	0.316056	0.0079544	8.5703e-05	1.75526e-06	28.399	32.388	29.4174	39.9542	42.0372	41.7424	44.0957	50.7756	48.4174	81.6569	85.6673	89.2535	93.964	92.6614	104.603	103.915	104.814	60.6397	61.9359	42.485	40.8813	103.898	101.247
7	03_Iron metabolism	Iron metabolism	NAALAD2-like 1	N-acetylated-alpha-linked acidic dipeptidase 2-like 1	MN339453.1	DN1585_c0_g1	DN1585_c0_g1_i9.p1	-0.182997	1.55015	-1.10507	-1.9331	-0.481061	0.242592	1.0556e-11	0.149692	5.37878e-11	2.0766e-07	4.04265e-11	0.00116153	0.0597594	38.43	37.0149	37.1295	31.7562	33.7021	33.7042	94.8411	115.087	119.543	349.011	343.827	165.324	158.552	159.242	96.1927	85.7781	90.1652	50.9713	54.7165	38.3922	37.3284	62.2465	62.8027
8	03_Iron metabolism	Iron metabolism	GAPDH	glyceraldehyde 3-phosphate dehydrogenase	MN075823.1	DN11627_c0_g2	DN11627_c0_g2_i2.p1	-0.235168	-0.367211	-0.485638	-1.51476	-0.925831	-0.975953	4.65171e-10	0.161267	0.0098993	0.00960492	3.10568e-08	3.01384e-05	9.43092e-06	218.449	145.128	191.713	149.047	156.969	165.738	153.856	135.742	141.034	851.243	872.53	625.227	600.275	621.121	289.766	304.073	311.018	456.614	471.975	240.597	248.189	243.784	228.306
8	03_Iron metabolism	Iron metabolism	SDR2/FRRS1	ferric-chelate reductase 1	MN075825.1	DN1534_c0_g1	DN1534_c0_g1_i3.p1	0.683941	0.184059	-0.392853	-0.286084	-0.725412	-1.39617	1.03125e-08	0.000389641	0.229234	0.0521922	0.137804	0.000596041	2.70607e-07	13.3031	12.6988	15.8246	21.048	25.2284	20.922	16.135	15.0097	16.4118	21.9201	22.3432	17.6009	16.6063	16.3508	19.2652	18.2174	16.9662	56.9314	76.0037	40.9862	39.423	26.6587	23.842
9	03_Iron metabolism	Iron metabolism	ACO2	mitochondrial aconitase ACO2; nuclear gene for mitochondrial product	MN339457.1	DN163116_c0_g1	DN163116_c0_g1_i1.p1	-0.11098	-1.17269	-0.0479669	-1.55485	0.425147	-1.70303	0.018725	0.539102	1.66573e-08	0.868434	5.48038e-09	0.00927256	2.45457e-09	36.5297	32.6872	35.3497	30.72	32.5057	33.5947	12.8964	17.6735	15.5512	37.2423	39.0606	35.3197	38.7073	36.6883	12.5747	12.9536	13.4189	44.2045	49.3613	63.4598	62.1843	14.5304	14.2018
10	03_Iron metabolism	Iron metabolism	CTSD/cathepsin D	cathepsin D	MT879101.1	DN2873_c0_g1	DN2873_c0_g1_i1.p1	-1.12609	-1.9139	-0.0604873	-0.120142	-0.770381	-2.39147	0.082302	3.43831e-06	5.63844e-10	0.866412	0.609704	0.00047534	6.93091e-10	145.866	115.357	117.328	56.0743	57.2282	60.1236	28.6548	40.4059	31.0824	41.7386	44.9325	45.394	36.9262	42.3347	39.0175	39.9259	40.6728	274.727	247.095	153.453	152.463	50.8507	48.59
1	02_Iron transport	Iron transport	ABCB6	ATP-binding cassette sub-family B member 6	MN075813.1	DN7962_c0_g1	DN7962_c0_g1_i5.p1	0.126156	2.52081	0.709873	1.6998	0.520075	1.03113	5.74714e-06	0.513397	4.23746e-12	0.000428591	9.18562e-09	0.00297606	1.71756e-06	4.0997	4.34304	4.38247	4.7207	4.76954	4.50921	21.0792	24.1065	28.3539	4.39872	4.3701	6.81804	7.09524	7.61572	14.4533	14.1532	14.1531	11.973	12.0184	17.7055	16.7023	24.4076	24.6321
2	02_Iron transport	Iron transport	FPN1/SLC40A1	ferroportin 1 / solute carrier family 40 member 1	MK520986.1	DN9743_c0_g1	DN9743_c0_g1_i3.p1	0.0847403	1.76712	0.793484	0.118654	0.843631	1.66144	0.0248745	0.927788	5.73529e-05	0.206697	0.929862	0.0712647	0.000749687	1.68597	1.68798	1.62404	1.47368	1.97825	1.85072	7.51766	4.28866	5.35202	0.513013	0.17242	0.600225	0.530558	0.665971	0.389957	0.385008	0.344947	2.1577	2.97629	4.24934	4.9792	8.02437	8.24934
3	02_Iron transport	Iron transport	MFRN/SLC25A37	mitoferrin-1-like protein / solute carrier family 25 (mitochondrial iron transporter), member 37	MK520973.1	DN7350_c1_g1	DN7350_c1_g1_i1.p1	-0.0401895	0.493641	-0.271012	-0.289178	-0.598462	-0.0449057	8.35555e-07	0.921415	0.00421957	0.237961	0.166109	0.00596024	0.868001	13.7857	12.6913	11.2123	12.1436	11.5866	12.9235	13.098	19.8346	19.8118	25.9399	26.1719	22.3624	20.9737	21.4377	21.5692	21.6101	20.7877	26.7321	29.1655	19.6984	17.2178	26.3894	27.8033
4	02_Iron transport	Iron transport	DMT1	divalent metal transporter 1 / natural resistance-associated macrophage protein 2 (SLC11A2)	MT879099.1	DN42251_c2_g1	DN42251_c2_g1_i1.p1	0.028933	-0.86697	0.313672	0.148826	-2.49795	-4.37646	5.13828e-05	0.952426	2.2839e-05	0.195037	0.559656	3.84411e-09	5.57394e-12	33.6865	33.2936	31.7457	29.4917	35.8952	35.3434	13.792	21.7946	18.1956	8.47965	9.1096	11.6682	10.2782	10.8395	9.98699	8.89842	10.3673	44.571	41.2976	7.37046	7.82333	2.1111	2.01212

## Sheet: HD_top100_expression
trin_gene_id	annotation; (G), confirmed in the draft genome	median_all	mean_tW	mean_cW	mean_aW	mean_tS	mean_cS	mean_aS	mean_tA	mean_cA	mean_aA	lfc_ctW	lfc_atW	lfc_ctS	lfc_atS	lfc_ctA	lfc_atA	logFC_SW.A	FDR_SW.A	FDR_ac.A	FDR_ac.S	FDR_ac.W	FDR_ct.W	FDR_at.W	FDR_ct.S	FDR_at.S	FDR_ct.A	FDR_at.A	t1_W	t2_W	t3_W	c0h1_W	c0h2_W	c0h3_W	a24h1_W	a24h2_W	a24h3_W	t1_S	t2_S	c0h1_S	c0h2_S	c0h3_S	a24h1_S	a24h2_S	a24h3_S	t1_A	t2_A	c0h1_A	c0h2_A
HD_DN6_c1_g1	UBB; ubiquitin B	8111.78	6217.65	7963.82	12579.9	13060.7	9835.79	5257.14	2774	8111.78	8186.16	0.357091	1.01668	-0.409116	-1.31288	1.54805	1.56122	-0.0468044	0.831075	0.989659	0.000200901	0.00160767	0.122984	2.2e-05	0.124359	1.18e-05	5.02e-06	2.35e-06	6071.44	6415.61	6165.89	7616.5	8133.2	8141.76	16998.1	9277.15	11464.4	13186.8	12934.5	10465.8	9116.12	9925.42	5346.69	5193.86	5230.87	2438.79	3109.2	8280.39	7943.17
HD_DN41_c0_g1	ACTB_G1; actin beta/gamma 1	6484.26	6667.69	6162.58	5948.98	6314.92	7675.07	6170.03	12095.1	6484.26	9311.61	-0.113653	-0.164546	0.281417	-0.033486	-0.89941	-0.377322	0.390371	6.47e-05	4.67e-05	0.0015931	0.576938	0.299949	0.0525613	0.0160992	0.84103	1.56e-07	0.00101671	6892.69	6400.29	6710.09	6067.17	6186.24	6234.33	6284.2	6078.89	5483.83	6305.31	6324.53	7456.69	7901.67	7666.86	6047.87	6207.21	6255.02	12547.5	11642.7	6692.38	6276.15
HD_DN12376_c0_g2	Ferritin	6460.98	8589.54	5290.17	7372.52	7262.72	6460.98	3858.63	8312.56	3739.15	5788.14	-0.699266	-0.220423	-0.168758	-0.912423	-1.15258	-0.522194	-0.14468	0.164414	0.000106194	3.67e-06	0.000176347	1.79e-05	0.0464562	0.2968	1.11e-06	1.97e-07	0.000595825	9272.09	8641.61	7854.93	5109.8	5103.36	5657.36	6483.08	7923.21	7711.27	7195.7	7329.75	6542.94	6338.44	6501.56	3639.76	4049.05	3887.07	8793.44	7831.68	3763.2	3715.1
HD_DN27_c2_g1	UNKNOWN PROTEIN (G)	5186.28	5675.72	6527.78	6460.84	2417.49	2103.2	2809.75	5186.28	3306.02	18062	0.201789	0.186919	-0.200925	0.216929	-0.649605	1.80018	-0.680699	0.026256	7.85e-06	0.265828	0.980971	0.717511	0.591187	0.754719	0.680109	0.12541	0.0001581	3818.61	6226.56	6981.99	7110.69	5835.69	6636.96	5158.05	8073.88	6150.6	2289.64	2545.35	1923.78	2484.49	1901.34	2549.99	3945.15	1934.11	6045.27	4327.28	3678.58	2933.45
HD_DN57900_c2_g1	NO_ORF (G)	3975.67	1581.98	433.124	2122.87	5593.91	5007.93	3975.67	4827.15	1807.6	4901.04	-1.86888	0.42428	-0.159642	-0.492659	-1.4171	0.0219164	1.71577	0.032366	0.163966	0.77863	0.00818291	0.0541646	0.626845	0.949832	0.708526	0.185713	1	1773.8	1900.19	1071.96	129.281	1077.19	92.9027	1771.74	1577.64	3019.22	4399.99	6787.83	5590.32	4184.63	5248.83	3990.51	5411.71	2524.77	5229.22	4425.09	1882.35	1732.84
HD_DN175_c0_g1	BACTERIAL CONTAMINATION (G)	3722.12	4135.45	4554.82	4968.89	1941.55	1643.17	2297.18	3722.12	2370.39	12147.4	0.139348	0.26488	-0.24073	0.242651	-0.651003	1.70645	-0.621377	0.0379278	9.65e-06	0.18177	0.725348	0.824242	0.419455	0.67907	0.625799	0.118264	0.000220628	2838.84	4485.13	5082.38	4996.8	4054.06	4613.59	4278.81	6040.7	4587.18	1946.75	1936.36	1491.58	1981.63	1456.3	2278.3	3158.86	1454.37	4304.37	3139.87	2577.35	2163.42
HD_DN7498_c8_g1	UNKNOWN PROTEIN (G)	3458.65	3771	2921.92	2842.19	3261.54	3643.15	4090.45	3458.65	1590.91	7877.49	-0.368027	-0.407943	0.159634	0.326708	-1.12036	1.18753	-0.167066	0.256972	1.77e-09	0.370931	0.830074	0.0441705	0.0106766	0.535019	0.108204	1.5e-05	4.2e-06	4150.66	3590.59	3571.74	2766.09	2815.63	3184.05	2269.39	3274.01	2983.16	3025.84	3497.23	3886.76	3409.6	3633.1	3560.84	4256.34	4454.17	3472.75	3444.54	1617.37	1564.44
HD_DN87_c0_g2	UNKNOWN PROTEIN (G)	3418.75	3418.75	4027.37	3998.86	1991.45	1804.77	1892.91	4023.82	2912.79	13202.8	0.236372	0.226121	-0.142001	-0.0732122	-0.466165	1.7142	-0.272276	0.331812	9.08e-06	0.891602	0.988175	0.604664	0.460274	0.825302	0.918775	0.231229	9.77e-05	2082.45	4156.47	4017.32	4731.51	3497.17	3853.43	3173.71	4942.67	3880.2	1938.78	2044.11	1594.47	2098.18	1721.67	1998.95	2178.67	1501.1	4527.51	3520.14	3161.77	2663.81
HD_DN27_c0_g1	UNKNOWN PROTEIN (G)	3405.5	3657.78	3870.99	3848.43	1342.95	1358.21	1844.46	3405.5	2171.96	10843.5	0.0817331	0.0732987	0.0162981	0.457796	-0.648871	1.67089	-0.774335	0.0122987	1.28e-05	0.232762	0.993924	0.918056	0.850955	1	0.296644	0.123257	0.000296025	2481.47	3975.56	4516.32	4122.01	3466.75	4024.21	3116.69	4601.76	3826.83	1306.78	1379.12	1210.54	1630.53	1233.55	1784.75	2541.02	1207.62	4024.77	2786.23	2397.41	1946.5
HD_DN108323_c0_g1	UNKNOWN PROTEIN (G)	2837.58	2598.72	3007.96	3138.25	2021.17	1834.59	1938.39	3774.59	2837.58	12386.6	0.210985	0.272157	-0.139736	-0.0603285	-0.411657	1.71438	0.0879505	0.781989	9.78e-06	0.866905	0.86253	0.6524	0.35657	0.825189	0.939554	0.287639	8.19e-05	1603.23	3088.66	3104.28	3563.85	2579.44	2880.6	2565.83	3882.56	2966.35	1960.13	2082.21	1652.7	2112.77	1738.28	2028.98	2261.63	1524.57	4190.23	3358.94	3084.44	2590.73
HD_DN654_c0_g1	EGD2, NACA; nascent polypeptide-associated complex subunit alpha	2697.13	2697.13	3246.76	3261.47	1490.87	1361.84	1442.61	3266.77	2500.11	10953.3	0.267575	0.274098	-0.130597	-0.0474709	-0.385877	1.74542	-0.289418	0.273647	6.38e-06	0.853262	0.995675	0.508837	0.334652	0.832822	0.958547	0.303718	4.76e-05	1714.86	3213.62	3162.92	3774.95	2798.58	3166.75	2641.27	4103.22	3039.94	1436.32	1545.42	1211.36	1553.11	1321.05	1479.01	1665.2	1183.63	3671.2	2862.35	2723.33	2276.89
HD_DN105_c10_g1	UNKNOWN PROTEIN (G)	2629.3	2487.35	2946.51	3037.77	1533.61	1383.49	1447.89	3520.95	2629.3	11645.4	0.244398	0.288404	-0.148614	-0.082977	-0.421285	1.72573	-0.0981663	0.753068	8.78e-06	0.895637	0.90583	0.578372	0.325769	0.8105	0.898971	0.274945	7.66e-05	1503.22	3023.02	2935.81	3412.44	2539.75	2887.35	2411.05	3772.92	2929.35	1501.67	1565.54	1256.13	1564.95	1329.39	1505.41	1634.09	1204.17	3979.04	3062.86	2913.66	2344.94
HD_DN8_c8_g1	UNKNOWN PROTEIN (G)	2574.24	2493.42	2965.93	2822.67	1453.88	1594.99	1709.17	3556.89	2574.24	11908.8	0.250358	0.178936	0.133637	0.233386	-0.46647	1.74334	-0.132866	0.66005	7.08e-06	0.825452	0.837985	0.570353	0.566022	0.838357	0.603993	0.226359	7.53e-05	1513.29	3073.44	2893.52	3541.13	2526	2830.64	2250.97	3586.02	2631.02	1386.49	1521.27	1453.41	1851.2	1480.35	1799.78	1842.88	1484.84	3993.5	3120.27	2826.5	2321.98
HD_DN467_c1_g2	UNKNOWN PROTEIN (G)	2555.23	2338.63	2712.41	2736.7	1368.28	1353.93	1408.52	3236.74	2555.23	11428.6	0.213916	0.226774	-0.0152088	0.0418198	-0.341089	1.82004	-0.152212	0.593957	6.02e-06	0.909967	0.98099	0.632895	0.437294	1	0.968801	0.376177	3.38e-05	1446.18	2903.02	2666.68	3232.15	2313.39	2591.71	2241.66	3367.65	2600.78	1319.65	1416.9	1210.05	1551.52	1300.22	1489.37	1561.82	1174.38	3600.73	2872.76	2805.03	2305.43
HD_DN472_c0_g1	NO_ORF (G)	2533.49	2533.49	2995.38	2796.77	1471.76	1447.67	1500.96	3486.42	2505.2	10976.3	0.24161	0.142631	-0.0238104	0.0283451	-0.47682	1.65457	-0.161488	0.577039	8.82e-06	0.922034	0.764069	0.581239	0.651062	0.994915	0.992904	0.208648	0.00010849	1564.42	3103.21	2932.85	3551.03	2569.66	2865.44	2332.14	3521.86	2536.31	1390.89	1552.62	1268.75	1671.07	1403.17	1546.08	1706.41	1250.39	3887.05	3085.79	2747.86	2262.55
HD_DN132_c0_g1	BACTERIAL CONTAMINATION (G)	2392.75	108.775	195.069	2429.12	5014.65	2392.75	5373.05	267.081	135.707	3308.71	0.842641	4.48101	-1.06748	0.099592	-0.976779	3.63092	3.41136	1.47e-10	8.77e-11	5.93e-05	9.75e-11	0.00204735	8.2e-12	0.00075223	0.808329	0.00171371	8.14e-10	108.822	104.622	112.879	188.702	194.421	202.085	2001.78	2177.2	3108.37	5045.62	4983.69	2506.79	2270.08	2401.4	5438.86	5360.8	5319.5	185.533	348.629	133.195	138.219
HD_DN45_c0_g1	UNKNOWN PROTEIN (G)	2053.02	3943.33	6114.71	2527.75	499.024	1666.54	1629.05	6068.89	701.886	2053.02	0.63287	-0.641559	1.73967	1.70684	-3.11212	-1.56368	-1.18011	1.17e-07	1.35e-07	0.901228	8.79e-08	0.000906777	0.000203617	2.21e-07	6.01e-08	1.87e-10	1.08e-07	3536.2	4604.87	3688.92	5876.85	6232.18	6235.11	2211.59	3048.49	2323.18	466.908	531.14	1754.13	1567.62	1677.87	1573.7	1591.96	1721.48	6453.43	5684.36	713.251	690.521
HD_DN73047_c2_g1	HSPA1s; heat shock 70kDa protein 1/2/6/8	1982.6	385.982	2501.62	2727.55	4961.82	3207.99	1884.78	334.504	1016.88	1982.6	2.69625	2.821	-0.629199	-1.39648	1.60406	2.56729	1.73887	4.84e-09	7.42e-05	0.000177246	0.458756	3.72e-10	1.8e-11	0.00475684	7.05e-07	4.54e-07	7.66e-10	350.575	450.264	357.108	2437.29	2484.74	2582.82	2144.71	2968.07	3069.88	5115.35	4808.29	3451.87	2940.27	3231.84	1871.56	1939.8	1842.97	297.29	371.718	1000.85	1032.91
HD_DN96_c0_g3	UNKNOWN PROTEIN (G)	1908.44	15.4549	45.3083	1908.44	3839.71	2799.64	3914.26	55.2205	66.7338	2799.33	1.55165	6.9481	-0.455755	0.0277442	0.273207	5.66371	4.89662	4.14e-08	2.03e-07	0.383177	1.27e-08	0.00667006	9.42e-10	0.546084	1	0.714408	1.17e-07	9.90826	21.6995	14.7568	44.6289	47.405	43.8909	1606.78	1939.99	2178.56	3823.51	3855.91	2855.91	2742.17	2800.84	4072.27	3740.14	3930.38	18.2892	92.1519	68.3102	65.1573
HD_DN171555_c7_g1	Cell number regulator 10-like	1850.64	2360.3	1409.55	1403.47	1536.45	1850.64	2060.54	4049.85	872.406	3425.65	-0.743741	-0.749968	0.268419	0.42342	-2.2148	-0.241493	0.0797627	0.619647	1.16e-08	0.416275	0.985314	0.000308193	5.99e-05	0.23518	0.0376933	8.77e-09	0.207993	2745.33	2370.84	1964.74	1418.81	1323.11	1486.72	1153.36	1542.98	1514.08	1538.77	1534.13	1905.82	1791.32	1854.76	1907.63	2232.39	2041.61	4427.28	3672.43	883.191	861.62
HD_DN201_c0_g1	UNKNOWN PROTEIN (G)	1839.62	1839.62	2157.49	2166.19	1126.24	988.635	1128.9	2199.23	1552.31	7231.92	0.229943	0.235753	-0.188006	0.00339725	-0.502574	1.71738	-0.225155	0.447526	1.1e-05	0.639758	0.998221	0.635151	0.456029	0.756615	1	0.210794	0.000134392	1190.04	2096.25	2232.57	2517.18	1864.11	2091.17	1742.99	2697.54	2058.05	1068.29	1184.19	878.033	1182.45	905.428	1071.86	1462.68	852.15	2487.65	1910.8	1698.8	1405.83
HD_DN50175_c0_g3	UNKNOWN PROTEIN	1739.39	44.5225	190.766	2609.48	3447.24	1739.39	3366.64	115.31	47.6641	3829.14	2.09917	5.87305	-0.986858	-0.0341305	-1.27453	5.05342	3.82316	2.38e-07	2.59e-08	0.053275	2.31e-07	0.000415817	2.32e-09	0.0991759	1	0.0308851	1.88e-07	23.3185	86.0228	24.2263	186.538	193.125	192.636	2185.65	2391.9	3250.88	3407.75	3486.73	1828.8	1600.26	1789.12	3411.6	3298.49	3389.84	91.9596	138.661	45.3261	50.0021
HD_DN223_c0_g2	SDCBP; syntenin-1	1720.68	854.72	1156.81	2769.16	1720.68	2234.93	2042	724.087	585.23	2872.21	0.436629	1.69593	0.377249	0.247005	-0.307158	1.98792	0.385079	0.00213882	8.08e-11	0.376099	6.65e-09	0.00325741	1.25e-10	0.0250207	0.122117	0.0555327	3.67e-10	891.109	873.111	799.939	1112.92	1147.45	1210.07	2299.95	3016.14	2991.39	1706.66	1734.69	2424.79	2028.84	2251.15	1938.27	2096.03	2091.7	731.153	717.021	594.921	575.539
HD_DN1572_c0_g2	MYL12; myosin regulatory light chain 12	1648.54	1168.23	916.863	1470.29	2305.09	1648.54	2177.88	2345.58	839.26	3016.76	-0.349545	0.331777	-0.483631	-0.0819029	-1.48275	0.36306	0.993055	2.11e-08	2.21e-10	0.00157145	2.7e-06	0.00687659	0.00358541	0.00158038	0.627675	8.74e-09	0.00866546	1238.49	1208.76	1057.43	901.807	896.142	952.639	1268.09	1567.07	1575.7	2305.13	2305.05	1698.06	1588.55	1659.03	2076.62	2243.76	2213.25	2402.2	2288.95	840.772	837.747
HD_DN1417_c0_g1	PRCP; lysosomal Pro-X carboxypeptidase [EC:3.4.16.2]	1632.53	2234.52	1176.05	1420.69	1741.84	1720.36	1087.39	4324.36	1262.13	1632.53	-0.92601	-0.653376	-0.0179022	-0.679745	-1.77662	-1.40538	0.296581	0.0206357	0.0280289	9.96e-05	0.0407489	6.39e-06	4.26e-05	0.974717	0.000251423	1.31e-08	7.28e-08	2632.74	2182.67	1888.15	1234.51	1106.35	1187.31	1499.07	1301.13	1461.86	1671.06	1812.62	1744.27	1697.42	1719.38	977.541	1168.37	1116.25	4431.32	4217.41	1238.86	1285.4
HD_DN536_c0_g1	HSPA1s; heat shock 70kDa protein 1/2/6/8	1576.25	55.5331	6094.41	2750.5	12414.2	6507.06	915.861	13.4839	457.501	1576.25	6.77797	5.63018	-0.931913	-3.76072	5.08436	6.86901	2.88377	1.62e-05	0.00715153	4.7e-05	0.0234459	4.53e-08	1.59e-08	0.175702	5.84e-06	1.82e-06	5.52e-08	47.6639	70.8609	48.0746	5947.1	6114.02	6222.12	2094.77	3598.4	2558.34	12242.3	12586.1	7378.24	5598.84	6544.1	876.475	945	926.11	3.41499	23.5528	435.736	479.265
HD_DN180234_c0_g1	EEF1A; elongation factor 1-alpha	1575.55	1068.85	937.388	1008.62	1586.81	1344.26	1666.92	1752.25	1575.55	1950.94	-0.189339	-0.0836696	-0.239319	0.0710534	-0.153355	0.154959	0.64161	6.83e-07	0.0106865	0.00384808	0.260876	0.0874188	0.384228	0.0602801	0.626955	0.214202	0.175833	1107.47	1070	1029.08	899.88	943.954	968.33	890.522	1075.94	1059.41	1604	1569.61	1365.37	1319.61	1347.8	1632.51	1692.39	1675.84	1690.3	1814.2	1588.08	1563.02
HD_DN26_c1_g1	Ubiquitin	1471.73	1600.79	1471.73	6158.73	1184.15	1207.51	1174.54	247.633	1476.49	1859.98	-0.121272	1.94385	0.0281861	-0.011754	2.57589	2.90901	-1.56368	1.61e-06	0.299159	0.933369	1.33e-07	0.795719	2.19e-07	0.982862	1	3.61e-07	4.01e-08	1549.77	1650.73	1601.88	1409.82	1473.31	1532.07	8579.16	4060.29	5836.75	1184.03	1184.28	1447.98	969.831	1204.73	1213.06	1137.77	1172.8	211.961	283.305	1498.43	1454.55
HD_DN3426_c1_g1	H3; histone H3	1398.58	800.502	610.53	996.182	3042.08	1398.58	1875.22	1456.55	863.558	1812.1	-0.390842	0.315505	-1.12109	-0.697992	-0.75419	0.315108	1.39482	2.84e-09	1.36e-06	0.00393352	1.25e-05	0.00989435	0.0151948	1.62e-06	0.000128411	0.000111326	0.0460644	869.507	806.57	725.428	594.585	587.181	649.825	812.394	1064.46	1111.69	3011.2	3072.95	1417.82	1360.61	1417.31	1755.84	1939.07	1930.76	1475.63	1437.47	851.774	875.341
HD_DN43178_c0_g3	Sequestosome-1-like	1370.24	104.652	1370.24	1511.17	11852	5756.34	1822.47	116.918	162.148	1171.69	3.71075	3.85198	-1.04191	-2.70116	0.471803	3.325	3.4918	6.67e-07	6.18e-05	0.00185121	0.783822	2.77e-06	1.79e-07	0.0841308	5.23e-05	0.452599	1.31e-05	153.49	33.8077	126.657	1324.25	1340.79	1445.67	1040.01	2124.62	1368.87	11786.4	11917.6	6301.96	5223.39	5743.66	1749.47	1860.85	1857.1	116.021	117.816	155.718	168.578
HD_DN377_c0_g2	HSP90A, htpG; molecular chaperone HtpG	1355.27	274.222	1355.27	10648.7	4837.98	3472.85	1957.95	296.724	663.053	1153.94	2.30517	5.27919	-0.478287	-1.30506	1.16	1.95936	2.12739	5.13e-08	0.00926956	0.002616	1.25e-09	2.22e-07	4.4e-12	0.142937	0.000113018	0.000711601	1.96e-06	253.791	285.461	283.413	1342.59	1369.51	1353.73	15391.5	7257.75	9296.96	4829.36	4846.6	3931.77	3010.07	3476.7	2027.33	1896.61	1949.9	268.033	325.415	645.641	680.466
HD_DN40447_c0_g1	TUBB; tubulin beta	1322.33	1523.47	1591.82	1322.33	365.517	332.344	303.232	2013.55	1801.19	357.099	0.0633179	-0.204278	-0.13726	-0.269515	-0.16079	-2.49534	-0.828477	0.000207358	4.97e-08	0.629967	0.190366	0.891515	0.32571	0.730126	0.333382	0.600745	2.09e-08	1531.09	1444.59	1594.72	1525.38	1624.93	1625.15	1901.65	1018.24	1047.09	365.775	365.259	334.514	329.372	333.147	306.913	300.832	301.951	1972.01	2055.09	1823.61	1778.77
HD_DN21_c0_g2	UNKNOWN PROTEIN (G)	1292.73	2158.13	1418.07	709.736	1292.73	1336.79	621.515	2811.19	1153.85	614.276	-0.605848	-1.60442	0.0483431	-1.05656	-1.28473	-2.19422	-0.178975	0.164726	2.16e-05	4.74e-07	5.08e-07	0.000579814	1.11e-09	0.886989	2.6e-06	7.53e-07	5.26e-10	2458.43	2033.11	1982.84	1377.09	1363.28	1513.84	616.987	845.645	666.575	1275.84	1309.63	1360.03	1284.09	1366.23	572.132	653.048	639.365	2909.06	2713.33	1162.37	1145.33
HD_DN516_c0_g1	TUBA; tubulin alpha	1258.12	1551.42	1258.12	1418.38	275.479	316.834	210.013	2291.2	1353.27	519.974	-0.302318	-0.129341	0.201784	-0.39146	-0.759658	-2.13959	-0.965518	2.07e-05	9.51e-06	0.00668719	0.377241	0.201009	0.522269	0.520925	0.112521	0.00392389	5.27e-08	1622.63	1510.45	1521.18	1162.03	1268.86	1343.47	1951.88	1044.94	1258.33	275.651	275.307	331.887	303.065	315.551	205.625	212.01	212.405	2230.98	2351.43	1367.46	1339.08
HD_DN40147_c3_g1	FAM181B-like	1246.07	1119.27	862.138	967.544	1880.01	1273.61	1246.07	2167.23	847.835	1723.11	-0.37656	-0.210153	-0.561812	-0.59335	-1.354	-0.330833	0.850741	1.76e-07	3.8e-07	0.860528	0.129649	0.0045916	0.0563872	0.000481474	0.000153832	3.03e-08	0.017158	1124.65	1165.08	1068.07	814.161	843.093	929.16	834.833	1089.69	978.109	1865.96	1894.06	1341.73	1200.21	1278.9	1233.95	1265.52	1238.76	2159.33	2175.13	866.004	829.666
HD_DN467_c1_g1	NO_ORF (G)	1231.87	1231.87	1456.3	1470.49	668.801	695.685	751.108	1245.92	289.452	3110.71	0.241461	0.255456	0.0568567	0.167443	-2.10581	1.32004	-0.43242	0.107049	4.97e-08	0.798996	0.978628	0.581831	0.386106	0.950927	0.733418	1.68e-05	0.000862809	789.873	1448.5	1457.23	1635.71	1294.52	1438.66	1160.1	1861.26	1390.13	671.96	665.643	610.223	803.492	673.34	799.671	870.662	582.991	1389.43	1102.4	326.3	252.604
HD_DN2392_c0_g1	UNKNOWN PROTEIN (G)	1213.74	1542.69	1164.57	696.91	1129.22	1288.92	152.697	3664.19	1213.74	1786.69	-0.405651	-1.1464	0.190832	-2.88657	-1.59403	-1.0362	0.398951	0.0631996	0.0512793	1.81e-09	0.00228221	0.136463	3.47e-05	0.634837	7.03e-09	2.13e-05	0.00083171	1387.6	1948.75	1291.74	1162.06	1151.97	1179.68	527.814	733.774	829.142	1131.02	1127.41	1327.04	1265.32	1274.39	148.033	158.406	151.652	4576.82	2751.57	1210.36	1217.12
HD_DN15_c0_g2	YWHAB_Q_Z; 14-3-3 protein beta/theta/zeta	1194.85	1194.85	784.489	1091.33	1347.86	1101.09	1324.4	2032.55	1069.65	1437.54	-0.607003	-0.130744	-0.29173	-0.0253234	-0.926148	-0.499686	0.470148	2.22e-05	0.000822713	0.0107506	2.77e-05	1.18e-05	0.155886	0.0200716	0.906776	3e-07	0.000162852	1348.82	1126.01	1109.72	791.24	759.141	803.087	1076.97	1099.89	1097.13	1352.41	1343.3	1109.34	1075.06	1118.88	1280.9	1382.78	1309.53	2026.19	2038.91	1069.78	1069.52
HD_DN8273_c9_g1	TOB; protein Tob/BTG	1149.49	970.611	2336.52	1149.49	4397.07	1787.31	593.27	337.867	1459.42	900.252	1.2674	0.244031	-1.29875	-2.88978	2.11087	1.41387	0.328582	0.000296221	1.29e-06	1.74e-11	7.09e-10	5.43e-10	0.00501438	3.11e-09	3.37e-14	1.54e-11	1.79e-10	979.157	943.627	989.049	2225.61	2312.93	2471.02	1138.27	1150.83	1159.38	4397.45	4396.69	1852.33	1727.55	1782.05	580.382	611.565	587.865	319.34	356.394	1491.97	1426.88
HD_DN25082_c0_g1	LARP6; la-related protein 6	1066.03	700.099	1066.03	2796.85	5239.7	2550.69	1060.16	298.111	1295.21	936.898	0.606616	1.99817	-1.0386	-2.3052	2.11926	1.65204	0.836102	0.000432684	0.0888435	2.18e-05	2.75e-06	0.0180001	3.06e-08	0.000850328	6.01e-08	6.54e-07	5.13e-06	770.823	548.594	780.881	1011.45	1069.42	1117.22	3765.6	2003.77	2621.18	5241.75	5237.64	2576.5	2519.9	2555.66	1046.17	1069.5	1064.8	265.1	331.121	1324.34	1266.08
HD_DN110549_c0_g1	ATF4, CREB2; cyclic AMP-dependent transcription factor ATF-4	1024.38	1662.59	1024.38	379.935	1635.21	1312.58	569.572	194.83	1334.65	896.12	-0.69868	-2.12961	-0.317074	-1.52152	2.77617	2.20147	-1.55851	6.63e-11	0.000241644	9.92e-09	3.97e-10	1.61e-05	3.98e-12	0.0324638	1.6e-09	1.89e-11	3.25e-11	1585.09	1778.35	1624.34	982.322	1027.71	1063.11	345.215	419.757	374.832	1616.21	1654.21	1320.52	1302.15	1315.06	577.369	555.928	575.419	174.471	215.19	1375.02	1294.28
HD_DN96_c0_g1	UNKNOWN PROTEIN (G)	1006.08	1.86011	11.8947	1055.87	2915.14	2871.59	2273.55	14.4095	49.6083	1006.08	2.6762	9.14805	-0.0217124	-0.358615	1.78349	6.12548	6.78662	3.2e-09	1.58e-06	0.57302	2.6e-09	0.0001854	1.22e-10	1	0.609748	0.00647249	6.01e-08	1.91583	1.36581	2.29869	10.5701	12.6221	12.492	920.536	1072.72	1174.34	2865.6	2964.68	2868.63	2857.71	2888.43	2245.63	2230.5	2344.53	3.88612	24.9329	51.1564	48.0602
HD_DN2473_c3_g1	NO_ORF	988.91	1698.41	988.91	1083.11	390.242	335.061	290.048	1935.66	547.386	1606.07	-0.780275	-0.649002	-0.219946	-0.428077	-1.8222	-0.269295	-0.96655	4.42e-06	4.7e-07	0.287561	0.447999	0.000362523	0.000495323	0.384506	0.0451753	1.56e-07	0.188139	1922.86	1795.11	1377.27	990.643	973.3	1002.79	897.376	1168.64	1183.32	411.643	368.841	297.649	345.343	362.19	295.313	304.636	270.195	2154.17	1717.16	565.118	529.654
HD_DN22230_c2_g1	CDC42; cell division control protein 42	978.663	644.77	665.205	3657.42	978.663	728.412	1079.5	1221.52	551.943	1439.61	0.0450158	2.50397	-0.426057	0.141484	-1.14608	0.237001	0.761917	0.000481555	1.62e-05	0.0123934	1.41e-09	0.932197	7.69e-10	0.12419	0.660522	0.000174583	0.346161	677.993	654.03	602.287	629.727	663.932	701.957	4917.13	2448.15	3606.97	1001.71	955.612	768.512	686.764	729.96	1078.17	1098.32	1062.02	1223.36	1219.68	557.006	546.88
HD_DN32_c0_g1	BACTERIAL CONTAMINATION (G)	970.929	444.123	2123.9	1147.06	672.282	970.929	3025.2	791.97	629.97	3233.23	2.25768	1.3689	0.530298	2.16989	-0.330161	2.02946	0.716264	0.0101746	2.23e-06	2.36e-05	0.00305386	2.09e-06	5.67e-05	0.18894	8.32e-06	0.39316	1.05e-05	242.902	659.086	430.381	1966.06	2315.6	2090.04	1014.63	1287.88	1138.66	684.191	660.374	941.342	1002.92	968.524	3184.45	2924.8	2966.35	818.032	765.908	662.333	597.607
HD_DN9910_c0_g6	NO_ORF (G)	964.293	511.193	790.936	301.391	2393.27	1651.94	1066.97	964.293	1037.1	18.6699	0.629692	-0.762231	-0.534827	-1.16546	0.105012	-5.69061	1.57132	1.04e-06	1.88e-11	0.0141444	4.93e-06	0.0191377	0.00191587	0.0852638	0.000253843	0.787716	1.97e-11	544.296	488.307	500.976	733.861	794.722	844.225	261.016	431.416	211.74	2385.42	2401.12	1695.06	1540.71	1720.04	1057.53	1070.95	1072.45	917.953	1010.63	1058.06	1016.14
HD_DN2796_c1_g1	HSP90A, htpG; molecular chaperone HtpG	962.507	270.555	950.51	6698.46	2262.87	1714.41	1114.68	160.16	218.882	962.507	1.81277	4.62983	-0.400438	-1.02153	0.450639	2.58728	1.15388	1.47e-05	2.33e-07	0.0101613	6.73e-10	9.49e-07	4.41e-12	0.180497	0.000482188	0.107769	2.34e-08	261.569	303.969	246.128	987.457	894.723	969.35	9276.93	4675.87	6142.56	2368.2	2157.54	1834.11	1580.22	1728.91	1077.83	1162.95	1103.26	150.609	169.711	223.624	214.14
HD_DN537_c0_g1	UNKNOWN PROTEIN (G)	956.036	605.156	601.085	1152.9	956.036	1102.28	1465.53	333.543	338.482	1025.21	-0.00973818	0.92989	0.205351	0.616283	0.0212066	1.61997	-0.099823	0.491741	6.52e-08	0.0130338	2.46e-06	0.996002	2.44e-06	0.353826	0.00208032	0.960624	5.06e-08	573.531	676.565	565.372	588.913	602.433	611.909	923.717	1209.58	1325.41	955.87	956.203	1071.85	1122.45	1112.54	1542.19	1407.42	1446.98	293.226	373.86	334.387	342.577
HD_DN14_c0_g1	TUBA; tubulin alpha	953.413	1374.07	1207.33	953.413	278.002	378.072	207.075	2426.26	1631.12	628.977	-0.186632	-0.527284	0.443567	-0.42494	-0.572876	-1.94765	-0.742498	5.63e-05	1.3e-06	4.84e-05	0.0358597	0.3917	0.00221435	0.0472156	0.0397399	0.00855778	1.82e-08	1502.05	1278.3	1341.86	1124.63	1202.65	1294.72	1230.5	775.387	854.348	275.968	280.035	393.701	357.08	383.435	198.908	213.263	209.053	2333.15	2519.37	1642.05	1620.18
HD_DN81142_c0_g1	CTBP; C-terminal binding protein	946.118	1418	560.42	962.971	3466.17	1721.64	284.154	525.453	185.022	946.118	-1.33928	-0.558294	-1.00955	-3.60859	-1.50586	0.848458	-0.0713625	0.655908	1.3e-09	1.15e-10	3.63e-05	6.52e-07	0.000946993	4.12e-05	6.66e-12	5.22e-07	0.000147338	1489.28	1134.36	1630.37	542.357	561.27	577.633	784.868	1114.83	989.211	3454.88	3477.45	1800.91	1641.05	1722.97	276.003	283.733	292.725	517.746	533.159	189.325	180.72
HD_DN1401_c12_g1	Ubiquitin-like (partial)	936.297	2236.66	1505.93	568.782	699.709	936.297	742.354	201.452	1821.24	1968.91	-0.570694	-1.9754	0.420211	0.085352	3.17641	3.28888	-2.57461	1.07e-10	0.679227	0.100865	2.82e-07	0.00851244	3.55e-09	0.0984807	0.798962	1.29e-09	2.22e-10	2238.96	2423.9	2047.11	1466.02	1483.22	1568.55	478.138	663.148	565.06	713.955	685.462	1050.56	807.395	950.938	721.53	756.39	749.141	157.303	245.601	1883.72	1758.76
HD_DN15395_c2_g1	heat shock cognate 71 kDa protein-like (partial)	916.268	146.546	1451.77	2051.84	3441.18	1979.09	916.268	173.184	641.139	736.09	3.30838	3.80749	-0.79807	-1.90906	1.88833	2.08757	2.39725	8.62e-11	0.328553	2.11e-06	0.00267919	2.49e-11	7.68e-13	0.000459678	9.06e-09	4.79e-08	5.21e-09	131.29	143.678	164.668	1354.11	1538.37	1462.82	2305.25	1800.8	2049.49	3497.37	3385	2251.64	1708.83	1976.79	1000.54	850.278	897.989	153.175	193.192	630.48	651.799
HD_DN985_c0_g1	UNKNOWN PROTEIN (G)	875.096	791.377	889.962	982.103	459.455	430.643	450.811	1124.19	875.096	3751.58	0.169379	0.311509	-0.0934284	-0.0273993	-0.361372	1.73861	-0.139003	0.661783	2.13e-05	0.902452	0.674212	0.760203	0.315694	0.906678	0.997439	0.390885	0.000128806	433.489	1013.07	927.575	1074.79	761.304	833.795	799.614	1202.31	944.382	463.12	455.789	384.807	454.568	452.555	535.223	434.718	382.492	1208.01	1040.37	945.028	805.165
HD_DN1675_c0_g1	BACTERIAL CONTAMINATION (G)	855.206	1.10905	9.82801	1440.09	1354.77	1325.65	2334.29	15.2738	12.0967	855.206	3.14642	10.3413	-0.031353	0.784934	-0.336427	5.80704	7.01096	2.13e-10	4.31e-09	0.0495429	1.1e-10	7.3e-06	5.93e-12	0.994337	0.110802	0.54614	6.48e-09	0.980816	1.41191	0.934433	8.8658	10.9963	9.62192	1146.45	1424.55	1749.28	1361.15	1348.4	1406.74	1238.98	1331.23	2304.64	2364.07	2334.16	6.24297	24.3047	11.4633	12.7301
HD_DN62_c0_g3	BACTERIAL CONTAMINATION (G)	854.597	13.3613	36.2031	937.814	1772.89	854.597	1931.95	68.1749	10.1089	1500.51	1.43799	6.13306	-1.05279	0.123955	-2.7535	4.46005	4.70125	4.71e-10	1.18e-10	0.00149166	4.12e-10	0.000542209	2.58e-11	0.0122756	0.838749	3.25e-06	8.16e-09	13.0119	14.5251	12.5469	32.6542	36.7615	39.1937	799.499	818.825	1195.12	1843.57	1702.21	895.516	836.165	832.109	1880.14	2029.44	1886.27	35.2587	101.091	9.79989	10.4178
HD_DN375_c0_g1	UNKNOWN PROTEIN (G)	839.078	0.847172	7.24126	843.305	3901.48	1773.55	3808.01	10.6339	1.80452	839.078	3.09401	9.95748	-1.13738	-0.0349818	-2.55833	6.30193	7.88701	1.6e-08	4.84e-08	0.0846501	2.16e-08	0.000740005	1.05e-09	0.144941	1	0.00453625	6.55e-07	0.429199	1.73409	0.37823	6.7934	7.64525	7.28514	748.551	804.619	976.745	3927.9	3875.05	1835.66	1728.06	1756.94	3949.59	3669.91	3804.54	2.50371	18.7641	1.46582	2.14321
HD_DN3821_c0_g1	S-phase kinase-associated protein 1	838.2	189.983	1436.32	2236.4	2613.61	1675.08	838.2	164.969	493.032	730.222	2.91843	3.55723	-0.641819	-1.64068	1.57948	2.14613	1.78924	5.93e-10	0.00270084	2.2e-06	0.000115238	2.57e-11	4.25e-13	0.0013527	1.62e-08	1.06e-07	1.01e-09	179.644	202.523	187.783	1360.33	1454.3	1494.35	2544.57	1969.14	2195.49	2604.73	2622.5	1866.47	1473	1685.76	849.996	827.791	836.812	142.061	187.877	484.85	501.213
HD_DN15_c0_g4	Multifunctional chaperone (14-3-3 family) (partial)	835.627	808.723	622.667	812.378	987.206	784.171	905.178	1395.8	835.627	938.598	-0.377186	0.00650601	-0.332183	-0.125149	-0.740159	-0.572512	0.53754	1.01e-05	0.181337	0.0595877	0.000490499	0.00187737	0.967951	0.0130981	0.355085	8.18e-06	7.69e-05	907.592	742.746	775.832	604.718	619.472	643.81	843.97	798.588	794.576	1019.87	954.541	837.361	744.266	770.885	904.894	901.117	909.524	1364.46	1427.14	832.726	838.529
HD_DN2119_c5_g1	CFL; cofilin	825.81	922.379	573.417	607.627	795.48	825.81	847.62	1356.89	548.94	1025.35	-0.685773	-0.602173	0.0539841	0.0915919	-1.30558	-0.404187	0.171668	0.153709	1.01e-05	0.855246	0.535844	9.18e-05	6.69e-05	0.854948	0.652325	2.5e-07	0.0123644	1072.07	858.463	836.602	595.998	549.829	574.425	522.32	642.191	658.369	794.964	795.996	871.628	776.551	829.252	825.095	875.505	842.261	1423.74	1290.05	547.174	550.707
HD_DN307_c0_g1	CTSL; cathepsin L [EC:3.4.22.15]	816.286	1297.75	1003.42	710.966	988.685	727.6	744.862	1384.44	816.286	714.923	-0.371083	-0.868155	-0.442366	-0.408538	-0.762155	-0.953442	-0.149568	0.143268	0.166785	0.845607	0.000101283	0.00462042	1.21e-07	0.00339789	0.00411421	1.8e-05	6.86e-07	1394.56	1260.37	1238.31	966.632	1005.67	1037.96	639.137	801.855	691.906	984.938	992.432	737.492	705.54	739.766	729.354	763.122	742.109	1497.82	1271.07	828.609	803.964
HD_DN32120_c0_g1	UNKNOWN PROTEIN (G)	801.597	1681.3	801.597	518.032	1859.14	1352.14	1338.9	87.635	1.8325	2.74647	-1.06863	-1.69846	-0.459396	-0.473585	-5.57886	-4.99535	-2.05841	7.83e-07	0.218874	0.994374	0.0395689	0.00391058	1.34e-05	0.2968	0.235724	3.97e-09	3.14e-09	1868	1739.29	1436.6	786.542	778.273	839.975	480.132	773.427	300.537	1859.58	1858.71	1408.69	1261.22	1386.5	1242.11	1401.33	1373.27	89.1944	86.0756	1.44933	2.21566
HD_DN976_c0_g3	SRF; serum response factor	794.718	794.718	696.305	399.472	848.723	930.508	427.447	2391.71	890.302	478.956	-0.190724	-0.992348	0.132725	-0.989548	-1.42568	-2.32008	0.842185	4.3e-07	4.19e-06	5.44e-08	1.04e-06	0.186363	5.91e-08	0.479875	8.48e-07	3.51e-08	4.11e-11	787.13	797.531	799.494	694.452	696.576	697.888	350.19	469.092	379.134	827.576	869.871	858.868	1004.71	927.946	419.579	427.556	435.204	2520.2	2263.22	915.802	864.803
HD_DN134_c0_g1	UBC; ubiquitin C	781.913	918.349	740.142	512.312	844.944	781.913	530.324	164.266	930.951	797.936	-0.311239	-0.842017	-0.111848	-0.671982	2.50266	2.28023	-1.30153	1.03e-08	0.204702	0.000706913	0.000537704	0.0541719	3.47e-06	0.649195	0.000398059	5.49e-10	3.49e-10	900.121	984.286	870.639	706.457	743.176	770.794	552.305	453.278	531.355	838.988	850.9	846.993	699.657	799.089	534.497	526.7	529.774	138.029	190.504	950.859	911.042
HD_DN50175_c0_g2	UNKNOWN PROTEIN (G)	770.23	65.78	193.276	770.23	1326.34	774.255	1520.32	63.5254	32.27	2537.4	1.55493	3.54955	-0.776566	0.196925	-0.977118	5.31985	2.14122	4.65e-05	1.61e-08	0.0397371	0.000101875	0.00307869	2.17e-07	0.187401	0.80058	0.0818526	6.94e-08	37.7938	126.629	32.9173	191.827	190.794	197.207	673.372	893.405	743.913	1427.81	1224.86	808.663	807.348	706.756	1500.15	1610.27	1450.53	59.7494	67.3015	32.9322	31.6079
HD_DN119_c0_g1	UNKNOWN PROTEIN	763.629	1202.88	584.325	663.38	718.235	672.541	763.629	1910.58	1538.09	907.857	-1.04165	-0.858582	-0.0948327	0.0884158	-0.312871	-1.07347	-0.0382269	0.813772	0.00024506	0.277024	0.205112	4.74e-06	5.18e-06	0.73763	0.715659	0.0980586	5.55e-06	1426.54	1171.88	1010.22	611.565	543.694	597.716	596.487	681.977	711.677	697.778	738.692	702.95	628.362	686.312	681.387	835.051	774.449	2008.64	1812.51	1516.22	1559.96
HD_DN146_c0_g1	UNKNOWN PROTEIN (G)	758.887	505.833	292.03	791.159	859.253	758.887	953.238	387.264	201.474	1379.57	-0.792544	0.645307	-0.179198	0.149753	-0.942719	1.83283	0.18953	0.112418	1.66e-11	0.0202245	2.08e-09	2e-05	2.86e-05	0.341212	0.398839	9.48e-06	1.47e-09	530.012	547.658	439.828	290.741	286.815	298.532	658.538	819.394	895.545	850.962	867.544	786.517	734.48	755.663	910.468	1001.76	947.481	388.464	386.064	202.699	200.25
HD_DN6107_c1_g1	60S ribosomal protein L38	748.715	1023.39	486.414	460.588	627.274	618.71	754.466	1550.49	1290.08	748.715	-1.0731	-1.15181	-0.0198315	0.26636	-0.265267	-1.05024	-0.0534139	0.706184	7.81e-05	0.0546196	0.584771	1.37e-06	4.86e-08	0.969907	0.127591	0.129364	2.71e-06	1194.08	982.545	893.553	551.261	456.008	451.974	414.525	471.27	495.97	619.09	635.458	608.846	630.257	617.029	721.618	801.804	739.977	1612.16	1488.83	1265.35	1314.81
HD_DN139_c0_g3	NO_ORF (G)	734.158	161.769	267.237	187.276	2170.09	1175.75	782.168	734.158	306.808	810.91	0.724181	0.211232	-0.884171	-1.4722	-1.25875	0.143451	2.96393	1.63e-11	1.05e-06	0.00191199	0.00301412	0.0005287	0.189688	0.000245564	3.52e-07	6.44e-06	0.495884	194.648	143.594	147.064	248.676	271.487	281.547	150.734	223.489	187.605	2125.97	2214.2	1173.42	1149.21	1204.62	752.403	795.51	798.589	698.072	770.244	323.072	290.545
HD_DN34_c1_g1	HPGDS; prostaglandin-H2 D-isomerase / glutathione transferase [EC:5.3.99.2 2.5.1.18]	727.039	882.141	635.097	727.039	1415.3	1031.4	487.991	1593.97	612.836	665.654	-0.474032	-0.278977	-0.456504	-1.53618	-1.37905	-1.25977	0.767783	3.94e-06	0.503352	2.79e-07	0.128135	0.00258334	0.0313468	0.00925198	1.07e-08	1.53e-07	1.88e-07	1017.7	793.626	835.096	612.893	614.625	677.773	632.689	830.099	718.329	1414.79	1415.82	1050.47	1004.58	1039.16	458.243	519.61	486.12	1619.06	1568.87	620.927	604.745
HD_DN17421_c21_g1	BAG3; BCL2-associated athanogene 3	724.202	49.2077	3159.86	724.202	7151.39	2283.88	230.048	14.9589	475.979	1138.7	6.00481	3.87941	-1.64674	-4.95821	4.99173	6.25015	2.73478	9.52e-07	0.00967681	3.53e-07	1.29e-05	3.74e-09	1.61e-08	0.00161605	9.59e-09	7.17e-08	3.16e-09	52.3766	39.808	55.4384	3089.6	3098.05	3291.94	569.364	877.357	725.885	7222.72	7080.06	2477.78	2063.23	2310.63	222.09	235.259	232.795	6.1279	23.7898	447.974	503.984
HD_DN17_c1_g1	UNKNOWN PROTEIN (G)	713.673	1181.09	713.673	587.603	1038.65	769.904	418.412	1138.05	445.219	334.349	-0.726785	-1.00721	-0.431953	-1.31171	-1.35398	-1.76714	-0.119493	0.659589	0.217598	0.00370919	0.288821	0.0186089	0.000566472	0.247756	0.000310289	0.000465385	2.06e-05	1226.91	1284.35	1032.01	387.345	878.559	875.114	528.768	579.974	654.066	1042.41	1034.88	803.34	733.278	773.095	421.307	422.883	411.046	1213.84	1062.26	447.389	443.049
HD_DN33202_c5_g1	UNKNOWN PROTEIN (G)	689.549	152.02	404.739	723.666	689.549	663.662	1605.22	1435.34	444.397	3967.2	1.41273	2.25106	-0.0552045	1.21905	-1.69147	1.46673	2.71017	1.36e-12	2.11e-12	1.4e-08	7.03e-07	1.4e-08	5.39e-12	0.83549	1.46e-07	6.01e-09	1.02e-08	150.433	161.403	144.224	400.218	374.855	439.145	655.416	822.46	693.124	675.528	703.57	691.134	632.777	667.075	1496.67	1728.82	1590.18	1466.45	1404.23	470.48	418.314
HD_DN16_c0_g1	HSPA1s; heat shock 70kDa protein 1/2/6/8	683.26	35.3242	2678.29	1043.06	8365.85	3732.57	440.135	18.6649	150.019	683.26	6.24447	4.88398	-1.16434	-4.24849	3.00667	5.19396	3.48399	4.96e-11	9.49e-08	4.95e-10	1.55e-06	1.28e-12	1.75e-12	0.000151678	2.62e-11	8.45e-09	1.2e-11	29.4412	41.4191	35.1122	2614.08	2732.04	2688.76	828.818	1325.07	975.276	8363.42	8368.27	4260.81	3174.84	3762.05	425.348	441.683	453.373	15.7336	21.5963	147.968	152.069
HD_DN62677_c0_g1	TAF5; transcription initiation factor TFIID subunit 5	660.564	563.824	367.266	420.71	1127.22	660.564	737.597	1257.47	463.006	1010.51	-0.618419	-0.422416	-0.770998	-0.611863	-1.44142	-0.31545	1.07831	6.15e-07	6.81e-06	0.387257	0.198318	0.00122217	0.00760981	0.000523536	0.00240642	7.39e-07	0.0917688	556.549	626.123	508.799	370.005	352.732	379.06	346.806	488.34	426.985	1071.64	1182.8	613.057	718.471	650.165	657.425	778.654	776.713	1366.28	1148.67	481.013	444.999
HD_DN769_c2_g2	UNKNOWN PROTEIN	656.933	1223.78	656.933	363.189	671.832	601.2	533.748	127.966	806.522	880.558	-0.897526	-1.75255	-0.160255	-0.331942	2.65594	2.78264	-2.06126	4.94e-10	0.599926	0.398299	3.44e-05	0.000103879	5.43e-09	0.569913	0.125417	3.07e-09	4.85e-10	1238.18	1390.64	1042.52	628.905	661.869	680.024	303.723	383.204	402.639	686.109	657.555	673.808	536.71	593.081	514.647	550.011	536.585	107.777	148.156	841.752	771.293
HD_DN2315_c0_g3	UNKNOWN PROTEIN	648.95	811.536	371.309	576.497	1098.18	937.419	648.95	160.525	648.016	931.586	-1.12803	-0.493341	-0.228344	-0.75893	2.01322	2.53688	-0.950662	1.96e-06	0.00867615	0.0028539	0.000286275	3.94e-06	0.00251849	0.309138	0.000356811	1.98e-08	4.39e-10	750.24	928.396	755.973	373.26	363.513	377.155	526.86	639.041	563.591	1082.52	1113.84	897.759	972.749	941.749	626.117	658.616	662.116	128.559	192.492	671.853	624.179
HD_DN20585_c0_g1	UBE2D, UBC4, UBC5; ubiquitin-conjugating enzyme E2 D [EC:2.3.2.23]	643.015	368.063	308.883	537.387	689.029	643.015	798.968	755.702	461.896	1083.71	-0.252889	0.54601	-0.0997106	0.213573	-0.710247	0.520086	0.971228	3.29e-07	3.74e-07	0.0331488	4.38e-06	0.107909	0.000258361	0.681988	0.224001	0.00027582	0.00270566	395.465	376.011	332.711	299.154	304.583	322.913	433.782	571.765	606.615	676.457	701.601	687.454	606.186	635.406	778.297	814.569	804.038	723.684	787.72	464.485	459.308
HD_DN33_c0_g1	CALM; calmodulin	628.184	1120.56	761.928	501.69	296.176	549.607	516.848	1344.91	856.71	628.184	-0.556498	-1.15936	0.891941	0.80328	-0.650635	-1.09825	-0.828194	1.48e-07	0.00217046	0.522212	1.22e-05	0.000146861	2.99e-09	5.63e-06	6.6e-06	9.66e-05	1.19e-07	1273.98	1069.89	1017.81	747.394	751.082	787.309	488.982	505.762	510.325	295.946	296.407	583.807	520.435	544.579	481.327	546.439	522.777	1261.77	1428.06	848.151	865.27
HD_DN1551_c2_g2	ACTN1_4; actinin alpha 1/4	621.178	658.439	621.178	381.336	642.952	641.654	426.264	1009.54	455.945	561.966	-0.0840427	-0.787984	-0.00291483	-0.592964	-1.14677	-0.845143	0.291122	0.00660635	0.0284351	3.77e-05	1.83e-06	0.622387	3.84e-07	1	0.000126381	1.58e-07	2.74e-06	700.79	592.753	681.773	592.981	635.345	635.208	331.972	418.484	393.552	641.829	644.075	662.15	618.671	644.141	423.195	423.895	431.701	1039.81	979.275	462.097	449.792
HD_DN74_c1_g2	ADGRL3, LPHN3; adhesion G protein-coupled receptor L3	619.484	65.7865	84.4121	619.484	5406.38	2061.77	1632.22	193.997	123.5	622.815	0.359654	3.23519	-1.39078	-1.72782	-0.651518	1.68276	3.96042	1.24e-13	8.59e-11	0.0160308	1.46e-12	0.0149992	2.22e-13	1.21e-07	1.67e-09	0.00037979	3.5e-09	67.0436	62.1748	68.141	80.4229	84.7649	88.0484	536.604	719.033	602.816	5426.74	5386.03	2182.56	1932.85	2069.91	1728.94	1536.7	1631.03	178.305	209.69	122.777	124.224
HD_DN15480_c0_g1	ACTB_G1; actin beta/gamma 1	612.062	505.203	546.19	778.59	612.062	633.482	469.835	1276.08	697.25	578.892	0.112539	0.624	0.0496261	-0.381522	-0.871967	-1.14035	0.8068	6.69e-05	0.228094	0.0266105	0.0050966	0.70401	0.0010153	0.915545	0.0869907	0.00056535	2.36e-05	482.624	464.497	568.487	532.647	535.527	570.394	1021.28	671.172	643.321	567.296	656.828	633.55	611.5	655.396	434.059	472.289	503.157	1295.29	1256.86	703.641	690.859
HD_DN154969_c1_g1	UNKNOWN PROTEIN	610.859	713.33	558.093	526.268	592.698	610.859	456.397	1671.31	616.925	931.446	-0.354063	-0.438773	0.0435419	-0.377008	-1.43781	-0.843432	0.480524	0.00245809	0.0037964	0.0156983	0.615343	0.0520041	0.00645216	0.917266	0.0570855	9.02e-07	0.000159013	781.336	717.34	641.314	575.257	520.528	578.495	423.084	604.867	550.852	560.637	624.76	671.398	583.185	577.995	404.116	492.073	473.002	1758.94	1583.68	597.737	636.112
HD_DN70586_c0_g1	MAFB; transcription factor MAFB	610.252	284.387	225.278	610.252	947.137	561.403	918.386	170.82	648.923	1289.79	-0.336143	1.10155	-0.754536	-0.0444732	1.92557	2.91658	0.500161	0.0011633	1.79e-05	0.000138873	1.46e-08	0.0517393	3e-07	0.000441254	0.890532	1.88e-08	5.84e-11	272.06	327.801	253.299	212.821	223.767	239.248	494.417	653.499	682.84	949.053	945.222	615.29	509.958	558.961	946.225	894.331	914.602	164.75	176.889	658.133	639.713
HD_DN2112_c8_g1	glycoprotein DD3-3-like (partial)	607.107	71.0879	189.312	647.42	825.602	607.107	714.825	142.885	161.687	847.258	1.41308	3.18701	-0.443496	-0.207856	0.178349	2.56794	2.27253	6.1e-11	4.48e-10	0.149172	1e-09	1.62e-07	1.82e-12	0.0231566	0.283115	0.367345	1.82e-10	70.5075	62.7579	79.9983	184.043	198.048	185.845	569.393	695.295	677.572	826.574	824.63	584.889	620.879	615.552	759.626	658.903	725.947	122.568	163.202	173.472	149.901
HD_DN84790_c0_g2	PABPC; polyadenylate-binding protein	589.719	549.813	546.123	748.806	589.719	429.875	409.789	937.654	687.159	722.548	-0.00971502	0.445651	-0.45611	-0.525144	-0.44841	-0.375962	0.435598	2.28e-05	0.550338	0.530107	2.02e-05	0.979075	2.36e-05	0.000338548	4.06e-05	0.000371338	0.0011632	562.963	540.146	546.329	524.241	550.289	563.839	813.667	701.158	731.593	593.48	585.958	444.211	417.415	427.999	422.743	405.239	401.387	961.151	914.156	690.662	683.656
HD_DN84790_c0_g4	PABPC; polyadenylate-binding protein	585.739	492.281	555	745.255	585.739	409.913	385.721	871.28	659.203	681.686	0.173004	0.59825	-0.514937	-0.6027	-0.402412	-0.354028	0.53721	2.56e-06	0.718679	0.409924	5.18e-05	0.096069	8.32e-07	0.000120473	9.99e-06	0.0011434	0.00219674	503.682	487.416	485.745	546.94	559.874	558.185	820.318	689.415	726.031	592.918	578.56	427.348	395.039	407.353	395.236	381.185	380.74	886.622	855.938	666.253	652.153
HD_DN45_c0_g3	BACTERIAL CONTAMINATION (G)	578.461	411.684	651.377	329.134	257.7	578.461	681.585	643.213	909.871	208.214	0.661953	-0.322863	1.16652	1.4032	0.500365	-1.62722	-0.0160561	0.93231	1.26e-09	0.137135	8.6e-07	0.000337873	0.0238452	6e-06	2.5e-07	0.00852198	2.76e-08	376.361	467.428	391.264	628.614	665.029	660.49	284.581	372.566	330.255	264.898	250.502	531.979	582.465	620.938	693.483	731.978	619.294	686.026	600.399	963.681	856.061
HD_DN17342_c4_g1	DUOX, THOX; dual oxidase [EC:1.6.3.1 1.11.1.-]	576.683	576.683	577.638	422.901	376.988	585.615	300.975	747.131	342.121	825.747	0.00238702	-0.447457	0.635431	-0.324875	-1.12685	0.144338	-0.119841	0.394136	9.04e-07	4.9e-06	0.00353015	1	0.00356109	0.00240655	0.0818325	6.48e-06	0.438562	625.731	561.162	543.156	591.546	563.547	577.821	353.89	484.387	430.427	377.786	376.19	504.638	651.837	600.369	291.919	307.922	303.083	791.928	702.335	373.578	310.664
HD_DN3529_c1_g1	TAX1BP1; Tax1-binding protein 1	575.795	290.635	442.062	2385.88	1602.64	1237.89	577.744	83.4833	120.123	575.795	0.605039	3.03724	-0.372563	-1.47194	0.524951	2.78598	0.331789	0.00628258	9.3e-11	1.12e-07	6.54e-12	0.000199915	3.26e-13	0.023931	9.1e-09	0.00209659	1.01e-11	271.723	323.213	276.969	449.798	433.133	443.254	2826.73	2201.61	2129.3	1588.56	1616.71	1235.2	1225.01	1253.46	580.94	556.573	595.72	80.4582	86.5084	123.782	116.465
HD_DN25_c0_g3	ADP-ribosylation factor 1 like	575.783	517.069	455.88	437.725	575.783	539.676	620.448	1000.29	579.898	683.127	-0.181702	-0.240329	-0.093433	0.107784	-0.786542	-0.550188	0.553574	3.98e-06	0.0459106	0.0535742	0.558549	0.102927	0.0121353	0.546716	0.413016	2.27e-06	6.74e-05	554.158	511.955	485.092	451.088	443.294	473.257	397.725	452.641	462.81	582.104	569.462	573.644	520.833	524.55	617.158	625.557	618.63	1007.97	992.601	585.796	574
HD_DN60021_c0_g1	UNKNOWN PROTEIN (G)	574.007	0	7.29411	574.007	1576.39	942.268	2082.59	7.4889	0.615952	710.395	12.8327	19.1307	-0.742411	0.401761	-3.60172	6.56753	14.5667	9.47e-09	3.16e-08	0.0564181	6.04e-08	7.46e-06	7.37e-10	0.33936	0.627731	0.000567402	5.14e-07	0	0	0	7.79907	7.66068	6.42258	492.624	581.163	648.232	1567.01	1585.76	977.616	896.907	952.279	2115.94	2001.81	2130.03	1.44558	13.5322	0.708176	0.523728
HD_DN201_c1_g1	UNKNOWN PROTEIN (G)	571.455	585.439	571.455	1384.94	867.949	522.828	1110.53	436.657	329.025	498.784	-0.0348769	1.24224	-0.731274	0.355566	-0.408301	0.191914	0.0725297	0.891232	0.290198	0.0273815	0.00576001	0.991455	0.00674727	0.237824	0.597642	0.51768	0.768701	329.096	527.854	899.366	666.588	482.348	565.431	1345.44	1849.73	959.661	788.904	946.995	441.073	569.686	557.725	1577.1	627.088	1127.4	535.92	337.393	326.366	331.684
HD_DN12126_c1_g1	TRAF2; TNF receptor-associated factor 2 [EC:2.3.2.27]	565.59	306.148	222.097	1253.37	2321.97	1196.46	565.59	847.762	253.411	416.347	-0.46304	2.03351	-0.956582	-2.03752	-1.74218	-1.02587	2.19622	4.85e-10	0.00161093	6.45e-06	1.6e-10	0.0186856	8.37e-10	0.000155921	9.7e-09	2.54e-07	4.77e-05	332.529	291.692	294.225	215.085	219.58	231.625	1643.18	963.797	1153.14	2356.51	2287.44	1211.09	1186.97	1191.31	573.364	559.285	564.122	889.513	806.011	253.04	253.781
HD_DN44_c0_g3	GRN; progranulin	564.001	760.148	560.78	352.979	684.016	564.001	377.115	1974.31	1578.01	445.563	-0.438844	-1.1067	-0.278333	-0.859023	-0.323241	-2.14764	0.612372	3.68e-05	1.66e-09	0.000215629	2.03e-05	0.00389836	3.63e-08	0.108613	1.08e-05	0.050099	2.18e-10	791.413	711.532	777.5	503.216	578.861	600.264	322.575	419.623	316.739	693.416	674.617	589.061	526.877	576.064	379.418	370.577	381.351	1996.27	1952.35	1590.41	1565.6
HD_DN289_c0_g2	BACTERIAL CONTAMINATION (G)	558.064	143.21	162.193	270.029	1274.52	820.402	845.558	558.064	169.165	714.414	0.179582	0.91498	-0.635553	-0.591981	-1.72199	0.356329	2.55798	9.12e-13	6.15e-11	0.789475	1.18e-06	0.179292	6.35e-08	0.000128287	0.000137854	1.83e-09	0.0101518	145.651	150.055	133.924	151.419	164.231	170.929	236.756	291.872	281.46	1246.02	1303.02	851.499	790.04	819.667	804.519	866.374	865.781	523.968	592.16	170.582	167.748
HD_DN10425_c2_g1	RP-L18Ae, RPL18A; large subunit ribosomal protein L18Ae	550.144	586.474	368.301	297.218	469.066	466.313	550.144	1230.62	968.508	789.301	-0.671182	-0.980545	-0.00849372	0.230017	-0.345545	-0.640733	0.373477	0.00091059	0.0301261	0.0456098	0.00579668	1.94e-05	2.09e-08	0.996192	0.0990841	0.0153454	5.65e-05	625.831	587.627	545.966	373.067	351.167	380.668	260.813	312.108	318.733	470.39	467.742	482	451.044	465.894	508.576	587.985	553.87	1260.69	1200.54	953.436	983.58
HD_DN23399_c5_g1	AVIL; advillin	548.094	895.128	864.007	438.816	576.424	548.094	356.034	1390.74	545.403	324.213	-0.0510517	-1.02848	-0.0727084	-0.695115	-1.35046	-2.10084	0.000362441	0.999959	5.45e-05	8.93e-05	1.72e-07	0.838749	7.26e-08	0.774982	9.59e-05	1.19e-07	2.24e-10	975.21	810.399	899.774	840.444	874.548	877.027	377.976	510.184	428.286	583.546	569.302	544.306	553.07	546.905	350.866	357.229	360.006	1502.99	1278.49	558.332	532.474
HD_DN8674_c1_g1	GSN; gelsolin	540.473	758.93	965.463	427.567	540.473	526.2	307.234	1252.32	581.178	272.94	0.347253	-0.827817	-0.038611	-0.814883	-1.10755	-2.19794	0.116413	0.337126	9.27e-07	1.02e-05	2.28e-08	0.0190644	1.45e-06	0.90653	2.05e-05	1.46e-06	1.7e-10	792.271	646.909	837.61	929.733	1003.7	962.959	379.423	481.203	422.074	553.77	527.176	544.208	514.05	520.342	318.796	296.248	306.657	1330.65	1173.99	595.744	566.612
HD_DN82_c0_g2	UNKNOWN PROTEIN (G)	539.763	26.3805	142.716	634.815	539.763	868.223	1029.74	133.447	214.856	736.834	2.43556	4.58874	0.685738	0.93188	0.687098	2.46506	3.34677	2.38e-10	3.79e-06	0.361617	2.68e-08	7.79e-08	8.75e-12	0.0286454	0.00258618	0.0220608	8.25e-08	23.5792	26.004	29.5581	128.721	144.769	154.658	579.138	705.849	619.459	536.224	543.303	872.327	846.491	885.853	1013.73	1031.15	1044.33	85.9472	180.947	221.953	207.759
HD_DN641_c1_g2	BACTERIAL CONTAMINATION (G)	536.653	725.263	597.655	536.653	164.904	154.19	154.594	929.619	713.135	197.112	-0.27919	-0.434513	-0.0969121	-0.0931415	-0.382463	-2.23762	-0.889362	4.84e-05	2.97e-07	1	0.428042	0.243998	0.0239838	0.81441	0.787819	0.125605	2.97e-08	744.699	750.933	680.157	588.368	593.277	611.321	750.141	424.062	435.757	163.668	166.14	151.501	158.391	152.679	146.279	160.357	157.145	929.664	929.573	729.779	696.491
[truncated: 2 more columns]
