# Supplementary material for: Conservative and Atypical Ferritins of Sponges
Source: Int J Mol Sci. 2021 Aug 11;22(16):8635. doi: 10.3390/ijms22168635 (PMC8395497; doi:10.3390/ijms22168635)
Supplement: Supplementary file 1 [file ijms-22-08635-s001.zip › suppl_tables/TableS08. Expression table for bacterial representatives of the ferritin superfamily.xlsx]

## Sheet: Bacterial proteins
			* Transcripts are available at NCBI TSA under accession GIFI00000000				%qcover	%id with best hit	length	Expression estimates, TMM-normalized TPM values
			** Protein sequences were predicted with Transdecoder and can be sent on request							HD2	HD4	HD6	HD1	HD5	HD3	<- sample number (according to: https://doi.org/10.1371/journal.pone.0228722.t001)
										Autumn	Summer	Summer	Autumn	Summer	Autumn	<- annual life cycle period
Group	Protein	Best blastp hit's organism	Gram+/-	Class	Transcript id*	Protein id**				tiss1	tiss2	froz.tiss1	cell1	cell2	aggr1	<- reaggregation stage
Fe-S cluster proteins	iron-sulfur protein oxidoreductase	Rhodospirillaceae bacterium	negative	Alphaproteobacteria	DN8723_c0_g1_i1	DN8723_c0_g1_i1.p2	99	48.3	321	7.6	9.8	3.6	0.1	0.4	0
Fe-S cluster proteins	2Fe-2S iron-sulfur cluster binding domain-containing protein Adenylate cyclase 1	Alphaproteobacteria bacterium MarineAlpha3_Bin3	negative	Alphaproteobacteria	DN7907_c0_g1_i2	DN7907_c0_g1_i2.p1	88	69.8	848	4	3.5	2.3	0.1	0.1	0
Fe-S cluster proteins	Sulfite reductase [ferredoxin]	Rhodospirillales bacterium	negative	Alphaproteobacteria	DN27475_c0_g1_i1	DN27475_c0_g1_i1.p1	99	71.35	553	1.559	1.349	0.407	0.01	0.096	0.026
Fe-S cluster proteins	Adenylate cyclase 2	Alphaproteobacteria bacterium MarineAlpha3_Bin3	negative	Alphaproteobacteria	DN26918_c0_g1_i3	DN26918_c0_g1_i3.p1	93	67.7	804	3.7	2.7	1.3	0.1	0.1	0
Fe-S cluster proteins	ubiquinol-cytochrome c reductase iron-sulfur subunit	Alphaproteobacteria bacterium	negative	Alphaproteobacteria	DN14272_c0_g1_i4	DN14272_c0_g1_i4.p9	92	64.1	210	4.3	2.1	1	0.1	0.3	0
Fe-S cluster proteins	Succinate dehydrogenase iron-sulfur subunit	Alphaproteobacteria bacterium MarineAlpha3_Bin4	negative	Alphaproteobacteria	DN13990_c0_g1_i5	DN13990_c0_g1_i5.p1	99	79.85	259	3.1	2.3	0.9	0	0.1	0
Fe-S cluster proteins	iron-sulfur cluster assembly accessory protein	Rhodospirillales bacterium	negative	Alphaproteobacteria	DN10544_c0_g1_i1	DN10544_c0_g1_i1.p7	100	70.3	111	1.8	1.3	0.6	0	0	0
Fe-S cluster proteins	iron-sulfur cluster carrier protein ApbC	Alphaproteobacteria bacterium HT1-32	negative	Alphaproteobacteria	DN22300_c0_g1_i6	DN22300_c0_g1_i6.p1	93	69.9	406	1.6	1.4	0.5	0.1	0.1	0
Fe-S cluster proteins	ferredoxin--NADP(+) reductase	Rhodospirillaceae bacterium	negative	Alphaproteobacteria	DN18000_c0_g1_i11	DN18000_c0_g1_i11.p4	93	79.1	280	4	1.7	1.5	0	0.2	0
Fe-S cluster proteins	iron-sulfur cluster insertion protein ErpA	Rhodobacteraceae bacterium	negative	Alphaproteobacteria	DN36200_c0_g1_i1	DN36200_c0_g1_i1.p2	79	59	133	1.1	1	0.4	0	0	0
Fe-S cluster proteins	aldehyde ferredoxin oxidoreductase	Magnetovibrio sp.	negative	Alphaproteobacteria	DN13266_c0_g1_i7	DN13266_c0_g1_i7.p1	99	62.8	607	4.584	4.411	1.744	0.152	0.182	0
Fe-S cluster proteins	electron transfer flavoprotein-ubiquinone oxidoreductase (4Fe-4S)	Oceanibaculum nanhaiense	negative	Alphaproteobacteria	DN80197_c0_g1_i2	DN80197_c0_g1_i2.p1	91	70.57	617	1.733	0.847	0.57	0.01	0.077	0
Fe-S cluster proteins	aldehyde ferredoxin oxidoreductase	Gammaproteobacteria bacterium	negative	Gammaproteobacteria	DN11001_c0_g1_i2	DN11001_c0_g1_i2.p2	99	64.15	573	5.209	3.072	1.558	0.051	0.105	0
Fe-S cluster proteins	electron transfer flavoprotein-ubiquinone oxidoreductase (4Fe-4S)	Alphaproteobacteria bacterium	negative	Alphaproteobacteria	DN82614_c0_g1_i1	DN82614_c0_g1_i1.p1	99	65.88	188	0.502	0.069	0.128	0	0	0
Fe-S cluster proteins	Fe-S cluster assembly protein SufB	Gammaproteobacteria bacterium RBG_16_51_14	negative	Gammaproteobacteria	DN106648_c0_g1_i1	DN106648_c0_g1_i1.p2	99	79.7	480	0.41	0.197	0.174	0	0.019	0.009
Fe-S cluster proteins	succinate dehydrogenase/fumarate reductase iron-sulfur subunit	Chryseolinea flava	negative	Cytophagia	DN97830_c0_g1_i1	DN97830_c0_g1_i1.p2	100	78	196	0.103	0.03	0.07	0.03	0.025	0.088
Fe-S cluster proteins	iron-sulfur cluster-binding protein	Rhodospirillaceae bacterium	negative	Alphaproteobacteria	DN100809_c0_g1_i1	DN100809_c0_g1_i1.p1	99	73.3	282	0.287	0.207	0.093	0	0.019	0
Fe-S cluster proteins	iron-conraining bifunctional acetaldehyde-CoA/alcohol dehydrogenase	Oceanospirillales bacterium	negative	Gammaproteobacteria	DN137749_c0_g1_i1	DN137749_c0_g1_i1.p1	100	99.33	300	0.092	0	0	0.071	0	0.044
Fe-S cluster proteins	ferredoxin	Rhodospirillaceae_bacterium	negative	Alphaproteobacteria	DN67533_c0_g1_i4	DN67533_c0_g1_i4.p6	99	84.7	112	3.517	1.674	1.174	0.253	0.259	0.018
Fe-S cluster proteins	iron-sulfur cluster insertion protein ErpA	Xanthomonadaceae bacterium	negative	Gammaproteobacteria	DN11323_c0_g1_i1	DN11323_c0_g1_i1.p3	94	73.5	124	3.671	1.004	0.849	0.091	0.144	0.009
Fe-S cluster proteins	ferredoxin (4Fe-4S cluster protein)	Rhodospirillales bacterium	negative	Alphaproteobacteria	DN30165_c0_g1_i2	DN30165_c0_g1_i2.p7	100	87.8	179	1.477	1.191	0.698	0.01	0.057	0
Fe-S cluster proteins	4Fe-4S dicluster domain-containing protein	Oceanibacterium hippocampi	negative	Alphaproteobacteria	DN9089_c0_g1_i1	DN9089_c0_g1_i1.p3	98	94.4	199	8.983	3.456	2.523	0.131	0.201	0
Fe-S cluster proteins	Fe-S oxidoreductase	Rhodospirillales bacterium	negative	Alphaproteobacteria	DN17766_c0_g1_i1	DN17766_c0_g1_i1.p3	88	69	262	3.661	4.992	1.244	0.071	0.086	0
Fe-S cluster proteins	iron-containing alcohol dehydrogenase	Notoacmeibacter marinus	negative	Alphaproteobacteria	DN47397_c1_g1_i1	DN47397_c1_g1_i1.p1	97	77.55	454	3.189	1.3	0.442	0.01	0.192	0
Fe-S cluster proteins	aldehyde ferredoxin oxidoreductase	Alphaproteobacteria bacterium MarineAlpha3_Bin4	negative	Alphaproteobacteria	DN8239_c0_g1_i9	DN8239_c0_g1_i9.p1	100	86.6	440	10.705	8.073	4.465	0.202	0.374	0.009
Fe-S cluster proteins	4Fe-4S dicluster domain-containing protein	Thiotrichaceae bacterium	negative	Gammaproteobacteria	DN29351_c0_g2_i1	DN29351_c0_g2_i1.p4	97	85.43	155	2.605	0.66	0.663	0.061	0.172	0.026
Fe-S cluster proteins	glycolate oxidase iron-sulfur subunit	Alphaproteobacteria bacterium MarineAlpha3_Bin3	negative	Alphaproteobacteria	DN57606_c0_g1_i13	DN57606_c0_g1_i13.p1	85	63.74	511	1.036	0.62	0.43	0.02	0.077	0
Transcriptional factors	ferric iron uptake transcriptional regulator	Endozoicomonas sp. OPT23	negative	Gammaproteobacteria	DN183073_c0_g1_i1	DN183073_c0_g1_i1.p2	99	98.1	104	0.174	0	0	0.061	0	0.097
Transcriptional factors	ferric iron uptake transcriptional regulator	Proteobacteria bacterium	negative	unclassified Proteobacteria	DN107314_c0_g1_i1	DN107314_c0_g1_i1.p2	98	67.67	136	0.605	0.325	0.221	0	0	0
Transcriptional factors	Rrf2 family transcriptional regulator, iron-sulfur cluster assembly transcription factor	Rhodospirillales bacterium	negative	Alphaproteobacteria	DN15593_c0_g1_i1	DN15593_c0_g1_i1.p8	96	64.8	184	3	3	1.2	0	0	0
Transcriptional factors	Fe-S cluster assembly transcriptional regulator IscR	Oceanospirillales bacterium	negative	Alphaproteobacteria	DN155206_c0_g1_i1	DN155206_c0_g1_i1.p2	96	100	163	0.185	0	0	0.061	0	0.053
Heme metabolism	protoheme IX farnesyltransferase	Magnetovibrio sp.	negative	Alphaproteobacteria	DN80096_c0_g1_i5	DN80096_c0_g1_i5.p2	92	61.46	326	2.482	1.575	0.605	0	0.038	0
Heme metabolism	ferrochelatase	Gammaproteobacteria bacterium	negative	Gammaproteobacteria	DN120160_c0_g1_i1	DN120160_c0_g1_i1.p1	97	66.3	177	0.2	0.2	0.2	0	0	0
Heme metabolism	ferrochelatase	Legionellales bacterium	negative	Gammaproteobacteria	DN142508_c0_g1_i1	DN142508_c0_g1_i1.p1	87	70.6	175	0.4	0.1	0.1	0.1	0	0
Heme metabolism	ferrochelatase	Varunaivibrio sulfuroxidans	negative	Alphaproteobacteria	DN96946_c0_g1_i3	DN96946_c0_g1_i3.p2	90	56.88	240	0.4	0.2	0.2	0	0	0
Heme metabolism	ferrochelatase	Alphaproteobacteria bacterium	negative	Alphaproteobacteria	DN23253_c0_g1_i2	DN23253_c0_g1_i2.p3	93	60	373	3.9	3.6	2.6	0	0.4	0.1
Heme metabolism	heme lyase NrfEFG subunit NrfE	Magnetovibrio sp.	negative	Alphaproteobacteria	DN57205_c0_g1_i2	DN57205_c0_g1_i2.p1	68	64.86	560	0.287	0.256	0.116	0	0.019	0
Heme metabolism	heme lyase NrfEFG subunit NrfE	Rhodobacteraceae bacterium	negative	Alphaproteobacteria	DN101681_c0_g1_i3	DN101681_c0_g1_i3.p1	100	63.64	176	0.164	0.473	0.07	0	0.019	0
Heme metabolism	heme A synthase	Oceanibaculum nanhaiense	negative	Alphaproteobacteria	DN108107_c0_g1_i1	DN108107_c0_g1_i1.p1	98	51.19	327	1.712	0.453	0.209	0.04	0.019	0
Heme metabolism	sulfoxide reductase heme-binding subunit YedZ	Rhodospirillaceae bacterium	negative	Alphaproteobacteria	DN43058_c1_g1_i1	DN43058_c1_g1_i1.p2	97	60.17	121	0.81	1.063	0.349	0	0.144	0
Heme metabolism	heme biosynthesis protein HemY	Rhodospirillaceae bacterium	negative	Alphaproteobacteria	DN30411_c0_g1_i3	DN30411_c0_g1_i3.p1	98	50	468	3.999	3.505	1.046	0.03	0.077	0
Heme metabolism	radical SAM family heme chaperone HemW	Oceanospirillales bacterium	negative	Alphaproteobacteria	DN140715_c0_g1_i1	DN140715_c0_g1_i1.p1	100	98.1	104	0.574	0	0	0	0	0
Fe2+/3+ transporters	extracellular solute-binding protein	Halovulum dunhuangense	negative	Alphaproteobacteria	DN27496_c2_g1_i1	DN27496_c2_g1_i1.p1	99	59.8	113	27.482	14.571	13.372	1.132	1.495	0
Fe2+/3+ transporters	polyamine ABC transporter permease	Rhizobiaceae bacterium	negative	Alphaproteobacteria	DN2431_c0_g1_i1	DN2431_c0_g1_i1.p4	99	85.2	285	9.5	8.9	9.1	0.2	0.7	0
Fe2+/3+ transporters	sulfoxide reductase heme-binding subunit YedZ	Rhodospirillaceae bacterium	negative	Alphaproteobacteria	DN43058_c1_g1_i1	DN43058_c1_g1_i1.p2	97	60.17	121	0.81	1.063	0.349	0	0.144	0
Fe2+/3+ transporters	sulfoxide reductase heme-binding subunit YedZ	Xanthomonadales bacterium	negative	Gammaproteobacteria	DN145760_c0_g1_i1	DN145760_c0_g1_i1.p1	89	56.52	103	1.056	0	0	0	0	0
Fe2+/3+ transporters	iron ABC transporter substrate-binding protein	Rhizobiales bacterium	negative	Alphaproteobacteria	DN45628_c0_g1_i12	DN45628_c0_g1_i12.p2	80	69.4	397	2	1	0.2	0	0.1	0
Fe2+/3+ transporters	iron ABC transporter permease	Loktanella sp. Alg231-35	negative	Alphaproteobacteria	DN102183_c0_g1_i1	DN102183_c0_g1_i1.p1	99	94.44	720	0.605	0.364	0.163	0.01	0	0
Fe2+/3+ transporters	heme ABC transporter permease	Rhodospirillales bacterium	negative	Alphaproteobacteria	DN45368_c0_g1_i8	DN45368_c0_g1_i8.p1	96	62.7	254	1.825	1.447	0.593	0.617	0	0
Fe2+/3+ transporters	ABC transporter ATP-binding protein	Albidovulum inexpectatum	negative	Alphaproteobacteria	DN1962_c0_g1_i6	DN1962_c0_g1_i6.p4	98	63.67	269	67.75	36.103	25.151	0.667	2.596	0.07
Fe2+/3+ transporters	ABC transporter permease subunit	Ruegeria pomeroyi	negative	Alphaproteobacteria	DN4763_c0_g2_i7	DN4763_c0_g2_i7.p1	99	82.5	344	44.596	40.494	28.255	0.728	1.658	0
Fe2+/3+ transporters	ATP-binding cassette domain-containing protein	[Alphaproteobacteria bacterium]	negative	Alphaproteobacteria	DN1450_c0_g1_i2	DN1450_c0_g1_i2.p2	96	58.7	279	3.795	1.599	0.146	0	0	0
Fe2+/3+ transporters	outer membrane efflux protein	Rhodospirillales bacterium	negative	Alphaproteobacteria	DN6286_c0_g1_i2	DN6286_c0_g1_i2.p1	87	44.6	454	19.883	26.149	13.639	0.415	1.361	0.044
Fe2+/3+ transporters	ABC transporter substrate-binding protein	Labrenzia sp. EL143	negative	Alphaproteobacteria	DN1962_c0_g2_i1	DN1962_c0_g2_i1.p1	97	86	208	28.394	20.606	10.988	0.364	0.929	0.009
Fe2+/3+ transporters	hypothetical_protein TolC family outer membrane protein	Rhodospirillales bacterium	negative	Alphaproteobacteria	DN40366_c0_g1_i5	DN40366_c0_g1_i5.p1	95	56.54	463	1.918	1.378	0.86	0.02	0.115	0
Fe2+/3+ transporters	TonB-dependent receptor, partial	Endozoicomonas sp. OPT23	negative	Gammaproteobacteria	DN120884_c0_g2_i1	DN120884_c0_g2_i1.p1	99	57.56	218	0.174	0.039	0.047	0	0	0
Fe2+/3+ transporters	TonB-dependent receptor	[Gammaproteobacteria bacterium	negative	Gammaproteobacteria	DN151282_c0_g1_i1	DN151282_c0_g1_i1.p1	82	50.28	182	0.215	0	0	0.091	0	0.035
Fe2+/3+ transporters	energy transducer TonB	Proteobacteria bacterium	negative	unclassified Proteobacteria	DN111861_c0_g2_i1	DN111861_c0_g2_i1.p1	100	72.86	279	0.287	0.266	0.081	0.03	0	0
Fe2+/3+ transporters	Biopolymer transport protein ExbD/protein TolR	Rhodospirillaceae bacterium	negative	Alphaproteobacteria	DN26313_c0_g1_i1	DN26313_c0_g1_i1.p5	83	70.37	162	1.189	0.266	0.174	0.03	0.067	0
ferritin superfamily	DNA starvation/stationary phase protection protein	Candidatus Methylopumilus universalis		Betaproteobacteria	DN185917_c0_g1_i1	DN185917_c0_g1_i1.p1	96	71.8	163	0.133	0	0	0.374	0	0.149
ferritin superfamily	DNA starvation/stationary phase protection protein	Rhodospirillaceae bacterium SYSU D60009	negative	Alphaproteobacteria	DN27229_c0_g1_i3	DN27229_c0_g1_i3.p2	85	77	177	1.261	0.778	0.721	1.082	8.307	0.158
ferritin superfamily	DNA starvation/stationary phase protection protein	Zhongshania aliphaticivorans	negative	Gammaproteobacteria	DN186340_c0_g1_i1	DN186340_c0_g1_i1.p1	100	99.4	162	0	0	0	0	0.287	0
ferritin superfamily	DNA starvation/stationary phase protection protein	Hyella patelloides	negative	Cyanobacteria	DN131647_c0_g1_i1	DN131647_c0_g1_i1.p1	98	79.2	156	0	0	0	0	1.648	0
ferritin superfamily	rubrerythrin	Gammaproteobacteria bacterium	negative	Gammaproteobacteria	DN174731_c0_g1_i1	DN174731_c0_g1_i1.p1	100	87.7	139	0	0.138	0.64	0	0	0
ferritin superfamily	DNA starvation/stationary phase protection protein	Fulvivirga imtechensis	negative	Bacteroidetes	DN156436_c0_g1_i1	DN156436_c0_g1_i1.p1	100	74.3	145	0	0	0.36	0	0.297	0
ferritin superfamily	rubrerythrin	Alphaproteobacteria bacterium	negative	Alphaproteobacteria	DN2710_c1_g1_i4	DN2710_c1_g1_i4.p20	99	92	140	3.7	2.8	2	0.1	1	0
ferritin superfamily	ferritin-like domain-containing protein	Tepidicaulis sp. EA10	negative	Alphaproteobacteria	DN174692_c0_g1_i1	DN174692_c0_g1_i1.p1	98	77.47	184	0.2	0.1	0	0	0	0.1
ferritin superfamily	bacterioferritin	Uliginosibacterium gangwonense	negative	Betaproteobacteria	DN40752_c0_g1_i1	DN40752_c0_g1_i1.p1	98	72.2	154	2.512	1.142	0.86	0.101	0.115	0.018
ferritin superfamily	bacterioferritin	Oceanospirillaceae bacterium	negative	Alphaproteobacteria	DN138356_c0_g1_i1	DN138356_c0_g1_i1.p1	96	97.32	156	0.954	0	0	0.243	0	0.273
ferritin superfamily	non-heme ferritin	Candidatus Omnitrophica bacterium			DN123706_c0_g1_i1	DN123706_c0_g1_i1.p1	96	57.66	142	0.328	0	0	0	0	0
ferritin superfamily	rubrerythrin	Halothiobacillaceae bacterium	negative	Gammaproteobacteria	DN157185_c0_g1_i1	DN157185_c0_g1_i1.p2	92	89.13	151	0.9	0	0.2	0	0	0
ferritin superfamily	rubrerythrin	Bryobacteraceae bacterium	negative	Acidobacteriia	DN74200_c0_g2_i1	DN74200_c0_g2_i1.p1	99	88.5	141	1	0.5	0.3	0.1	0	0
ferritin superfamily	bacterioferritin	Methylophilaceae bacterium	negative	Betaproteobacteria	DN100889_c0_g1_i1	DN100889_c0_g1_i1.p1	96	85.56	122	0.5	0	0.3	0.1	0	0.2
ferritin superfamily	bacterioferritin	Oceanospirillaceae bacterium	negative	Alphaproteobacteria	DN173912_c0_g1_i1	DN173912_c0_g1_i1.p1	97	74.7	159	0.1	0	0.1	0.1	0	0.1
ferritin superfamily	rubrerythrin	Deltaproteobacteria bacterium RIFOXYA12_FULL_58_15	negative	Deltaproteobacteria	DN127354_c0_g1_i1	DN127354_c0_g1_i1.p1	86	89	158	0.154	0.069	0.349	0	0.067	0
ferritin superfamily	non-heme ferritin	Vibrio cyclitrophicus	negative	Gammaproteobacteria	DN163131_c0_g1_i1	DN163131_c0_g1_i1.p1	99	100	175	0	0.138	0	0	0.125	0
other proteins	cobalamin B12-binding domain-containing protein	Nisaea denitrificans	negative	Alphaproteobacteria	DN15738_c0_g1_i5	DN15738_c0_g1_i5.p2	95	87.6	236	8.224	6.34	3.593	0.111	0.537	0.035
other proteins	catalase/peroxidase HPI	Cytophagia bacterium	negative	Cytophagia	DN87856_c0_g1_i1	DN87856_c0_g1_i1.p1	99	72.8	689	2.789	0.837	0.837	0	0.144	0.035
other proteins	iron-containing alcohol dehydrogenase	Ferrovibrio sp.	negative	Alphaproteobacteria	DN47684_c0_g1_i2	DN47684_c0_g1_i2.p2	88	65	437	1	0.4	0.3	0	0.1	0
other proteins	iron-containing alcohol dehydrogenase	Notoacmeibacter marinus	negative	Alphaproteobacteria	DN47397_c1_g1_i1	DN47397_c1_g1_i1.p1	97	77.55	454	3.2	1.3	0.4	0	0.2	0
