# Supplementary material for: Conservative and Atypical Ferritins of Sponges
Source: Int J Mol Sci. 2021 Aug 11;22(16):8635. doi: 10.3390/ijms22168635 (PMC8395497; doi:10.3390/ijms22168635)
Supplement: Supplementary file 1 [file ijms-22-08635-s001.zip › suppl_tables/TableS09. Spectrum data for identification of the ferric ion-containing granules in H. dujardini cells.txt]

#FORMAT      : EMSA/MAS Spectral Data File
#VERSION     : 1.0
#TITLE       : ������ 1
#DATE        : 09-DEC-2020
#TIME        : 13:46
#OWNER       : 
#NPOINTS     : 2048.
#NCOLUMNS    : 1.
#XUNITS      : keV
#YUNITS      : counts
#DATATYPE    : XY
#XPERCHAN    : 0.00500000
#OFFSET      : -0.100000
#SIGNALTYPE  : EDS
#CHOFFSET    : 20.0000
#LIVETIME    : 119.99834
#REALTIME    : 122.04258
#BEAMKV      : 200.000
#PROBECUR    : 0.000000
#MAGCAM      : 120000.
#XTILTSTGE   : 0.0
#AZIMANGLE   : 0.0
#ELEVANGLE   : 20.6
#XPOSITION mm: 0.0000
#YPOSITION mm: 0.0000
#ZPOSITION mm: 0.0000
##OXINSTPT   : 4
##OXINSTSTROB: 50.39
##OXINSTELEMS: 6,8,12,14,15,26,29,82
##OXINSTLABEL: 6, 0.277, C
##OXINSTLABEL: 8, 0.525, O
##OXINSTLABEL: 26, 6.404, Fe
##OXINSTLABEL: 26, 7.058, Fe
##OXINSTLABEL: 26, 0.705, Fe
##OXINSTLABEL: 26, 0.628, Fe
##OXINSTLABEL: 29, 8.048, Cu
##OXINSTLABEL: 29, 8.905, Cu
##OXINSTLABEL: 29, 0.930, Cu
##OXINSTLABEL: 29, 0.832, Cu
##OXINSTLABEL: 29, 0.811, Cu
##OXINSTLABEL: 15, 2.014, P
##OXINSTLABEL: 15, 2.139, P
##OXINSTLABEL: 14, 1.740, Si
##OXINSTLABEL: 82, 9.185, Pb
##OXINSTLABEL: 82, 2.345, Pb
##OXINSTLABEL: 82, 2.653, Pb
##OXINSTLABEL: 82, 1.823, Pb
##OXINSTLABEL: 12, 1.254, Mg
#SPECTRUM    : Spectral Data Starts Here
-0.10000, 0.
-0.09500, 0.
-0.09000, 0.
-0.08500, 1.
-0.08000, 0.
-0.07500, 1.
-0.07000, 3.
-0.06500, 7.
-0.06000, 8.
-0.05500, 24.
-0.05000, 40.
-0.04500, 89.
-0.04000, 142.
-0.03500, 242.
-0.03000, 341.
-0.02500, 555.
-0.02000, 764.
-0.01500, 1019.
-0.01000, 1285.
-0.00500, 1613.
0.00000, 1912.
0.00500, 2270.
0.01000, 2586.
0.01500, 2931.
0.02000, 3227.
0.02500, 3492.
0.03000, 3639.
0.03500, 3617.
0.04000, 3428.
0.04500, 3225.
0.05000, 2822.
0.05500, 2213.
0.06000, 1641.
0.06500, 1233.
0.07000, 838.
0.07500, 542.
0.08000, 344.
0.08500, 187.
0.09000, 103.
0.09500, 68.
0.10000, 33.
0.10500, 17.
0.11000, 10.
0.11500, 13.
0.12000, 12.
0.12500, 7.
0.13000, 10.
0.13500, 9.
0.14000, 13.
0.14500, 12.
0.15000, 11.
0.15500, 21.
0.16000, 16.
0.16500, 23.
0.17000, 20.
0.17500, 19.
0.18000, 26.
0.18500, 26.
0.19000, 30.
0.19500, 37.
0.20000, 54.
0.20500, 79.
0.21000, 105.
0.21500, 137.
0.22000, 181.
0.22500, 239.
0.23000, 299.
0.23500, 419.
0.24000, 483.
0.24500, 572.
0.25000, 679.
0.25500, 738.
0.26000, 794.
0.26500, 874.
0.27000, 846.
0.27500, 862.
0.28000, 817.
0.28500, 696.
0.29000, 603.
0.29500, 509.
0.30000, 433.
0.30500, 314.
0.31000, 232.
0.31500, 166.
0.32000, 109.
0.32500, 80.
0.33000, 61.
0.33500, 38.
0.34000, 17.
0.34500, 14.
0.35000, 10.
0.35500, 8.
0.36000, 5.
0.36500, 5.
0.37000, 7.
0.37500, 10.
0.38000, 8.
0.38500, 5.
0.39000, 6.
0.39500, 8.
0.40000, 5.
0.40500, 7.
0.41000, 11.
0.41500, 10.
0.42000, 5.
0.42500, 4.
0.43000, 8.
0.43500, 11.
0.44000, 7.
0.44500, 9.
0.45000, 15.
0.45500, 14.
0.46000, 16.
0.46500, 25.
0.47000, 33.
0.47500, 30.
0.48000, 50.
0.48500, 70.
0.49000, 71.
0.49500, 90.
0.50000, 114.
0.50500, 135.
0.51000, 134.
0.51500, 130.
0.52000, 135.
0.52500, 133.
0.53000, 145.
0.53500, 132.
0.54000, 112.
0.54500, 94.
0.55000, 87.
0.55500, 72.
0.56000, 56.
0.56500, 46.
0.57000, 32.
0.57500, 28.
0.58000, 19.
0.58500, 12.
0.59000, 12.
0.59500, 13.
0.60000, 11.
0.60500, 16.
0.61000, 10.
0.61500, 10.
0.62000, 9.
0.62500, 14.
0.63000, 10.
0.63500, 14.
0.64000, 12.
0.64500, 16.
0.65000, 14.
0.65500, 11.
0.66000, 14.
0.66500, 20.
0.67000, 25.
0.67500, 24.
0.68000, 28.
0.68500, 29.
0.69000, 35.
0.69500, 34.
0.70000, 41.
0.70500, 35.
0.71000, 36.
0.71500, 42.
0.72000, 36.
0.72500, 39.
0.73000, 29.
0.73500, 24.
0.74000, 24.
0.74500, 22.
0.75000, 23.
0.75500, 13.
0.76000, 11.
0.76500, 10.
0.77000, 9.
0.77500, 9.
0.78000, 7.
0.78500, 10.
0.79000, 11.
0.79500, 7.
0.80000, 11.
0.80500, 10.
0.81000, 6.
0.81500, 7.
0.82000, 6.
0.82500, 6.
0.83000, 3.
0.83500, 8.
0.84000, 4.
0.84500, 6.
0.85000, 7.
0.85500, 8.
0.86000, 10.
0.86500, 6.
0.87000, 5.
0.87500, 10.
0.88000, 9.
0.88500, 9.
0.89000, 14.
0.89500, 13.
0.90000, 15.
0.90500, 13.
0.91000, 13.
0.91500, 17.
0.92000, 16.
0.92500, 10.
0.93000, 10.
0.93500, 19.
0.94000, 17.
0.94500, 10.
0.95000, 13.
0.95500, 12.
0.96000, 14.
0.96500, 10.
0.97000, 10.
0.97500, 8.
0.98000, 5.
0.98500, 8.
0.99000, 10.
0.99500, 15.
1.00000, 11.
1.00500, 12.
1.01000, 12.
1.01500, 10.
1.02000, 12.
1.02500, 8.
1.03000, 5.
1.03500, 6.
1.04000, 11.
1.04500, 7.
1.05000, 7.
1.05500, 7.
1.06000, 9.
1.06500, 9.
1.07000, 5.
1.07500, 3.
1.08000, 5.
1.08500, 7.
1.09000, 7.
1.09500, 2.
1.10000, 5.
1.10500, 6.
1.11000, 7.
1.11500, 5.
1.12000, 3.
1.12500, 1.
1.13000, 4.
1.13500, 9.
1.14000, 8.
1.14500, 6.
1.15000, 4.
1.15500, 5.
1.16000, 6.
1.16500, 4.
1.17000, 6.
1.17500, 4.
1.18000, 4.
1.18500, 6.
1.19000, 4.
1.19500, 4.
1.20000, 4.
1.20500, 6.
1.21000, 8.
1.21500, 8.
1.22000, 9.
1.22500, 9.
1.23000, 5.
1.23500, 5.
1.24000, 5.
1.24500, 7.
1.25000, 7.
1.25500, 4.
1.26000, 5.
1.26500, 4.
1.27000, 7.
1.27500, 12.
1.28000, 8.
1.28500, 8.
1.29000, 6.
1.29500, 8.
1.30000, 5.
1.30500, 2.
1.31000, 3.
1.31500, 8.
1.32000, 3.
1.32500, 3.
1.33000, 5.
1.33500, 6.
1.34000, 2.
1.34500, 2.
1.35000, 4.
1.35500, 6.
1.36000, 4.
1.36500, 5.
1.37000, 6.
1.37500, 4.
1.38000, 7.
1.38500, 6.
1.39000, 6.
1.39500, 4.
1.40000, 5.
1.40500, 7.
1.41000, 7.
1.41500, 7.
1.42000, 5.
1.42500, 3.
1.43000, 7.
1.43500, 6.
1.44000, 6.
1.44500, 8.
1.45000, 6.
1.45500, 5.
1.46000, 7.
1.46500, 7.
1.47000, 11.
1.47500, 8.
1.48000, 5.
1.48500, 7.
1.49000, 9.
1.49500, 8.
1.50000, 10.
1.50500, 8.
1.51000, 10.
1.51500, 11.
1.52000, 8.
1.52500, 9.
1.53000, 7.
1.53500, 12.
1.54000, 9.
1.54500, 8.
1.55000, 9.
1.55500, 4.
1.56000, 4.
1.56500, 3.
1.57000, 5.
1.57500, 5.
1.58000, 4.
1.58500, 3.
1.59000, 4.
1.59500, 5.
1.60000, 5.
1.60500, 4.
1.61000, 8.
1.61500, 7.
1.62000, 5.
1.62500, 6.
1.63000, 5.
1.63500, 6.
1.64000, 5.
1.64500, 7.
1.65000, 5.
1.65500, 7.
1.66000, 8.
1.66500, 5.
1.67000, 7.
1.67500, 10.
1.68000, 10.
1.68500, 10.
1.69000, 8.
1.69500, 10.
1.70000, 9.
1.70500, 11.
1.71000, 15.
1.71500, 11.
1.72000, 19.
1.72500, 18.
1.73000, 22.
1.73500, 16.
1.74000, 16.
1.74500, 25.
1.75000, 15.
1.75500, 21.
1.76000, 21.
1.76500, 19.
1.77000, 18.
1.77500, 11.
1.78000, 13.
1.78500, 21.
1.79000, 16.
1.79500, 12.
1.80000, 13.
1.80500, 8.
1.81000, 12.
1.81500, 6.
1.82000, 8.
1.82500, 5.
1.83000, 9.
1.83500, 8.
1.84000, 13.
1.84500, 10.
1.85000, 11.
1.85500, 12.
1.86000, 14.
1.86500, 11.
1.87000, 12.
1.87500, 16.
1.88000, 16.
1.88500, 14.
1.89000, 14.
1.89500, 12.
1.90000, 14.
1.90500, 13.
1.91000, 21.
1.91500, 22.
1.92000, 20.
1.92500, 23.
1.93000, 17.
1.93500, 17.
1.94000, 19.
1.94500, 19.
1.95000, 21.
1.95500, 24.
1.96000, 26.
1.96500, 21.
1.97000, 25.
1.97500, 24.
1.98000, 24.
1.98500, 25.
1.99000, 25.
1.99500, 25.
2.00000, 23.
2.00500, 30.
2.01000, 27.
2.01500, 28.
2.02000, 29.
2.02500, 25.
2.03000, 19.
2.03500, 23.
2.04000, 18.
2.04500, 20.
2.05000, 13.
2.05500, 13.
2.06000, 11.
2.06500, 14.
2.07000, 10.
2.07500, 9.
2.08000, 7.
2.08500, 5.
2.09000, 7.
2.09500, 5.
2.10000, 3.
2.10500, 4.
2.11000, 7.
2.11500, 4.
2.12000, 1.
2.12500, 2.
2.13000, 4.
2.13500, 4.
2.14000, 2.
2.14500, 6.
2.15000, 4.
2.15500, 4.
2.16000, 4.
2.16500, 6.
2.17000, 4.
2.17500, 6.
2.18000, 5.
2.18500, 3.
2.19000, 7.
2.19500, 5.
2.20000, 5.
2.20500, 4.
2.21000, 6.
2.21500, 5.
2.22000, 2.
2.22500, 4.
2.23000, 3.
2.23500, 1.
2.24000, 3.
2.24500, 5.
2.25000, 3.
2.25500, 5.
2.26000, 6.
2.26500, 5.
2.27000, 6.
2.27500, 4.
2.28000, 3.
2.28500, 7.
2.29000, 10.
2.29500, 18.
2.30000, 7.
2.30500, 12.
2.31000, 13.
2.31500, 15.
2.32000, 13.
2.32500, 22.
2.33000, 21.
2.33500, 21.
2.34000, 21.
2.34500, 15.
2.35000, 15.
2.35500, 18.
2.36000, 16.
2.36500, 13.
2.37000, 16.
2.37500, 18.
2.38000, 18.
2.38500, 13.
2.39000, 11.
2.39500, 10.
2.40000, 12.
2.40500, 11.
2.41000, 15.
2.41500, 11.
2.42000, 12.
2.42500, 11.
2.43000, 14.
2.43500, 12.
2.44000, 19.
2.44500, 14.
2.45000, 12.
2.45500, 15.
2.46000, 17.
2.46500, 13.
2.47000, 11.
2.47500, 11.
2.48000, 11.
2.48500, 6.
2.49000, 8.
2.49500, 8.
2.50000, 7.
2.50500, 11.
2.51000, 7.
2.51500, 7.
2.52000, 5.
2.52500, 4.
2.53000, 2.
2.53500, 2.
2.54000, 3.
2.54500, 3.
2.55000, 3.
2.55500, 3.
2.56000, 1.
2.56500, 4.
2.57000, 3.
2.57500, 6.
2.58000, 5.
2.58500, 4.
2.59000, 4.
2.59500, 6.
2.60000, 6.
2.60500, 8.
2.61000, 7.
2.61500, 6.
2.62000, 7.
2.62500, 11.
2.63000, 8.
2.63500, 7.
2.64000, 7.
2.64500, 6.
2.65000, 8.
2.65500, 11.
2.66000, 5.
2.66500, 12.
2.67000, 10.
2.67500, 4.
2.68000, 3.
2.68500, 6.
2.69000, 5.
2.69500, 6.
2.70000, 4.
2.70500, 6.
2.71000, 6.
2.71500, 5.
2.72000, 5.
2.72500, 2.
2.73000, 3.
2.73500, 3.
2.74000, 4.
2.74500, 6.
2.75000, 7.
2.75500, 5.
2.76000, 2.
2.76500, 1.
2.77000, 0.
2.77500, 2.
2.78000, 4.
2.78500, 3.
2.79000, 4.
2.79500, 2.
2.80000, 2.
2.80500, 1.
2.81000, 4.
2.81500, 3.
2.82000, 1.
2.82500, 3.
2.83000, 5.
2.83500, 3.
2.84000, 2.
2.84500, 1.
2.85000, 2.
2.85500, 2.
2.86000, 1.
2.86500, 1.
2.87000, 2.
2.87500, 1.
2.88000, 3.
2.88500, 5.
2.89000, 4.
2.89500, 4.
2.90000, 3.
2.90500, 1.
2.91000, 2.
2.91500, 2.
2.92000, 2.
2.92500, 4.
2.93000, 3.
2.93500, 4.
2.94000, 1.
2.94500, 1.
2.95000, 3.
2.95500, 2.
2.96000, 3.
2.96500, 2.
2.97000, 3.
2.97500, 1.
2.98000, 1.
2.98500, 2.
2.99000, 3.
2.99500, 1.
3.00000, 4.
3.00500, 3.
3.01000, 2.
3.01500, 2.
3.02000, 3.
3.02500, 4.
3.03000, 5.
3.03500, 3.
3.04000, 2.
3.04500, 4.
3.05000, 2.
3.05500, 4.
3.06000, 3.
3.06500, 1.
3.07000, 2.
3.07500, 4.
3.08000, 4.
3.08500, 4.
3.09000, 2.
3.09500, 1.
3.10000, 3.
3.10500, 2.
3.11000, 3.
3.11500, 4.
3.12000, 1.
3.12500, 2.
3.13000, 3.
3.13500, 1.
3.14000, 3.
3.14500, 2.
3.15000, 3.
3.15500, 2.
3.16000, 3.
3.16500, 3.
3.17000, 3.
3.17500, 3.
3.18000, 2.
3.18500, 1.
3.19000, 1.
3.19500, 3.
3.20000, 5.
3.20500, 4.
3.21000, 3.
3.21500, 4.
3.22000, 2.
3.22500, 2.
3.23000, 4.
3.23500, 5.
3.24000, 3.
3.24500, 0.
3.25000, 2.
3.25500, 6.
3.26000, 5.
3.26500, 6.
3.27000, 3.
3.27500, 5.
3.28000, 4.
3.28500, 2.
3.29000, 1.
3.29500, 3.
3.30000, 3.
3.30500, 1.
3.31000, 2.
3.31500, 4.
3.32000, 6.
3.32500, 4.
3.33000, 3.
3.33500, 1.
3.34000, 1.
3.34500, 1.
3.35000, 1.
3.35500, 2.
3.36000, 2.
3.36500, 1.
3.37000, 2.
3.37500, 0.
3.38000, 0.
3.38500, 1.
3.39000, 0.
3.39500, 0.
3.40000, 3.
3.40500, 2.
3.41000, 2.
3.41500, 2.
3.42000, 2.
3.42500, 4.
3.43000, 3.
3.43500, 1.
3.44000, 1.
3.44500, 2.
3.45000, 1.
3.45500, 0.
3.46000, 3.
3.46500, 2.
3.47000, 4.
3.47500, 3.
3.48000, 1.
3.48500, 2.
3.49000, 3.
3.49500, 1.
3.50000, 0.
3.50500, 0.
3.51000, 2.
3.51500, 3.
3.52000, 1.
3.52500, 2.
3.53000, 4.
3.53500, 1.
3.54000, 4.
3.54500, 6.
3.55000, 4.
3.55500, 1.
3.56000, 3.
3.56500, 2.
3.57000, 3.
3.57500, 1.
3.58000, 4.
3.58500, 2.
3.59000, 4.
3.59500, 6.
3.60000, 2.
3.60500, 3.
3.61000, 2.
3.61500, 4.
3.62000, 2.
3.62500, 3.
3.63000, 6.
3.63500, 8.
3.64000, 4.
3.64500, 7.
3.65000, 3.
3.65500, 0.
3.66000, 3.
3.66500, 4.
3.67000, 1.
3.67500, 5.
3.68000, 8.
3.68500, 5.
3.69000, 2.
3.69500, 2.
3.70000, 5.
3.70500, 6.
3.71000, 4.
3.71500, 8.
3.72000, 5.
3.72500, 4.
3.73000, 3.
3.73500, 6.
3.74000, 7.
3.74500, 6.
3.75000, 2.
3.75500, 2.
3.76000, 2.
3.76500, 4.
3.77000, 5.
3.77500, 2.
3.78000, 0.
3.78500, 2.
3.79000, 3.
3.79500, 1.
3.80000, 3.
3.80500, 3.
3.81000, 3.
3.81500, 3.
3.82000, 3.
3.82500, 2.
3.83000, 1.
3.83500, 1.
3.84000, 1.
3.84500, 3.
3.85000, 3.
3.85500, 2.
3.86000, 1.
3.86500, 2.
3.87000, 0.
3.87500, 1.
3.88000, 3.
3.88500, 3.
3.89000, 1.
3.89500, 2.
3.90000, 2.
3.90500, 0.
3.91000, 1.
3.91500, 4.
3.92000, 2.
3.92500, 1.
3.93000, 3.
3.93500, 2.
3.94000, 0.
3.94500, 2.
3.95000, 2.
3.95500, 2.
3.96000, 2.
3.96500, 1.
3.97000, 2.
3.97500, 3.
3.98000, 5.
3.98500, 3.
3.99000, 3.
3.99500, 2.
4.00000, 2.
4.00500, 1.
4.01000, 4.
4.01500, 3.
4.02000, 3.
4.02500, 3.
4.03000, 1.
4.03500, 1.
4.04000, 2.
4.04500, 3.
4.05000, 2.
4.05500, 0.
4.06000, 2.
4.06500, 1.
4.07000, 1.
4.07500, 3.
4.08000, 1.
4.08500, 2.
4.09000, 2.
4.09500, 1.
4.10000, 1.
4.10500, 0.
4.11000, 3.
4.11500, 2.
4.12000, 0.
4.12500, 2.
4.13000, 3.
4.13500, 1.
4.14000, 2.
4.14500, 1.
4.15000, 3.
4.15500, 2.
4.16000, 1.
4.16500, 2.
4.17000, 0.
4.17500, 1.
4.18000, 1.
4.18500, 3.
4.19000, 1.
4.19500, 2.
4.20000, 2.
4.20500, 0.
4.21000, 2.
4.21500, 1.
4.22000, 2.
4.22500, 5.
4.23000, 3.
4.23500, 3.
4.24000, 2.
4.24500, 1.
4.25000, 1.
4.25500, 2.
4.26000, 2.
4.26500, 1.
4.27000, 3.
4.27500, 2.
4.28000, 1.
4.28500, 0.
4.29000, 2.
4.29500, 1.
4.30000, 1.
4.30500, 0.
4.31000, 1.
4.31500, 3.
4.32000, 3.
4.32500, 1.
4.33000, 1.
4.33500, 3.
4.34000, 1.
4.34500, 3.
4.35000, 2.
4.35500, 1.
4.36000, 2.
4.36500, 1.
4.37000, 1.
4.37500, 3.
4.38000, 3.
4.38500, 3.
4.39000, 1.
4.39500, 2.
4.40000, 3.
4.40500, 1.
4.41000, 2.
4.41500, 4.
4.42000, 6.
4.42500, 4.
4.43000, 4.
4.43500, 2.
4.44000, 2.
4.44500, 1.
4.45000, 1.
4.45500, 2.
4.46000, 3.
4.46500, 2.
4.47000, 3.
4.47500, 1.
4.48000, 2.
4.48500, 1.
4.49000, 1.
4.49500, 1.
4.50000, 1.
4.50500, 3.
4.51000, 2.
4.51500, 0.
4.52000, 2.
4.52500, 4.
4.53000, 2.
4.53500, 2.
4.54000, 1.
4.54500, 1.
4.55000, 3.
4.55500, 1.
4.56000, 1.
4.56500, 2.
4.57000, 1.
4.57500, 2.
4.58000, 2.
4.58500, 6.
4.59000, 3.
4.59500, 2.
4.60000, 2.
4.60500, 0.
4.61000, 2.
4.61500, 3.
4.62000, 1.
4.62500, 0.
4.63000, 3.
4.63500, 1.
4.64000, 1.
4.64500, 3.
4.65000, 2.
4.65500, 2.
4.66000, 1.
4.66500, 2.
4.67000, 2.
4.67500, 0.
4.68000, 1.
4.68500, 2.
4.69000, 4.
4.69500, 3.
4.70000, 3.
4.70500, 1.
4.71000, 2.
4.71500, 2.
4.72000, 1.
4.72500, 1.
4.73000, 2.
4.73500, 1.
4.74000, 3.
4.74500, 2.
4.75000, 1.
4.75500, 0.
4.76000, 2.
4.76500, 3.
4.77000, 2.
4.77500, 0.
4.78000, 2.
4.78500, 3.
4.79000, 3.
4.79500, 2.
4.80000, 2.
4.80500, 1.
4.81000, 3.
4.81500, 1.
4.82000, 2.
4.82500, 2.
4.83000, 2.
4.83500, 1.
4.84000, 0.
4.84500, 2.
4.85000, 3.
4.85500, 1.
4.86000, 3.
4.86500, 1.
4.87000, 2.
4.87500, 2.
4.88000, 0.
4.88500, 1.
4.89000, 1.
4.89500, 2.
4.90000, 3.
4.90500, 3.
4.91000, 3.
4.91500, 2.
4.92000, 1.
4.92500, 3.
4.93000, 2.
4.93500, 4.
4.94000, 2.
4.94500, 2.
4.95000, 4.
4.95500, 1.
4.96000, 1.
4.96500, 2.
4.97000, 2.
4.97500, 0.
4.98000, 1.
4.98500, 2.
4.99000, 2.
4.99500, 5.
5.00000, 3.
5.00500, 1.
5.01000, 0.
5.01500, 1.
5.02000, 1.
5.02500, 0.
5.03000, 0.
5.03500, 2.
5.04000, 2.
5.04500, 2.
5.05000, 2.
5.05500, 0.
5.06000, 2.
5.06500, 1.
5.07000, 2.
5.07500, 1.
5.08000, 3.
5.08500, 3.
5.09000, 1.
5.09500, 2.
5.10000, 0.
5.10500, 1.
5.11000, 1.
5.11500, 0.
5.12000, 1.
5.12500, 3.
5.13000, 2.
5.13500, 2.
5.14000, 2.
5.14500, 0.
5.15000, 2.
5.15500, 1.
5.16000, 1.
5.16500, 3.
5.17000, 2.
5.17500, 0.
5.18000, 2.
5.18500, 4.
5.19000, 3.
5.19500, 1.
5.20000, 5.
5.20500, 2.
5.21000, 4.
5.21500, 1.
5.22000, 1.
5.22500, 2.
5.23000, 4.
5.23500, 3.
5.24000, 3.
5.24500, 1.
5.25000, 0.
5.25500, 1.
5.26000, 0.
5.26500, 2.
5.27000, 1.
5.27500, 1.
5.28000, 3.
5.28500, 2.
5.29000, 1.
5.29500, 2.
5.30000, 1.
5.30500, 1.
5.31000, 3.
5.31500, 3.
5.32000, 2.
5.32500, 3.
5.33000, 1.
5.33500, 5.
5.34000, 2.
5.34500, 2.
5.35000, 2.
5.35500, 1.
5.36000, 3.
5.36500, 1.
5.37000, 4.
5.37500, 3.
5.38000, 0.
5.38500, 1.
5.39000, 1.
5.39500, 0.
5.40000, 1.
5.40500, 2.
5.41000, 2.
5.41500, 1.
5.42000, 1.
5.42500, 2.
5.43000, 3.
5.43500, 1.
5.44000, 0.
5.44500, 2.
5.45000, 1.
5.45500, 1.
5.46000, 0.
5.46500, 2.
5.47000, 0.
5.47500, 2.
5.48000, 1.
5.48500, 0.
5.49000, 2.
5.49500, 1.
5.50000, 0.
5.50500, 2.
5.51000, 1.
5.51500, 1.
5.52000, 5.
5.52500, 2.
5.53000, 1.
5.53500, 2.
5.54000, 2.
5.54500, 1.
5.55000, 3.
5.55500, 1.
5.56000, 0.
5.56500, 1.
5.57000, 3.
5.57500, 1.
5.58000, 2.
5.58500, 2.
5.59000, 0.
5.59500, 1.
5.60000, 0.
5.60500, 1.
5.61000, 3.
5.61500, 2.
5.62000, 3.
5.62500, 2.
5.63000, 2.
5.63500, 3.
5.64000, 1.
5.64500, 1.
5.65000, 2.
5.65500, 0.
5.66000, 1.
5.66500, 3.
5.67000, 1.
5.67500, 1.
5.68000, 1.
5.68500, 2.
5.69000, 0.
5.69500, 2.
5.70000, 2.
5.70500, 0.
5.71000, 2.
5.71500, 2.
5.72000, 2.
5.72500, 4.
5.73000, 1.
5.73500, 2.
5.74000, 2.
5.74500, 0.
5.75000, 2.
5.75500, 1.
5.76000, 0.
5.76500, 0.
5.77000, 1.
5.77500, 2.
5.78000, 1.
5.78500, 3.
5.79000, 1.
5.79500, 1.
5.80000, 2.
5.80500, 1.
5.81000, 3.
5.81500, 1.
5.82000, 0.
5.82500, 2.
5.83000, 2.
5.83500, 0.
5.84000, 2.
5.84500, 1.
5.85000, 0.
5.85500, 2.
5.86000, 1.
5.86500, 2.
5.87000, 2.
5.87500, 1.
5.88000, 1.
5.88500, 0.
5.89000, 2.
5.89500, 2.
5.90000, 0.
5.90500, 1.
5.91000, 1.
5.91500, 3.
5.92000, 2.
5.92500, 1.
5.93000, 1.
5.93500, 0.
5.94000, 2.
5.94500, 1.
5.95000, 3.
5.95500, 2.
5.96000, 4.
5.96500, 2.
5.97000, 2.
5.97500, 0.
5.98000, 1.
5.98500, 2.
5.99000, 4.
5.99500, 1.
6.00000, 4.
6.00500, 3.
6.01000, 1.
6.01500, 0.
6.02000, 2.
6.02500, 1.
6.03000, 0.
6.03500, 4.
6.04000, 4.
6.04500, 2.
6.05000, 1.
6.05500, 1.
6.06000, 2.
6.06500, 1.
6.07000, 3.
6.07500, 3.
6.08000, 1.
6.08500, 0.
6.09000, 2.
6.09500, 2.
6.10000, 2.
6.10500, 3.
6.11000, 1.
6.11500, 3.
6.12000, 2.
6.12500, 1.
6.13000, 2.
6.13500, 2.
6.14000, 1.
6.14500, 0.
6.15000, 0.
6.15500, 2.
6.16000, 1.
6.16500, 2.
6.17000, 1.
6.17500, 0.
6.18000, 1.
6.18500, 2.
6.19000, 2.
6.19500, 4.
6.20000, 3.
6.20500, 2.
6.21000, 1.
6.21500, 1.
6.22000, 5.
6.22500, 3.
6.23000, 0.
6.23500, 2.
6.24000, 5.
6.24500, 3.
6.25000, 5.
6.25500, 4.
6.26000, 4.
6.26500, 7.
6.27000, 6.
6.27500, 8.
6.28000, 9.
6.28500, 13.
6.29000, 12.
6.29500, 12.
6.30000, 14.
6.30500, 13.
6.31000, 18.
6.31500, 21.
6.32000, 24.
6.32500, 18.
6.33000, 34.
6.33500, 40.
6.34000, 28.
6.34500, 38.
6.35000, 38.
6.35500, 43.
6.36000, 37.
6.36500, 48.
6.37000, 44.
6.37500, 49.
6.38000, 53.
6.38500, 49.
6.39000, 49.
6.39500, 48.
6.40000, 54.
6.40500, 53.
6.41000, 53.
6.41500, 48.
6.42000, 50.
6.42500, 36.
6.43000, 39.
6.43500, 41.
6.44000, 41.
6.44500, 39.
6.45000, 47.
6.45500, 28.
6.46000, 31.
6.46500, 23.
6.47000, 24.
6.47500, 27.
6.48000, 23.
6.48500, 20.
6.49000, 17.
6.49500, 14.
6.50000, 15.
6.50500, 13.
6.51000, 10.
6.51500, 11.
6.52000, 8.
6.52500, 6.
6.53000, 5.
6.53500, 3.
6.54000, 3.
6.54500, 3.
6.55000, 2.
6.55500, 4.
6.56000, 3.
6.56500, 4.
6.57000, 4.
6.57500, 2.
6.58000, 2.
6.58500, 0.
6.59000, 1.
6.59500, 1.
6.60000, 0.
6.60500, 1.
6.61000, 2.
6.61500, 1.
6.62000, 1.
6.62500, 1.
6.63000, 1.
6.63500, 2.
6.64000, 4.
6.64500, 4.
6.65000, 2.
6.65500, 1.
6.66000, 0.
6.66500, 0.
6.67000, 2.
6.67500, 3.
6.68000, 1.
6.68500, 2.
6.69000, 0.
6.69500, 2.
6.70000, 3.
6.70500, 4.
6.71000, 2.
6.71500, 1.
6.72000, 3.
6.72500, 2.
6.73000, 1.
6.73500, 1.
6.74000, 1.
6.74500, 0.
6.75000, 2.
6.75500, 3.
6.76000, 2.
6.76500, 2.
6.77000, 0.
6.77500, 1.
6.78000, 3.
6.78500, 1.
6.79000, 2.
6.79500, 2.
6.80000, 2.
6.80500, 1.
6.81000, 1.
6.81500, 0.
6.82000, 1.
6.82500, 1.
6.83000, 0.
6.83500, 1.
6.84000, 2.
6.84500, 5.
6.85000, 4.
6.85500, 3.
6.86000, 5.
6.86500, 3.
6.87000, 2.
6.87500, 4.
6.88000, 3.
6.88500, 6.
6.89000, 2.
6.89500, 5.
6.90000, 3.
6.90500, 4.
6.91000, 2.
6.91500, 4.
6.92000, 4.
6.92500, 4.
6.93000, 4.
6.93500, 2.
6.94000, 3.
6.94500, 4.
6.95000, 8.
6.95500, 6.
6.96000, 5.
6.96500, 7.
6.97000, 5.
6.97500, 5.
6.98000, 3.
6.98500, 10.
6.99000, 8.
6.99500, 6.
7.00000, 8.
7.00500, 7.
7.01000, 7.
7.01500, 4.
7.02000, 5.
7.02500, 9.
7.03000, 12.
7.03500, 10.
7.04000, 3.
7.04500, 6.
7.05000, 7.
7.05500, 9.
7.06000, 5.
7.06500, 8.
7.07000, 11.
7.07500, 10.
7.08000, 12.
7.08500, 4.
7.09000, 6.
7.09500, 5.
7.10000, 8.
7.10500, 5.
7.11000, 9.
7.11500, 5.
7.12000, 5.
7.12500, 7.
7.13000, 7.
7.13500, 5.
7.14000, 3.
7.14500, 5.
7.15000, 2.
7.15500, 1.
7.16000, 2.
7.16500, 1.
7.17000, 5.
7.17500, 3.
7.18000, 2.
7.18500, 1.
7.19000, 4.
7.19500, 3.
7.20000, 2.
7.20500, 2.
7.21000, 2.
7.21500, 5.
7.22000, 2.
7.22500, 0.
7.23000, 2.
7.23500, 1.
7.24000, 2.
7.24500, 6.
7.25000, 3.
7.25500, 4.
7.26000, 1.
7.26500, 2.
7.27000, 2.
7.27500, 3.
7.28000, 1.
7.28500, 1.
7.29000, 0.
7.29500, 2.
7.30000, 1.
7.30500, 1.
7.31000, 0.
7.31500, 0.
7.32000, 3.
7.32500, 0.
7.33000, 1.
7.33500, 0.
7.34000, 4.
7.34500, 2.
7.35000, 1.
7.35500, 0.
7.36000, 1.
7.36500, 2.
7.37000, 0.
7.37500, 1.
7.38000, 2.
7.38500, 2.
7.39000, 4.
7.39500, 1.
7.40000, 2.
7.40500, 2.
7.41000, 2.
7.41500, 1.
7.42000, 0.
7.42500, 0.
7.43000, 3.
7.43500, 1.
7.44000, 2.
7.44500, 0.
7.45000, 1.
7.45500, 2.
7.46000, 4.
7.46500, 2.
7.47000, 0.
7.47500, 0.
7.48000, 2.
7.48500, 4.
7.49000, 4.
7.49500, 2.
7.50000, 1.
7.50500, 2.
7.51000, 2.
7.51500, 2.
7.52000, 3.
7.52500, 4.
7.53000, 5.
7.53500, 2.
7.54000, 0.
7.54500, 0.
7.55000, 1.
7.55500, 4.
7.56000, 2.
7.56500, 2.
7.57000, 0.
7.57500, 1.
7.58000, 0.
7.58500, 3.
7.59000, 1.
7.59500, 1.
7.60000, 1.
7.60500, 1.
7.61000, 1.
7.61500, 2.
7.62000, 1.
7.62500, 3.
7.63000, 4.
7.63500, 2.
7.64000, 2.
7.64500, 2.
7.65000, 3.
7.65500, 4.
7.66000, 1.
7.66500, 0.
7.67000, 2.
7.67500, 1.
7.68000, 0.
7.68500, 0.
7.69000, 3.
7.69500, 1.
7.70000, 1.
7.70500, 1.
7.71000, 1.
7.71500, 3.
7.72000, 1.
7.72500, 1.
7.73000, 3.
7.73500, 3.
7.74000, 0.
7.74500, 1.
7.75000, 1.
7.75500, 4.
7.76000, 3.
7.76500, 1.
7.77000, 4.
7.77500, 3.
7.78000, 5.
7.78500, 2.
7.79000, 2.
7.79500, 0.
7.80000, 1.
7.80500, 2.
7.81000, 1.
7.81500, 2.
7.82000, 2.
7.82500, 0.
7.83000, 3.
7.83500, 0.
7.84000, 2.
7.84500, 4.
7.85000, 2.
7.85500, 3.
7.86000, 3.
7.86500, 2.
7.87000, 3.
7.87500, 4.
7.88000, 2.
7.88500, 1.
7.89000, 3.
7.89500, 3.
7.90000, 5.
7.90500, 6.
7.91000, 4.
7.91500, 2.
7.92000, 3.
7.92500, 7.
7.93000, 5.
7.93500, 9.
7.94000, 8.
7.94500, 11.
7.95000, 7.
7.95500, 8.
7.96000, 14.
7.96500, 12.
7.97000, 14.
7.97500, 13.
7.98000, 15.
7.98500, 20.
7.99000, 18.
7.99500, 19.
8.00000, 12.
8.00500, 17.
8.01000, 19.
8.01500, 18.
8.02000, 19.
8.02500, 29.
8.03000, 18.
8.03500, 20.
8.04000, 18.
8.04500, 18.
8.05000, 23.
8.05500, 22.
8.06000, 20.
8.06500, 21.
8.07000, 17.
8.07500, 20.
8.08000, 14.
8.08500, 14.
8.09000, 17.
8.09500, 16.
8.10000, 11.
8.10500, 13.
8.11000, 19.
8.11500, 10.
8.12000, 11.
8.12500, 8.
8.13000, 7.
8.13500, 5.
8.14000, 4.
8.14500, 9.
8.15000, 6.
8.15500, 7.
8.16000, 5.
8.16500, 5.
8.17000, 2.
8.17500, 0.
8.18000, 2.
8.18500, 1.
8.19000, 1.
8.19500, 4.
8.20000, 4.
8.20500, 1.
8.21000, 3.
8.21500, 3.
8.22000, 2.
8.22500, 3.
8.23000, 3.
8.23500, 0.
8.24000, 1.
8.24500, 1.
8.25000, 1.
8.25500, 1.
8.26000, 1.
8.26500, 1.
8.27000, 0.
8.27500, 2.
8.28000, 3.
8.28500, 3.
8.29000, 1.
8.29500, 3.
8.30000, 0.
8.30500, 3.
8.31000, 1.
8.31500, 0.
8.32000, 2.
8.32500, 1.
8.33000, 2.
8.33500, 0.
8.34000, 2.
8.34500, 0.
8.35000, 1.
8.35500, 1.
8.36000, 1.
8.36500, 2.
8.37000, 3.
8.37500, 1.
8.38000, 1.
8.38500, 2.
8.39000, 2.
8.39500, 1.
8.40000, 0.
8.40500, 1.
8.41000, 2.
8.41500, 2.
8.42000, 2.
8.42500, 1.
8.43000, 0.
8.43500, 1.
8.44000, 2.
8.44500, 0.
8.45000, 0.
8.45500, 1.
8.46000, 0.
8.46500, 0.
8.47000, 2.
8.47500, 1.
8.48000, 0.
8.48500, 1.
8.49000, 0.
8.49500, 3.
8.50000, 1.
8.50500, 4.
8.51000, 1.
8.51500, 2.
8.52000, 0.
8.52500, 2.
8.53000, 4.
8.53500, 1.
8.54000, 3.
8.54500, 4.
8.55000, 2.
8.55500, 5.
8.56000, 2.
8.56500, 1.
8.57000, 2.
8.57500, 2.
8.58000, 5.
8.58500, 2.
8.59000, 4.
8.59500, 1.
8.60000, 2.
8.60500, 2.
8.61000, 1.
8.61500, 1.
8.62000, 3.
8.62500, 3.
8.63000, 1.
8.63500, 2.
8.64000, 1.
8.64500, 1.
8.65000, 2.
8.65500, 1.
8.66000, 3.
8.66500, 2.
8.67000, 4.
8.67500, 3.
8.68000, 2.
8.68500, 4.
8.69000, 4.
8.69500, 2.
8.70000, 3.
8.70500, 4.
8.71000, 1.
8.71500, 3.
8.72000, 2.
8.72500, 1.
8.73000, 4.
8.73500, 4.
8.74000, 2.
8.74500, 3.
8.75000, 1.
8.75500, 2.
8.76000, 5.
8.76500, 3.
8.77000, 2.
8.77500, 3.
8.78000, 2.
8.78500, 3.
8.79000, 6.
8.79500, 5.
8.80000, 4.
8.80500, 4.
8.81000, 9.
8.81500, 8.
8.82000, 7.
8.82500, 6.
8.83000, 8.
8.83500, 6.
8.84000, 6.
8.84500, 8.
8.85000, 11.
8.85500, 9.
8.86000, 7.
8.86500, 6.
8.87000, 12.
8.87500, 10.
8.88000, 8.
8.88500, 8.
8.89000, 9.
8.89500, 6.
8.90000, 12.
8.90500, 11.
8.91000, 11.
8.91500, 12.
8.92000, 14.
8.92500, 9.
8.93000, 6.
8.93500, 11.
8.94000, 12.
8.94500, 9.
8.95000, 8.
8.95500, 7.
8.96000, 9.
8.96500, 6.
8.97000, 4.
8.97500, 8.
8.98000, 8.
8.98500, 5.
8.99000, 7.
8.99500, 7.
9.00000, 8.
9.00500, 6.
9.01000, 3.
9.01500, 1.
9.02000, 3.
9.02500, 2.
9.03000, 4.
9.03500, 4.
9.04000, 7.
9.04500, 4.
9.05000, 2.
9.05500, 1.
9.06000, 1.
9.06500, 3.
9.07000, 1.
9.07500, 2.
9.08000, 0.
9.08500, 3.
9.09000, 2.
9.09500, 0.
9.10000, 3.
9.10500, 4.
9.11000, 1.
9.11500, 0.
9.12000, 3.
9.12500, 0.
9.13000, 2.
9.13500, 1.
9.14000, 0.
9.14500, 0.
9.15000, 3.
9.15500, 4.
9.16000, 1.
9.16500, 1.
9.17000, 4.
9.17500, 2.
9.18000, 1.
9.18500, 1.
9.19000, 2.
9.19500, 3.
9.20000, 1.
9.20500, 3.
9.21000, 1.
9.21500, 1.
9.22000, 1.
9.22500, 2.
9.23000, 3.
9.23500, 0.
9.24000, 2.
9.24500, 1.
9.25000, 2.
9.25500, 3.
9.26000, 2.
9.26500, 1.
9.27000, 3.
9.27500, 1.
9.28000, 0.
9.28500, 2.
9.29000, 1.
9.29500, 1.
9.30000, 3.
9.30500, 1.
9.31000, 2.
9.31500, 2.
9.32000, 1.
9.32500, 3.
9.33000, 2.
9.33500, 2.
9.34000, 2.
9.34500, 1.
9.35000, 1.
9.35500, 2.
9.36000, 0.
9.36500, 0.
9.37000, 2.
9.37500, 3.
9.38000, 1.
9.38500, 1.
9.39000, 0.
9.39500, 2.
9.40000, 0.
9.40500, 1.
9.41000, 0.
9.41500, 2.
9.42000, 1.
9.42500, 2.
9.43000, 0.
9.43500, 0.
9.44000, 2.
9.44500, 0.
9.45000, 2.
9.45500, 2.
9.46000, 2.
9.46500, 2.
9.47000, 1.
9.47500, 3.
9.48000, 2.
9.48500, 1.
9.49000, 0.
9.49500, 2.
9.50000, 4.
9.50500, 1.
9.51000, 0.
9.51500, 0.
9.52000, 0.
9.52500, 0.
9.53000, 2.
9.53500, 1.
9.54000, 1.
9.54500, 1.
9.55000, 4.
9.55500, 1.
9.56000, 2.
9.56500, 2.
9.57000, 2.
9.57500, 2.
9.58000, 2.
9.58500, 1.
9.59000, 1.
9.59500, 1.
9.60000, 0.
9.60500, 0.
9.61000, 1.
9.61500, 3.
9.62000, 0.
9.62500, 0.
9.63000, 0.
9.63500, 0.
9.64000, 1.
9.64500, 3.
9.65000, 0.
9.65500, 1.
9.66000, 3.
9.66500, 1.
9.67000, 0.
9.67500, 3.
9.68000, 2.
9.68500, 2.
9.69000, 3.
9.69500, 1.
9.70000, 2.
9.70500, 0.
9.71000, 0.
9.71500, 4.
9.72000, 2.
9.72500, 2.
9.73000, 1.
9.73500, 5.
9.74000, 5.
9.74500, 2.
9.75000, 1.
9.75500, 3.
9.76000, 2.
9.76500, 2.
9.77000, 2.
9.77500, 3.
9.78000, 1.
9.78500, 2.
9.79000, 1.
9.79500, 1.
9.80000, 2.
9.80500, 1.
9.81000, 1.
9.81500, 1.
9.82000, 1.
9.82500, 2.
9.83000, 4.
9.83500, 2.
9.84000, 3.
9.84500, 1.
9.85000, 2.
9.85500, 2.
9.86000, 2.
9.86500, 2.
9.87000, 2.
9.87500, 3.
9.88000, 1.
9.88500, 0.
9.89000, 1.
9.89500, 1.
9.90000, 0.
9.90500, 1.
9.91000, 0.
9.91500, 2.
9.92000, 1.
9.92500, 1.
9.93000, 0.
9.93500, 0.
9.94000, 1.
9.94500, 1.
9.95000, 1.
9.95500, 2.
9.96000, 0.
9.96500, 1.
9.97000, 3.
9.97500, 0.
9.98000, 2.
9.98500, 3.
9.99000, 2.
9.99500, 1.
10.00000, 0.
10.00500, 1.
10.01000, 1.
10.01500, 1.
10.02000, 4.
10.02500, 1.
10.03000, 0.
10.03500, 0.
10.04000, 1.
10.04500, 0.
10.05000, 0.
10.05500, 1.
10.06000, 2.
10.06500, 2.
10.07000, 3.
10.07500, 2.
10.08000, 5.
10.08500, 3.
10.09000, 2.
10.09500, 1.
10.10000, 1.
10.10500, 0.
10.11000, 2.
10.11500, 1.
10.12000, 0.
10.12500, 3.
10.13000, 1.
10.13500, 0.
#ENDOFDATA   : 
