# Supplementary material for: Conservative and Atypical Ferritins of Sponges
Source: Int J Mol Sci. 2021 Aug 11;22(16):8635. doi: 10.3390/ijms22168635 (PMC8395497; doi:10.3390/ijms22168635)
Supplement: Supplementary file 1 [file ijms-22-08635-s001.zip › suppl_tables/TablseS10. Extended mass-spectrometry data - summary and supporting peptides.xlsx]

## Sheet: Ferritins_Summary
Protein	NCBI ID	−LogP	Coverage (%)	Total # of peptides	# of unique peptides	PTM	Avg. Mass
HpF1	QIZ30882.1	294.41	65	28	12	Yes	15104
HdF1a	QIZ30867.1	366.75	96	95	12	Yes	19368
HdF1b	QSX72262.1	365.33	96	93	10	Yes	19354
HdF2	QSX72263.1	167.4	44	10	10	Yes	19426

## Sheet: HdF1a
Peptide	Uniq	Score (%)	-10lgP	Mass	Length	ppm	m/z	z	RT	Fraction	Scan	Source File	Area Sample 2	Area Sample 4	Area Sample 5	#Spec	#Spec Sample 2	#Spec Sample 4	#Spec Sample 5	Start	End	PTM
K.DEWGSGAEAMQAALQLEK.D	N	99.9	99.09	1932.89	18	-6.5	967.445	2	26.18	9	218406	Sponge_5_40min_RD5_3_1348_5.3.236.mgf			0	327	118	101	108	88	105
K.DEWGSGAEAM(+15.99)QAALQLEK.D	N	99.9	90.15	1948.88	18	-5	975.444	2	21.82	9	212892	Sponge_5_40min_RD5_3_1348_5.3.236.mgf			0	234	75	80	79	88	105	Oxidation (M)
K.DEWGSGAEAMQ(+.98)AALQLEK.D	N	99.9	83.78	1933.87	18	-0.9	967.943	2	27.19	2	48683	Sponge_2_40min_RD2_2_1335_5.3.236.mgf	0			85	34	21	30	88	105	Deamidation (NQ)
K.KPAKDEWGSGAEAM(+15.99)QAALQLEK.D	N	99.9	81.23	2373.16	22	-0.9	792.061	3	17.33	2	34351	Sponge_2_40min_RD2_2_1335_5.3.236.mgf	0			263	97	69	97	84	105	Oxidation (M)
K.KPAKDEWGSGAEAMQAALQLEK.D	N	99.9	80.48	2357.17	22	6.5	786.735	3	21.22	2	39930	Sponge_2_40min_RD2_2_1335_5.3.236.mgf	0			413	153	108	152	84	105
R.ENYHEESEAAVNK.Q	N	99.9	79.44	1518.66	13	-0.9	760.336	2	9.29	9	202481	Sponge_5_40min_RD5_3_1348_5.3.236.mgf			0	200	81	52	67	7	19
R.DDIAMSGFKDFFLK.S	N	99.9	75.59	1632.79	14	-1.5	817.399	2	26.76	9	218997	Sponge_5_40min_RD5_3_1348_5.3.236.mgf			0	78	24	26	28	41	54
K.DEWGSGAEAM(+15.99)Q(+.98)AALQLEK.D	N	99.9	74.44	1949.87	18	-0.4	975.941	2	22.18	4	91877	Sponge_4_40min_RD4_1_1342_5.3.236.mgf		0		102	37	29	36	88	105	Oxidation (M); Deamidation (NQ)
R.DDIAM(+15.99)SGFKDFFLK.S	N	99.9	73.73	1648.78	14	-3.6	825.395	2	24.55	9	216392	Sponge_5_40min_RD5_3_1348_5.3.236.mgf			0	43	15	14	14	41	54	Oxidation (M)
K.VGTGHGEWHFQK.D	N	99.9	71.07	1381.65	12	-3.9	691.831	2	11	8	179841	Sponge_5_40min_RD5_2_1347_5.3.236.mgf			0	615	240	187	188	155	166
K.ISDSHGDAQMC(+57.02)D(+53.92)FIEAN(+.98)YLTEQTQAIK.Q	N	99.9	70.33	3139.28	27	-4.1	1047.43	3	26.78	9	219004	Sponge_5_40min_RD5_3_1348_5.3.236.mgf			0	5	2	0	3	117	143	Carbamidomethylation; Replacement of 2 protons by iron; Deamidation (NQ)
E.WGSGAEAM(+15.99)QAALQLEKDVNQALLDM(+15.99)HKISDSHGDAQMC(+57.02)DFIEANYLTEQTQAIK.Q	N	99.9	68.3	6051.8	54	-19.5	1211.34	5	26.18	3	72791	Sponge_2_40min_RD2_3_1336_5.3.236.mgf	0			3	3	0	0	90	143	Oxidation (M); Carbamidomethylation
K.QLGDYVTQLKK.V	N	99.9	67.32	1291.71	11	-6.9	431.575	3	15.15	9	205370	Sponge_5_40min_RD5_3_1348_5.3.236.mgf			0	118	45	34	39	144	154
W.GSGAEAM(+15.99)QAALQLEK.D	N	99.9	67.05	1518.73	15	-5.2	760.371	2	8.45	2	27748	Sponge_2_40min_RD2_2_1335_5.3.236.mgf	0			23	8	6	9	91	105	Oxidation (M)
K.DFFLKSADEEYDHAK.K	N	99.9	66.57	1813.82	15	-2.5	605.611	3	17.95	5	110930	Sponge_4_40min_RD4_2_1343_5.3.236.mgf		0		13	4	5	4	50	64
D.EWGSGAEAMQAALQLEK.D	N	99.9	66.5	1817.86	17	-5.4	909.933	2	24.4	9	216245	Sponge_5_40min_RD5_3_1348_5.3.236.mgf			0	15	4	6	5	89	105
K.ISDSHGDAQM(+15.99)CD(+53.92)FIEANYLTEQTQAIK.Q	N	99.9	64.92	3097.27	27	-0.3	775.325	4	25.22	5	121216	Sponge_4_40min_RD4_2_1343_5.3.236.mgf		0		20	10	2	8	117	143	Oxidation (M); Replacement of 2 protons by iron
P.AKDEWGSGAEAMQAALQLEK.D	N	99.9	64.57	2132.02	20	-2.3	711.679	3	22.74	2	42320	Sponge_2_40min_RD2_2_1335_5.3.236.mgf	0			55	21	17	17	86	105
D.FIEANYLTEQTQAIK.Q	N	99.9	64.32	1767.9	15	-1.7	884.958	2	21.07	2	39686	Sponge_2_40min_RD2_2_1335_5.3.236.mgf	0			42	15	10	17	129	143
K.KVGTGHGEWHFQK.D	N	99.9	63.5	1509.75	13	-3.3	504.255	3	12.15	1	1822	Sponge_2_40min_RD2_1_1334_5.3.236.mgf	0			272	136	78	58	154	166
K.DVNQALLDMHK.I	N	99.9	63.27	1282.63	11	-6.8	642.32	2	16.17	2	33076	Sponge_2_40min_RD2_2_1335_5.3.236.mgf	0			275	90	84	101	106	116
K.KPAKDEWGSGAEAMQ(+.98)AALQLEK.D	N	99.9	63.23	2358.15	22	1.3	787.059	3	22.23	1	14026	Sponge_2_40min_RD2_1_1334_5.3.236.mgf	0			40	11	13	16	84	105	Deamidation (NQ)
D.EWGSGAEAM(+15.99)QAALQLEK.D	N	99.9	63.06	1833.86	17	-5.9	917.93	2	20.18	4	88934	Sponge_4_40min_RD4_1_1342_5.3.236.mgf		0		8	3	1	4	89	105	Oxidation (M)
W.GSGAEAMQAALQLEK.D	N	99.9	62.07	1502.74	15	-5.7	752.373	2	20.22	9	210736	Sponge_5_40min_RD5_3_1348_5.3.236.mgf			0	23	12	3	8	91	105
K.PAKDEWGSGAEAMQAALQLEK.D	N	99.9	61.34	2229.07	21	-4.7	744.028	3	22.77	5	117564	Sponge_4_40min_RD4_2_1343_5.3.236.mgf		0		32	12	9	11	85	105
K.ISDSHGDAQMCDFIEANYLTEQTQAIK.Q	N	99.9	61.24	3027.36	27	-6.1	1010.12	3	24.84	1	18060	Sponge_2_40min_RD2_1_1334_5.3.236.mgf	0			82	33	28	21	117	143
K.DVNQALLDM(+15.99)HK.I	N	99.9	60.96	1298.63	11	0.2	650.322	2	13.1	4	81308	Sponge_4_40min_RD4_1_1342_5.3.236.mgf		0		243	83	81	79	106	116	Oxidation (M)
K.ISDSHGDAQM(+15.99)CDFIE(+53.92)ANYLTEQTQAIK.Q	N	99.9	60.21	3097.27	27	12.7	1033.44	3	25.24	1	18596	Sponge_2_40min_RD2_1_1334_5.3.236.mgf	0			6	3	2	1	117	143	Oxidation (M); Replacement of 2 protons by iron
K.DVN(+.98)QALLDMHK.I	N	99.9	59.56	1283.62	11	1.3	642.817	2	17.78	2	34848	Sponge_2_40min_RD2_2_1335_5.3.236.mgf	0			10	4	2	4	106	116	Deamidation (NQ)
K.QLGDYVTQLK.K	N	99.9	59.4	1163.62	10	-3.2	582.815	2	18.33	8	186371	Sponge_5_40min_RD5_2_1347_5.3.236.mgf			0	108	41	34	33	144	153
K.ISD(+53.92)SHGDAQM(+15.99)CDFIEANYLTEQTQAIK.Q	N	99.9	58.83	3097.27	27	9.1	1033.44	3	25.2	2	46072	Sponge_2_40min_RD2_2_1335_5.3.236.mgf	0			2	1	1	0	117	143	Replacement of 2 protons by iron; Oxidation (M)
K.ISDSHGDAQ(+.98)M(+15.99)CD(+53.92)FIEANYLTEQTQAIK.Q	N	99.9	58.8	3098.26	27	13.6	1033.77	3	25.3	3	71630	Sponge_2_40min_RD2_3_1336_5.3.236.mgf	0			2	2	0	0	117	143	Deamidation (NQ); Oxidation (M); Replacement of 2 protons by iron
C.DFIEANYLTEQTQAIK.Q	N	99.9	58.46	1882.93	16	-5.3	942.468	2	23.75	8	193584	Sponge_5_40min_RD5_2_1347_5.3.236.mgf			0	10	3	4	3	128	143
K.KFMAFQNER.G	N	99.9	57.88	1169.57	9	-5.6	585.787	2	12.52	4	80821	Sponge_4_40min_RD4_1_1342_5.3.236.mgf		0		184	72	55	57	65	73
K.SADEEYDHAKK.F	N	99.9	57.46	1291.57	11	-6	646.787	2	8.5	2	27903	Sponge_2_40min_RD2_2_1335_5.3.236.mgf	0			35	14	7	14	55	65
K.DVNQ(+.98)ALLDMHK.I	N	99.9	57.35	1283.62	11	4.4	642.819	2	16.97	2	33915	Sponge_2_40min_RD2_2_1335_5.3.236.mgf	0			10	3	2	5	106	116	Deamidation (NQ)
K.KPAKDEWGSGAEAM(+15.99)Q(+.98)AALQLEK.D	N	99.9	57.24	2374.15	22	0.5	792.39	3	17.75	3	61098	Sponge_2_40min_RD2_3_1336_5.3.236.mgf	0			16	6	4	6	84	105	Oxidation (M); Deamidation (NQ)
K.Q(+.98)LGDYVTQ(+.98)LKK.V	N	99.9	56.45	1293.68	11	-6.4	647.844	2	17.02	6	135251	Sponge_4_40min_RD4_3_1344_5.3.236.mgf		0		6	0	3	3	144	154	Deamidation (NQ)
P.AKDEWGSGAEAM(+15.99)QAALQLEK.D	N	99.9	56.45	2148.02	20	-3.6	717.01	3	18.65	8	186787	Sponge_5_40min_RD5_2_1347_5.3.236.mgf			0	14	5	5	4	86	105	Oxidation (M)
R.IVLQDVKKPAK.D	N	99.9	55.97	1237.78	11	-3.9	413.598	3	10.41	1	1101	Sponge_2_40min_RD2_1_1334_5.3.236.mgf	0			11	4	4	3	77	87
K.SADEEYDHAKKFMAFQNER.G	N	99.9	55.85	2315.03	19	-9.3	579.759	4	16.59	8	184491	Sponge_5_40min_RD5_2_1347_5.3.236.mgf			0	9	4	1	4	55	73
K.QINMELYAFYTYTSLAFYFDRDDIAMSGFKDFFLK.S	Y	99.9	55.83	4270.01	35	-6.8	1068.5	4	37.5	3	77016	Sponge_2_40min_RD2_3_1336_5.3.236.mgf	0			11	3	0	8	20	54
K.Q(+.98)LGDYVTQLKK.V	N	99.9	55.69	1292.7	11	5.3	647.36	2	15.54	2	32330	Sponge_2_40min_RD2_2_1335_5.3.236.mgf	0			28	11	9	8	144	154	Deamidation (NQ)
K.Q(+.98)LGDYVTQLK.K	N	99.9	55.11	1164.6	10	-3.2	583.307	2	18.88	9	209094	Sponge_5_40min_RD5_3_1348_5.3.236.mgf			0	9	3	3	3	144	153	Deamidation (NQ)
K.SADEEYDHAK.K	N	99.9	54.95	1163.47	10	-7.9	582.739	2	8.4	7	154817	Sponge_5_40min_RD5_1_1346_5.3.236.mgf			0	77	26	20	31	55	64
E.WGSGAEAMQAALQLEK.D	N	99.9	54.86	1688.82	16	-5.1	845.413	2	23.25	7	168840	Sponge_5_40min_RD5_1_1346_5.3.236.mgf			0	14	5	5	4	90	105
K.ISDSHGDAQM(+15.99)CDFIEANYLTEQTQAIK.Q	N	99.9	54.64	3043.35	27	0.3	1015.46	3	22.67	2	42253	Sponge_2_40min_RD2_2_1335_5.3.236.mgf	0			9	3	3	3	117	143	Oxidation (M)
K.QLGDYVTQ(+.98)LKK.V	N	99.9	54.59	1292.7	11	1.2	647.357	2	15.74	3	59044	Sponge_2_40min_RD2_3_1336_5.3.236.mgf	0			30	10	11	9	144	154	Deamidation (NQ)
G.SGAEAMQAALQLEK.D	N	99.9	54.54	1445.72	14	0.4	723.867	2	19.67	1	10007	Sponge_2_40min_RD2_1_1334_5.3.236.mgf	0			18	3	9	6	92	105
A.KDEWGSGAEAMQAALQLEK.D	N	99.9	54.3	2060.98	19	-0.6	688.001	3	22.94	3	68314	Sponge_2_40min_RD2_3_1336_5.3.236.mgf	0			29	10	9	10	87	105
K.DEWGSGAEAMQAALQ.L	N	99.9	54.22	1562.67	15	-3.3	782.338	2	25.46	1	18928	Sponge_2_40min_RD2_1_1334_5.3.236.mgf	0			14	10	0	4	88	102
K.D(+53.92)VNQALLDMHK.I	N	99.9	53.7	1336.55	11	1.5	669.285	2	15.91	9	206421	Sponge_5_40min_RD5_3_1348_5.3.236.mgf			0	5	2	1	2	106	116	Replacement of 2 protons by iron
G.SGAEAM(+15.99)QAALQLEK.D	N	99.9	53.53	1461.71	14	-5.9	731.86	2	14.67	2	31322	Sponge_2_40min_RD2_2_1335_5.3.236.mgf	0			11	3	4	4	92	105	Oxidation (M)
K.DEWGSGAEAM.Q	N	99.9	53.5	1051.39	10	-0.7	1052.4	1	19.87	1	10388	Sponge_2_40min_RD2_1_1334_5.3.236.mgf	0			3	3	0	0	88	97
K.KFMAFQN(+.98)ER.G	N	99.9	53.32	1170.55	9	-5.3	586.279	2	13.59	8	181484	Sponge_5_40min_RD5_2_1347_5.3.236.mgf			0	3	0	1	2	65	73	Deamidation (NQ)
K.DEWGSGAEAMQ(+.98)AALQ(+.98)LEK.D	N	99.9	52.82	1934.86	18	12.5	645.968	3	26.11	7	172515	Sponge_5_40min_RD5_1_1346_5.3.236.mgf			0	15	4	3	8	88	105	Deamidation (NQ)
S.LAFYFDRDDIAMSGFK.D	Y	99.9	52.61	1894.89	16	-4.2	632.635	3	25.16	2	45935	Sponge_2_40min_RD2_2_1335_5.3.236.mgf	0			6	2	3	1	34	49
N.YLTEQTQAIK.Q	N	99.9	51.97	1193.63	10	-4.9	597.819	2	12.91	4	81155	Sponge_4_40min_RD4_1_1342_5.3.236.mgf		0		36	13	10	13	134	143
K.ISDSHGDAQ(+.98)MCDFIEANYLTEQTQAIK.Q	N	99.9	51.86	3028.34	27	3.2	1010.46	3	25.15	3	71522	Sponge_2_40min_RD2_3_1336_5.3.236.mgf	0			1	1	0	0	117	143	Deamidation (NQ)
I.KQLGDYVTQLK.K	N	99.9	51.31	1291.71	11	1.4	646.865	2	15.3	2	32098	Sponge_2_40min_RD2_2_1335_5.3.236.mgf	0			5	3	0	2	143	153
K.ISDSHGDAQM(+15.99)CDFIEAN(+.98)YLTEQTQAIK.Q	N	99.9	51.11	3044.34	27	1.9	1015.79	3	22.72	4	92554	Sponge_4_40min_RD4_1_1342_5.3.236.mgf		0		5	3	1	1	117	143	Oxidation (M); Deamidation (NQ)
F.YFDRDDIAMSGFK.D	N	99.9	50.87	1563.7	13	-3.2	782.856	2	19.33	2	37078	Sponge_2_40min_RD2_2_1335_5.3.236.mgf	0			32	12	9	11	37	49
R.DDIAMSGFK.D	N	99.9	50.24	982.443	9	-4.6	492.226	2	16.85	9	207154	Sponge_5_40min_RD5_3_1348_5.3.236.mgf			0	88	36	24	28	41	49
K.FMAFQNER.G	N	99.9	50.02	1041.47	8	-1.9	521.741	2	15.69	2	32533	Sponge_2_40min_RD2_2_1335_5.3.236.mgf	0			249	119	51	79	66	73
S.GAEAMQAALQLEK.D	N	99.9	49.87	1358.69	13	-6.3	680.346	2	19.15	7	163360	Sponge_5_40min_RD5_1_1346_5.3.236.mgf			0	16	7	2	7	93	105
K.ISDSHGDAQ(+.98)MCD(+53.92)FIEAN(+.98)YLTEQTQAIK.Q	N	99.9	49.84	3083.25	27	7.9	1028.76	3	25.41	9	217472	Sponge_5_40min_RD5_3_1348_5.3.236.mgf			0	1	0	0	1	117	143	Deamidation (NQ); Replacement of 2 protons by iron
K.KFM(+15.99)AFQNER.G	N	99.9	49.65	1185.56	9	-1.9	593.786	2	10.6	1	1158	Sponge_2_40min_RD2_1_1334_5.3.236.mgf	0			101	41	29	31	65	73	Oxidation (M)
K.ISDSHGDAQ(+.98)MC(+57.02)DFIE(+53.92)ANYLTEQTQAIK.Q	N	99.9	49.32	3139.28	27	-2.6	1047.43	3	26.8	1	20814	Sponge_2_40min_RD2_1_1334_5.3.236.mgf	0			1	1	0	0	117	143	Deamidation (NQ); Carbamidomethylation; Replacement of 2 protons by iron
R.IVLQ(+.98)DVKKPAKDEWGSGAEAMQAALQLEK.D	N	99.9	49.29	3153.64	29	-7.4	789.411	4	22.59	4	92369	Sponge_4_40min_RD4_1_1342_5.3.236.mgf		0		3	0	2	1	77	105	Deamidation (NQ)
K.ISDSHGDAQM(+15.99)CD(+53.92)FIEAN(+.98)YLTEQTQAIK.Q	N	99.9	49.23	3098.26	27	7.9	775.578	4	25.26	1	18656	Sponge_2_40min_RD2_1_1334_5.3.236.mgf	0			2	2	0	0	117	143	Oxidation (M); Replacement of 2 protons by iron; Deamidation (NQ)
F.IEANYLTEQTQAIK.Q	N	99.9	49.17	1620.84	14	-2.2	811.423	2	18.41	1	8318	Sponge_2_40min_RD2_1_1334_5.3.236.mgf	0			14	5	4	5	130	143
A.KDEWGSGAEAM(+15.99)QAALQLEK.D	N	99.9	49.15	2076.98	19	0.3	693.334	3	18.72	9	208972	Sponge_5_40min_RD5_3_1348_5.3.236.mgf			0	9	3	1	5	87	105	Oxidation (M)
Y.TSLAFYFDRDDIAMSGFK.D	Y	99.9	49.12	2082.97	18	-4.7	695.328	3	25.32	6	146230	Sponge_4_40min_RD4_3_1344_5.3.236.mgf		0		22	8	11	3	32	49
L.AFYFDRDDIAMSGFK.D	Y	99.9	48.62	1781.81	15	-4.6	594.941	3	22.93	2	42593	Sponge_2_40min_RD2_2_1335_5.3.236.mgf	0			23	8	9	6	35	49
D.EWGSGAEAMQ(+.98)AALQLEK.D	N	99.9	48.2	1818.85	17	3.4	910.433	2	24.34	9	216145	Sponge_5_40min_RD5_3_1348_5.3.236.mgf			0	1	0	0	1	89	105	Deamidation (NQ)
K.PAKDEWGSGAEAM(+15.99)QAALQLEK.D	N	99.9	48.12	2245.07	21	-3.3	749.361	3	18.82	1	8860	Sponge_2_40min_RD2_1_1334_5.3.236.mgf	0			7	3	1	3	85	105	Oxidation (M)
K.ISDSHGDAQMC(+57.02)DFIE(+53.92)AN(+.98)YLTEQTQAIK.Q	N	99.9	48.03	3139.28	27	-5.4	1047.43	3	26.78	3	73640	Sponge_2_40min_RD2_3_1336_5.3.236.mgf	0			2	1	1	0	117	143	Carbamidomethylation; Replacement of 2 protons by iron; Deamidation (NQ)
R.EN(+.98)YHEESEAAVNK.Q	N	99.9	47.91	1519.64	13	3.3	507.557	3	10.29	3	55401	Sponge_2_40min_RD2_3_1336_5.3.236.mgf	0			8	4	2	2	7	19	Deamidation (NQ)
E.WGSGAEAM(+15.99)QAALQLEK.D	N	99.9	47.62	1704.81	16	-3	853.412	2	19.06	9	209312	Sponge_5_40min_RD5_3_1348_5.3.236.mgf			0	3	0	1	2	90	105	Oxidation (M)
K.FM(+15.99)AFQNER.G	N	99.9	47.51	1057.47	8	-7.3	529.736	2	12.54	9	203455	Sponge_5_40min_RD5_3_1348_5.3.236.mgf			0	118	40	36	42	66	73	Oxidation (M)
K.KFMAFQ(+.98)NER.G	N	99.9	47.38	1170.55	9	-1.3	391.19	3	13.49	3	56785	Sponge_2_40min_RD2_3_1336_5.3.236.mgf	0			5	2	1	2	65	73	Deamidation (NQ)
G.AEAMQAALQLEK.D	N	99.9	46.66	1301.66	12	-3.6	651.837	2	18.07	2	35221	Sponge_2_40min_RD2_2_1335_5.3.236.mgf	0			10	3	4	3	94	105
D.E(+53.92)WGSGAEAM(+15.99)QAALQLE(+53.92)KDVNQALLDMHK.I	N	99.9	46.47	3206.32	28	5.9	642.275	5	16.32	5	109423	Sponge_4_40min_RD4_2_1343_5.3.236.mgf		0		5	2	1	2	89	116	Replacement of 2 protons by iron; Oxidation (M)
K.D(+53.92)VN(+.98)QALLDMHK.I	N	99.9	46.46	1337.54	11	11.2	669.783	2	16.62	8	184438	Sponge_5_40min_RD5_2_1347_5.3.236.mgf			0	5	1	2	2	106	116	Replacement of 2 protons by iron; Deamidation (NQ)
K.ISDSHGDAQMC(+57.02)DFIEANYLTEQTQAIK.Q	N	99.9	46.46	3084.38	27	-13.6	1029.12	3	25.44	3	71838	Sponge_2_40min_RD2_3_1336_5.3.236.mgf	0			1	1	0	0	117	143	Carbamidomethylation
K.DVNQ(+.98)ALLDM(+15.99)HK.I	N	99.9	46.25	1299.61	11	-2.4	650.812	2	13.51	4	81590	Sponge_4_40min_RD4_1_1342_5.3.236.mgf		0		5	1	1	3	106	116	Deamidation (NQ); Oxidation (M)
Y.TYTSLAFYFDR.D	Y	99.9	45.97	1382.65	11	-4.8	692.329	2	24.41	5	120020	Sponge_4_40min_RD4_2_1343_5.3.236.mgf		0		13	4	5	4	30	40
K.DEWGSGAEAMQAALQLE.K	N	99.9	45.85	1804.79	17	-4.1	903.4	2	30.12	4	100900	Sponge_4_40min_RD4_1_1342_5.3.236.mgf		0		4	1	1	2	88	104
V.GTGHGEWHFQK.D	N	99.9	45.38	1282.58	11	-1.5	642.298	2	10.9	2	28578	Sponge_2_40min_RD2_2_1335_5.3.236.mgf	0			22	8	8	6	156	166
P.AKDEWGSGAEAMQ(+.98)AALQLEK.D	N	99.9	45.33	2133	20	0.5	712.009	3	22.74	1	14825	Sponge_2_40min_RD2_1_1334_5.3.236.mgf	0			5	3	1	1	86	105	Deamidation (NQ)
F.YFDRDDIAMSGFKDFFLK.S	N	99.9	45.33	2214.05	18	-2.6	739.02	3	26.13	3	72757	Sponge_2_40min_RD2_3_1336_5.3.236.mgf	0			4	2	2	0	37	54
R.DDIAMSGFKDFF.L	N	99.9	45.16	1391.61	12	1.1	696.811	2	28.66	2	49934	Sponge_2_40min_RD2_2_1335_5.3.236.mgf	0			6	3	0	3	41	52
Q.VRENYHEESEAAVNK.Q	N	99.9	45.16	1773.83	15	-6.4	592.279	3	9.15	3	55094	Sponge_2_40min_RD2_3_1336_5.3.236.mgf	0			7	3	2	2	5	19
R.IVLQDVKKPAKDEWGSGAEAM(+15.99)QAALQLEK.D	N	99.9	44.97	3168.65	29	-11.8	793.16	4	22.49	8	191817	Sponge_5_40min_RD5_2_1347_5.3.236.mgf			0	5	1	2	2	77	105	Oxidation (M)
K.DEWGSGAEAM(+15.99)Q(+.98)AALQ(+.98)LEK.D	N	99.9	44.97	1950.85	18	10.9	976.444	2	23.25	9	214795	Sponge_5_40min_RD5_3_1348_5.3.236.mgf			0	8	3	3	2	88	105	Oxidation (M); Deamidation (NQ)
K.DEWGSGAEAMQAAL.Q	N	99.9	44.59	1434.61	14	-7.7	718.306	2	25.78	8	196158	Sponge_5_40min_RD5_2_1347_5.3.236.mgf			0	7	5	0	2	88	101
K.ISDSHGDAQMC(+57.02)D(+53.92)FIEANYLTEQTQAIK.Q	N	99.9	44.45	3138.3	27	-11.5	1047.1	3	26.84	8	197334	Sponge_5_40min_RD5_2_1347_5.3.236.mgf			0	1	0	0	1	117	143	Carbamidomethylation; Replacement of 2 protons by iron
R.IVLQDVKKPAKDEWGSGAEAMQAALQLEK.D	N	99.8	44.18	3152.65	29	-15.4	789.159	4	22.81	7	168277	Sponge_5_40min_RD5_1_1346_5.3.236.mgf			0	4	2	1	1	77	105
G.TGHGEWHFQK.D	N	99.8	44.12	1225.56	10	-6	613.785	2	11.02	7	155821	Sponge_5_40min_RD5_1_1346_5.3.236.mgf			0	2	1	0	1	157	166
T.SLAFYFDRDDIAMSGFK.D	Y	99.9	44.06	1981.92	17	-8.9	661.643	3	25.3	3	71685	Sponge_2_40min_RD2_3_1336_5.3.236.mgf	0			7	3	3	1	33	49
K.ISDSHGDAQ(+.98)M(+15.99)CDFIEANYLTEQTQAIK.Q	N	99.9	43.92	3044.34	27	1.9	1015.79	3	22.7	2	42205	Sponge_2_40min_RD2_2_1335_5.3.236.mgf	0			2	2	0	0	117	143	Deamidation (NQ); Oxidation (M)
I.EANYLTEQTQAIK.Q	N	99.8	43.87	1507.75	13	-4.8	754.88	2	15.94	9	206314	Sponge_5_40min_RD5_3_1348_5.3.236.mgf			0	13	4	5	4	131	143
K.DVNQALLDMHKI.S	N	99.9	43.69	1395.72	12	-1.2	698.865	2	20.45	2	38809	Sponge_2_40min_RD2_2_1335_5.3.236.mgf	0			16	5	5	6	106	117
M.SGFKDFFLK.S	N	99.9	43.68	1087.57	9	-3.6	544.79	2	21.07	4	90163	Sponge_4_40min_RD4_1_1342_5.3.236.mgf		0		17	6	4	7	46	54
L.QLEKDVNQALLD(+53.92)M(+15.99)HKISDSHGDAQM(+15.99)CDFIEANYLTEQTQAIK.Q	N	99.9	43.68	4876.17	42	-20	976.222	5	24.79	3	70965	Sponge_2_40min_RD2_3_1336_5.3.236.mgf	0			1	1	0	0	102	143	Replacement of 2 protons by iron; Oxidation (M)
R.DDIAM(+15.99)SGFK.D	N	99.8	43.51	998.438	9	-5.8	500.223	2	13.24	9	203821	Sponge_5_40min_RD5_3_1348_5.3.236.mgf			0	67	26	15	26	41	49	Oxidation (M)
E.ANYLTEQTQAIK.Q	N	99.9	43.33	1378.71	12	-1	690.361	2	15.25	2	32007	Sponge_2_40min_RD2_2_1335_5.3.236.mgf	0			4	3	1	0	132	143
S.GAEAM(+15.99)QAALQLEK.D	N	99.8	43.16	1374.68	13	-8.2	688.342	2	14.18	8	182114	Sponge_5_40min_RD5_2_1347_5.3.236.mgf			0	5	1	1	3	93	105	Oxidation (M)
F.YTYTSLAFYFDR.D	Y	99.8	42.36	1545.71	12	-0.7	773.864	2	26.04	3	72624	Sponge_2_40min_RD2_3_1336_5.3.236.mgf	0			9	6	3	0	29	40
F.YFDRDDIAM(+15.99)SGFK.D	N	99.8	42.29	1579.7	13	-2.6	527.572	3	17.01	2	34007	Sponge_2_40min_RD2_2_1335_5.3.236.mgf	0			8	4	3	1	37	49	Oxidation (M)
A.EAM(+15.99)QAALQLEK.D	N	99.8	42.1	1246.62	11	-6.5	624.315	2	13.57	4	81643	Sponge_4_40min_RD4_1_1342_5.3.236.mgf		0		5	0	2	3	95	105	Oxidation (M)
E.KDVN(+.98)QALLDM(+15.99)HKISDSHGDAQM(+15.99)CDFIEANYLTEQTQAIK.Q	N	99.8	42.08	4453.05	39	-12	1114.26	4	25.02	5	120961	Sponge_4_40min_RD4_2_1343_5.3.236.mgf		0		1	0	1	0	105	143	Deamidation (NQ); Oxidation (M)
K.FMAFQ(+.98)N(+.98)ER.G	N	99.8	42.04	1043.44	8	-1.2	522.726	2	17.64	8	185536	Sponge_5_40min_RD5_2_1347_5.3.236.mgf			0	2	0	0	2	66	73	Deamidation (NQ)
Y.FDRDDIAMSGFK.D	N	99.8	41.86	1400.64	12	-2.2	701.325	2	17.71	5	110687	Sponge_4_40min_RD4_2_1343_5.3.236.mgf		0		12	7	3	2	38	49
A.EAMQAALQLEK.D	N	99.8	41.78	1230.63	11	-4.2	616.319	2	17.28	5	110322	Sponge_4_40min_RD4_2_1343_5.3.236.mgf		0		9	3	4	2	95	105
K.ISDSHGDAQM.C	N	99.8	41.5	1059.43	10	-3.1	530.72	2	9.58	2	28232	Sponge_2_40min_RD2_2_1335_5.3.236.mgf	0			7	2	1	4	117	126
K.ISDSHGDAQ(+.98)M(+15.99)C(+57.02)DFIEANYLTEQTQAIK.Q	N	99.8	41.42	3101.36	27	0.8	776.348	4	22.12	1	13852	Sponge_2_40min_RD2_1_1334_5.3.236.mgf	0			1	1	0	0	117	143	Deamidation (NQ); Oxidation (M); Carbamidomethylation
K.DEWGSGAEAM(+15.99)Q(+.98)AALQL.E	N	99.8	41.02	1692.73	16	15.7	847.386	2	30.95	3	76136	Sponge_2_40min_RD2_3_1336_5.3.236.mgf	0			1	1	0	0	88	103	Oxidation (M); Deamidation (NQ)
K.DEWGSGAEAMQAALQL.E	N	99.8	40.75	1675.75	16	-0.2	838.883	2	30.82	1	23798	Sponge_2_40min_RD2_1_1334_5.3.236.mgf	0			9	4	2	3	88	103
A.NYLTEQTQAIK.Q	N	99.8	40.64	1307.67	11	5.9	654.847	2	15.19	2	31920	Sponge_2_40min_RD2_2_1335_5.3.236.mgf	0			4	2	1	1	133	143
K.FM(+15.99)AFQ(+.98)NER.G	N	99.7	40.58	1058.45	8	-3.6	530.23	2	13.08	8	181075	Sponge_5_40min_RD5_2_1347_5.3.236.mgf			0	4	0	1	3	66	73	Oxidation (M); Deamidation (NQ)
Q.LGDYVTQLKK.V	N	99.8	40.5	1163.65	10	-2.1	582.834	2	14.97	1	4346	Sponge_2_40min_RD2_1_1334_5.3.236.mgf	0			1	1	0	0	145	154
K.ISDSHGDAQMCDFIEAN.Y	N	99.8	40.47	1851.74	17	-3.4	926.874	2	21.17	1	12298	Sponge_2_40min_RD2_1_1334_5.3.236.mgf	0			1	1	0	0	117	133
K.QINMELYAFYTYTSLAFYFDR.D	Y	99.7	40.42	2655.24	21	-7	886.08	3	36.96	7	176385	Sponge_5_40min_RD5_1_1346_5.3.236.mgf			0	2	1	0	1	20	40
K.ISDSHGDAQ(+.98)MC(+57.02)D(+53.92)FIEANYLTEQTQAIK.Q	N	99.8	40.13	3139.28	27	4.8	1047.44	3	26.78	1	20869	Sponge_2_40min_RD2_1_1334_5.3.236.mgf	0			3	1	2	0	117	143	Deamidation (NQ); Carbamidomethylation; Replacement of 2 protons by iron
K.PAKDEWGSGAEAMQ(+.98)AALQLEK.D	N	99.8	40.07	2230.06	21	5.3	744.364	3	23.05	4	93080	Sponge_4_40min_RD4_1_1342_5.3.236.mgf		0		1	0	1	0	85	105	Deamidation (NQ)
A.FYFDRDDIAMSGFK.D	N	99.8	40.04	1710.77	14	-3.7	571.262	3	22.66	2	42197	Sponge_2_40min_RD2_2_1335_5.3.236.mgf	0			8	3	2	3	36	49
N.YLTEQTQ(+.98)AIK.Q	N	99.8	39.94	1194.61	10	-1.8	598.313	2	13.52	3	56805	Sponge_2_40min_RD2_3_1336_5.3.236.mgf	0			4	1	0	3	134	143	Deamidation (NQ)
L.GDYVTQLKK.V	N	99.8	39.77	1050.57	9	-3.4	526.291	2	14.95	1	4334	Sponge_2_40min_RD2_1_1334_5.3.236.mgf	0			6	4	1	1	146	154
K.DVNQALLDM(+15.99)HKI.S	N	99.7	39.72	1411.71	12	-5.8	706.86	2	16.2	9	206581	Sponge_5_40min_RD5_3_1348_5.3.236.mgf			0	2	1	0	1	106	117	Oxidation (M)
K.ISDSHGDAQM(+15.99)CDFIE(+53.92)AN(+.98)YLTEQTQAIK.Q	N	99.8	39.61	3098.26	27	11.4	775.58	4	25.23	5	121200	Sponge_4_40min_RD4_2_1343_5.3.236.mgf		0		1	0	1	0	117	143	Oxidation (M); Replacement of 2 protons by iron; Deamidation (NQ)
K.ISDSHGD(+53.92)AQM(+15.99)CDFIEANYLTEQTQAIK.Q	N	99.7	39.6	3097.27	27	-0.9	1033.43	3	25.22	8	195471	Sponge_5_40min_RD5_2_1347_5.3.236.mgf			0	1	0	0	1	117	143	Replacement of 2 protons by iron; Oxidation (M)
K.KPAKDEWGSGAEAM.Q	N	99.7	39.47	1475.67	14	-5.8	738.839	2	12.35	8	180552	Sponge_5_40min_RD5_2_1347_5.3.236.mgf			0	6	1	1	4	84	97
Y.FDRDDIAMSGFKDFFLK.S	N	99.8	39.47	2050.98	17	0	684.668	3	25.44	5	121474	Sponge_4_40min_RD4_2_1343_5.3.236.mgf		0		6	1	5	0	38	54
E.WGSGAEAMQAALQLEKDVNQALLDM(+15.99)HKISDSHGDAQM(+15.99)C(+57.02)DFIEANYLTEQTQAIK.Q	N	99.8	39.38	6051.8	54	-19.8	1211.34	5	26.28	4	97532	Sponge_4_40min_RD4_1_1342_5.3.236.mgf		0		1	0	1	0	90	143	Oxidation (M); Carbamidomethylation
A.EAM(+15.99)QAALQLE(+53.92)KDVNQALLDMHK.I	N	99.8	39.36	2565.17	22	-7.7	642.294	4	16.33	5	109429	Sponge_4_40min_RD4_2_1343_5.3.236.mgf		0		1	0	1	0	95	116	Oxidation (M); Replacement of 2 protons by iron
K.DEWGSGAEAMQA.A	N	99.6	39.15	1250.49	12	0.6	626.251	2	19.83	8	188191	Sponge_5_40min_RD5_2_1347_5.3.236.mgf			0	6	3	2	1	88	99
R.IVLQ(+.98)DVKKPAK.D	N	99.6	38.99	1238.76	11	-7.1	413.924	3	11.04	7	155837	Sponge_5_40min_RD5_1_1346_5.3.236.mgf			0	1	0	0	1	77	87	Deamidation (NQ)
K.ISD(+53.92)SHGDAQ(+.98)MC(+57.02)DFIEANYLTEQTQAIK.Q	N	99.6	38.54	3139.28	27	-4.9	1047.43	3	26.76	7	173277	Sponge_5_40min_RD5_1_1346_5.3.236.mgf			0	3	0	2	1	117	143	Replacement of 2 protons by iron; Deamidation (NQ); Carbamidomethylation
K.ISDSHGDAQMC(+57.02)DFIEAN(+.98)YLTEQTQAIK.Q	N	99.6	38.02	3085.36	27	-10	1029.45	3	24.78	8	194997	Sponge_5_40min_RD5_2_1347_5.3.236.mgf			0	2	0	0	2	117	143	Carbamidomethylation; Deamidation (NQ)
P.AKDEWGSGAEAM(+15.99)Q(+.98)AALQLEK.D	N	99.5	37.95	2149	20	4.2	717.344	3	18.87	7	163053	Sponge_5_40min_RD5_1_1346_5.3.236.mgf			0	1	0	0	1	86	105	Oxidation (M); Deamidation (NQ)
K.ISDSHGDAQ(+.98)MCDFIEAN(+.98)YLTEQTQAIK.Q	N	99.7	37.78	3029.33	27	2.3	1010.79	3	24.65	3	70787	Sponge_2_40min_RD2_3_1336_5.3.236.mgf	0			1	1	0	0	117	143	Deamidation (NQ)
K.Q(+.98)LGDYVTQ(+.98)LK.K	N	99.6	37.77	1165.59	10	14.4	583.809	2	19.21	5	112505	Sponge_4_40min_RD4_2_1343_5.3.236.mgf		0		2	0	1	1	144	153	Deamidation (NQ)
K.DVNQALLDMH.K	N	99.7	37.69	1154.54	10	-1.6	578.276	2	20.12	4	88771	Sponge_4_40min_RD4_1_1342_5.3.236.mgf		0		13	5	3	5	106	115
K.VGTGHGEWHFQKDLA	N	99.6	37.59	1680.8	15	0.2	561.274	3	14.61	1	3979	Sponge_2_40min_RD2_1_1334_5.3.236.mgf	0			2	1	1	0	155	169
K.DEWGSGAE(+53.92)AMQ(+.98)AALQLEK.D	N	99.5	37.49	1987.79	18	-11.1	663.597	3	26.22	9	218401	Sponge_5_40min_RD5_3_1348_5.3.236.mgf			0	1	0	0	1	88	105	Replacement of 2 protons by iron; Deamidation (NQ)
K.FM(+15.99)AFQN(+.98)ER.G	N	99.5	37.05	1058.45	8	-11.6	530.226	2	8.52	8	179238	Sponge_5_40min_RD5_2_1347_5.3.236.mgf			0	5	1	2	2	66	73	Oxidation (M); Deamidation (NQ)
Q.LGDYVTQLK.K	N	99.6	37	1035.56	9	-2	518.786	2	18.38	2	35618	Sponge_2_40min_RD2_2_1335_5.3.236.mgf	0			9	6	1	2	145	153
V.NQALLDMHK.I	N	99.5	36.97	1068.54	9	-4.7	535.274	2	16.49	8	184239	Sponge_5_40min_RD5_2_1347_5.3.236.mgf			0	11	4	2	5	108	116
K.QINM(+15.99)ELYAFYTYTSL.A	N	99.4	36.96	1871.87	15	-15.1	936.926	2	30.89	7	175704	Sponge_5_40min_RD5_1_1346_5.3.236.mgf			0	2	0	1	1	20	34	Oxidation (M)
E.AMQAALQLEK.D	N	99.5	36.35	1101.59	10	-2.8	551.798	2	15.04	5	108139	Sponge_4_40min_RD4_2_1343_5.3.236.mgf		0		6	1	3	2	96	105
Q.MCDFIEANYLTEQTQAIK.Q	N	99.6	36.11	2116.98	18	-14.8	1059.48	2	25.41	2	46394	Sponge_2_40min_RD2_2_1335_5.3.236.mgf	0			1	1	0	0	126	143
K.DVN(+.98)Q(+.98)ALLDMHK.I	N	99.5	35.93	1284.6	11	8.6	643.314	2	13.69	2	30314	Sponge_2_40min_RD2_2_1335_5.3.236.mgf	0			4	2	1	1	106	116	Deamidation (NQ)
Y.TYTSLAFYFDRDDIAMSGFK.D	Y	99.5	35.76	2347.08	20	-6.1	783.364	3	26.38	5	122784	Sponge_4_40min_RD4_2_1343_5.3.236.mgf		0		1	0	1	0	30	49
R.DDIAMSGFKDF.F	N	99.5	35.71	1244.54	11	1.1	623.277	2	23.51	5	118674	Sponge_4_40min_RD4_2_1343_5.3.236.mgf		0		2	0	2	0	41	51
K.KFM(+15.99)AFQN(+.98)ER.G	N	99.2	35.39	1186.54	9	2.7	594.281	2	11.3	9	202906	Sponge_5_40min_RD5_3_1348_5.3.236.mgf			0	2	0	0	2	65	73	Oxidation (M); Deamidation (NQ)
L.AFYFDRDDIAM(+15.99)SGFK.D	Y	99.4	35.05	1797.8	15	1.4	600.276	3	21.33	1	12574	Sponge_2_40min_RD2_1_1334_5.3.236.mgf	0			1	1	0	0	35	49	Oxidation (M)
K.DEWGSGAEAMQAA.L	N	99.4	34.98	1321.52	13	0.6	661.77	2	20.39	6	139454	Sponge_4_40min_RD4_3_1344_5.3.236.mgf		0		3	1	2	0	88	100
Y.TSLAFYFDR.D	Y	99	34.93	1118.54	9	-0.8	560.277	2	22.32	7	167637	Sponge_5_40min_RD5_1_1346_5.3.236.mgf			0	9	5	2	2	32	40
K.DVNQALLDM(+15.99)H.K	N	99	34.73	1170.53	10	-2.2	586.273	2	16.46	8	184175	Sponge_5_40min_RD5_2_1347_5.3.236.mgf			0	3	1	0	2	106	115	Oxidation (M)
K.KFM(+15.99)AFQ(+.98)NER.G	N	99.3	34.19	1186.54	9	-2.8	594.278	2	11.33	1	1433	Sponge_2_40min_RD2_1_1334_5.3.236.mgf	0			5	3	1	1	65	73	Oxidation (M); Deamidation (NQ)
K.ISDSHGD(+53.92)AQ(+.98)MC(+57.02)DFIEANYLTEQTQAIK.Q	N	99.2	33.99	3139.28	27	-3.4	1047.43	3	26.86	4	98275	Sponge_4_40min_RD4_1_1342_5.3.236.mgf		0		1	0	1	0	117	143	Replacement of 2 protons by iron; Deamidation (NQ); Carbamidomethylation
A.KDEWGSGAEAMQ(+.98)AALQLEK.D	N	98.9	33.86	2061.97	19	3.8	688.332	3	22.85	7	168297	Sponge_5_40min_RD5_1_1346_5.3.236.mgf			0	1	0	0	1	87	105	Deamidation (NQ)
E.KDVNQALLDM(+15.99)HKISDSHGDAQ(+.98)M(+15.99)CDFIEANYLTEQTQAIK.Q	N	99.1	33.84	4453.05	39	-7.1	1114.26	4	25.05	4	95896	Sponge_4_40min_RD4_1_1342_5.3.236.mgf		0		1	0	1	0	105	143	Oxidation (M); Deamidation (NQ)
K.DVN(+.98)QALLDM(+15.99)HK.I	N	98.9	33.66	1299.61	11	8.2	650.819	2	8.57	7	155179	Sponge_5_40min_RD5_1_1346_5.3.236.mgf			0	2	0	1	1	106	116	Deamidation (NQ); Oxidation (M)
T.SLAFYFDR.D	Y	99.1	33.56	1017.49	8	-2.4	509.752	2	21.92	2	41113	Sponge_2_40min_RD2_2_1335_5.3.236.mgf	0			1	1	0	0	33	40
W.GSGAEAMQ(+.98)AALQLEK.D	N	99.1	33.42	1503.72	15	3.4	752.872	2	20.19	6	139134	Sponge_4_40min_RD4_3_1344_5.3.236.mgf		0		1	0	1	0	91	105	Deamidation (NQ)
F.DRDDIAMSGFK.D	N	99.2	33.32	1253.57	11	-2.6	627.791	2	14.88	1	4271	Sponge_2_40min_RD2_1_1334_5.3.236.mgf	0			1	1	0	0	39	49
E.KDVNQALLDMHK.I	N	99.1	33.04	1410.73	12	0.1	471.25	3	12.79	2	29615	Sponge_2_40min_RD2_2_1335_5.3.236.mgf	0			4	1	3	0	105	116
G.AEAM(+15.99)QAALQLEK.D	N	99	32.92	1317.66	12	-7.9	659.832	2	13.9	4	82002	Sponge_4_40min_RD4_1_1342_5.3.236.mgf		0		1	0	1	0	94	105	Oxidation (M)
A.MQAALQLEK.D	N	98.6	32.72	1030.55	9	-3.5	516.279	2	14.37	8	182335	Sponge_5_40min_RD5_2_1347_5.3.236.mgf			0	4	0	3	1	97	105
L.AFYFDRDDIAMSGFKDFFLK.S	Y	99	32.5	2432.15	20	-2.9	811.722	3	28.12	6	149354	Sponge_4_40min_RD4_3_1344_5.3.236.mgf		0		1	0	1	0	35	54
S.GFKDFFLK.S	N	98.7	32.04	1000.54	8	-6.9	501.273	2	20.94	5	114901	Sponge_4_40min_RD4_2_1343_5.3.236.mgf		0		1	0	1	0	47	54
G.AEAMQAALQLEKDVNQALLDMHKISD(+53.92)SHGD(+53.92)AQMC(+57.02)DFIEANYLTEQTQAIK.Q	N	98.7	31.74	5740.5	50	-7.1	1149.1	5	26.65	1	20656	Sponge_2_40min_RD2_1_1334_5.3.236.mgf	0			1	1	0	0	94	143	Replacement of 2 protons by iron; Carbamidomethylation
N.QALLDMHK.I	N	98.1	31.72	954.496	8	-5.7	478.252	2	12.18	8	180469	Sponge_5_40min_RD5_2_1347_5.3.236.mgf			0	8	3	2	3	109	116
R.IVLQDVK.K	N	98.1	31.57	813.496	7	-8.7	407.752	2	12.72	9	203564	Sponge_5_40min_RD5_3_1348_5.3.236.mgf			0	9	3	1	5	77	83
K.KPAKDEWGSGAEAMQAALQ.L	N	98.7	31.27	1986.95	19	-7.6	663.318	3	19.15	5	112426	Sponge_4_40min_RD4_2_1343_5.3.236.mgf		0		1	0	1	0	84	102
E.WGSGAEAMQ(+.98)AALQLEK.D	N	98.3	30.74	1689.8	16	10.7	845.918	2	23.28	2	43155	Sponge_2_40min_RD2_2_1335_5.3.236.mgf	0			1	1	0	0	90	105	Deamidation (NQ)
V.NQALLDM(+15.99)HK.I	N	98.5	30.68	1084.53	9	-1.3	543.273	2	13.13	3	56581	Sponge_2_40min_RD2_3_1336_5.3.236.mgf	0			1	1	0	0	108	116	Oxidation (M)
K.VGTGHGEWHFQ(+.98)K.D	N	98.3	30.15	1382.64	12	5.8	461.889	3	14.92	2	31585	Sponge_2_40min_RD2_2_1335_5.3.236.mgf	0			1	1	0	0	155	166	Deamidation (NQ)
K.QINMELYAFY.T	N	98.1	30.15	1290.6	10	-2.6	646.303	2	29.1	3	75383	Sponge_2_40min_RD2_3_1336_5.3.236.mgf	0			1	1	0	0	20	29
K.QINMELYAFYTY.T	N	98.1	30.14	1554.71	12	0	778.361	2	30.26	3	75954	Sponge_2_40min_RD2_3_1336_5.3.236.mgf	0			1	1	0	0	20	31
total 182 peptides

## Sheet: HdF1b
Peptide	Uniq	Score (%)	-10lgP	Mass	Length	ppm	m/z	z	RT	Fraction	Scan	Source File	Area Sample 2	Area Sample 4	Area Sample 5	#Spec	#Spec Sample 2	#Spec Sample 4	#Spec Sample 5	Start	End	PTM
K.DEWGSGAEAMQAALQLEK.D	N	99.9	99.09	1932.89	18	-6.5	967.445	2	26.18	9	218406	Sponge_5_40min_RD5_3_1348_5.3.236.mgf			0	327	118	101	108	88	105
K.DEWGSGAEAM(+15.99)QAALQLEK.D	N	99.9	90.15	1948.88	18	-5	975.444	2	21.82	9	212892	Sponge_5_40min_RD5_3_1348_5.3.236.mgf			0	234	75	80	79	88	105	Oxidation (M)
K.DEWGSGAEAMQ(+.98)AALQLEK.D	N	99.9	83.78	1933.87	18	-0.9	967.943	2	27.19	2	48683	Sponge_2_40min_RD2_2_1335_5.3.236.mgf	0			85	34	21	30	88	105	Deamidation (NQ)
K.KPAKDEWGSGAEAM(+15.99)QAALQLEK.D	N	99.9	81.23	2373.16	22	-0.9	792.061	3	17.33	2	34351	Sponge_2_40min_RD2_2_1335_5.3.236.mgf	0			263	97	69	97	84	105	Oxidation (M)
K.KPAKDEWGSGAEAMQAALQLEK.D	N	99.9	80.48	2357.17	22	6.5	786.735	3	21.22	2	39930	Sponge_2_40min_RD2_2_1335_5.3.236.mgf	0			413	153	108	152	84	105
R.ENYHEESEAAVNK.Q	N	99.9	79.44	1518.66	13	-0.9	760.336	2	9.29	9	202481	Sponge_5_40min_RD5_3_1348_5.3.236.mgf			0	200	81	52	67	7	19
R.DDIAMSGFKDFFLK.S	N	99.9	75.59	1632.79	14	-1.5	817.399	2	26.76	9	218997	Sponge_5_40min_RD5_3_1348_5.3.236.mgf			0	78	24	26	28	41	54
K.DEWGSGAEAM(+15.99)Q(+.98)AALQLEK.D	N	99.9	74.44	1949.87	18	-0.4	975.941	2	22.18	4	91877	Sponge_4_40min_RD4_1_1342_5.3.236.mgf		0		102	37	29	36	88	105	Oxidation (M); Deamidation (NQ)
R.DDIAM(+15.99)SGFKDFFLK.S	N	99.9	73.73	1648.78	14	-3.6	825.395	2	24.55	9	216392	Sponge_5_40min_RD5_3_1348_5.3.236.mgf			0	43	15	14	14	41	54	Oxidation (M)
K.VGTGHGEWHFQK.D	N	99.9	71.07	1381.65	12	-3.9	691.831	2	11	8	179841	Sponge_5_40min_RD5_2_1347_5.3.236.mgf			0	615	240	187	188	155	166
K.ISDSHGDAQMC(+57.02)D(+53.92)FIEAN(+.98)YLTEQTQAIK.Q	N	99.9	70.33	3139.28	27	-4.1	1047.43	3	26.78	9	219004	Sponge_5_40min_RD5_3_1348_5.3.236.mgf			0	5	2	0	3	117	143	Carbamidomethylation; Replacement of 2 protons by iron; Deamidation (NQ)
E.WGSGAEAM(+15.99)QAALQLEKDVNQALLDM(+15.99)HKISDSHGDAQMC(+57.02)DFIEANYLTEQTQAIK.Q	N	99.9	68.3	6051.8	54	-19.5	1211.34	5	26.18	3	72791	Sponge_2_40min_RD2_3_1336_5.3.236.mgf	0			3	3	0	0	90	143	Oxidation (M); Carbamidomethylation
K.QLGDYVTQLKK.V	N	99.9	67.32	1291.71	11	-6.9	431.575	3	15.15	9	205370	Sponge_5_40min_RD5_3_1348_5.3.236.mgf			0	118	45	34	39	144	154
W.GSGAEAM(+15.99)QAALQLEK.D	N	99.9	67.05	1518.73	15	-5.2	760.371	2	8.45	2	27748	Sponge_2_40min_RD2_2_1335_5.3.236.mgf	0			23	8	6	9	91	105	Oxidation (M)
K.DFFLKSADEEYDHAK.K	N	99.9	66.57	1813.82	15	-2.5	605.611	3	17.95	5	110930	Sponge_4_40min_RD4_2_1343_5.3.236.mgf		0		13	4	5	4	50	64
D.EWGSGAEAMQAALQLEK.D	N	99.9	66.5	1817.86	17	-5.4	909.933	2	24.4	9	216245	Sponge_5_40min_RD5_3_1348_5.3.236.mgf			0	15	4	6	5	89	105
K.ISDSHGDAQM(+15.99)CD(+53.92)FIEANYLTEQTQAIK.Q	N	99.9	64.92	3097.27	27	-0.3	775.325	4	25.22	5	121216	Sponge_4_40min_RD4_2_1343_5.3.236.mgf		0		20	10	2	8	117	143	Oxidation (M); Replacement of 2 protons by iron
P.AKDEWGSGAEAMQAALQLEK.D	N	99.9	64.57	2132.02	20	-2.3	711.679	3	22.74	2	42320	Sponge_2_40min_RD2_2_1335_5.3.236.mgf	0			55	21	17	17	86	105
D.FIEANYLTEQTQAIK.Q	N	99.9	64.32	1767.9	15	-1.7	884.958	2	21.07	2	39686	Sponge_2_40min_RD2_2_1335_5.3.236.mgf	0			42	15	10	17	129	143
K.KVGTGHGEWHFQK.D	N	99.9	63.5	1509.75	13	-3.3	504.255	3	12.15	1	1822	Sponge_2_40min_RD2_1_1334_5.3.236.mgf	0			272	136	78	58	154	166
K.DVNQALLDMHK.I	N	99.9	63.27	1282.63	11	-6.8	642.32	2	16.17	2	33076	Sponge_2_40min_RD2_2_1335_5.3.236.mgf	0			275	90	84	101	106	116
K.KPAKDEWGSGAEAMQ(+.98)AALQLEK.D	N	99.9	63.23	2358.15	22	1.3	787.059	3	22.23	1	14026	Sponge_2_40min_RD2_1_1334_5.3.236.mgf	0			40	11	13	16	84	105	Deamidation (NQ)
D.EWGSGAEAM(+15.99)QAALQLEK.D	N	99.9	63.06	1833.86	17	-5.9	917.93	2	20.18	4	88934	Sponge_4_40min_RD4_1_1342_5.3.236.mgf		0		8	3	1	4	89	105	Oxidation (M)
W.GSGAEAMQAALQLEK.D	N	99.9	62.07	1502.74	15	-5.7	752.373	2	20.22	9	210736	Sponge_5_40min_RD5_3_1348_5.3.236.mgf			0	23	12	3	8	91	105
K.PAKDEWGSGAEAMQAALQLEK.D	N	99.9	61.34	2229.07	21	-4.7	744.028	3	22.77	5	117564	Sponge_4_40min_RD4_2_1343_5.3.236.mgf		0		32	12	9	11	85	105
K.ISDSHGDAQMCDFIEANYLTEQTQAIK.Q	N	99.9	61.24	3027.36	27	-6.1	1010.12	3	24.84	1	18060	Sponge_2_40min_RD2_1_1334_5.3.236.mgf	0			82	33	28	21	117	143
K.DVNQALLDM(+15.99)HK.I	N	99.9	60.96	1298.63	11	0.2	650.322	2	13.1	4	81308	Sponge_4_40min_RD4_1_1342_5.3.236.mgf		0		243	83	81	79	106	116	Oxidation (M)
K.ISDSHGDAQM(+15.99)CDFIE(+53.92)ANYLTEQTQAIK.Q	N	99.9	60.21	3097.27	27	12.7	1033.44	3	25.24	1	18596	Sponge_2_40min_RD2_1_1334_5.3.236.mgf	0			6	3	2	1	117	143	Oxidation (M); Replacement of 2 protons by iron
K.DVN(+.98)QALLDMHK.I	N	99.9	59.56	1283.62	11	1.3	642.817	2	17.78	2	34848	Sponge_2_40min_RD2_2_1335_5.3.236.mgf	0			10	4	2	4	106	116	Deamidation (NQ)
K.QLGDYVTQLK.K	N	99.9	59.4	1163.62	10	-3.2	582.815	2	18.33	8	186371	Sponge_5_40min_RD5_2_1347_5.3.236.mgf			0	108	41	34	33	144	153
K.ISD(+53.92)SHGDAQM(+15.99)CDFIEANYLTEQTQAIK.Q	N	99.9	58.83	3097.27	27	9.1	1033.44	3	25.2	2	46072	Sponge_2_40min_RD2_2_1335_5.3.236.mgf	0			2	1	1	0	117	143	Replacement of 2 protons by iron; Oxidation (M)
K.ISDSHGDAQ(+.98)M(+15.99)CD(+53.92)FIEANYLTEQTQAIK.Q	N	99.9	58.8	3098.26	27	13.6	1033.77	3	25.3	3	71630	Sponge_2_40min_RD2_3_1336_5.3.236.mgf	0			2	2	0	0	117	143	Deamidation (NQ); Oxidation (M); Replacement of 2 protons by iron
C.DFIEANYLTEQTQAIK.Q	N	99.9	58.46	1882.93	16	-5.3	942.468	2	23.75	8	193584	Sponge_5_40min_RD5_2_1347_5.3.236.mgf			0	10	3	4	3	128	143
K.KFMAFQNER.G	N	99.9	57.88	1169.57	9	-5.6	585.787	2	12.52	4	80821	Sponge_4_40min_RD4_1_1342_5.3.236.mgf		0		184	72	55	57	65	73
K.SADEEYDHAKK.F	N	99.9	57.46	1291.57	11	-6	646.787	2	8.5	2	27903	Sponge_2_40min_RD2_2_1335_5.3.236.mgf	0			35	14	7	14	55	65
K.DVNQ(+.98)ALLDMHK.I	N	99.9	57.35	1283.62	11	4.4	642.819	2	16.97	2	33915	Sponge_2_40min_RD2_2_1335_5.3.236.mgf	0			10	3	2	5	106	116	Deamidation (NQ)
K.KPAKDEWGSGAEAM(+15.99)Q(+.98)AALQLEK.D	N	99.9	57.24	2374.15	22	0.5	792.39	3	17.75	3	61098	Sponge_2_40min_RD2_3_1336_5.3.236.mgf	0			16	6	4	6	84	105	Oxidation (M); Deamidation (NQ)
K.Q(+.98)LGDYVTQ(+.98)LKK.V	N	99.9	56.45	1293.68	11	-6.4	647.844	2	17.02	6	135251	Sponge_4_40min_RD4_3_1344_5.3.236.mgf		0		6	0	3	3	144	154	Deamidation (NQ)
L.GFYFDRDDIAMSGFK.D	Y	99.9	56.45	1767.79	15	-9.1	590.266	3	23.16	8	192770	Sponge_5_40min_RD5_2_1347_5.3.236.mgf			0	10	5	2	3	35	49
P.AKDEWGSGAEAM(+15.99)QAALQLEK.D	N	99.9	56.45	2148.02	20	-3.6	717.01	3	18.65	8	186787	Sponge_5_40min_RD5_2_1347_5.3.236.mgf			0	14	5	5	4	86	105	Oxidation (M)
R.IVLQDVKKPAK.D	N	99.9	55.97	1237.78	11	-3.9	413.598	3	10.41	1	1101	Sponge_2_40min_RD2_1_1334_5.3.236.mgf	0			11	4	4	3	77	87
K.SADEEYDHAKKFMAFQNER.G	N	99.9	55.85	2315.03	19	-9.3	579.759	4	16.59	8	184491	Sponge_5_40min_RD5_2_1347_5.3.236.mgf			0	9	4	1	4	55	73
K.Q(+.98)LGDYVTQLKK.V	N	99.9	55.69	1292.7	11	5.3	647.36	2	15.54	2	32330	Sponge_2_40min_RD2_2_1335_5.3.236.mgf	0			28	11	9	8	144	154	Deamidation (NQ)
K.Q(+.98)LGDYVTQLK.K	N	99.9	55.11	1164.6	10	-3.2	583.307	2	18.88	9	209094	Sponge_5_40min_RD5_3_1348_5.3.236.mgf			0	9	3	3	3	144	153	Deamidation (NQ)
K.SADEEYDHAK.K	N	99.9	54.95	1163.47	10	-7.9	582.739	2	8.4	7	154817	Sponge_5_40min_RD5_1_1346_5.3.236.mgf			0	77	26	20	31	55	64
E.WGSGAEAMQAALQLEK.D	N	99.9	54.86	1688.82	16	-5.1	845.413	2	23.25	7	168840	Sponge_5_40min_RD5_1_1346_5.3.236.mgf			0	14	5	5	4	90	105
K.ISDSHGDAQM(+15.99)CDFIEANYLTEQTQAIK.Q	N	99.9	54.64	3043.35	27	0.3	1015.46	3	22.67	2	42253	Sponge_2_40min_RD2_2_1335_5.3.236.mgf	0			9	3	3	3	117	143	Oxidation (M)
K.QLGDYVTQ(+.98)LKK.V	N	99.9	54.59	1292.7	11	1.2	647.357	2	15.74	3	59044	Sponge_2_40min_RD2_3_1336_5.3.236.mgf	0			30	10	11	9	144	154	Deamidation (NQ)
G.SGAEAMQAALQLEK.D	N	99.9	54.54	1445.72	14	0.4	723.867	2	19.67	1	10007	Sponge_2_40min_RD2_1_1334_5.3.236.mgf	0			18	3	9	6	92	105
A.KDEWGSGAEAMQAALQLEK.D	N	99.9	54.3	2060.98	19	-0.6	688.001	3	22.94	3	68314	Sponge_2_40min_RD2_3_1336_5.3.236.mgf	0			29	10	9	10	87	105
K.DEWGSGAEAMQAALQ.L	N	99.9	54.22	1562.67	15	-3.3	782.338	2	25.46	1	18928	Sponge_2_40min_RD2_1_1334_5.3.236.mgf	0			14	10	0	4	88	102
K.D(+53.92)VNQALLDMHK.I	N	99.9	53.7	1336.55	11	1.5	669.285	2	15.91	9	206421	Sponge_5_40min_RD5_3_1348_5.3.236.mgf			0	5	2	1	2	106	116	Replacement of 2 protons by iron
G.SGAEAM(+15.99)QAALQLEK.D	N	99.9	53.53	1461.71	14	-5.9	731.86	2	14.67	2	31322	Sponge_2_40min_RD2_2_1335_5.3.236.mgf	0			11	3	4	4	92	105	Oxidation (M)
K.DEWGSGAEAM.Q	N	99.9	53.5	1051.39	10	-0.7	1052.4	1	19.87	1	10388	Sponge_2_40min_RD2_1_1334_5.3.236.mgf	0			3	3	0	0	88	97
K.KFMAFQN(+.98)ER.G	N	99.9	53.32	1170.55	9	-5.3	586.279	2	13.59	8	181484	Sponge_5_40min_RD5_2_1347_5.3.236.mgf			0	3	0	1	2	65	73	Deamidation (NQ)
K.DEWGSGAEAMQ(+.98)AALQ(+.98)LEK.D	N	99.9	52.82	1934.86	18	12.5	645.968	3	26.11	7	172515	Sponge_5_40min_RD5_1_1346_5.3.236.mgf			0	15	4	3	8	88	105	Deamidation (NQ)
N.YLTEQTQAIK.Q	N	99.9	51.97	1193.63	10	-4.9	597.819	2	12.91	4	81155	Sponge_4_40min_RD4_1_1342_5.3.236.mgf		0		36	13	10	13	134	143
K.ISDSHGDAQ(+.98)MCDFIEANYLTEQTQAIK.Q	N	99.9	51.86	3028.34	27	3.2	1010.46	3	25.15	3	71522	Sponge_2_40min_RD2_3_1336_5.3.236.mgf	0			1	1	0	0	117	143	Deamidation (NQ)
Y.TSLGFYFDRDDIAMSGFK.D	Y	99.9	51.69	2068.96	18	-5.4	690.656	3	25.11	1	18463	Sponge_2_40min_RD2_1_1334_5.3.236.mgf	0			15	8	5	2	32	49
I.KQLGDYVTQLK.K	N	99.9	51.31	1291.71	11	1.4	646.865	2	15.3	2	32098	Sponge_2_40min_RD2_2_1335_5.3.236.mgf	0			5	3	0	2	143	153
K.ISDSHGDAQM(+15.99)CDFIEAN(+.98)YLTEQTQAIK.Q	N	99.9	51.11	3044.34	27	1.9	1015.79	3	22.72	4	92554	Sponge_4_40min_RD4_1_1342_5.3.236.mgf		0		5	3	1	1	117	143	Oxidation (M); Deamidation (NQ)
F.YFDRDDIAMSGFK.D	N	99.9	50.87	1563.7	13	-3.2	782.856	2	19.33	2	37078	Sponge_2_40min_RD2_2_1335_5.3.236.mgf	0			32	12	9	11	37	49
R.DDIAMSGFK.D	N	99.9	50.24	982.443	9	-4.6	492.226	2	16.85	9	207154	Sponge_5_40min_RD5_3_1348_5.3.236.mgf			0	88	36	24	28	41	49
K.FMAFQNER.G	N	99.9	50.02	1041.47	8	-1.9	521.741	2	15.69	2	32533	Sponge_2_40min_RD2_2_1335_5.3.236.mgf	0			249	119	51	79	66	73
S.GAEAMQAALQLEK.D	N	99.9	49.87	1358.69	13	-6.3	680.346	2	19.15	7	163360	Sponge_5_40min_RD5_1_1346_5.3.236.mgf			0	16	7	2	7	93	105
K.ISDSHGDAQ(+.98)MCD(+53.92)FIEAN(+.98)YLTEQTQAIK.Q	N	99.9	49.84	3083.25	27	7.9	1028.76	3	25.41	9	217472	Sponge_5_40min_RD5_3_1348_5.3.236.mgf			0	1	0	0	1	117	143	Deamidation (NQ); Replacement of 2 protons by iron
K.KFM(+15.99)AFQNER.G	N	99.9	49.65	1185.56	9	-1.9	593.786	2	10.6	1	1158	Sponge_2_40min_RD2_1_1334_5.3.236.mgf	0			101	41	29	31	65	73	Oxidation (M)
K.ISDSHGDAQ(+.98)MC(+57.02)DFIE(+53.92)ANYLTEQTQAIK.Q	N	99.9	49.32	3139.28	27	-2.6	1047.43	3	26.8	1	20814	Sponge_2_40min_RD2_1_1334_5.3.236.mgf	0			1	1	0	0	117	143	Deamidation (NQ); Carbamidomethylation; Replacement of 2 protons by iron
R.IVLQ(+.98)DVKKPAKDEWGSGAEAMQAALQLEK.D	N	99.9	49.29	3153.64	29	-7.4	789.411	4	22.59	4	92369	Sponge_4_40min_RD4_1_1342_5.3.236.mgf		0		3	0	2	1	77	105	Deamidation (NQ)
K.ISDSHGDAQM(+15.99)CD(+53.92)FIEAN(+.98)YLTEQTQAIK.Q	N	99.9	49.23	3098.26	27	7.9	775.578	4	25.26	1	18656	Sponge_2_40min_RD2_1_1334_5.3.236.mgf	0			2	2	0	0	117	143	Oxidation (M); Replacement of 2 protons by iron; Deamidation (NQ)
F.IEANYLTEQTQAIK.Q	N	99.9	49.17	1620.84	14	-2.2	811.423	2	18.41	1	8318	Sponge_2_40min_RD2_1_1334_5.3.236.mgf	0			14	5	4	5	130	143
A.KDEWGSGAEAM(+15.99)QAALQLEK.D	N	99.9	49.15	2076.98	19	0.3	693.334	3	18.72	9	208972	Sponge_5_40min_RD5_3_1348_5.3.236.mgf			0	9	3	1	5	87	105	Oxidation (M)
D.EWGSGAEAMQ(+.98)AALQLEK.D	N	99.9	48.2	1818.85	17	3.4	910.433	2	24.34	9	216145	Sponge_5_40min_RD5_3_1348_5.3.236.mgf			0	1	0	0	1	89	105	Deamidation (NQ)
K.PAKDEWGSGAEAM(+15.99)QAALQLEK.D	N	99.9	48.12	2245.07	21	-3.3	749.361	3	18.82	1	8860	Sponge_2_40min_RD2_1_1334_5.3.236.mgf	0			7	3	1	3	85	105	Oxidation (M)
K.ISDSHGDAQMC(+57.02)DFIE(+53.92)AN(+.98)YLTEQTQAIK.Q	N	99.9	48.03	3139.28	27	-5.4	1047.43	3	26.78	3	73640	Sponge_2_40min_RD2_3_1336_5.3.236.mgf	0			2	1	1	0	117	143	Carbamidomethylation; Replacement of 2 protons by iron; Deamidation (NQ)
R.EN(+.98)YHEESEAAVNK.Q	N	99.9	47.91	1519.64	13	3.3	507.557	3	10.29	3	55401	Sponge_2_40min_RD2_3_1336_5.3.236.mgf	0			8	4	2	2	7	19	Deamidation (NQ)
E.WGSGAEAM(+15.99)QAALQLEK.D	N	99.9	47.62	1704.81	16	-3	853.412	2	19.06	9	209312	Sponge_5_40min_RD5_3_1348_5.3.236.mgf			0	3	0	1	2	90	105	Oxidation (M)
K.FM(+15.99)AFQNER.G	N	99.9	47.51	1057.47	8	-7.3	529.736	2	12.54	9	203455	Sponge_5_40min_RD5_3_1348_5.3.236.mgf			0	118	40	36	42	66	73	Oxidation (M)
K.KFMAFQ(+.98)NER.G	N	99.9	47.38	1170.55	9	-1.3	391.19	3	13.49	3	56785	Sponge_2_40min_RD2_3_1336_5.3.236.mgf	0			5	2	1	2	65	73	Deamidation (NQ)
S.LGFYFDRDDIAMSGFK.D	Y	99.9	46.86	1880.88	16	-8.2	627.961	3	25.03	6	145842	Sponge_4_40min_RD4_3_1344_5.3.236.mgf		0		6	2	2	2	34	49
G.AEAMQAALQLEK.D	N	99.9	46.66	1301.66	12	-3.6	651.837	2	18.07	2	35221	Sponge_2_40min_RD2_2_1335_5.3.236.mgf	0			10	3	4	3	94	105
Y.TYTSLGFYFDR.D	Y	99.9	46.54	1368.63	11	-2.8	685.323	2	23.6	1	16114	Sponge_2_40min_RD2_1_1334_5.3.236.mgf	0			8	4	2	2	30	40
D.E(+53.92)WGSGAEAM(+15.99)QAALQLE(+53.92)KDVNQALLDMHK.I	N	99.9	46.47	3206.32	28	5.9	642.275	5	16.32	5	109423	Sponge_4_40min_RD4_2_1343_5.3.236.mgf		0		5	2	1	2	89	116	Replacement of 2 protons by iron; Oxidation (M)
K.D(+53.92)VN(+.98)QALLDMHK.I	N	99.9	46.46	1337.54	11	11.2	669.783	2	16.62	8	184438	Sponge_5_40min_RD5_2_1347_5.3.236.mgf			0	5	1	2	2	106	116	Replacement of 2 protons by iron; Deamidation (NQ)
K.ISDSHGDAQMC(+57.02)DFIEANYLTEQTQAIK.Q	N	99.9	46.46	3084.38	27	-13.6	1029.12	3	25.44	3	71838	Sponge_2_40min_RD2_3_1336_5.3.236.mgf	0			1	1	0	0	117	143	Carbamidomethylation
K.DVNQ(+.98)ALLDM(+15.99)HK.I	N	99.9	46.25	1299.61	11	-2.4	650.812	2	13.51	4	81590	Sponge_4_40min_RD4_1_1342_5.3.236.mgf		0		5	1	1	3	106	116	Deamidation (NQ); Oxidation (M)
K.DEWGSGAEAMQAALQLE.K	N	99.9	45.85	1804.79	17	-4.1	903.4	2	30.12	4	100900	Sponge_4_40min_RD4_1_1342_5.3.236.mgf		0		4	1	1	2	88	104
V.GTGHGEWHFQK.D	N	99.9	45.38	1282.58	11	-1.5	642.298	2	10.9	2	28578	Sponge_2_40min_RD2_2_1335_5.3.236.mgf	0			22	8	8	6	156	166
P.AKDEWGSGAEAMQ(+.98)AALQLEK.D	N	99.9	45.33	2133	20	0.5	712.009	3	22.74	1	14825	Sponge_2_40min_RD2_1_1334_5.3.236.mgf	0			5	3	1	1	86	105	Deamidation (NQ)
F.YFDRDDIAMSGFKDFFLK.S	N	99.9	45.33	2214.05	18	-2.6	739.02	3	26.13	3	72757	Sponge_2_40min_RD2_3_1336_5.3.236.mgf	0			4	2	2	0	37	54
R.DDIAMSGFKDFF.L	N	99.9	45.16	1391.61	12	1.1	696.811	2	28.66	2	49934	Sponge_2_40min_RD2_2_1335_5.3.236.mgf	0			6	3	0	3	41	52
Q.VRENYHEESEAAVNK.Q	N	99.9	45.16	1773.83	15	-6.4	592.279	3	9.15	3	55094	Sponge_2_40min_RD2_3_1336_5.3.236.mgf	0			7	3	2	2	5	19
R.IVLQDVKKPAKDEWGSGAEAM(+15.99)QAALQLEK.D	N	99.9	44.97	3168.65	29	-11.8	793.16	4	22.49	8	191817	Sponge_5_40min_RD5_2_1347_5.3.236.mgf			0	5	1	2	2	77	105	Oxidation (M)
K.DEWGSGAEAM(+15.99)Q(+.98)AALQ(+.98)LEK.D	N	99.9	44.97	1950.85	18	10.9	976.444	2	23.25	9	214795	Sponge_5_40min_RD5_3_1348_5.3.236.mgf			0	8	3	3	2	88	105	Oxidation (M); Deamidation (NQ)
K.DEWGSGAEAMQAAL.Q	N	99.9	44.59	1434.61	14	-7.7	718.306	2	25.78	8	196158	Sponge_5_40min_RD5_2_1347_5.3.236.mgf			0	7	5	0	2	88	101
K.ISDSHGDAQMC(+57.02)D(+53.92)FIEANYLTEQTQAIK.Q	N	99.9	44.45	3138.3	27	-11.5	1047.1	3	26.84	8	197334	Sponge_5_40min_RD5_2_1347_5.3.236.mgf			0	1	0	0	1	117	143	Carbamidomethylation; Replacement of 2 protons by iron
R.IVLQDVKKPAKDEWGSGAEAMQAALQLEK.D	N	99.8	44.18	3152.65	29	-15.4	789.159	4	22.81	7	168277	Sponge_5_40min_RD5_1_1346_5.3.236.mgf			0	4	2	1	1	77	105
G.TGHGEWHFQK.D	N	99.8	44.12	1225.56	10	-6	613.785	2	11.02	7	155821	Sponge_5_40min_RD5_1_1346_5.3.236.mgf			0	2	1	0	1	157	166
K.ISDSHGDAQ(+.98)M(+15.99)CDFIEANYLTEQTQAIK.Q	N	99.9	43.92	3044.34	27	1.9	1015.79	3	22.7	2	42205	Sponge_2_40min_RD2_2_1335_5.3.236.mgf	0			2	2	0	0	117	143	Deamidation (NQ); Oxidation (M)
I.EANYLTEQTQAIK.Q	N	99.8	43.87	1507.75	13	-4.8	754.88	2	15.94	9	206314	Sponge_5_40min_RD5_3_1348_5.3.236.mgf			0	13	4	5	4	131	143
K.DVNQALLDMHKI.S	N	99.9	43.69	1395.72	12	-1.2	698.865	2	20.45	2	38809	Sponge_2_40min_RD2_2_1335_5.3.236.mgf	0			16	5	5	6	106	117
M.SGFKDFFLK.S	N	99.9	43.68	1087.57	9	-3.6	544.79	2	21.07	4	90163	Sponge_4_40min_RD4_1_1342_5.3.236.mgf		0		17	6	4	7	46	54
L.QLEKDVNQALLD(+53.92)M(+15.99)HKISDSHGDAQM(+15.99)CDFIEANYLTEQTQAIK.Q	N	99.9	43.68	4876.17	42	-20	976.222	5	24.79	3	70965	Sponge_2_40min_RD2_3_1336_5.3.236.mgf	0			1	1	0	0	102	143	Replacement of 2 protons by iron; Oxidation (M)
R.DDIAM(+15.99)SGFK.D	N	99.8	43.51	998.438	9	-5.8	500.223	2	13.24	9	203821	Sponge_5_40min_RD5_3_1348_5.3.236.mgf			0	67	26	15	26	41	49	Oxidation (M)
E.ANYLTEQTQAIK.Q	N	99.9	43.33	1378.71	12	-1	690.361	2	15.25	2	32007	Sponge_2_40min_RD2_2_1335_5.3.236.mgf	0			4	3	1	0	132	143
S.GAEAM(+15.99)QAALQLEK.D	N	99.8	43.16	1374.68	13	-8.2	688.342	2	14.18	8	182114	Sponge_5_40min_RD5_2_1347_5.3.236.mgf			0	5	1	1	3	93	105	Oxidation (M)
F.YFDRDDIAM(+15.99)SGFK.D	N	99.8	42.29	1579.7	13	-2.6	527.572	3	17.01	2	34007	Sponge_2_40min_RD2_2_1335_5.3.236.mgf	0			8	4	3	1	37	49	Oxidation (M)
A.EAM(+15.99)QAALQLEK.D	N	99.8	42.1	1246.62	11	-6.5	624.315	2	13.57	4	81643	Sponge_4_40min_RD4_1_1342_5.3.236.mgf		0		5	0	2	3	95	105	Oxidation (M)
E.KDVN(+.98)QALLDM(+15.99)HKISDSHGDAQM(+15.99)CDFIEANYLTEQTQAIK.Q	N	99.8	42.08	4453.05	39	-12	1114.26	4	25.02	5	120961	Sponge_4_40min_RD4_2_1343_5.3.236.mgf		0		1	0	1	0	105	143	Deamidation (NQ); Oxidation (M)
K.FMAFQ(+.98)N(+.98)ER.G	N	99.8	42.04	1043.44	8	-1.2	522.726	2	17.64	8	185536	Sponge_5_40min_RD5_2_1347_5.3.236.mgf			0	2	0	0	2	66	73	Deamidation (NQ)
Y.FDRDDIAMSGFK.D	N	99.8	41.86	1400.64	12	-2.2	701.325	2	17.71	5	110687	Sponge_4_40min_RD4_2_1343_5.3.236.mgf		0		12	7	3	2	38	49
A.EAMQAALQLEK.D	N	99.8	41.78	1230.63	11	-4.2	616.319	2	17.28	5	110322	Sponge_4_40min_RD4_2_1343_5.3.236.mgf		0		9	3	4	2	95	105
K.ISDSHGDAQM.C	N	99.8	41.5	1059.43	10	-3.1	530.72	2	9.58	2	28232	Sponge_2_40min_RD2_2_1335_5.3.236.mgf	0			7	2	1	4	117	126
K.ISDSHGDAQ(+.98)M(+15.99)C(+57.02)DFIEANYLTEQTQAIK.Q	N	99.8	41.42	3101.36	27	0.8	776.348	4	22.12	1	13852	Sponge_2_40min_RD2_1_1334_5.3.236.mgf	0			1	1	0	0	117	143	Deamidation (NQ); Oxidation (M); Carbamidomethylation
T.SLGFYFDRDDIAMSGFK.D	Y	99.8	41.15	1967.91	17	-5.3	656.973	3	24.99	6	145801	Sponge_4_40min_RD4_3_1344_5.3.236.mgf		0		5	2	1	2	33	49
K.DEWGSGAEAM(+15.99)Q(+.98)AALQL.E	N	99.8	41.02	1692.73	16	15.7	847.386	2	30.95	3	76136	Sponge_2_40min_RD2_3_1336_5.3.236.mgf	0			1	1	0	0	88	103	Oxidation (M); Deamidation (NQ)
K.DEWGSGAEAMQAALQL.E	N	99.8	40.75	1675.75	16	-0.2	838.883	2	30.82	1	23798	Sponge_2_40min_RD2_1_1334_5.3.236.mgf	0			9	4	2	3	88	103
A.NYLTEQTQAIK.Q	N	99.8	40.64	1307.67	11	5.9	654.847	2	15.19	2	31920	Sponge_2_40min_RD2_2_1335_5.3.236.mgf	0			4	2	1	1	133	143
K.FM(+15.99)AFQ(+.98)NER.G	N	99.7	40.58	1058.45	8	-3.6	530.23	2	13.08	8	181075	Sponge_5_40min_RD5_2_1347_5.3.236.mgf			0	4	0	1	3	66	73	Oxidation (M); Deamidation (NQ)
Q.LGDYVTQLKK.V	N	99.8	40.5	1163.65	10	-2.1	582.834	2	14.97	1	4346	Sponge_2_40min_RD2_1_1334_5.3.236.mgf	0			1	1	0	0	145	154
K.ISDSHGDAQMCDFIEAN.Y	N	99.8	40.47	1851.74	17	-3.4	926.874	2	21.17	1	12298	Sponge_2_40min_RD2_1_1334_5.3.236.mgf	0			1	1	0	0	117	133
Y.TSLGFYFDR.D	Y	99.8	40.47	1104.52	9	-3.3	553.267	2	21.8	5	116191	Sponge_4_40min_RD4_2_1343_5.3.236.mgf		0		12	4	5	3	32	40
K.ISDSHGDAQ(+.98)MC(+57.02)D(+53.92)FIEANYLTEQTQAIK.Q	N	99.8	40.13	3139.28	27	4.8	1047.44	3	26.78	1	20869	Sponge_2_40min_RD2_1_1334_5.3.236.mgf	0			3	1	2	0	117	143	Deamidation (NQ); Carbamidomethylation; Replacement of 2 protons by iron
K.PAKDEWGSGAEAMQ(+.98)AALQLEK.D	N	99.8	40.07	2230.06	21	5.3	744.364	3	23.05	4	93080	Sponge_4_40min_RD4_1_1342_5.3.236.mgf		0		1	0	1	0	85	105	Deamidation (NQ)
G.FYFDRDDIAMSGFK.D	N	99.8	40.04	1710.77	14	-3.7	571.262	3	22.66	2	42197	Sponge_2_40min_RD2_2_1335_5.3.236.mgf	0			8	3	2	3	36	49
N.YLTEQTQ(+.98)AIK.Q	N	99.8	39.94	1194.61	10	-1.8	598.313	2	13.52	3	56805	Sponge_2_40min_RD2_3_1336_5.3.236.mgf	0			4	1	0	3	134	143	Deamidation (NQ)
L.GDYVTQLKK.V	N	99.8	39.77	1050.57	9	-3.4	526.291	2	14.95	1	4334	Sponge_2_40min_RD2_1_1334_5.3.236.mgf	0			6	4	1	1	146	154
K.DVNQALLDM(+15.99)HKI.S	N	99.7	39.72	1411.71	12	-5.8	706.86	2	16.2	9	206581	Sponge_5_40min_RD5_3_1348_5.3.236.mgf			0	2	1	0	1	106	117	Oxidation (M)
K.ISDSHGDAQM(+15.99)CDFIE(+53.92)AN(+.98)YLTEQTQAIK.Q	N	99.8	39.61	3098.26	27	11.4	775.58	4	25.23	5	121200	Sponge_4_40min_RD4_2_1343_5.3.236.mgf		0		1	0	1	0	117	143	Oxidation (M); Replacement of 2 protons by iron; Deamidation (NQ)
K.ISDSHGD(+53.92)AQM(+15.99)CDFIEANYLTEQTQAIK.Q	N	99.7	39.6	3097.27	27	-0.9	1033.43	3	25.22	8	195471	Sponge_5_40min_RD5_2_1347_5.3.236.mgf			0	1	0	0	1	117	143	Replacement of 2 protons by iron; Oxidation (M)
K.KPAKDEWGSGAEAM.Q	N	99.7	39.47	1475.67	14	-5.8	738.839	2	12.35	8	180552	Sponge_5_40min_RD5_2_1347_5.3.236.mgf			0	6	1	1	4	84	97
Y.FDRDDIAMSGFKDFFLK.S	N	99.8	39.47	2050.98	17	0	684.668	3	25.44	5	121474	Sponge_4_40min_RD4_2_1343_5.3.236.mgf		0		6	1	5	0	38	54
E.WGSGAEAMQAALQLEKDVNQALLDM(+15.99)HKISDSHGDAQM(+15.99)C(+57.02)DFIEANYLTEQTQAIK.Q	N	99.8	39.38	6051.8	54	-19.8	1211.34	5	26.28	4	97532	Sponge_4_40min_RD4_1_1342_5.3.236.mgf		0		1	0	1	0	90	143	Oxidation (M); Carbamidomethylation
A.EAM(+15.99)QAALQLE(+53.92)KDVNQALLDMHK.I	N	99.8	39.36	2565.17	22	-7.7	642.294	4	16.33	5	109429	Sponge_4_40min_RD4_2_1343_5.3.236.mgf		0		1	0	1	0	95	116	Oxidation (M); Replacement of 2 protons by iron
K.DEWGSGAEAMQA.A	N	99.6	39.15	1250.49	12	0.6	626.251	2	19.83	8	188191	Sponge_5_40min_RD5_2_1347_5.3.236.mgf			0	6	3	2	1	88	99
R.IVLQ(+.98)DVKKPAK.D	N	99.6	38.99	1238.76	11	-7.1	413.924	3	11.04	7	155837	Sponge_5_40min_RD5_1_1346_5.3.236.mgf			0	1	0	0	1	77	87	Deamidation (NQ)
K.ISD(+53.92)SHGDAQ(+.98)MC(+57.02)DFIEANYLTEQTQAIK.Q	N	99.6	38.54	3139.28	27	-4.9	1047.43	3	26.76	7	173277	Sponge_5_40min_RD5_1_1346_5.3.236.mgf			0	3	0	2	1	117	143	Replacement of 2 protons by iron; Deamidation (NQ); Carbamidomethylation
F.YTYTSLGFYFDR.D	Y	99.7	38.32	1531.7	12	-4.2	766.853	2	24.96	5	120816	Sponge_4_40min_RD4_2_1343_5.3.236.mgf		0		5	1	4	0	29	40
K.ISDSHGDAQMC(+57.02)DFIEAN(+.98)YLTEQTQAIK.Q	N	99.6	38.02	3085.36	27	-10	1029.45	3	24.78	8	194997	Sponge_5_40min_RD5_2_1347_5.3.236.mgf			0	2	0	0	2	117	143	Carbamidomethylation; Deamidation (NQ)
P.AKDEWGSGAEAM(+15.99)Q(+.98)AALQLEK.D	N	99.5	37.95	2149	20	4.2	717.344	3	18.87	7	163053	Sponge_5_40min_RD5_1_1346_5.3.236.mgf			0	1	0	0	1	86	105	Oxidation (M); Deamidation (NQ)
K.ISDSHGDAQ(+.98)MCDFIEAN(+.98)YLTEQTQAIK.Q	N	99.7	37.78	3029.33	27	2.3	1010.79	3	24.65	3	70787	Sponge_2_40min_RD2_3_1336_5.3.236.mgf	0			1	1	0	0	117	143	Deamidation (NQ)
K.Q(+.98)LGDYVTQ(+.98)LK.K	N	99.6	37.77	1165.59	10	14.4	583.809	2	19.21	5	112505	Sponge_4_40min_RD4_2_1343_5.3.236.mgf		0		2	0	1	1	144	153	Deamidation (NQ)
K.DVNQALLDMH.K	N	99.7	37.69	1154.54	10	-1.6	578.276	2	20.12	4	88771	Sponge_4_40min_RD4_1_1342_5.3.236.mgf		0		13	5	3	5	106	115
K.VGTGHGEWHFQKDLA	N	99.6	37.59	1680.8	15	0.2	561.274	3	14.61	1	3979	Sponge_2_40min_RD2_1_1334_5.3.236.mgf	0			2	1	1	0	155	169
K.DEWGSGAE(+53.92)AMQ(+.98)AALQLEK.D	N	99.5	37.49	1987.79	18	-11.1	663.597	3	26.22	9	218401	Sponge_5_40min_RD5_3_1348_5.3.236.mgf			0	1	0	0	1	88	105	Replacement of 2 protons by iron; Deamidation (NQ)
K.FM(+15.99)AFQN(+.98)ER.G	N	99.5	37.05	1058.45	8	-11.6	530.226	2	8.52	8	179238	Sponge_5_40min_RD5_2_1347_5.3.236.mgf			0	5	1	2	2	66	73	Oxidation (M); Deamidation (NQ)
Q.LGDYVTQLK.K	N	99.6	37	1035.56	9	-2	518.786	2	18.38	2	35618	Sponge_2_40min_RD2_2_1335_5.3.236.mgf	0			9	6	1	2	145	153
V.NQALLDMHK.I	N	99.5	36.97	1068.54	9	-4.7	535.274	2	16.49	8	184239	Sponge_5_40min_RD5_2_1347_5.3.236.mgf			0	11	4	2	5	108	116
K.QINM(+15.99)ELYAFYTYTSL.G	N	99.4	36.96	1871.87	15	-15.1	936.926	2	30.89	7	175704	Sponge_5_40min_RD5_1_1346_5.3.236.mgf			0	2	0	1	1	20	34	Oxidation (M)
E.AMQAALQLEK.D	N	99.5	36.35	1101.59	10	-2.8	551.798	2	15.04	5	108139	Sponge_4_40min_RD4_2_1343_5.3.236.mgf		0		6	1	3	2	96	105
Q.MCDFIEANYLTEQTQAIK.Q	N	99.6	36.11	2116.98	18	-14.8	1059.48	2	25.41	2	46394	Sponge_2_40min_RD2_2_1335_5.3.236.mgf	0			1	1	0	0	126	143
K.DVN(+.98)Q(+.98)ALLDMHK.I	N	99.5	35.93	1284.6	11	8.6	643.314	2	13.69	2	30314	Sponge_2_40min_RD2_2_1335_5.3.236.mgf	0			4	2	1	1	106	116	Deamidation (NQ)
R.DDIAMSGFKDF.F	N	99.5	35.71	1244.54	11	1.1	623.277	2	23.51	5	118674	Sponge_4_40min_RD4_2_1343_5.3.236.mgf		0		2	0	2	0	41	51
K.KFM(+15.99)AFQN(+.98)ER.G	N	99.2	35.39	1186.54	9	2.7	594.281	2	11.3	9	202906	Sponge_5_40min_RD5_3_1348_5.3.236.mgf			0	2	0	0	2	65	73	Oxidation (M); Deamidation (NQ)
K.DEWGSGAEAMQAA.L	N	99.4	34.98	1321.52	13	0.6	661.77	2	20.39	6	139454	Sponge_4_40min_RD4_3_1344_5.3.236.mgf		0		3	1	2	0	88	100
Y.TYTSLGFYFDRDDIAMSGFK.D	Y	99.4	34.95	2333.07	20	-3.8	778.693	3	25.97	6	147073	Sponge_4_40min_RD4_3_1344_5.3.236.mgf		0		2	0	2	0	30	49
K.DVNQALLDM(+15.99)H.K	N	99	34.73	1170.53	10	-2.2	586.273	2	16.46	8	184175	Sponge_5_40min_RD5_2_1347_5.3.236.mgf			0	3	1	0	2	106	115	Oxidation (M)
K.KFM(+15.99)AFQ(+.98)NER.G	N	99.3	34.19	1186.54	9	-2.8	594.278	2	11.33	1	1433	Sponge_2_40min_RD2_1_1334_5.3.236.mgf	0			5	3	1	1	65	73	Oxidation (M); Deamidation (NQ)
K.ISDSHGD(+53.92)AQ(+.98)MC(+57.02)DFIEANYLTEQTQAIK.Q	N	99.2	33.99	3139.28	27	-3.4	1047.43	3	26.86	4	98275	Sponge_4_40min_RD4_1_1342_5.3.236.mgf		0		1	0	1	0	117	143	Replacement of 2 protons by iron; Deamidation (NQ); Carbamidomethylation
A.KDEWGSGAEAMQ(+.98)AALQLEK.D	N	98.9	33.86	2061.97	19	3.8	688.332	3	22.85	7	168297	Sponge_5_40min_RD5_1_1346_5.3.236.mgf			0	1	0	0	1	87	105	Deamidation (NQ)
E.KDVNQALLDM(+15.99)HKISDSHGDAQ(+.98)M(+15.99)CDFIEANYLTEQTQAIK.Q	N	99.1	33.84	4453.05	39	-7.1	1114.26	4	25.05	4	95896	Sponge_4_40min_RD4_1_1342_5.3.236.mgf		0		1	0	1	0	105	143	Oxidation (M); Deamidation (NQ)
K.DVN(+.98)QALLDM(+15.99)HK.I	N	98.9	33.66	1299.61	11	8.2	650.819	2	8.57	7	155179	Sponge_5_40min_RD5_1_1346_5.3.236.mgf			0	2	0	1	1	106	116	Deamidation (NQ); Oxidation (M)
W.GSGAEAMQ(+.98)AALQLEK.D	N	99.1	33.42	1503.72	15	3.4	752.872	2	20.19	6	139134	Sponge_4_40min_RD4_3_1344_5.3.236.mgf		0		1	0	1	0	91	105	Deamidation (NQ)
F.DRDDIAMSGFK.D	N	99.2	33.32	1253.57	11	-2.6	627.791	2	14.88	1	4271	Sponge_2_40min_RD2_1_1334_5.3.236.mgf	0			1	1	0	0	39	49
E.KDVNQALLDMHK.I	N	99.1	33.04	1410.73	12	0.1	471.25	3	12.79	2	29615	Sponge_2_40min_RD2_2_1335_5.3.236.mgf	0			4	1	3	0	105	116
G.AEAM(+15.99)QAALQLEK.D	N	99	32.92	1317.66	12	-7.9	659.832	2	13.9	4	82002	Sponge_4_40min_RD4_1_1342_5.3.236.mgf		0		1	0	1	0	94	105	Oxidation (M)
A.MQAALQLEK.D	N	98.6	32.72	1030.55	9	-3.5	516.279	2	14.37	8	182335	Sponge_5_40min_RD5_2_1347_5.3.236.mgf			0	4	0	3	1	97	105
F.YTYTSLGFYFDRDDIAMSGFK.D	Y	99	32.62	2496.13	21	-3.8	833.048	3	26.77	4	98164	Sponge_4_40min_RD4_1_1342_5.3.236.mgf		0		1	0	1	0	29	49
S.GFKDFFLK.S	N	98.7	32.04	1000.54	8	-6.9	501.273	2	20.94	5	114901	Sponge_4_40min_RD4_2_1343_5.3.236.mgf		0		1	0	1	0	47	54
G.AEAMQAALQLEKDVNQALLDMHKISD(+53.92)SHGD(+53.92)AQMC(+57.02)DFIEANYLTEQTQAIK.Q	N	98.7	31.74	5740.5	50	-7.1	1149.1	5	26.65	1	20656	Sponge_2_40min_RD2_1_1334_5.3.236.mgf	0			1	1	0	0	94	143	Replacement of 2 protons by iron; Carbamidomethylation
N.QALLDMHK.I	N	98.1	31.72	954.496	8	-5.7	478.252	2	12.18	8	180469	Sponge_5_40min_RD5_2_1347_5.3.236.mgf			0	8	3	2	3	109	116
R.IVLQDVK.K	N	98.1	31.57	813.496	7	-8.7	407.752	2	12.72	9	203564	Sponge_5_40min_RD5_3_1348_5.3.236.mgf			0	9	3	1	5	77	83
K.KPAKDEWGSGAEAMQAALQ.L	N	98.7	31.27	1986.95	19	-7.6	663.318	3	19.15	5	112426	Sponge_4_40min_RD4_2_1343_5.3.236.mgf		0		1	0	1	0	84	102
E.WGSGAEAMQ(+.98)AALQLEK.D	N	98.3	30.74	1689.8	16	10.7	845.918	2	23.28	2	43155	Sponge_2_40min_RD2_2_1335_5.3.236.mgf	0			1	1	0	0	90	105	Deamidation (NQ)
V.NQALLDM(+15.99)HK.I	N	98.5	30.68	1084.53	9	-1.3	543.273	2	13.13	3	56581	Sponge_2_40min_RD2_3_1336_5.3.236.mgf	0			1	1	0	0	108	116	Oxidation (M)
Y.TSLGFYFDRDDIAM(+15.99)SGFK.D	Y	98.3	30.59	2084.95	18	-2.4	695.989	3	23.42	2	43544	Sponge_2_40min_RD2_2_1335_5.3.236.mgf	0			1	1	0	0	32	49	Oxidation (M)
T.SLGFYFDR.D	Y	97.7	30.36	1003.48	8	-3.9	502.743	2	21.46	7	166407	Sponge_5_40min_RD5_1_1346_5.3.236.mgf			0	1	0	0	1	33	40
K.VGTGHGEWHFQ(+.98)K.D	N	98.3	30.15	1382.64	12	5.8	461.889	3	14.92	2	31585	Sponge_2_40min_RD2_2_1335_5.3.236.mgf	0			1	1	0	0	155	166	Deamidation (NQ)
K.QINMELYAFY.T	N	98.1	30.15	1290.6	10	-2.6	646.303	2	29.1	3	75383	Sponge_2_40min_RD2_3_1336_5.3.236.mgf	0			1	1	0	0	20	29
K.QINMELYAFYTY.T	N	98.1	30.14	1554.71	12	0	778.361	2	30.26	3	75954	Sponge_2_40min_RD2_3_1336_5.3.236.mgf	0			1	1	0	0	20	31
total 180 peptides

## Sheet: HdF2
Peptide	Uniq	Score (%)	-10lgP	Mass	Length	ppm	m/z	z	RT	Fraction	Scan	Source File	Area Sample 2	Area Sample 4	Area Sample 5	#Spec	#Spec Sample 2	#Spec Sample 4	#Spec Sample 5	Start	End	PTM
K.NATSAEDAQMADFVAGGFISK.Q	Y	99.9	71.99	2128.97	21	-3.3	1065.49	2	25.12	3	71412	Sponge_2_40min_RD2_3_1336_5.3.236.mgf	0			26	9	11	6	118	138
K.NATSAEDAQ(+.98)MADFVAGGFISK.Q	Y	99.9	70.43	2129.96	21	5.3	1065.99	2	25.08	2	45928	Sponge_2_40min_RD2_2_1335_5.3.236.mgf	0			4	1	2	1	118	138	Deamidation (NQ)
K.NATSAEDAQM(+15.99)ADFVAGGFISK.Q	Y	99.9	66.34	2144.97	21	-0.5	1073.49	2	21.46	1	12871	Sponge_2_40min_RD2_1_1334_5.3.236.mgf	0			4	3	1	0	118	138	Oxidation (M)
K.NATSAEDAQ(+.98)M(+15.99)ADFVAGGFISK.Q	Y	99.9	55.97	2145.95	21	1.2	1073.98	2	21.5	2	40352	Sponge_2_40min_RD2_2_1335_5.3.236.mgf	0			7	5	2	0	118	138	Deamidation (NQ); Oxidation (M)
K.EVMINALEMEKR.L	Y	99.9	55.57	1461.73	12	-5.1	731.87	2	18.12	6	136438	Sponge_4_40min_RD4_3_1344_5.3.236.mgf		0		22	8	13	1	96	107
R.HDVSLEGFR.D	Y	99.9	54.05	1058.51	9	-3.3	530.263	2	14.43	2	31049	Sponge_2_40min_RD2_2_1335_5.3.236.mgf	0			13	7	5	1	42	50
K.EVMINALEMEK.R	Y	99.9	53.08	1305.63	11	-2.2	653.821	2	20.65	3	64762	Sponge_2_40min_RD2_3_1336_5.3.236.mgf	0			20	7	11	2	96	106
K.EFMSFQNQR.G	Y	99.9	51.75	1185.52	9	-4.8	593.766	2	16.93	4	84925	Sponge_4_40min_RD4_1_1342_5.3.236.mgf		0		15	5	5	5	66	74
K.EFM(+15.99)SFQNQR.G	Y	99.9	49.48	1201.52	9	-4.2	601.764	2	12.32	1	1943	Sponge_2_40min_RD2_1_1334_5.3.236.mgf	0			3	3	0	0	66	74	Oxidation (M)
K.NATSAEDAQMADFVAGGF.I	Y	99.9	43.87	1800.76	18	-3.2	901.386	2	27.54	1	21643	Sponge_2_40min_RD2_1_1334_5.3.236.mgf	0			1	1	0	0	118	135
R.KPGQVDWK.D	Y	99.8	41.37	956.508	8	-5.2	479.259	2	9.68	6	130312	Sponge_4_40min_RD4_3_1344_5.3.236.mgf		0		7	3	4	0	85	92
K.N(+.98)ATSAEDAQ(+.98)MADFVAGGFISK.Q	Y	99.8	40.67	2130.94	21	5	1066.48	2	28.22	3	74846	Sponge_2_40min_RD2_3_1336_5.3.236.mgf	0			1	1	0	0	118	138	Deamidation (NQ)
K.EVMINALEM(+15.99)EK.R	Y	99.8	40.21	1321.63	11	-4	661.817	2	18.47	3	61941	Sponge_2_40min_RD2_3_1336_5.3.236.mgf	0			4	3	1	0	96	106	Oxidation (M)
K.EVM(+15.99)INALEMEK.R	Y	99.7	38.03	1321.63	11	-2	661.819	2	18.65	5	111870	Sponge_4_40min_RD4_2_1343_5.3.236.mgf		0		2	1	1	0	96	106	Oxidation (M)
R.ENEALINK.H	Y	99.4	34.94	929.482	8	0	465.748	2	10.59	5	105524	Sponge_4_40min_RD4_2_1343_5.3.236.mgf		0		7	3	3	1	13	20
K.N(+.98)ATSAEDAQM(+15.99)ADFVAGGFISK.Q	Y	98.4	30.82	2145.95	21	11.4	1074	2	21.4	2	40225	Sponge_2_40min_RD2_2_1335_5.3.236.mgf	0			1	1	0	0	118	138	Deamidation (NQ); Oxidation (M)
E.FM(+15.99)SFQNQ(+.98)R.G	Y	97.7	30.67	1073.46	8	-7	537.734	2	12.08	7	156372	Sponge_5_40min_RD5_1_1346_5.3.236.mgf			0	1	0	0	1	67	74	Oxidation (M); Deamidation (NQ)
R.ITLFDIR.K	Y	98.3	30.41	876.507	7	-3.2	439.259	2	22.87	2	42493	Sponge_2_40min_RD2_2_1335_5.3.236.mgf	0			3	2	1	0	78	84
total 18 peptides

## Sheet: HpF1
Peptide	Uniq	Score (%)	-10lgP	Mass	Length	ppm	m/z	z	RT	Fraction	Scan	Source File	Area smp 1	Area smp 2	Area smp 3	Area smp 4	#Spec	#Spec smp 1	#Spec smp 2	#Spec smp 3	#Spec smp 4	Start	End	PTM
K.DDW(+15.99)EGPLEAM(+15.99)EAALQLER.D	N	99.9	91.49	2103.94	18	2.8	1052.98	2	38.53	2	2174	1_Hp1_2.raw	305000				8	8	0	0	0	50	67	Oxidation (HW); Oxidation (M)
R.DVNQALLDLHATADR.N	N	99.9	90.96	1650.83	15	1.2	826.425	2	36.15	2	2023	1_Hp1_2.raw	4190000		440		41	37	1	3	0	68	82
K.DDW(+15.99)EGPLEAMEAALQLER.D	N	99.9	88.83	2087.95	18	2.4	1044.98	2	42.63	2	2417	1_Hp1_2.raw	70900				5	5	0	0	0	50	67	Oxidation (HW)
K.DDWEGPLEAM(+15.99)EAALQLER.D	N	99.9	85.4	2087.95	18	2	1044.98	2	39.11	2	2209	1_Hp1_2.raw	2320000				4	4	0	0	0	50	67	Oxidation (M)
K.DDWEGPLEAMEAALQLER.D	N	99.9	82.37	2071.95	18	0.2	1036.98	2	44.29	2	2515	1_Hp1_2.raw	556000	1580	0		9	5	2	2	0	50	67
A.DFIEQNYLHEQVDAAK.E	Y	99.9	78.95	1918.91	16	-1.3	960.459	2	35.28	2	1968	1_Hp1_2.raw	41700				2	2	0	0	0	90	105
E.GPLEAM(+15.99)EAALQLER.D	N	99.9	75.5	1542.77	14	3.5	772.396	2	39.24	2	2217	1_Hp1_2.raw	18300				1	1	0	0	0	54	67	Oxidation (M)
R.CGTGHGLFHFDKELGE	Y	99.9	74.02	1745.78	16	3.9	873.902	2	36.27	2	2030	1_Hp1_2.raw	0				2	2	0	0	0	117	132
R.NNDYQM(+15.99)ADFIEQNYLHEQVDAAK.E	Y	99.9	73.18	2771.21	23	6.9	924.751	3	36.4	2	2040	1_Hp1_2.raw	2290000	0			11	8	1	2	0	83	105	Oxidation (M)
E.GPLEAMEAALQLER.D	N	99.9	68.24	1526.78	14	4.6	764.399	2	44	2	2498	1_Hp1_2.raw	1010				1	1	0	0	0	54	67
R.NNDYQMADFIEQNYLHEQVDAAK.E	Y	99.9	68.08	2755.22	23	5.7	1378.62	2	38.45	1	2151	1_Hp1_1.raw	4370000				3	3	0	0	0	83	105
W.EGPLEAMEAALQLER.D	N	99.9	67.14	1655.82	15	0.6	828.917	2	41.59	2	2357	1_Hp1_2.raw	2840				1	1	0	0	0	53	67
Q.ALLDLHATADR.N	N	99.9	64.64	1194.64	11	5.4	598.328	2	35.86	2	2004	1_Hp1_2.raw	110000				2	2	0	0	0	72	82
R.CGTGHGLFHFDK.E	Y	99.9	61.49	1317.59	12	-0.7	659.803	2	34.32	1	1895	1_Hp1_1.raw	49800				2	2	0	0	0	117	128
Q.M(+15.99)ADFIEQNYLHEQVDAAK.E	Y	99.9	61.29	2136.98	18	5.2	1069.5	2	36.31	1	2020	1_Hp1_1.raw	0				1	1	0	0	0	88	105	Oxidation (M)
V.NQALLDLHATADR.N	N	99.9	60.84	1436.74	13	3.1	719.378	2	35.83	1	1991	1_Hp1_1.raw	91500				5	5	0	0	0	70	82
M.ADFIEQNYLHEQVDAAK.E	Y	99.9	60.7	1989.94	17	10.7	995.989	2	38.45	2	2169	1_Hp1_2.raw	53000				2	2	0	0	0	89	105
K.KPAKDDWEGPLEAM.E	N	99.9	58.15	1585.74	14	1.5	793.881	2	36.07	2	2018	1_Hp1_2.raw	18400				2	2	0	0	0	46	59
N.YLHEQVDAAK.E	Y	99.9	56.85	1172.58	10	0.8	587.299	2	28.71	2	1552	1_Hp1_2.raw	16900				2	2	0	0	0	96	105
G.PLEAM(+15.99)EAALQLER.D	N	99.9	56.26	1485.75	13	-0.1	743.882	2	39.26	2	2218	1_Hp1_2.raw	9370				2	2	0	0	0	55	67	Oxidation (M)
D.FIEQNYLHEQVDAAK.E	Y	99.9	54.7	1803.88	15	-1	902.946	2	33.78	1	1862	1_Hp1_1.raw	3470				2	2	0	0	0	91	105
A.LLDLHATADR.N	N	99.9	54.23	1123.6	10	5.7	562.81	2	35.87	2	2005	1_Hp1_2.raw	98500				3	3	0	0	0	73	82
R.NNDYQM(+15.99)ADFIEQN(+.98)YLHEQVDAAK.E	Y	99.9	54.14	2772.2	23	3.5	925.076	3	35.96	2	2011	1_Hp1_2.raw	251000				2	2	0	0	0	83	105	Oxidation (M); Deamidation (NQ)
K.KPAKDDWEGPLEAM(+15.99).E	N	99.9	53.39	1601.74	14	-2.1	801.875	2	33.49	1	1844	1_Hp1_1.raw	2330				2	2	0	0	0	46	59	Oxidation (M)
K.KPAKDDWEGPLEAMEAALQLER.D	N	99.9	51.59	2496.23	22	4.4	833.088	3	41.31	2	2340	1_Hp1_2.raw	0				1	1	0	0	0	46	67
K.EISGYITQIK.R	N	99.8	48.74	1150.62	10	0.4	576.319	2	34.61	1	1914	1_Hp1_1.raw	559000				2	2	0	0	0	106	115
N.QALLDLHATADR.N	N	99.8	47.21	1322.69	12	4	662.357	2	35.89	1	1995	1_Hp1_1.raw	52000				3	3	0	0	0	71	82
I.EQNYLHEQVDAAK.E	Y	99.8	46.61	1543.73	13	0.1	772.871	2	35.29	2	1969	1_Hp1_2.raw	6420				1	1	0	0	0	93	105
R.NNDYQM(+15.99)ADFIEQN.Y	N	99.6	45.16	1616.64	13	1.3	809.329	2	34.23	1	1890	1_Hp1_1.raw	0				2	2	0	0	0	83	95	Oxidation (M)
R.DVNQALLDLH.A	N	99.6	43.8	1136.58	10	2.8	569.3	2	36.25	2	2029	1_Hp1_2.raw	0				1	1	0	0	0	68	77
L.HEQVDAAK.E	Y	99.5	42.74	896.435	8	0.9	449.225	2	28.73	2	1553	1_Hp1_2.raw	1150				2	2	0	0	0	98	105
E.ISGYITQIK.R	N	99	42.07	1021.58	9	3.1	511.799	2	34.67	1	1918	1_Hp1_1.raw	11200				2	2	0	0	0	107	115
Q.MADFIEQNYLHEQVDAAK.E	Y	99.4	41.41	2120.98	18	11.8	1061.51	2	38.47	2	2170	1_Hp1_2.raw	0				1	1	0	0	0	88	105
L.LDLHATADR.N	N	97.7	36.87	1010.51	9	3.4	506.266	2	35.88	1	1994	1_Hp1_1.raw	79200				3	3	0	0	0	74	82
G.PLEAMEAALQLER.D	N	97.6	36.53	1469.75	13	-2.8	735.883	2	44.11	1	2486	1_Hp1_1.raw	401				1	1	0	0	0	55	67
Y.LHEQVDAAK.E	Y	96.7	36.41	1009.52	9	0.5	505.767	2	28.74	2	1554	1_Hp1_2.raw	0				1	1	0	0	0	97	105
F.IEQNYLHEQVDAAK.E	Y	96.5	34.88	1656.81	14	-0.6	829.412	2	35.31	2	1970	1_Hp1_2.raw	4230				1	1	0	0	0	92	105
total 37 peptides

## Sheet: HdNGB
Peptide	Uniq	Score (%)	-10lgP	Mass	Length	ppm	m/z	z	RT	Fraction	Scan	Source File	Area Sample 1_1	Area Sample 1_2	Area Sample 2_1	Area Sample 2_2	Area Sample 3_1	Area Sample 3_2	Area Sample 4_1	Area Sample 4_2	Area Sample 5_1	Area Sample 5_2	Area Sample 6_1	Area Sample 6_2	#Spec	#Spec Sample 1_1	#Spec Sample 1_2	#Spec Sample 2_1	#Spec Sample 2_2	#Spec Sample 3_1	#Spec Sample 3_2	#Spec Sample 4_1	#Spec Sample 4_2	#Spec Sample 5_1	#Spec Sample 5_2	#Spec Sample 6_1	#Spec Sample 6_2	Start	End	PTM
R.GEEELSDDNEHLQK.H	Y	99.9	83.66	1641.71	14	-3.2	821.861	2	30.38	6	1683	3_2.raw						0							2	0	0	0	0	1	1	0	0	0	0	0	0	168	181
K.VVQEIGLQEAGVIVFK.R	Y	99.9	60.01	1727.98	16	-2.8	864.996	2	39.75	6	2321	3_2.raw						1870							1	0	0	0	0	0	1	0	0	0	0	0	0	135	150
total 2 peptides
